# Supplementary material for: A conserved enzymatic toolkit targeting host cell metabolism is associated with Cryptococcus neoformans intracellular survival in protozoal and mammalian phagocytic cells
Source: PLoS Pathog. 2025 Dec 26;21(12):e1013787. doi: 10.1371/journal.ppat.1013787 (PMC12758812; doi:10.1371/journal.ppat.1013787)
Supplement: S1 Table — (XLSX) [file ppat.1013787.s008.xlsx]

## Sheet: STable-1
Supplemental Table 1	Proteomics of C. neoformans infected whole cell lysates of BMDMs, PBMCs, and Amoebas
Gene ID	Entrez Gene ID	Pfam IDs	Molecular Function	Cellular Component	Biological Process	Gene Symbol	Checked	Protein FDR Confidence: Combined	Master	Accession	Description	Abundance Ratio: (Human) / (Amoeba)	Abundance Ratio: (Mouse) / (Amoeba)	Abundance Ratio: (Mouse) / (Human)	Abundance Ratio P-Value: (Human) / (Amoeba)	Abundance Ratio P-Value: (Mouse) / (Amoeba)	Abundance Ratio P-Value: (Mouse) / (Human)	Abundances (Grouped): Amoeba	Abundances (Grouped): Human	Abundances (Grouped): Mouse	Abundances (Grouped) CV [%]: Amoeba	Abundances (Grouped) CV [%]: Human	Abundances (Grouped) CV [%]: Mouse	# Protein Groups	# Peptides	# PSMs	# Unique Peptides	Coverage [%]	MW [kDa]	calc. pI	Exp. q-value: Combined	Sum PEP Score	Score Mascot: Mascot	Abundances (Normalized): F1: 127C, Sample, Amoeba, 3	Abundances (Normalized): F1: 128C, Sample, Amoeba, 1	Abundances (Normalized): F1: 130C, Sample, Amoeba, 2	Abundances (Normalized): F1: 127N, Sample, Human, 1	Abundances (Normalized): F1: 128N, Sample, Human, 3	Abundances (Normalized): F1: 129N, Sample, Human, 2	Abundances (Normalized): F1: 126, Sample, Mouse, 3	Abundances (Normalized): F1: 129C, Sample, Mouse, 2	Abundances (Normalized): F1: 130N, Sample, Mouse, 1	Abundance: F1: 127C, Sample, Amoeba, 3	Abundance: F1: 128C, Sample, Amoeba, 1	Abundance: F1: 130C, Sample, Amoeba, 2	Abundance: F1: 127N, Sample, Human, 1	Abundance: F1: 128N, Sample, Human, 3	Abundance: F1: 129N, Sample, Human, 2	Abundance: F1: 126, Sample, Mouse, 3
A0A854QI97; cng:CNAG_04001; J9VJB8; XP_012047605.1	23887452	Pf00227, Pf10584		nucleus;other cell component	protein metabolism;other metabolic processes		FALSE	High	Master Protein	XP_012047605.1	20S proteasome subunit alpha 1 [Cryptococcus neoformans var. grubii H99]	10.601	10.4	0.981	2.3987e-09	2.77927e-09	0.868936	244	2587.1	2538.1	9.1	1.47	2.92	1	1	4	1	4	28.8	6.61	0	4.656	129	235.6	279	244	2587.1	2607.5	2534	2580	2437	2538.1	136.6	179.9	100.9	2501.7	2064.6	2229.4	1989.7
A0A225YS39; A0A854QCZ6; cng:CNAG_02489; J9VUE6; XP_012050177.1	23886105	Pf00107, Pf08240	other molecular function				FALSE	High	Master Protein	XP_012050177.1	alcohol dehydrogenase, propanol-preferring [Cryptococcus neoformans var. grubii H99]	0.033	0.01	0.213	9.44207e-07	1.52692e-07	0.000111064	9151.4	303.8	64.6	23.8	5.05	17.35	1	2	4	2	8	37.6	7.46	0	3.07	65	9151.4	7172.6	11593.9	285.3	315.5	303.8	84.6	64.6	62.4	5307.2	4624.9	4791.2	275.9	249.8	267.3	65.2
cnb:CNBG2140; Q55PJ9; XP_774232.1	4937248	Pf00071	other molecular function		signal transduction		FALSE	High	Master Protein	XP_774232.1	hypothetical protein CNBG2140 [Cryptococcus neoformans var. neoformans B-3501A]	6.933	6.911	0.997	4.17154e-07	4.17158e-07	1	1328.9	9214	9183.9	8.51	4.06	9.88	1	2	12	2	9	24	7.66	0	9.977	253	1276.6	1499.2	1328.9	8643.6	9214	9330.7	9183.9	8145.3	9933.7	740.3	966.7	549.2	8358.4	7295.5	8209.3	7082.5
cne:CNE03320; Q5KGK2; XP_570894.1	3257711	Pf01798, Pf08156	nucleic acid binding activity	nucleus;other cell component	RNA metabolism OR transcription;other metabolic processes		FALSE	High	Master Protein	XP_570894.1	small nuclear ribonucleoprotein, putative [Cryptococcus neoformans var. neoformans JEC21]	0.051	0.042	0.826	5.32454e-07	4.27351e-07	0.436014	9906.8	502.1	414.8	14.69	10.41	13.87	1	1	6	1	2	64.6	8.02	0	9.138	122	11353.6	9906.8	8443.8	432.4	531.4	502.1	414.8	371.9	488.5	6584.3	6387.9	3489.4	418.1	420.7	441.8	319.9
cne:CNC03420; Q5KKD1; XP_569674.1	3256723	Pf00736, Pf10587	enzyme regulator activity;nucleic acid binding activity	cytosol;other cell component	protein metabolism;other metabolic processes		FALSE	High	Master Protein	XP_569674.1	elongation factor 1-beta (ef-1-beta), putative [Cryptococcus neoformans var. neoformans JEC21]	7.466	6.527	0.874	3.64204e-07	5.10224e-07	0.194955	645.6	4820.4	4214.2	11.63	3.37	7.02	1	2	7	2	10	24.4	4.5	0	8.842	132	616.3	764.6	645.6	4600.3	4913.4	4820.4	4492.8	4214.2	3903	357.4	493	266.8	4448.5	3890.4	4241	3464.8
A0A095C7L0; A0A0D0U1C0; A0A0D0WXG7; A0A225Y6S7; A0A854QAU6; cgi:CGB_G2180W; cnb:CNBG1540; cne:CNG03220; cng:CNAG_03251; E6R981; J9VPU1; P0CM16; P0CM17; P34728; Q55PQ9; Q5KDP9; XP_774509.1	10189020; 23886769; 3258864; 4937188	Pf00025	other molecular function	plasma membrane;other membranes;ER/Golgi	transport	ARF	FALSE	High	Master Protein	XP_774509.1	hypothetical protein CNBG1540 [Cryptococcus neoformans var. neoformans B-3501A]	3.399	3.603	1.06	5.92988e-07	5.3123e-07	0.786296	5867	19943.8	21140.8	5.58	5.96	5.28	1	5	51	5	37	20.6	7.34	0	56.778	1327	6248	5591.7	5867	19585.6	21855.6	19943.8	21140.8	19959.4	22187	3623.4	3605.5	2424.6	18939.4	17305	17546.8	16303.5
cng:CNAG_06456; J9W3C9; XP_012053509.1	23889662	Pf13812		mitochondrion			FALSE	Medium	Master Protein	XP_012053509.1	hypothetical protein CNAG_06456 [Cryptococcus neoformans var. grubii H99]	0.085	0.121	1.42	3.66295e-07	6.57165e-07	0.0292036	4251	362	514	4.43	4.9	15.35	1	1	2	1	1	61.1	7.69	0.034	0.951	24	4082.9	4460.1	4251	381.8	346.3	362	546.3	403.5	514	2367.8	2875.9	1756.7	369.2	274.2	318.5	421.3
cne:CNC02520; Q5KKM4; XP_569545.1	3256537	Pf00012	other molecular function	plasma membrane;other membranes;cytosol;nucleus;other cell component	stress response;transport;other biological processes		FALSE	High	Master Protein	XP_569545.1	chaperone, putative [Cryptococcus neoformans var. neoformans JEC21]	0.073	0.046	0.627	1.77099e-06	7.50153e-07	0.0079576	102360	7491.4	4697.7	16.79	9.21	16.99	1	8	93	7	14	69.6	5.14	0	56.181	1858	102360	87965.2	122834	7491.4	7050.5	8431.1	4788.7	3474.1	4697.7	59361.6	56719.9	50761.2	7244.2	5582.5	7417.8	3693
cnb:CNBM1380; cne:CNM01520; F5HDC9; Q55I81; Q5K7R6; XP_772092.1	3255236; 4939498	Pf00183, Pf02518	other molecular function	plasma membrane;other membranes;cytosol;other cell component	stress response;other biological processes		FALSE	High	Master Protein	XP_772092.1	hypothetical protein CNBM1380 [Cryptococcus neoformans var. neoformans B-3501A]	0.225	0.143	0.633	4.29231e-06	1.05256e-06	0.00289502	9024.6	2032.6	1287.5	8.74	6.41	13.4	1	3	15	3	5	79.3	4.94	0	32.5	391	8140.3	9701	9024.6	2032.6	2022.3	2261	1527.5	1178.8	1287.5	4720.8	6255.2	3729.4	1965.6	1601.2	1989.3	1178
cng:CNAG_05759; J9VTZ1; XP_012050363.1	23889051	Pf00289, Pf00364, Pf01039, Pf02785, Pf02786, Pf08326	other molecular function		other metabolic processes		FALSE	High	Master Protein	XP_012050363.1	acetyl-CoA carboxylase/biotin carboxylase [Cryptococcus neoformans var. grubii H99]	0.101	0.053	0.522	4.54233e-06	1.15667e-06	0.0040587	2539.1	256.1	133.8	10.22	3.39	23.83	1	1	2	1	0	248	6.02	0	2.893	61	2183.5	2539.1	2670.5	256.1	250.1	267.3	164.3	100.9	133.8	1266.3	1637.2	1103.6	247.6	198	235.2	126.7
cnb:CNBD0860; F5HGB3; XP_776037.1	4935475	Pf00149	other molecular function				FALSE	High	Master Protein	XP_776037.1	hypothetical protein CNBD0860 [Cryptococcus neoformans var. neoformans B-3501A]	0.023	0.02	0.858	1.17707e-06	1.83896e-06	0.838811	6351.3	147.8	126.9	11.05	14.57	10.62	1	1	6	1	3	37.6	6.38	0	7.819	232	6317.9	6351.3	7629.1	148.5	113.7	147.8	136.8	0	117.7	3663.9	4095.3	3152.7	143.6	90	130.1	105.5
cng:CNAG_01137; J9VL89; XP_012049341.1	23884880	Pf00330, Pf00694	other molecular function	mitochondrion	other metabolic processes		FALSE	High	Master Protein	XP_012049341.1	aconitate hydratase, mitochondrial [Cryptococcus neoformans var. grubii H99]	0.085	0.088	1.036	1.85615e-06	2.31668e-06	0.67056	5937.7	505	523.2	11.01	11.99	20.46	1	3	5	3	5	86	6.92	0	6.763	114	7065.2	5810.7	5937.7	528.6	418.4	505	444.4	523.2	664.2	4097.3	3746.8	2453.8	511.2	331.3	444.3	342.8
A0A0D0YUG7; A0A225XP06; A0A854Q9M4; cng:CNAG_01548; J9VU05; XP_012052366.1	23885247	Pf00270, Pf00271	nucleic acid binding activity;other molecular function				FALSE	High	Master Protein	XP_012052366.1	ATP-dependent RNA helicase FAL1 [Cryptococcus neoformans var. grubii H99]	0.169	0.168	0.996	3.26039e-06	3.58575e-06	0.951668	5067.2	855.7	852.1	19.08	1.9	8.96	1	4	5	4	8	44.7	5.57	0	10.611	65	4522.7	5067.2	6503.9	855.7	828.1	856.2	852.1	809.1	960.9	2622.8	3267.3	2687.7	827.5	655.7	753.3	657.1
cng:CNAG_00136; J9VE11; XP_012046554.1	23883999	Pf00899, Pf09358, Pf10585, Pf16190, Pf16191	other molecular function		protein metabolism;other metabolic processes		FALSE	High	Master Protein	XP_012046554.1	ubiquitin-activating enzyme E1 [Cryptococcus neoformans var. grubii H99]	5.659	6.295	1.112	8.33235e-06	5.31674e-06	0.492815	1326.5	7506.4	8350.8	16.81	2.59	15.32	1	4	10	4	4	112.4	5.1	0	16.053	124	1205.7	1659.3	1326.5	7503.5	7847.2	7506.4	10195	8350.8	7600.1	699.2	1069.9	548.2	7255.9	6213.3	6604.2	7862.3
cnb:CNBM0420; Q55II0; Q5K818; XP_772236.1	4939400	Pf00025	other molecular function	cytoskeleton;other cell component	cell organization and biogenesis;other biological processes		FALSE	High	Master Protein	XP_772236.1	hypothetical protein CNBM0420 [Cryptococcus neoformans var. neoformans B-3501A]	14.042	16.227	1.156	1.02909e-05	7.78792e-06	0.764688	55.8	783.4	905.3	30	15.67	13.97	1	2	3	2	12	22.1	7.28	0	7.123	67	55.6	90.7	55.8	767.7	783.4	1006.6	1108.5	905.3	856.5	32.2	58.5	23.1	742.3	620.3	885.6	854.9
cnb:CNBI3070; cne:CNH03700; cne:CNL03700; F5H9T7; Q55LQ3; Q5K920; XP_773368.1	3254998; 3259079; 4938268	Pf00282	other molecular function	cytosol	other metabolic processes		FALSE	Low	Master Protein	XP_773368.1	hypothetical protein CNBI3070 [Cryptococcus neoformans var. neoformans B-3501A]	8.969	15.094	1.683	4.23676e-05	1.0967e-05	0.0467384	213.3	1913.2	3219.8	33.63	9.68	10.11	1	1	3	1	2	62.7	6.49	0.057	0.897	37	213.3	343.7	188	1966.2	1913.2	1634.9	3286.9	2717.9	3219.8	123.7	221.6	77.7	1901.3	1514.9	1438.4	2534.9
cnb:CNBE2290; Q55SF3; XP_775515.1	4936239	Pf06325	other molecular function		protein metabolism;other metabolic processes		FALSE	High	Master Protein	XP_775515.1	hypothetical protein CNBE2290 [Cryptococcus neoformans var. neoformans B-3501A]	2.807	2.536	0.904	6.85633e-06	1.10866e-05	0.476792	151	423.8	383	12.1	2.96	4.51	1	1	4	1	3	65.8	4.93	0.009	1.461	0	151	125.9	159.8	432.6	423.8	407.9	383	376.1	409.4	87.6	81.2	66	418.3	335.6	358.9	295.3
cnb:CNBI1310; F5HE10; Q55M81; Q5K8I9; XP_773517.1	4938086	Pf00071	other molecular function		cell organization and biogenesis;other metabolic processes;transport		FALSE	High	Master Protein	XP_773517.1	hypothetical protein CNBI1310 [Cryptococcus neoformans var. neoformans B-3501A]	7.632	9.679	1.268	2.52524e-05	1.16653e-05	0.237633	601	4586.8	5816.5	29.67	8.27	5.84	1	5	38	3	32	22.6	6.23	0	31.853	795	552	930.9	601	4586.8	4852.7	4115.1	5512.9	5816.5	6193.7	320.1	600.2	248.3	4435.5	3842.3	3620.5	4251.5
cnb:CNBB0700; Q55YE6; XP_777496.1	4934160	Pf00467, Pf16906	nucleic acid binding activity;other molecular function	translational apparatus	protein metabolism;other metabolic processes		FALSE	High	Master Protein	XP_777496.1	60S ribosomal protein L26 [Cryptococcus neoformans var. neoformans B-3501A]	3.114	3.981	1.279	3.88135e-05	1.21703e-05	0.0814214	578.7	1801.7	2303.6	19.1	1.23	0.5	1	1	2	1	6	16.3	10.77	0.005	1.566	45	488.9	714.2	578.7	1801.7	1832.3	1789.2	2285.6	2303.6	2306.8	283.5	460.5	239.1	1742.3	1450.8	1574.1	1762.6
cnb:CNBN1630; F5H9D5; XP_771983.1	4939776	Pf00012	other molecular function	other membranes;ER/Golgi	other biological processes		FALSE	High	Master Protein	XP_771983.1	hypothetical protein CNBN1630 [Cryptococcus neoformans var. neoformans B-3501A]	8.191	10.652	1.3	2.32382e-05	1.23716e-05	0.355928	822.7	6738.5	8763.2	23.97	8.12	17.55	1	4	52	3	5	88.1	5.68	0	41.369	1363	822.7	1207.9	807.9	6738.5	6026.6	7079.6	6638.8	9414.2	8763.2	477.1	778.9	333.9	6516.1	4771.8	6228.7	5119.8
cnb:CNBM0510; Q55IG9; Q5K810; XP_772218.1	4939411	Pf00071	other molecular function	cytosol;ER/Golgi	cell organization and biogenesis;other metabolic processes;transport		FALSE	High	Master Protein	XP_772218.1	hypothetical protein CNBM0510 [Cryptococcus neoformans var. neoformans B-3501A]	4.356	4.004	0.919	8.11311e-06	1.40498e-05	0.409176	70.6	307.4	282.6	16.21	2.3	9.89	1	2	11	1	10	23.6	7.91	0	10.493	226	59.5	82.4	70.6	302.9	316.9	307.4	243	282.6	294.7	34.5	53.1	29.2	293	250.9	270.5	187.4
cng:CNAG_06664; J9VTN2; XP_012050766.1	23889843	Pf00787, Pf19566	other molecular function	other membranes;cytosol	transport		FALSE	High	Master Protein	XP_012050766.1	sorting nexin MVP1 [Cryptococcus neoformans var. grubii H99]	4.021	4.096	1.019	1.73022e-05	1.4067e-05	0.875492	195	784	798.8	19.48	3.89	4.24	1	1	3	1	1	67.8	7.23	0	2.575	67	160.6	237.5	195	802.3	784	743.3	798.8	854.2	790.7	93.1	153.1	80.6	775.9	620.8	654	616
A0A226A0R9; A0A854QJ31; cnb:CNBB5140; cne:CNB00560; cng:CNAG_06746; J9VKB8; P0CO02; P0CO03; Q55X48; Q5KMT4; XP_776986.1	23889917; 3255623; 4934609	Pf00125	nucleic acid binding activity;other molecular function	nucleus;other cell component	cell organization and biogenesis	HTB1	FALSE	High	Master Protein	XP_776986.1	hypothetical protein CNBB5140 [Cryptococcus neoformans var. neoformans B-3501A]	0.052	0.042	0.815	2.5179e-05	1.5447e-05	0.525845	4388.1	228.6	186.2	26.01	26.66	23.07	1	1	3	1	8	14.7	10.21	0	4.051	81	4388.1	2974.8	5096.2	203.6	228.6	331.6	251.4	162.3	186.2	2544.8	1918.1	2106	196.8	181	291.7	193.9
A0A226A1H1; A0A854QRU3; cng:CNAG_00058; J9VFR5; XP_012046498.1	23883927	Pf00118	other molecular function	cytosol	other biological processes		FALSE	High	Master Protein	XP_012046498.1	T-complex protein 1 subunit epsilon [Cryptococcus neoformans var. grubii H99]	17.654	21.04	1.192	2.30051e-05	1.56229e-05	0.655119	199.2	3516	4190.3	44.14	2.13	1.42	1	1	3	1	1	59.9	5.58	0	2.015	56	199.2	336.7	142.6	3516	3559.1	3414.2	4277.3	4190.3	4162.3	115.5	217.1	58.9	3400	2818	3003.9	3298.6
cng:CNAG_04715; J9VTC9; XP_012052161.1	23888099	Pf04597	other molecular function	other membranes;ER/Golgi	protein metabolism;other metabolic processes		FALSE	High	Master Protein	XP_012052161.1	oligosaccharyltransferase complex subunit alpha (ribophorin I) [Cryptococcus neoformans var. grubii H99]	5.877	6.714	1.142	2.14671e-05	1.62087e-05	0.793433	465.6	2736.2	3126.1	19.59	6.33	16.26	1	1	4	1	2	53	8.1	0	2.276	63	465.6	580.1	393.7	2736.2	2515.8	2852.6	2416.3	3334.1	3126.1	270	374	162.7	2645.9	1992	2509.7	1863.5
A0A854QFF3; cng:CNAG_01402; J9VSN6; XP_012049521.1	23885122	Pf00022	cytoskeletal activity;other molecular function	cytoskeleton	cell organization and biogenesis		FALSE	High	Master Protein	XP_012049521.1	actin binding protein [Cryptococcus neoformans var. grubii H99]	8.604	5.917	0.688	5.50082e-06	1.63789e-05	0.0709594	584.2	5026.7	3456.7	24.97	5.88	4.28	1	2	7	2	8	48.6	6.09	0	3.614	81	453.6	750.6	584.2	5026.7	5190.3	4624.7	3382.9	3671.3	3456.7	263.1	484	241.4	4860.8	4109.6	4068.9	2608.9
cne:CNF00790; Q5KFR9; XP_571532.1	3258400	Pf03028, Pf08385, Pf08393, Pf12774, Pf12775, Pf12777, Pf12780, Pf12781, Pf17852, Pf18198, Pf18199	cytoskeletal activity;other molecular function	cytoskeleton;other cell component	cell cycle OR cell proliferation;cell organization and biogenesis;transport;other biological processes		FALSE	High	Master Protein	XP_571532.1	motor, putative [Cryptococcus neoformans var. neoformans JEC21]	3.847	5.063	1.316	4.77453e-05	1.83909e-05	0.165658	2018.5	7764.7	10220.4	21.3	3.27	8.86	1	6	13	6	1	523	5.72	0	15.172	139	1688.9	2571.3	2018.5	7764.7	7996.8	7490.5	10372.6	10220.4	8799.1	979.4	1657.9	834.2	7508.5	6331.8	6590.2	7999.2
cng:CNAG_01544; J9VYL9; XP_012052364.1	23885243	Pf03129, Pf13393	other molecular function				FALSE	Medium	Master Protein	XP_012052364.1	histidyl-tRNA synthetase [Cryptococcus neoformans var. grubii H99]	8.775	8.449	0.963	1.68448e-05	1.87105e-05	0.966725	83.7	734.2	707	31.82	1.54	2.41	1	1	1	1	2	64.6	8.15	0.015	1.332	0	69.8	126.8	83.7	734.2	742.5	720.2	707	689.2	723.3	40.5	81.8	34.6	710	587.9	633.7	545.2
A0A854QA29; cng:CNAG_01709; J9VU11; XP_012052700.1	23885399	Pf01873, Pf02020	nucleic acid binding activity;other molecular function		protein metabolism;other metabolic processes		FALSE	Medium	Master Protein	XP_012052700.1	translation initiation factor 5 [Cryptococcus neoformans var. grubii H99]	6.768	5.244	0.775	1.01804e-05	2.83007e-05	0.111495	218.1	1476.3	1143.9	18.63	2.8	16.7	1	1	1	1	3	43.9	5.26	0.032	1.136	0	218.1	259.8	178.3	1407.4	1476.3	1479.6	1243.5	1143.9	889.8	126.5	167.5	73.7	1361	1168.9	1301.8	959
cng:CNAG_03504; J9VR28; XP_012051303.1	23887003						FALSE	Medium	Master Protein	XP_012051303.1	hypothetical protein CNAG_03504 [Cryptococcus neoformans var. grubii H99]	0.012	0.013	1.06	2.72124e-05	2.89474e-05	0.937198	8223.8	101.3	107.4	14.06	9.88	25.04	1	1	4	1	1	194.4	9.76	0.016	1.441	26	7054.2	9363.7	8223.8	94.4	0	108.6	128.4	0	89.8	4090.9	6037.7	3398.5	91.3	0	95.5	99
A0A095C5G6; A0A0D0TGU0; A0A0D0UYZ7; A0A0D0WHN2; A0A0D0WT65; A0A225YE09; A0A854Q8P3; cgi:CGB_F3010W; cne:CNF02760; cng:CNAG_05696; E6R818; J9VTU2; Q5KF72; XP_012050460.1	10190684; 23888991; 3258352	Pf00179	other molecular function	nucleus;other cell component	protein metabolism;other metabolic processes		FALSE	High	Master Protein	XP_012050460.1	ubiquitin-conjugating enzyme E2-16 kDa [Cryptococcus neoformans var. grubii H99]	0.033	0.048	1.434	1.24286e-05	2.96306e-05	0.184268	3122.5	103.6	148.6	35.03	15.45	25.04	1	1	2	1	7	16.5	7.09	0	4.321	20	1980.5	3122.5	4137.3	88.6	120.8	103.6	135.2	148.6	212.7	1148.5	2013.4	1709.7	85.7	95.6	91.1	104.2
A0A854QE90; cng:CNAG_07561; J9VI11; XP_012048411.1	23890398	Pf00393, Pf03446	other molecular function		other metabolic processes		FALSE	High	Master Protein	XP_012048411.1	6-phosphogluconate dehydrogenase, decarboxylating 1 [Cryptococcus neoformans var. grubii H99]	3.533	3.004	0.85	1.10482e-05	3.1121e-05	0.110617	1408.8	4976.7	4232.3	12.99	0.71	10.79	1	1	24	1	3	53.8	6.07	0	14.293	1014	1327.2	1692.4	1408.8	5036.3	4976.7	4973.4	4524.1	4232.3	3647.9	769.7	1091.3	582.2	4870.1	3940.5	4375.7	3488.9
cnb:CNBN0060; Q55HW6; XP_772023.1	4939627						FALSE	High	Master Protein	XP_772023.1	hypothetical protein CNBN0060 [Cryptococcus neoformans var. neoformans B-3501A]	15.671	6.018	0.384	2.78825e-06	3.48076e-05	0.00143591	107.4	1683.2	646.4	19.27	8.68	20.27	1	1	2	1	1	157.4	5.36	0.005	1.826	32	78.1	114.4	107.4	1683.2	1707.9	1453.8	497.3	646.4	752.3	45.3	73.8	44.4	1627.6	1352.3	1279	383.5
cnb:CNBG3500; cne:CNG01290; F5HG15; Q55P62; Q5KE94; XP_774369.1	3258730; 4937386	Pf00118	other molecular function	cytosol	other biological processes		FALSE	High	Master Protein	XP_774369.1	hypothetical protein CNBG3500 [Cryptococcus neoformans var. neoformans B-3501A]	3.292	4.08	1.239	8.9233e-05	3.51415e-05	0.220084	587.7	1935	2398.1	22.3	3.37	8.78	1	2	13	2	6	57.1	6.57	0	10.431	47	391.8	602.3	587.7	1888.1	2017.8	1935	2398.1	2279.6	2698.2	227.2	388.4	242.9	1825.8	1597.7	1702.4	1849.4
cng:CNAG_02166; J9VSQ4; XP_012049987.1	23885821	Pf00623, Pf04983, Pf04990, Pf04992, Pf04997, Pf04998, Pf05000, Pf05001	nucleic acid binding activity;other molecular function	nucleus;other cell component	RNA metabolism OR transcription;other metabolic processes		FALSE	High	Master Protein	XP_012049987.1	DNA-directed RNA polymerase II subunit RPB1 [Cryptococcus neoformans var. grubii H99]	0.141	0.144	1.022	4.55703e-05	3.81765e-05	0.926005	8068.5	1134.9	1160	24.66	0.6	15.47	1	2	4	2	1	196.1	6.13	0	4.219	44	8068.5	8233.9	5106.2	1145.6	1132.8	1134.9	1160	892.9	1202.6	4679.1	5309.2	2110.1	1107.8	897	998.5	894.5
A0A225Y212; A0A854QF11; cng:CNAG_04196; J9VRR4; XP_012051655.1	23887635	Pf00022	cytoskeletal activity;other molecular function	cytoskeleton;other cell component	cell organization and biogenesis		FALSE	High	Master Protein	XP_012051655.1	actin binding protein [Cryptococcus neoformans var. grubii H99]	0.142	0.097	0.687	0.000109226	4.05221e-05	0.201565	6664.7	943.6	648.3	38.54	5.37	12.56	1	3	8	3	9	44.2	6	0	10.997	147	4933.1	6664.7	10476.7	943.6	920	1018.9	755	648.3	590.5	2860.9	4297.4	4329.5	912.5	728.4	896.4	582.3
cnb:CNBD1250; cne:CND05090; F5HBZ3; Q55UI2; Q5KHW3; XP_776077.1	3257284; 4935514	Pf00270, Pf00271, Pf08148, Pf13234	nucleic acid binding activity;other molecular function	nucleus	RNA metabolism OR transcription;other metabolic processes		FALSE	Medium	Master Protein	XP_776077.1	hypothetical protein CNBD1250 [Cryptococcus neoformans var. neoformans B-3501A]	0.167	0.169	1.008	6.44254e-05	4.1748e-05	0.664245	326	54.5	55	11.56	6.37	27.69	1	1	1	1	1	119.9	6.13	0.035	0.98	13	326	293.5	369.4	49.7	56.3	54.5	55	32.5	55.9	189	189.2	152.7	48.1	44.6	48	42.4
cnb:CNBF1510; Q55R39; XP_774987.1	4936703	Pf10495		cytoskeleton;other cell component			FALSE	Medium	Master Protein	XP_774987.1	hypothetical protein CNBF1510 [Cryptococcus neoformans var. neoformans B-3501A]	37.115	21.27	0.573	1.44546e-05	4.29385e-05	0.105673	14.6	540.2	309.6	51.19	6.08	4.54	1	1	1	1	0	185.1	5.26	0.034	0.948	47	9.8	26.6	14.6	540.2	587.6	523	312.7	287.4	309.6	5.7	17.2	6	522.4	465.3	460.2	241.1
cng:CNAG_03271; J9VPV6; XP_012051139.1	23886784	Pf00400		nucleus	RNA metabolism OR transcription;other metabolic processes		FALSE	Low	Master Protein	XP_012051139.1	pre-mRNA-splicing factor PRP46 [Cryptococcus neoformans var. grubii H99]	6.249	11.619	1.859	0.00026978	4.38086e-05	0.0356369	131.1	819.4	1523.7	38.28	8.04	16.57	1	1	1	1	2	50.8	8.87	0.071	0.844	29	117	228.7	131.1	819.4	767	899.4	1341.8	1523.7	1856.1	67.8	147.5	54.2	792.4	607.3	791.3	1034.8
A0A854QKS3; cng:CNAG_01168; J9VKI8; XP_012049360.1	23884910	Pf01472, Pf01509, Pf08068, Pf16198	nucleic acid binding activity;other molecular function	other cell component	RNA metabolism OR transcription;other metabolic processes		FALSE	High	Master Protein	XP_012049360.1	H/ACA ribonucleoprotein complex subunit 4 [Cryptococcus neoformans var. grubii H99]	0.069	0.073	1.056	6.94738e-05	4.9803e-05	0.78748	6263.7	432.1	456.3	33.77	7.06	28.07	1	2	10	2	4	56.5	8.91	0	10.308	263	4000	8136.3	6263.7	431.6	432.1	486.9	456.3	269.1	468.2	2319.7	5246.3	2588.5	417.4	342.2	428.4	351.9
cnb:CNBM0360; Q55II6; XP_772230.1	4939394	Pf00155	other molecular function		other metabolic processes		FALSE	High	Master Protein	XP_772230.1	hypothetical protein CNBM0360 [Cryptococcus neoformans var. neoformans B-3501A]	7.187	16.35	2.275	0.000353818	5.05227e-05	0.030688	203	1459	3319.3	43.22	2.02	18.42	1	2	4	2	4	46.2	7.24	0	2.775	69	203	380.4	179.4	1459	1478.8	1420.9	3319.3	3458	2417.9	117.7	245.3	74.1	1410.8	1170.9	1250.2	2559.8
A0A225YIY0; A0A854QJ04; cng:CNAG_02148; J9VMG3; XP_012049838.1	23885804	Pf00179	other molecular function		protein metabolism;other metabolic processes		FALSE	Medium	Master Protein	XP_012049838.1	ubiquitin-conjugating enzyme E2 35 [Cryptococcus neoformans var. grubii H99]	11.269	11.803	1.047	6.41026e-05	5.48363e-05	0.947302	99.4	1120.2	1173.3	40.84	8.08	8.68	1	1	2	1	5	16.6	7.34	0.034	1.009	27	99.4	136.5	56.9	1120.2	1189.7	1012.2	1294.5	1089.7	1173.3	57.6	88	23.5	1083.2	942	890.5	998.3
cng:CNAG_00464; J9VGV9; XP_012046737.1	23884269	Pf03178, Pf10433	nucleic acid binding activity	nucleus			FALSE	High	Master Protein	XP_012046737.1	pre-mRNA-splicing factor RSE1 [Cryptococcus neoformans var. grubii H99]	0.073	0.097	1.322	3.15952e-05	5.70063e-05	0.470094	7004	513.7	679.1	32.82	21.66	10.11	1	2	3	2	2	133.9	5.59	0	2.89	80	9459.4	7004	4807.2	513.7	475.7	703.8	659.3	679.1	792.4	5485.8	4516.2	1986.6	496.8	376.6	619.2	508.5
cng:CNAG_05907; J9VP17; XP_012050412.1	23889191	Pf00289, Pf00364, Pf00682, Pf02436, Pf02785, Pf02786	other molecular function	other cell component	other metabolic processes		FALSE	High	Master Protein	XP_012050412.1	pyruvate carboxylase [Cryptococcus neoformans var. grubii H99]	0.638	0.505	0.791	0.000427582	6.03339e-05	0.0336119	336.5	214.8	169.9	7.5	2.47	9.32	1	1	1	1	1	131.5	6.61	0	2.039	29	323.6	373.4	336.5	211.5	214.8	221.9	168.5	169.9	198	187.6	240.8	139	204.5	170.1	195.3	129.9
A0A854Q4T6; cng:CNAG_04771; J9VVN1; XP_012051965.1	23888153	Pf00071	other molecular function				FALSE	High	Master Protein	XP_012051965.1	rab family protein [Cryptococcus neoformans var. grubii H99]	2.598	2.498	0.962	4.33886e-05	6.63174e-05	0.677947	3261	8471.8	8147.5	13.98	4.29	7.39	1	2	13	2	11	22.3	5.48	0	12.932	300	2753	3261	3651.1	8471.8	8746.5	8030.2	7202.7	8263.1	8147.5	1596.5	2102.7	1508.8	8192.2	6925.4	7065.1	5554.6
A0A225Z5T4; A0A854QBZ7; cng:CNAG_05221; J9VM28; XP_012048785.1	23888550	Pf00125, Pf16211	nucleic acid binding activity;other molecular function	nucleus;other cell component			FALSE	High	Master Protein	XP_012048785.1	histone H2A.Z [Cryptococcus neoformans var. grubii H99]	23.319	99.313	4.259	0.000584811	6.88159e-05	0.0267973	34.6	807.9	3440.6	59.39	29.1	52.2	1	3	14	2	22	14.7	10.76	0	6.291	202	34.6	47.6	11.1	658.2	807.9	1153.6	3440.6	7335.8	2978.8	20.1	30.7	4.6	636.5	639.7	1015	2653.4
A0A0D0VNX4; A0A0D0YGB5; A0A0D0YZ86; A0A225XP22; A0A854Q655; cgi:CGB_C1250W; cng:CNAG_01557; E6R2S5; J9VTH9; XP_012052369.1	10187107; 23885256	Pf13499	enzyme regulator activity;other molecular function		signal transduction;other biological processes		FALSE	High	Master Protein	XP_012052369.1	calmodulin [Cryptococcus neoformans var. grubii H99]	6.152	5.059	0.822	3.92561e-05	7.86961e-05	0.391431	4443.8	27337	22482.5	26.94	3.96	13.84	1	4	32	4	42	16.8	4.42	0	13.696	285	2936.2	4443.8	5134	27337	26605.1	28751.2	22482.5	19162.9	25339.5	1702.8	2865.4	2121.6	26435.1	21065.7	25295.7	17338.3
A0A854QIA8; cng:CNAG_05978; J9VUK0; XP_012050655.1	23889240	Pf00043, Pf00749, Pf03950	other molecular function	other cell component	protein metabolism;RNA metabolism OR transcription;other metabolic processes		FALSE	Medium	Master Protein	XP_012050655.1	glutamate-tRNA ligase [Cryptococcus neoformans var. grubii H99]	8.885	7.408	0.834	5.39638e-05	9.48637e-05	0.545341	174.1	1547.2	1290	39	1.03	3.15	1	1	2	1	1	81.8	7.24	0.031	1.086	57	144.1	294.7	174.1	1547.2	1546.5	1574.7	1290	1318.2	1238.6	83.6	190	72	1496.2	1224.5	1385.4	994.8
cng:CNAG_02172; J9VN21; XP_012049989.1	23885827	Pf02207, Pf10390, Pf18995	other molecular function	nucleus	protein metabolism;RNA metabolism OR transcription;other metabolic processes		FALSE	Low	Master Protein	XP_012049989.1	ubiquitin-protein ligase [Cryptococcus neoformans var. grubii H99]	4.179	4.791	1.146	0.000197586	9.78064e-05	0.47355	156.4	653.6	749.3	29.21	4.46	10.67	1	1	2	1	0	212.8	6.96	0.071	0.841	46	113.9	206.7	156.4	653.6	658.9	607	749.3	706.2	865.9	66	133.2	64.6	632	521.7	534	577.9
cnb:CNBC0740; cne:CNC06460; P0CQ80; P0CQ81; Q55WR5; Q5KJI2; XP_776581.1	3256118; 4934738	Pf00270, Pf00271	nucleic acid binding activity;other molecular function	other cell component	cell organization and biogenesis;RNA metabolism OR transcription;other metabolic processes;transport;other biological processes	DHH1	FALSE	High	Master Protein	XP_776581.1	hypothetical protein CNBC0740 [Cryptococcus neoformans var. neoformans B-3501A]	0.062	0.065	1.045	0.000112497	9.9991e-05	0.974436	1143.9	70.9	74.1	57.38	8.09	24.06	1	1	1	1	2	68.5	8.9	0	2.281	29	1143.9	2561	929.8	70.9	81.1	70.6	74.1	52.7	86.5	663.4	1651.3	384.2	68.5	64.2	62.1	57.1
A0A225XJP9; A0A854QFE1; cng:CNAG_01840; J9W1R2; XP_012052469.1	23885510	Pf00091, Pf03953	cytoskeletal activity;other molecular function	cytoskeleton	cell organization and biogenesis;other biological processes		FALSE	High	Master Protein	XP_012052469.1	tubulin beta chain [Cryptococcus neoformans var. grubii H99]	3.651	2.774	0.76	4.09673e-05	0.000100614	0.25071	2336.8	8532.2	6482	18.24	0.77	14.26	1	2	18	2	6	49.6	4.91	0	12.327	387	1683.3	2375.1	2336.8	8532.2	8539.9	8423.2	8145	6482	6359.7	976.2	1531.5	965.7	8250.7	6761.8	7410.9	6281.3
A0A854QF93; cng:CNAG_02853; J9VMK7; XP_012047876.1	23886404	Pf00156, Pf13522	other molecular function		other metabolic processes		FALSE	High	Master Protein	XP_012047876.1	amidophosphoribosyltransferase [Cryptococcus neoformans var. grubii H99]	0.01	0.011	1.253	0.000127245	0.000101843	0.914427	15121.9	135.2	169.4	28.06	31.49	61.09	1	1	9	1	2	60.2	7.31	0	1.982	67	15121.9	9949	17853.4	97.8	135.2	185.4	199.1	41.8	169.4	8769.6	6415.1	7377.9	94.6	107.1	163.1	153.5
A0A225XZF4; A0A854Q7M4; cng:CNAG_04884; J9VSU2; P0CQ50; P0CQ51; Q55LE4; Q5KA45; Q9HF88; XP_012051918.1	23888259	Pf00935	other molecular function	cytosol;translational apparatus;other cell component	protein metabolism;other metabolic processes;other biological processes	RPL44	FALSE	High	Master Protein	XP_012051918.1	large subunit ribosomal protein L44 [Cryptococcus neoformans var. grubii H99]	25.513	30.401	1.192	0.000163556	0.000116928	0.828647	197.2	5031	5994.9	68.79	1.26	8.52	1	1	6	1	8	12.1	10.51	0	3.273	106	197.2	480.4	131.3	5031	4973.5	5100.6	5618.6	5994.9	6643.1	114.4	309.7	54.2	4865.1	3938	4487.6	4333
A0A095ECV2; A0A0D0U2Z0; A0A0D0UAG5; A0A0D0YDS0; A0A0D0YLX4; A0A226A1F3; A0A854QKQ3; cgi:CGB_A9030W; cng:CNAG_00785; E6QYN8; J9VHS2; XP_012046959.1	10188543; 23884562	Pf00270, Pf00271	nucleic acid binding activity;other molecular function		protein metabolism;other metabolic processes		FALSE	High	Master Protein	XP_012046959.1	ATP-dependent RNA helicase eIF4A [Cryptococcus neoformans var. grubii H99]	6.498	7.157	1.101	0.00017912	0.000117418	0.749588	681.3	4427.3	4876.5	36.37	4.18	18.01	1	2	9	2	4	45.1	5.19	0	6.805	136	681.3	1013	489.7	4427.3	4558.4	4195.7	6132	4876.5	4336.5	395.1	653.2	202.4	4281.2	3609.3	3691.4	4728.9
A0A225ZW10; A0A854QJQ0; cnb:CNBB3280; cng:CNAG_03747; F5HC53; J9VFV3; Q55XN6; Q5KMA0; XP_012047432.1	23887219; 4934422	Pf00828	other molecular function	cytosol;translational apparatus	protein metabolism;other metabolic processes		FALSE	High	Master Protein	XP_012047432.1	large subunit ribosomal protein L27Ae [Cryptococcus neoformans var. grubii H99]	15.301	20.47	1.338	0.000213444	0.000120629	0.611288	194.1	2969.3	3972.3	61.59	4.24	1.29	1	1	3	1	6	16	10.59	0	2.508	41	194.1	440.3	141.9	2969.3	2919.1	3161.6	3903.7	4003.1	3972.3	112.5	283.9	58.7	2871.3	2311.3	2781.6	3010.5
cnb:CNBF4190; Q55QB8; XP_774740.1	4936971	Pf00735	other molecular function	cytoskeleton;other cell component			FALSE	High	Master Protein	XP_774740.1	hypothetical protein CNBF4190 [Cryptococcus neoformans var. neoformans B-3501A]	7.4	8.292	1.12	0.000132791	0.000123758	0.991292	583.4	4317	4837.1	36.47	3.39	17.53	1	1	8	1	2	61.9	6.89	0	3.849	215	583.4	882.6	429.4	4339.8	4079.6	4317	3506.6	4837.1	4846.2	338.3	569.1	177.5	4196.6	3230.2	3798.2	2704.2
A0A095CL20; A0A0D0SWY0; A0A0D0UA46; A0A0D0YAP3; A0A0D0YIN1; A0A225Z5Z8; A0A854QFD4; cgi:CGB_J1220W; cnb:CNBI2830; cne:CNL03930; cng:CNAG_05235; E6RCQ9; F5HI88; J9VS17; Q55LS9; Q5K8Z6; XP_773342.1	10184971; 23888564; 3254994; 4938244	Pf00244	other molecular function	plasma membrane;other membranes;other cell component	signal transduction;other biological processes		FALSE	High	Master Protein	XP_773342.1	hypothetical protein CNBI2830 [Cryptococcus neoformans var. neoformans B-3501A]	6.465	4.714	0.729	5.098e-05	0.0001389	0.214294	6002.7	38806.3	28297.2	28.99	4.33	15.29	1	4	48	4	16	29	4.86	0	19.402	850	7521.8	6002.7	4118.9	38806.3	38049.7	41309.9	33914.7	28297.2	25127.7	4362.1	3870.5	1702.1	37525.9	30127.4	36345.1	26154.7
A0A854Q603; cng:CNAG_04510; J9VX80; XP_012051846.1	23887919	Pf00004, Pf04212, Pf09336, Pf17862	other molecular function	other membranes;other cytoplasmic organelle	transport		FALSE	High	Master Protein	XP_012051846.1	vacuolar protein-sorting-associated protein 4 [Cryptococcus neoformans var. grubii H99]	3.979	5.297	1.331	0.000398416	0.000145489	0.302885	541.2	2153.4	2866.8	31.41	8.11	10.23	1	2	9	1	5	48.5	6.07	0	8.36	168	495.1	859.6	541.2	2153.4	2386.7	2037.7	3079.7	2509.3	2866.8	287.1	554.3	223.7	2082.4	1889.7	1792.8	2375.1
cng:CNAG_03920; J9VP27; XP_012047274.1	23887375	Pf00180	other molecular function		other metabolic processes		FALSE	High	Master Protein	XP_012047274.1	isocitrate dehydrogenase, NADP-dependent [Cryptococcus neoformans var. grubii H99]	0.153	0.133	0.873	0.000304686	0.000156673	0.550832	6136.4	936.3	817.3	38.71	4.4	19.14	1	2	8	2	4	50.7	8.25	0	4.219	128	3960.4	6136.4	8837.6	881.2	960.8	936.3	817.3	578.4	831	2296.7	3956.8	3652.1	852.1	760.7	823.8	630.3
cng:CNAG_03282; J9VPW5; XP_012051147.1	23886794	Pf13300					FALSE	Medium	Master Protein	XP_012051147.1	hypothetical protein CNAG_03282 [Cryptococcus neoformans var. grubii H99]	0.058	0.033	0.565	0.000537089	0.000166936	0.237369	1324.8	76.9	43.5	14.2	11.5	67.66	1	1	1	1	2	40.3	6.77	0.035	1.065	30	1668.1	1324.8	1307.1	72.8	76.9	90.4	43.5	18.6	83.8	967.4	854.3	540.2	70.4	60.9	79.5	33.5
cng:CNAG_02326; J9VM05; XP_012049757.1	23885959	Pf00006, Pf02874, Pf16886	transporter activity;other molecular function	other membranes;other cytoplasmic organelle;other cell component	other metabolic processes;transport		FALSE	High	Master Protein	XP_012049757.1	V-type proton ATPase catalytic subunit A [Cryptococcus neoformans var. grubii H99]	0.504	0.489	0.97	0.000197548	0.000167411	0.957888	4519.3	2277.9	2209	17.7	1.71	2.97	1	1	38	1	2	68.2	5.24	0	10.215	928	4519.3	4424.7	5996.9	2277.9	2245.1	2322.7	2209	2178	2305	2620.9	2853	2478.2	2202.7	1777.6	2043.6	1703.6
cng:CNAG_03648; J9VG93; XP_012047161.1	23887124	Pf06427, Pf18400, Pf18401, Pf18402, Pf18403, Pf18404	other molecular function	ER/Golgi	protein metabolism;other metabolic processes		FALSE	High	Master Protein	XP_012047161.1	UDP-glucose:glycoprotein glucosyltransferase [Cryptococcus neoformans var. grubii H99]	0.055	0.047	0.848	0.000382548	0.000250082	0.792263	1187.9	65.5	55.5	39.26	11.41	56.72	1	1	1	1	1	176.2	5.19	0	2.436	59	1187.9	884.1	1896	70	65.5	55.8	55.5	25.3	89.7	688.9	570.1	783.5	67.7	51.8	49.1	42.8
cng:CNAG_04904; J9VV68; XP_012052289.1	23888279	Pf00637, Pf01394, Pf09268, Pf13838	other molecular function	plasma membrane;other membranes;ER/Golgi	transport		FALSE	High	Master Protein	XP_012052289.1	clathrin heavy chain [Cryptococcus neoformans var. grubii H99]	2.055	2.273	1.106	0.000486104	0.000254709	0.60985	5840.3	12000.1	13275.4	19.38	4.67	1.13	1	3	15	3	1	189.9	5.6	0	4.049	157	4377.8	5840.3	6483.4	12000.1	11640.8	12750.2	13536.2	13273.6	13275.4	2538.8	3765.8	2679.3	11604.2	9217	11217.8	10439
Q5KP84; Q8NIL1; XP_024512056.1		Pf00069	kinase activity;other molecular function	cytosol;nucleus;other cytoplasmic organelle;other cell component	protein metabolism;other metabolic processes;signal transduction;other biological processes	Pka1	FALSE	High	Master Protein	XP_024512056.1	protein serine/threonine kinase, putative [Cryptococcus neoformans var. neoformans JEC21]	3.109	2.711	0.872	0.000151055	0.000256921	0.666367	736.8	2290.8	1997	16.98	10.8	11.29	1	1	3	1	2	57.1	8.87	0.005	1.571	41	613.6	864.3	736.8	2290.8	2357.4	1918.7	1755	1997	2202.8	355.9	557.3	304.5	2215.2	1866.6	1688.1	1353.4
cng:CNAG_02094; J9VSX9; XP_012049939.1	23885752	Pf04045	cytoskeletal activity	cytoskeleton;other cell component	cell organization and biogenesis		FALSE	High	Master Protein	XP_012049939.1	arp2/3 complex 34 kda subunit [Cryptococcus neoformans var. grubii H99]	11.493	7.95	0.692	5.48986e-05	0.000259494	0.0683674	1357.1	15597.5	10788.3	4.84	5.34	36.96	1	1	11	1	3	36.9	7.66	0	2.328	112	1369.1	1252.5	1357.1	15866.8	14340.2	15597.5	11081.5	10788.3	5170	794	807.6	560.8	15343.3	11354.4	13722.9	8546
cng:CNAG_04755; J9VSQ1; XP_012052184.1	23888137	Pf00069	kinase activity;other molecular function		protein metabolism;other metabolic processes		FALSE	High	Master Protein	XP_012052184.1	STE/STE11/BCK1 protein kinase [Cryptococcus neoformans var. grubii H99]	4.034	14.988	3.716	0.00832504	0.000284998	0.013527	324.4	1308.7	4862.5	58.3	3.5	14.74	1	1	2	1	0	196.4	7.11	0.005	1.812	53	324.4	595.6	175.7	1308.7	1327.1	1241.1	3761.7	4862.5	4966.5	188.1	384.1	72.6	1265.5	1050.8	1092	2901
cng:CNAG_00682; J9VHF2; XP_012046392.1	23884464	Pf00169, Pf00225, Pf00498, Pf12473, Pf16183	cytoskeletal activity;other molecular function	cytoskeleton;other cell component	other biological processes		FALSE	High	Master Protein	XP_012046392.1	kinesin [Cryptococcus neoformans var. grubii H99]	1.907	2.53	1.327	0.00223895	0.000310116	0.0828429	613.8	1170.6	1553	21.35	6.12	4.9	1	1	2	1	1	175.5	6.54	0	3.068	42	452.4	700	613.8	1170.6	1193.3	1062.5	1457.1	1553	1605.6	262.4	451.4	253.7	1132	944.8	934.8	1123.7
cng:CNAG_06193; J9VYD5; XP_012053041.1	23889423	Pf00069	kinase activity;other molecular function		protein metabolism;other metabolic processes		FALSE	Medium	Master Protein	XP_012053041.1	CMGC/RCK protein kinase [Cryptococcus neoformans var. grubii H99]	3.813	4.632	1.215	0.000613644	0.000353198	0.711398	884	3370.6	4094.2	35.49	1.43	8.13	1	1	3	1	1	140.5	8.84	0.033	1.141	18	1288.3	884	630.8	3370.6	3453.1	3367.8	4106.6	3548.9	4094.2	747.1	570	260.7	3259.4	2734.1	2963	3167
cnb:CNBB4620; cne:CNB01090; F5HEY0; Q55XA0; Q5KMN3; XP_777232.1	3255796; 4934556	Pf00009, Pf03144, Pf11987	nucleic acid binding activity;other molecular function	mitochondrion;other cell component	protein metabolism;other metabolic processes		FALSE	High	Master Protein	XP_777232.1	hypothetical protein CNBB4620 [Cryptococcus neoformans var. neoformans B-3501A]	0.089	0.109	1.229	0.000322992	0.000382097	0.964456	404.1	35.8	44	45.2	4.32	24.49	1	1	1	1	1	133.7	5.39	0.005	1.549	29	213.1	404.1	570.9	34.7	37.8	35.8	46.1	28.4	44	123.6	260.6	235.9	33.5	29.9	31.5	35.5
A0A854QCU8; cng:CNAG_02153; J9VMF9; XP_012049979.1	23885809	Pf00400, Pf08581					FALSE	High	Master Protein	XP_012049979.1	glucose repression regulatory protein TUP1 [Cryptococcus neoformans var. grubii H99]	0.209	0.156	0.744	0.00119967	0.000431031	0.396098	3436.7	718.8	534.6	42.54	8.34	34.63	1	1	2	1	2	62.3	7.17	0	3.587	50	3212.2	3436.7	6563.6	718.8	789.5	669	534.6	340.5	705.2	1862.9	2216	2712.4	695.1	625.1	588.6	412.3
A0A854QKM6; cng:CNAG_00754; J9VJY1; XP_012046939.1	23884533	Pf00005, Pf00037, Pf04068	other molecular function				FALSE	Medium	Master Protein	XP_012046939.1	ATP-binding cassette, sub-family E, member 1 [Cryptococcus neoformans var. grubii H99]	0.049	0.034	0.688	0.000907652	0.00046025	0.633365	4070.7	199.5	137.3	54.96	18.69	27.62	1	1	1	1	1	68	8.48	0.033	1.163	20	4864.7	4070.7	1295.3	173.2	199.5	249.5	137.3	113.2	192.8	2821.2	2624.8	535.3	167.5	157.9	219.5	105.9
cng:CNAG_04282; J9VRY5; XP_012051475.1	23887717	Pf00069	kinase activity;other molecular function		protein metabolism;other metabolic processes;signal transduction		FALSE	High	Master Protein	XP_012051475.1	CMGC/MAPK protein kinase [Cryptococcus neoformans var. grubii H99]	5.319	5.188	0.975	0.000572098	0.000531623	0.993975	561.7	2987.4	2914.2	39	4.08	23.86	1	2	4	2	2	87.9	6.34	0	3.113	50	272.9	633.5	561.7	2924.9	3163.2	2987.4	2914.2	2556.3	4002.8	158.3	408.5	232.1	2828.4	2504.6	2628.4	2247.4
cng:CNAG_04792; J9VXV1; XP_012051955.1	23888171	Pf00168, Pf02666	other molecular function	other membranes;ER/Golgi;other cytoplasmic organelle	protein metabolism;other metabolic processes	PSD2	FALSE	Medium	Master Protein	XP_012051955.1	phosphatidylserine decarboxylase [Cryptococcus neoformans var. grubii H99]	0.219	0.312	1.423	0.000173114	0.000554025	0.242671	2061.9	451.3	642.4	22.95	7.92	16.84	1	1	2	1	1	137.8	6.48	0.037	0.924	65	2262.6	1421	2061.9	413.7	484.9	451.3	478.6	659.9	642.4	1312.2	916.3	852.1	400	383.9	397.1	369.1
cnb:CNBA1310; cne:CNA01350; F5HG93; Q560W1; Q5KPW2; XP_778129.1	3253726; 4933382	Pf08082, Pf08083, Pf08084, Pf10596, Pf10597, Pf10598, Pf12134	nucleic acid binding activity;other molecular function	nucleus	cell organization and biogenesis;RNA metabolism OR transcription;other metabolic processes		FALSE	High	Master Protein	XP_778129.1	hypothetical protein CNBA1310 [Cryptococcus neoformans var. neoformans B-3501A]	0.258	0.294	1.141	0.000213285	0.000564064	0.358802	5414.5	1395.2	1591.9	1.47	11.32	29.96	1	5	8	5	1	292	8.32	0	9.36	141	5292.2	5440.4	5414.5	1395.2	1211	1520.7	1329.8	1591.9	2342.6	3069.1	3508	2237.5	1349.2	958.9	1337.9	1025.6
A0A854QNT0; cng:CNAG_00408; J9VGR9; XP_012046699.1	23884216	Pf00149	other molecular function				FALSE	High	Master Protein	XP_012046699.1	serine/threonine-protein phosphatase PP-X isozyme 1 [Cryptococcus neoformans var. grubii H99]	0.254	0.322	1.268	0.000393191	0.000593281	0.825649	823.3	209.3	265.4	17.98	16.66	16.95	1	1	2	1	3	35.7	5.27	0	2.269	45	602.7	852.5	823.3	269.3	199.9	209.3	276.6	199.1	265.4	349.5	549.7	340.2	260.5	158.3	184.1	213.3
cng:CNAG_06141; J9VV69; XP_012053161.1	23889376	Pf00692	other molecular function		other metabolic processes		FALSE	Low	Master Protein	XP_012053161.1	dUTP pyrophosphatase [Cryptococcus neoformans var. grubii H99]	0.159	0.067	0.422	0.0096737	0.000722141	0.0564653	1820	289.9	122.2	52.82	15.55	30.01	1	1	1	1	5	19	7.64	0.06	0.862	0	2463.1	720.9	1820	281.3	289.9	369.7	122.2	77.7	145.9	1428.4	464.9	752.1	272	229.5	325.3	94.2
cng:CNAG_05935; J9VUG0; XP_012050636.1	23889217	Pf00406	kinase activity;other molecular function	nucleus;other cell component	other metabolic processes		FALSE	Medium	Master Protein	XP_012050636.1	UMP-CMP kinase [Cryptococcus neoformans var. grubii H99]	1.125	2.124	1.889	0.646153	0.000731273	0.00149045	2135.5	2401.5	4536	20.1	3.58	4.64	1	1	4	1	3	30.7	6.02	0.021	1.211	66	1762.5	2135.5	2634.8	2401.5	2257.5	2405.9	4536	4267.5	4678	1022.1	1377	1088.8	2322.2	1787.5	2116.7	3498.1
cng:CNAG_07373; J9VF80; XP_012047061.1	23890227	Pf00117, Pf00185, Pf00988, Pf02142, Pf02729, Pf02786, Pf02787	other molecular function		other metabolic processes		FALSE	High	Master Protein	XP_012047061.1	carbamoyl-phosphate synthase, large subunit [Cryptococcus neoformans var. grubii H99]	0.243	0.214	0.879	0.00109618	0.000854436	0.943338	2830.6	688.6	605.2	33.31	3.33	14.81	1	2	3	2	1	254.5	6.05	0	2.739	39	1636.5	2830.6	3315.7	690.1	688.6	650.3	747.7	605.2	567.9	949.1	1825.1	1370.2	667.3	545.2	572.2	576.6
A0A854QC85; cng:CNAG_04848; J9VSD2; XP_012051935.1	23888225	Pf00076	nucleic acid binding activity				FALSE	Medium	Master Protein	XP_012051935.1	mRNA binding protein [Cryptococcus neoformans var. grubii H99]	100	100	0.616	0.000670283	0.000945705	0.769751	55.2	10032.6	6181.2	93.37	21.97	57.85	1	1	11	1	3	32.7	7.56	0.034	1.016	42	0	122	25	10032.6	12211.4	7810.2	12573.4	4114.6	6181.2	0	78.7	10.3	9701.6	9668.8	6871.5	9696.5
A0A226A0R4; A0A854QNT8; cng:CNAG_00418; J9VGS7; XP_012046704.1	23884226	Pf00438, Pf02772, Pf02773	other molecular function		other metabolic processes		FALSE	High	Master Protein	XP_012046704.1	S-adenosylmethionine synthase [Cryptococcus neoformans var. grubii H99]	0.101	0.068	0.67	0.0027131	0.000948581	0.454051	3750.9	380	254.5	53.27	4.3	25.87	1	1	5	1	4	43.1	5.88	0	7.833	243	3750.9	4622	1306.8	398.2	365.6	380	314	184.3	254.5	2175.3	2980.3	540.1	385.1	289.5	334.3	242.2
cnb:CNBB3690; F5HHI6; Q55XJ5; Q5KME1; XP_777137.1	3255713; 4934463	Pf00149, Pf16891	other molecular function	cytoskeleton;nucleus;other cell component	cell cycle OR cell proliferation;cell organization and biogenesis;DNA metabolism;RNA metabolism OR transcription;other metabolic processes;stress response;signal transduction;other biological processes		FALSE	High	Master Protein	XP_777137.1	hypothetical protein CNBB3690 [Cryptococcus neoformans var. neoformans B-3501A]	1.603	1.281	0.799	2.5661e-05	0.0010626	0.00155142	5366.6	8602.8	6872.6	6.72	2.72	1.59	1	5	22	5	17	37.5	6.19	0	35.532	541	5122.7	5841.8	5366.6	8602.8	8475.3	8931.9	6844.9	6872.6	7047.3	2970.8	3766.8	2217.8	8319	6710.6	7858.4	5278.7
cng:CNAG_06175; J9VVD8; XP_012053033.1	23889408	Pf01851, Pf13646, Pf18004	enzyme regulator activity	other cell component	other biological processes		FALSE	High	Master Protein	XP_012053033.1	26S proteasome regulatory subunit N2 [Cryptococcus neoformans var. grubii H99]	1.905	1.556	0.817	0.000160263	0.00113884	0.0598248	533.8	1017	830.7	14.12	1.45	1.09	1	2	4	2	1	109	5.14	0	12.215	107	442.2	587.7	533.8	1000	1017	1029.3	839.4	830.7	821.4	256.4	379	220.6	967	805.2	905.6	647.3
cnb:CNBF1480; Q55R42; XP_774984.1	4936700	Pf00076, Pf01805, Pf04818	nucleic acid binding activity		RNA metabolism OR transcription;other metabolic processes		FALSE	Low	Master Protein	XP_774984.1	hypothetical protein CNBF1480 [Cryptococcus neoformans var. neoformans B-3501A]	0.123	0.177	1.433	0.000540624	0.00137483	0.471441	1025.1	126.3	181	64.42	3.06	8.69	1	1	1	1	1	79	8.21	0.059	0.892	20	756.7	1025.1	2446.2	121.3	128.9	126.3	181	164.8	196.2	438.8	661	1010.9	117.3	102.1	111.1	139.6
A0A225ZFF8; cng:CNAG_06919; J9VR32; XP_012048349.1	23890073	Pf01269	nucleic acid binding activity;other molecular function	nucleus	RNA metabolism OR transcription;other metabolic processes		FALSE	High	Master Protein	XP_012048349.1	rRNA 2'-O-methyltransferase fibrillarin [Cryptococcus neoformans var. grubii H99]	0.048	0.064	1.34	0.000754673	0.0013844	0.722353	4347.4	207.7	278.3	64.85	20.24	32.37	1	1	4	1	3	32.7	10.18	0	4.786	42	7552.2	4347.4	1686.9	146.3	217.2	207.7	350.3	177.2	278.3	4379.7	2803.2	697.1	141.4	172	182.8	270.1
A0A225ZSG3; A0A854QHR0; cng:CNAG_03819; J9VNP9; XP_012047472.1	23887278	Pf08498, Pf13847	other molecular function		other metabolic processes		FALSE	High	Master Protein	XP_012047472.1	sterol 24-C-methyltransferase [Cryptococcus neoformans var. grubii H99]	0.205	0.202	0.987	0.0014405	0.00151881	0.997656	3106.5	635.6	627.7	13.74	14.99	46.81	1	1	3	1	4	38.5	6.02	0	7.185	119	2735.2	3106.5	3597.3	749.2	635.6	556.2	627.7	416.8	1061.2	1586.2	2003.1	1486.6	724.4	503.3	489.4	484.1
A0A225XJN6; A0A854QDX9; cng:CNAG_01884; J9VXE8; XP_012052827.1	23885554	Pf00297	other molecular function	translational apparatus;other cell component	protein metabolism;other metabolic processes		FALSE	High	Master Protein	XP_012052827.1	large subunit ribosomal protein L3 [Cryptococcus neoformans var. grubii H99]	4.676	5.69	1.217	0.00318541	0.00155895	0.699053	934.9	4371.8	5319.6	54.06	1.72	2.91	1	1	7	1	2	43.8	10.26	0	2.838	201	807.4	2049.5	934.9	4371.8	4350.1	4490.9	5232.7	5319.6	5535.5	468.3	1321.5	386.3	4227.6	3444.3	3951.2	4035.4
cng:CNAG_05623; J9VXQ9; XP_012053886.1	23888922	Pf01264	other molecular function		other metabolic processes		FALSE	High	Master Protein	XP_012053886.1	chorismate synthase [Cryptococcus neoformans var. grubii H99]	0.045	0.024	0.528	0.00264871	0.0015622	0.813958	1855.8	83.3	44	59.37	18.46	95.92	1	1	3	1	2	45.3	6.67	0.005	1.682	80	1855.8	3512.1	1026.7	83.3	98.1	67.5	44	27.6	167.4	1076.3	2264.6	424.3	80.6	77.7	59.4	33.9
A0A854Q5J7; cng:CNAG_04189; J9VU59; XP_012051649.1	23887628	Pf00890, Pf02910	other molecular function	other membranes;mitochondrion	other metabolic processes		FALSE	High	Master Protein	XP_012051649.1	succinate dehydrogenase [ubiquinone] flavoprotein subunit, mitochondrial [Cryptococcus neoformans var. grubii H99]	1.747	4.266	2.442	0.0395112	0.00157974	0.0423548	927.8	1620.8	3957.6	24.61	6.91	31.95	1	2	3	2	4	69.9	6.93	0	5.911	97	927.8	931.2	582.6	1620.8	1495.1	1717.1	2111	3967.1	3957.6	538	600.5	240.7	1567.3	1183.8	1510.7	1628
cng:CNAG_06929; J9VL62; XP_012048355.1	23890083	Pf00616, Pf03836			signal transduction;other biological processes		FALSE	Low	Master Protein	XP_012048355.1	IQ domain-containing GTPase activating protein, variant 2 [Cryptococcus neoformans var. grubii H99]	4.829	6.833	1.415	0.00300296	0.00169473	0.791695	108.1	522	738.7	55.97	23.72	8.38	1	1	1	1	1	88.9	7.59	0.07	0.838	13	61.6	195.9	108.1	766.2	516.4	522	738.7	653.7	770.5	35.7	126.3	44.7	741	408.9	459.3	569.7
A0A854Q5G5; cng:CNAG_06168; J9W2Q3; Q6XVN4; XP_012053180.1	23889402	Pf00107, Pf08240	other molecular function		other metabolic processes	GNO1	FALSE	Low	Master Protein	XP_012053180.1	S-(hydroxymethyl)glutathione dehydrogenase [Cryptococcus neoformans var. grubii H99]	0.131	0.228	1.741	0.000283093	0.00188676	0.0891767	1213	158.6	276.2	32	8.57	22.97	1	1	1	1	2	40.6	6.62	0.075	0.807	0	1213	1247.1	655.3	144.9	158.6	172	213.5	276.2	340.7	703.5	804.1	270.8	140.1	125.6	151.4	164.7
cng:CNAG_05713; J9VWF3; XP_012050344.1	23889006	Pf04762		nucleus;other cell component	RNA metabolism OR transcription;other metabolic processes		FALSE	Medium	Master Protein	XP_012050344.1	elongator complex protein 1 [Cryptococcus neoformans var. grubii H99]	2.005	0.38	0.19	0.0746433	0.00196349	0.000266942	67.5	135.3	25.7	40.12	2.74	12.88	1	1	1	1	1	131.9	5.83	0.016	1.404	0	125.5	64.4	67.5	133.2	140.4	135.3	29.3	25.7	22.7	72.8	41.5	27.9	128.8	111.2	119	22.6
cng:CNAG_03665; J9VN89; XP_012047170.1	23887141	Pf00271, Pf04408, Pf07717, Pf13401	other molecular function	other cell component			FALSE	Medium	Master Protein	XP_012047170.1	ATP-dependent RNA helicase DDX35 [Cryptococcus neoformans var. grubii H99]	11.042	12.902	1.168	0.00344976	0.0020031	0.816205	119.2	1315.9	1537.6	77.9	16.59	30.11	1	1	1	1	1	78.3	7.65	0.016	1.385	0	80.7	340.8	119.2	1315.9	1480.4	1057.6	2214.9	1237.3	1537.6	46.8	219.7	49.2	1272.5	1172.2	930.5	1708.1
cng:CNAG_02239; J9VSI8; XP_012049793.1	23885894	Pf00004, Pf16450, Pf17862	other molecular function	other cell component	protein metabolism;other metabolic processes;other biological processes		FALSE	High	Master Protein	XP_012049793.1	26S protease regulatory subunit 4 [Cryptococcus neoformans var. grubii H99]	6.724	6.889	1.025	0.00211729	0.00211219	0.999996	454.8	3058.4	3133.5	63.58	2.17	3.9	1	1	4	1	3	48.3	5.86	0	4.667	119	323.1	1050.3	454.8	3057.4	3058.4	3174.1	3133.5	2966.2	3201.1	187.4	677.2	188	2956.5	2421.6	2792.6	2416.5
A0A854Q602; cng:CNAG_06153; J9W2N9; XP_012053170.1	23889387	Pf00004, Pf16450, Pf17862	other molecular function	nucleus;other cell component	protein metabolism;other metabolic processes;other biological processes		FALSE	High	Master Protein	XP_012053170.1	26S protease regulatory subunit 6A-B [Cryptococcus neoformans var. grubii H99]	0.047	0.047	0.99	0.00322336	0.00216906	0.896384	1110.1	52.2	51.7	59.47	2.7	52.11	1	1	3	1	2	51.8	5.52	0	2.699	41	1110.1	1383.8	312.9	49.9	52.2	52.5	51.7	20.2	68.1	643.8	892.3	129.3	48.3	41.3	46.1	39.9
cnb:CNBE3630; cne:CNE03630; F5HEH4; Q55S19; Q5KGH1; XP_775089.1	3257839; 4936373	Pf00448, Pf02881, Pf02978	nucleic acid binding activity;other molecular function	cytosol;translational apparatus	transport		FALSE	Medium	Master Protein	XP_775089.1	hypothetical protein CNBE3630 [Cryptococcus neoformans var. neoformans B-3501A]	2.573	2.286	0.889	0.000773582	0.00217143	0.445926	140.9	362.4	322.1	26.28	5.55	6.98	1	1	1	1	2	62.5	9.16	0.015	1.249	21	109	184.9	140.9	361.8	398.1	362.4	333.6	291.1	322.1	63.2	119.2	58.2	349.8	315.2	318.9	257.3
A0A095CHH5; A0A0D0V8F5; A0A0D0VLG8; A0A0D0Y0C2; A0A0D0YRM2; A0A1E3HSW6; A0A1E3K417; A0A225XY65; A0A5D3ATI8; A0A5M6BZT1; A0A854QCA6; cgi:CGB_I3440C; cnb:CNBJ0920; cne:CNJ02540; cng:CNAG_04828; E6RCC0; J9VSI7; P0CO04; P0CO05; Q55L92; Q5KA91; XP_773097.1	10186437; 23888205; 30154736; 3254210; 4938432	Pf00125	nucleic acid binding activity;other molecular function	nucleus;other cell component		HHT1	FALSE	High	Master Protein	XP_773097.1	hypothetical protein CNBJ0920 [Cryptococcus neoformans var. neoformans B-3501A]	2.399	13.818	5.759	0.236547	0.00249365	0.0151827	268.2	643.6	3706.7	17.07	17.64	89.85	1	2	5	2	14	15.6	11.4	0	3.321	26	268.2	321	228.2	518.4	741.6	643.6	1692.1	3706.7	11053.9	155.6	207	94.3	501.3	587.2	566.2	1304.9
A0A225XZJ0; A0A854Q530; cng:CNAG_04465; J9VZK4; XP_012051545.1	23887882	Pf03194	nucleic acid binding activity	nucleus	cell organization and biogenesis;RNA metabolism OR transcription;other metabolic processes		FALSE	High	Master Protein	XP_012051545.1	small nuclear ribonucleoprotein [Cryptococcus neoformans var. grubii H99]	3.539	4.427	1.251	0.0070405	0.0025067	0.547589	708.7	2508.2	3137.2	47.96	4.64	7.48	1	1	2	1	2	45.9	7.2	0.01	1.475	58	706.7	1520.5	708.7	2508.2	2441.1	2670.1	3017.9	3137.2	3480.7	409.8	980.4	292.9	2425.5	1932.8	2349.2	2327.3
cng:CNAG_00138; J9VKR4; XP_012046555.1	23884001	Pf01209	other molecular function	other membranes;mitochondrion	other metabolic processes	COQ5	FALSE	High	Master Protein	XP_012046555.1	ubiquinone biosynthesis methyltransferase [Cryptococcus neoformans var. grubii H99]	0.01	0.01	2.133	0.00150825	0.00264605	0.518217	14061.3	55.3	117.9	20.55	93.1	51.19	1	1	4	1	2	35.9	8.79	0	2.595	97	17185.5	11355.1	14061.3	0	25.1	121.7	172.2	0	80.7	9966.3	7321.8	5810.8	0	19.9	107.1	132.8
cne:CNB05640; Q5KLD7; XP_569307.1	3255769	Pf00587, Pf03129, Pf04073, Pf09180	other molecular function	other cell component	protein metabolism;RNA metabolism OR transcription;other metabolic processes		FALSE	High	Master Protein	XP_569307.1	proline-tRNA ligase, putative [Cryptococcus neoformans var. neoformans JEC21]	0.01	0.011	2.263		0.00267492		2975.3	14.6	33.1	42.32		5	1	1	3	1	1	82.7	6.32	0	4.727	118	2975.3	3693.8	1450.6	0	0	14.6	34.3	0	32	1725.5	2381.8	599.5	0	0	12.9	26.5
Q5KE64; XP_024513206.1		Pf00330, Pf00694	other molecular function	cytosol;mitochondrion	other metabolic processes		FALSE	Low	Master Protein	XP_024513206.1	aconitate hydratase, putative [Cryptococcus neoformans var. neoformans JEC21]	3.885	2.835	0.73	0.000591632	0.00272353	0.210686	505.7	1964.2	1433.3	24.39	1.52	24.72	1	1	2	1	1	83.5	7.31	0.075	0.811	0	487.6	505.7	740.3	1991.8	1932.3	1964.2	1851.7	1433.3	1127.4	282.8	326	305.9	1926	1530	1728.2	1428
A0A095CC66; A0A0D0VGG8; A0A0D0VMN2; A0A0D0YLN9; A0A225XID8; A0A854QHD9; cng:CNAG_01990; J9VZS2; XP_012052893.1	23885654	Pf00177	nucleic acid binding activity;other molecular function	translational apparatus	protein metabolism;other metabolic processes		FALSE	High	Master Protein	XP_012052893.1	small subunit ribosomal protein S5 [Cryptococcus neoformans var. grubii H99]	3.364	4.121	1.225	0.00481963	0.00274242	0.818805	2949.1	9921.7	12151.7	47.01	2.27	12.82	1	4	16	4	10	22.6	9.67	0	13.708	313	2949.1	3481.1	1197.1	9921.7	9963.4	9557.5	12151.7	10028.6	12925.2	1710.2	2244.6	494.7	9594.4	7888.9	8408.9	9371.2
cne:CNG04340; Q5KDD8; XP_572108.2	3258552	Pf00096	nucleic acid binding activity;other molecular function	nucleus	RNA metabolism OR transcription;other biological processes		FALSE	Medium	Master Protein	XP_572108.2	transcription factor iiia, putative [Cryptococcus neoformans var. neoformans JEC21]	0.378	0.401	1.059	0.00323762	0.00292479	0.993004	1339.7	507	536.7	14.75	6.34	27.68	1	1	1	1	1	58.3	8.73	0.034	1.004	21	1339.7	1026.7	1345.9	507	456.5	513.5	609.8	536.7	343.6	776.9	662	556.2	490.3	361.4	451.8	470.3
cnb:CNBB1570; cne:CNB04170; F5HDN1; Q55Y58; Q5KLT1; XP_777355.1	3255691; 4934249	Pf01602	other molecular function	plasma membrane;other membranes;other cell component	transport		FALSE	High	Master Protein	XP_777355.1	hypothetical protein CNBB1570 [Cryptococcus neoformans var. neoformans B-3501A]	1.861	2.3	1.236	0.0118418	0.002978	0.395039	1968.5	3662.5	4527.5	28.88	3.13	9.66	1	1	4	1	1	77.6	6.51	0.005	1.848	60	1511.5	2689.8	1968.5	3861.9	3662.5	3657.2	4163.5	4527.5	5043.6	876.6	1734.4	813.5	3734.5	2899.9	3217.6	3210.8
cnb:CNBK0680; Q55KB8; XP_772694.1	4938764	Pf07690	transporter activity	other membranes	transport		FALSE	Medium	Master Protein	XP_772694.1	hypothetical protein CNBK0680 [Cryptococcus neoformans var. neoformans B-3501A]	7.453	1.865	0.25	3.27311e-06	0.00309604	2.94371e-05	172.6	1286.5	321.9	4.34	10.81	18.41	1	1	2	1	2	39.4	9.54	0.015	1.251	53	170.6	172.6	184.7	1286.5	1107.4	1373.7	380.8	321.9	262.3	99	111.3	76.3	1244.1	876.8	1208.6	293.6
A0A1E3I913; A0A1E3JRK2; A0A1E3KE84; A0A5D3AX37; cnb:CNBB5150; cne:CNB00550; cng:CNAG_06747; J9VG26; P0CN98; P0CN99; Q55X47; Q5KMT5; XP_776987.1	23889918; 30152039; 30191569; 3255640; 4934610	Pf00125, Pf16211	nucleic acid binding activity;other molecular function	nucleus;other cell component	DNA metabolism;other metabolic processes;stress response	HTA1	FALSE	High	Master Protein	XP_776987.1	hypothetical protein CNBB5150 [Cryptococcus neoformans var. neoformans B-3501A]	22.798	13.068	0.573	0.00142765	0.00332177	0.611465	28	638.9	366.2	74.72	30.85	65.14	1	3	8	2	34	13.9	10.21	0	7.677	115	28	61	11.7	638.9	621.9	1040	366.2	903.7	282.5	16.3	39.3	4.8	617.8	492.4	915	282.4
cnb:CNBE3590; cne:CNE03590; F5HEI8; Q55S23; Q5KGH5; XP_775085.1	3257965; 4936369	Pf01595, Pf03987	other molecular function	other membranes	other metabolic processes;other biological processes		FALSE	Low	Master Protein	XP_775085.1	hypothetical protein CNBE3590 [Cryptococcus neoformans var. neoformans B-3501A]	0.01	0.011	2.591		0.00350584		4432.9	19.4	50.2	57.46		36.68	1	1	2	1	1	85.9	5.12	0.06	0.859	52	4143.4	10667	4432.9	0	0	19.4	38.5	0	65.5	2402.9	6878.1	1831.9	0	0	17.1	29.7
cng:CNAG_06339; J9VVU0; XP_012053298.1	23889550	Pf00172	nucleic acid binding activity;other molecular function		RNA metabolism OR transcription		FALSE	Medium	Master Protein	XP_012053298.1	hypothetical protein CNAG_06339 [Cryptococcus neoformans var. grubii H99]	0.146	0.27	1.842	0.000570958	0.00374634	0.126314	1156.6	169.2	311.8	36.57	24.15	15.99	1	1	4	1	2	82.2	6.64	0.042	0.909	0	685	1156.6	1494.6	220.6	169.2	136.6	338.8	245.9	311.8	397.2	745.7	617.7	213.3	134	120.2	261.3
cng:CNAG_00747; J9VEX3; XP_012046934.1	23884526	Pf00549, Pf08442	other molecular function	mitochondrion	other metabolic processes		FALSE	Medium	Master Protein	XP_012046934.1	succinyl-CoA synthetase beta subunit [Cryptococcus neoformans var. grubii H99]	3.39	6.897	2.034	0.0155336	0.00388021	0.413458	460.9	1562.8	3179.3	53.83	12.63	32.05	1	1	3	1	2	44.9	5.82	0.034	0.965	26	460.9	600.2	168.1	1562.8	1412.6	1811.5	1717.2	3274.6	3179.3	267.3	387	69.5	1511.2	1118.5	1593.8	1324.3
cng:CNAG_05896; J9VS24; XP_012050615.1	23889180	Pf00899, Pf10585, Pf14732	other molecular function	nucleus	protein metabolism;other metabolic processes		FALSE	High	Master Protein	XP_012050615.1	ubiquitin-like 1-activating enzyme E1 B [Cryptococcus neoformans var. grubii H99]	4.673	4.388	0.939	0.00619523	0.00416741	0.912089	6.1	28.5	26.8	53.72	19.81	15.3	1	1	2	1	2	72.8	5.24	0	4.895	134	10	6.1	3.1	19.9	29	28.5	26.2	26.8	34.2	5.8	3.9	1.3	19.3	23	25.1	20.2
A0A854Q7W5; cng:CNAG_07746; J9VQK7; XP_012051394.1	23890566	Pf00763, Pf01268, Pf02882	other molecular function		other metabolic processes		FALSE	High	Master Protein	XP_012051394.1	methylenetetrahydrofolate dehydrogenase (NADP) [Cryptococcus neoformans var. grubii H99]	0.739	0.562	0.76	0.180208	0.00487057	0.0458044	1417.5	1047.4	796.2	17.7	2.76	0.77	1	1	2	1	1	108.9	7.83	0	3.871	59	1417.5	1422.3	1025	1038.6	1047.4	1093	795.4	796.2	806.5	822	917.1	423.6	1004.3	829.3	961.6	613.4
A0A854QIY9; cnb:CNBC2840; cne:CNC04340; cng:CNAG_02817; E2IFI6; F5HHW9; J9VKC4; Q55W53; Q5KK41; XP_776793.1	23886373; 3256613; 4934949	Pf00071	other molecular function	plasma membrane;other membranes;other cytoplasmic organelle;other cell component	transport;other biological processes		FALSE	High	Master Protein	XP_776793.1	hypothetical protein CNBC2840 [Cryptococcus neoformans var. neoformans B-3501A]	28.686	31.926	1.113	0.00536551	0.00501594	0.997321	73.2	2100.1	2337.2	96.05	1.7	21.54	1	3	25	1	14	23.5	5.72	0	15.467	599	73.2	164.1	7.8	2100.1	2108.7	2043.4	1708.1	2652.5	2337.2	42.5	105.8	3.2	2030.8	1669.7	1797.8	1317.3
A0A225Y069; A0A854Q8Y8; cng:CNAG_04388; J9VWW9; XP_012051781.1	23887823	Pf00081, Pf02777	other molecular function	cytosol;mitochondrion	other metabolic processes;stress response;other biological processes	SOD2	FALSE	High	Master Protein	XP_012051781.1	Fe-Mn family superoxide dismutase [Cryptococcus neoformans var. grubii H99]	0.167	0.181	1.085	0.00371558	0.00520265	0.933142	260.3	43.3	47	80.46	9.42	31.7	1	1	3	1	10	24.9	8.7	0	5.916	138	260.3	210.7	845.6	48.3	40.1	43.3	47	70.1	38.3	151	135.9	349.5	46.7	31.7	38.1	36.3
cnb:CNBG1480; cne:CNG03280; F5HET5; Q55PR5; Q5KDP3; XP_774503.1	3258904; 4937182	Pf00479, Pf02781	other molecular function	cytosol	other metabolic processes		FALSE	High	Master Protein	XP_774503.1	hypothetical protein CNBG1480 [Cryptococcus neoformans var. neoformans B-3501A]	4.822	5.563	1.154	0.00410911	0.00587834	0.926893	1534.7	7399.7	8537.8	21.65	14.44	46.87	1	3	13	3	5	57.3	7.2	0	7.927	201	1042.9	1588.7	1534.7	7399.7	5958.3	7941.2	9098.5	8537.8	3200.6	604.8	1024.4	634.2	7155.6	4717.7	6986.8	7016.7
A0A225ZC79; A0A854QDY8; cng:CNAG_04952; J9VJ13; XP_012048618.1	23888316	Pf00025	other molecular function	other cell component			FALSE	High	Master Protein	XP_012048618.1	ADP-ribosylation factor 6 [Cryptococcus neoformans var. grubii H99]	2.841	2.813	0.99	0.00553705	0.00700599	0.969428	732.5	2080.9	2060.9	33.88	4.04	20.19	1	2	5	2	12	20.6	8.98	0	12.391	192	732.5	671.6	1210.8	2015.8	2080.9	2183.7	1609.3	2428.8	2060.9	424.8	433	500.4	1949.3	1647.6	1921.3	1241
cnb:CNBG3920; cne:CNG00860; F5HAW8; Q55P20; Q5KED7; XP_774411.1	3258602; 4937428	Pf00675, Pf05193	other molecular function	mitochondrion	cell organization and biogenesis;protein metabolism;other metabolic processes;transport		FALSE	Medium	Master Protein	XP_774411.1	hypothetical protein CNBG3920 [Cryptococcus neoformans var. neoformans B-3501A]	2.519	3.349	1.329	0.0152607	0.00707635	0.756027	236.4	595.4	791.5	25.88	13.7	33.72	1	1	1	1	2	52.3	5.92	0.015	1.341	42	236.4	300.1	177	595.4	506.5	667.9	451.9	924.4	791.5	137.1	193.5	73.2	575.8	401	587.6	348.5
cng:CNAG_03528; J9VR52; XP_012051318.1	23887023	Pf01602, Pf02296, Pf02883	other molecular function	plasma membrane;other membranes	transport		FALSE	High	Master Protein	XP_012051318.1	AP-2 complex subunit alpha [Cryptococcus neoformans var. grubii H99]	17.794	12.534	0.704	0.00126054	0.00780913	0.185867	148.6	2644	1862.4	42	8.07	55.42	1	1	4	1	1	115.5	6.79	0	3.58	59	148.6	287.2	144.4	2562.5	2644	2978.2	1862.4	1865.6	508.5	86.2	185.2	59.7	2478	2093.5	2620.2	1436.3
A0A854QFT2; cng:CNAG_04981; J9VLB9; Q15EU7; XP_012048638.1	23888340	Pf00199, Pf06628, Pf18011	other molecular function		other metabolic processes;stress response;other biological processes		FALSE	High	Master Protein	XP_012048638.1	catalase [Cryptococcus neoformans var. grubii H99]	0.481	0.518	1.078	0.00250824	0.00791293	0.487137	212.4	102.1	110.1	15.05	5.38	23.27	1	1	1	1	1	80.1	6.68	0	2.32	33	198.4	212.4	262.7	101.2	111.4	102.1	110.1	157.8	105.5	115.1	136.9	108.5	97.9	88.2	89.8	84.9
A0A854QFD7; cng:CNAG_06699; J9VRH1; XP_012050787.1	23889877	Pf00044, Pf02800	other molecular function	other cell component	other metabolic processes		FALSE	High	Master Protein	XP_012050787.1	glyceraldehyde-3-phosphate dehydrogenase [Cryptococcus neoformans var. grubii H99]	0.11	0.216	1.963	0.00123555	0.00818453	0.169805	9864.5	1085.1	2129.7	68.65	7.16	15.16	1	6	15	6	20	36.3	6.55	0	15.259	347	9864.5	5632.7	22256.7	1055.4	1206.3	1085.1	2011.8	2657	2129.7	5720.7	3632	9197.6	1020.6	955.1	954.7	1551.5
A0A095CZA1; A0A0D0V2F2; A0A0D0Y3I4; A0A226A1T5; cgi:CGB_B1290W; cnb:CNBA1030; cne:CNA01060; cng:CNAG_00116; E6QZZ9; F5HAD4; J9VD88; Q560Z0; Q5KPZ1; XP_012046541.1	10187026; 23883979; 3253810; 4933354	Pf00189, Pf07650	nucleic acid binding activity;other molecular function	cytosol;translational apparatus;nucleus;other cell component	protein metabolism;other metabolic processes;transport		FALSE	High	Master Protein	XP_012046541.1	small subunit ribosomal protein S3 [Cryptococcus neoformans var. grubii H99]	9.154	14.047	1.534	0.0187526	0.00840133	0.747189	271	2480.6	3806.4	104.19	10.69	17.41	1	1	4	1	4	27.8	9.52	0	3.896	128	271	1021.8	109.3	2325	2480.6	2856.2	3806.4	3189.8	4526.1	157.2	658.9	45.2	2248.3	1964.1	2512.9	2935.5
A0A095EP84; A0A0D0T074; A0A0D0UDI3; A0A0D0WGF2; A0A0D0XN00; A0A1A5ZX23; A0A1B9GDY6; A0A1B9GV16; A0A1B9HBK5; A0A1B9HXQ4; A0A1B9J247; A0A1E3HKC4; A0A1E3J949; A0A1E3KE51; A0A1Y2AQA1; A0A225ZC75; A0A427XGY5; A0A427YUA8; A0A5D3B8K5; A0A7D8V052; A0A854Q9X1; A0A8J1YS45; cgi:CGB_C2420C; cgi:CGB_D1340W; cnb:CNBC5650; cnb:CNBI1160; cne:CNC01610; cne:CNL05670; cng:CNAG_01648; cng:CNAG_07807; E6R311; F5HA66;…	10187138; 10191073; 23885344; 23890624; 25984198; 25987449; 28963823; 28966554; 28970813; 30152084; 30156693; 30168479; 30171318; 30174276; 30193160; 30205170; 30206362; 30212414; 3254949; 3256757; 4935230; 4938070	Pf15511	nucleic acid binding activity;other molecular function	nucleus;other cell component	cell organization and biogenesis	HHF1_1	FALSE	High	Master Protein	XP_776348.1	hypothetical protein CNBC5650 [Cryptococcus neoformans var. neoformans B-3501A]	1.986	6.556	3.301	0.230356	0.0086088	0.0732618	1923	3818.5	12606.8	22.26	12.61	86.58	1	3	17	3	15	11.4	11.36	0	18.665	395	1923	2141.7	1361.3	3818.5	4671.9	3747	5897.6	12606.8	35731.7	1115.2	1381	562.6	3692.5	3699.1	3296.7	4548.2
cne:CNA07500; Q5KN72; XP_567100.1	3253530	Pf00240, Pf00627, Pf09280	nucleic acid binding activity;other molecular function	cytosol;nucleus	protein metabolism;DNA metabolism;other metabolic processes;stress response		FALSE	Low	Master Protein	XP_567100.1	uv excision repair protein rhp23, putative [Cryptococcus neoformans var. neoformans JEC21]	16.965	17.246	1.017	0.00399286	0.0100449	0.641872	163.6	2776.1	2822	21.6	16.99	67.92	1	1	4	1	2	41.2	4.42	0.058	0.889	25	115.9	163.6	179.3	2776.1	2076.4	2883.3	2822	2997	454.2	67.2	105.5	74.1	2684.5	1644.1	2536.8	2176.3
cng:CNAG_02568; J9VQZ2; XP_012047989.1	23886180	Pf12763	other molecular function				FALSE	Medium	Master Protein	XP_012047989.1	UBA/TS-N domain-containing protein [Cryptococcus neoformans var. grubii H99]	1.508	0.48	0.318	0.010868	0.0100569	0.000281096	265.1	399.7	127.2	24.48	6.51	1.87	1	1	3	1	1	167.6	4.63	0.035	1.036	0	167.5	267.9	265.1	399.7	382.4	434.3	125.3	130.1	127.2	97.2	172.8	109.6	386.5	302.8	382.1	96.6
A0A854QJ60; cng:CNAG_00061; J9VHV5; XP_012046501.1	23883930	Pf00285	other molecular function		other metabolic processes		FALSE	High	Master Protein	XP_012046501.1	citrate synthase, mitochondrial [Cryptococcus neoformans var. grubii H99]	0.288	0.262	0.911	0.0128356	0.0111969	0.991106	142	40.9	37.3	60.07	7.76	15.72	1	3	3	3	8	51	7.42	0	9.577	68	142	78.8	272.5	42.6	36.6	40.9	33.5	45.5	37.3	82.4	50.8	112.6	41.2	29	36	25.9
A0A854Q7Q1; cng:CNAG_05722; J9VWG2; XP_012050473.1	23889015	Pf01411, Pf02272, Pf07973	nucleic acid binding activity;other molecular function	mitochondrion	protein metabolism;RNA metabolism OR transcription;other metabolic processes	ALA1	FALSE	High	Master Protein	XP_012050473.1	alanine-tRNA ligase [Cryptococcus neoformans var. grubii H99]	1.57	2.744	1.748	0.175262	0.0113268	0.134734	601.7	944.4	1650.9	47.44	6.79	7.56	1	1	2	1	1	111.7	6.21	0	2.852	65	312.4	879.5	601.7	944.4	978.7	856.8	1767.8	1519.3	1650.9	181.1	567.1	248.6	913.3	774.9	753.8	1363.3
cnb:CNBA6120; Q55Z76; XP_777734.1	4933876	Pf00005, Pf06472	transporter activity;other molecular function	other membranes	transport		FALSE	Low	Master Protein	XP_777734.1	hypothetical protein CNBA6120 [Cryptococcus neoformans var. neoformans B-3501A]	0.443	0.378	0.854	0.0367998	0.0116761	0.597937	1889.3	836.8	714.5	36.71	6.27	13.27	1	1	2	1	1	95.8	9.61	0.07	0.84	22	1032.9	1889.3	2275.5	836.8	770.3	872.4	571.1	714.5	735.1	599	1218.2	940.3	809.2	609.9	767.6	440.4
A0A225XH72; A0A854Q5A0; cng:CNAG_06144; J9W2K7; XP_012053163.1	23889379	Pf00838					FALSE	Medium	Master Protein	XP_012053163.1	cytoplasmic protein [Cryptococcus neoformans var. grubii H99]	0.078	0.086	1.095	0.00445164	0.0125099	0.590949	376.3	29.5	32.3	62.66	12.39	86.35	1	1	1	1	6	18.7	4.61	0.015	1.24	25	376.3	209.1	755.7	29.5	33.7	26.3	29.4	122.7	32.3	218.2	134.8	312.3	28.5	26.7	23.2	22.7
cng:CNAG_06125; J9W2J0; Q7Z875; XP_012053151.1	23889360	Pf00009, Pf03143, Pf03144	nucleic acid binding activity;other molecular function		protein metabolism;other metabolic processes	TEF2	FALSE	High	Master Protein	XP_012053151.1	elongation factor 1-alpha [Cryptococcus neoformans var. grubii H99]	1.704	2.249	1.32	0.0419458	0.0125674	0.575871	13927.7	23736.3	31321.5	35.89	5.29	13.79	1	9	47	9	19	50.3	8.98	0	29.453	950	17463.7	13927.7	8106.3	25117.4	23736.3	22600.4	32408.7	31321.5	24875.4	10127.7	8980.5	3349.9	24288.7	18794.1	19884.1	24993.2
A0A225YCU3; A0A854QBD7; cng:CNAG_05918; J9VPP7; XP_012050629.1	23889202	Pf00006, Pf02874	transporter activity;other molecular function	other membranes	other metabolic processes;transport		FALSE	High	Master Protein	XP_012050629.1	ATP synthase subunit beta, mitochondrial [Cryptococcus neoformans var. grubii H99]	1.922	2.331	1.213	0.0208267	0.0127532	0.89967	4283.2	8232.9	9983.5	12.05	3.75	28.91	1	6	22	6	14	58.6	6.29	0	28.963	675	4204.3	4283.2	5192.8	8232.9	8093.3	8690.8	6265.3	11440.7	9983.5	2438.2	2761.8	2145.9	7961.2	6408.2	7646.3	4831.7
A0A225ZGK7; A0A854QGA0; cng:CNAG_02575; J9VI51; XP_012048028.1	23886186	Pf00071	other molecular function				FALSE	High	Master Protein	XP_012048028.1	RAB small monomeric GTPase [Cryptococcus neoformans var. grubii H99]	0.432	0.464	1.074	0.00720037	0.0130389	0.841245	10854.9	4688.9	5037.8	33.53	3.58	5.65	1	5	15	5	27	23.3	5.3	0	25.153	303	7161.2	10854.9	14409.3	4688.9	4749.6	4437.4	4838.4	5037.8	5406	4153	6999.2	5954.6	4534.2	3760.7	3904.1	3731.3
A0A854QL88; cng:CNAG_00415; J9VER8; XP_012046303.1	23884223	Pf00069	kinase activity;other molecular function		protein metabolism;other metabolic processes;other biological processes		FALSE	Medium	Master Protein	XP_012046303.1	CMGC/CDK protein kinase [Cryptococcus neoformans var. grubii H99]	2.129	0.415	0.195	0.079931	0.0134583	0.00112423	996.1	2121.1	413	45.09	2.4	26.24	1	1	2	1	2	55.2	8.47	0.034	0.967	0	1806.8	996.1	785.3	2185.4	2084.3	2121.1	317.3	413	538.6	1047.8	642.3	324.5	2113.3	1650.3	1866.2	244.7
A0A0D0V4M9; A0A0D0VAF5; A0A0D0W773; A0A0D0YJ46; A0A854QND0; cgi:CGB_K4330C; cng:CNAG_06914; E6RE05; J9VR27; XP_012048008.1	10185360; 23890068	Pf00091, Pf03953	other molecular function	cytoskeleton	cell organization and biogenesis		FALSE	High	Master Protein	XP_012048008.1	tubulin gamma chain [Cryptococcus neoformans var. grubii H99]	1.664	1.541	0.926	0.010412	0.0136247	0.96605	128	213	197.2	18	3.67	14.8	1	1	1	1	3	49.8	5.77	0	3.915	45	128	112.5	159.6	213	222.2	206.6	197.2	186.6	244.9	74.2	72.6	66	206	176	181.8	152.1
A0A225ZK74; A0A854QIA9; cnb:CNBC2990; cne:CNC04200; cng:CNAG_02801; F5HC20; J9VKF2; Q55W38; Q5KK55; XP_776808.1	23886359; 3256797; 4934964	Pf00085	other molecular function	mitochondrion	stress response		FALSE	Low	Master Protein	XP_776808.1	hypothetical protein CNBC2990 [Cryptococcus neoformans var. neoformans B-3501A]	0.341	0.361	1.061	0.00953084	0.0136861	0.939078	398.2	135.6	143.9	51.99	7.23	21.98	1	1	1	1	11	11.4	5.5	0.058	0.878	40	398.2	293.3	777.1	135.6	152.1	133.6	128.6	193.9	143.9	230.9	189.1	321.1	131.2	120.5	117.6	99.1
cne:CNH03830; Q5KDA3; XP_572541.1	3259143	Pf01602	other molecular function	other membranes	transport		FALSE	High	Master Protein	XP_572541.1	clathrin binding protein, putative [Cryptococcus neoformans var. neoformans JEC21]	1.6	1.813	1.133	0.0156166	0.0138264	0.993246	111	177.5	201.2	16.2	16.34	13.78	1	1	1	1	1	82.6	5.17	0.009	1.469	34	111	136.9	100.3	228.9	177.5	171.6	218.2	165.6	201.2	64.3	88.3	41.5	221.3	140.6	151	168.3
A0A225XKY1; A0A854QHB6; cng:CNAG_01951; J9VXK6; XP_012052867.1	23885617	Pf00410	other molecular function	translational apparatus;other cell component	protein metabolism;other metabolic processes		FALSE	High	Master Protein	XP_012052867.1	small subunit ribosomal protein S22-A [Cryptococcus neoformans var. grubii H99]	1.523	1.66	1.089	0.0107836	0.0138428	0.9708	793	1208.1	1316.1	11.77	2.85	15.79	1	1	8	1	11	14.4	10.21	0	10.972	346	711.4	899.6	793	1263.1	1198.5	1208.1	1316.1	1316.6	986.4	412.6	580.1	327.7	1221.4	948.9	1062.9	1014.9
A0A225ZCQ1; A0A854QFQ5; cng:CNAG_04951; J9VIE2; XP_012048617.1	23888315	Pf00793	other molecular function		other metabolic processes		FALSE	Medium	Master Protein	XP_012048617.1	3-deoxy-7-phosphoheptulonate synthase [Cryptococcus neoformans var. grubii H99]	0.052	0.081	1.55	0.00604847	0.0140781	0.708878	1230	64.3	99.7	65.3	11.46	22.13	1	1	2	1	2	40.3	6.89	0.032	1.088	87	1230	1350.2	234.1	62.1	76.5	64.3	124.3	79.6	99.7	713.3	870.6	96.8	60.1	60.6	56.6	95.8
A0A854QJ09; cng:CNAG_02367; J9VLX1; XP_012050108.1	23885997	Pf00071	other molecular function				FALSE	High	Master Protein	XP_012050108.1	GTP-binding protein ypt3 [Cryptococcus neoformans var. grubii H99]	1.731	1.91	1.103	0.0237601	0.0146055	0.903765	3188.8	5521.3	6090.1	35.87	1.09	5.08	1	4	17	4	20	23.2	5.97	0	23.177	450	1674.1	3188.8	3591.5	5547.8	5521.3	5433.8	5648.5	6231.6	6090.1	970.9	2056.1	1484.2	5364.8	4371.7	4780.7	4356
cng:CNAG_02996; J9VJT8; XP_012047812.1	23886537	Pf01613	other molecular function				FALSE	Low	Master Protein	XP_012047812.1	flavoprotein oxygenase [Cryptococcus neoformans var. grubii H99]	1.091	0.666	0.611	0.967225	0.0148419	0.0195404	582.4	635.4	388	24.88	10.35	1.45	1	1	1	1	2	39.2	7.81	0.071	0.844	20	842.3	582.4	541.6	685.7	557.1	635.4	388	395.1	383.9	488.5	375.5	223.8	663	441.1	559	299.2
A0A225Z6M1; A0A854QDS0; cng:CNAG_05232; J9VJ71; XP_012048791.1	23888561	Pf00181, Pf03947	other molecular function	translational apparatus;other cell component	protein metabolism;other metabolic processes		FALSE	Medium	Master Protein	XP_012048791.1	large subunit ribosomal protein L8 [Cryptococcus neoformans var. grubii H99]	0.344	0.336	0.976	0.0188051	0.0179308	0.999013	510.8	175.9	171.7	12.96	11.78	55.37	1	1	1	1	3	27.4	10.87	0.032	1.14	30	510.8	597.1	463.3	175.9	181.5	144.9	88.9	291.7	171.7	296.2	385	191.4	170.1	143.7	127.4	68.6
cnb:CNBK0080; cne:CNK03420; P0CO42; P0CO43; Q55KH8; Q5K931; XP_772932.1	3254609; 4938696	Pf00406, Pf05191	kinase activity;other molecular function	cytosol;mitochondrion;other cell component	DNA metabolism;other metabolic processes	ADK1	FALSE	High	Master Protein	XP_772932.1	hypothetical protein CNBK0080 [Cryptococcus neoformans var. neoformans B-3501A]	0.226	0.267	1.182	0.0115651	0.018647	0.9024	3084.5	695.9	822.4	57.67	8.36	22.85	1	1	6	1	4	29.3	8.7	0	4.435	147	5153.3	3084.5	1440.6	695.9	639.1	755.6	625.6	822.4	997.9	2988.5	1988.9	595.3	672.9	506.1	664.8	482.4
A0A854QK18; cng:CNAG_03983; J9VH48; XP_012047294.1	23887434	Pf00248	other molecular function				FALSE	High	Master Protein	XP_012047294.1	oxidoreductase [Cryptococcus neoformans var. grubii H99]	0.244	0.318	1.3	0.00820154	0.0189697	0.72837	1529.1	373.8	485.8	68.72	8.78	16.32	1	3	4	3	13	35.7	7.43	0	7.904	115	1529.1	980.3	3653	356.5	421.6	373.8	485.8	424.2	585.4	886.8	632.1	1509.6	344.7	333.8	328.8	374.7
A0A854QPV6; cng:CNAG_03904; J9VLG3; XP_012047538.1	23887359	Pf00004, Pf16450	other molecular function	other cell component	protein metabolism;other metabolic processes;other biological processes		FALSE	High	Master Protein	XP_012047538.1	26S protease regulatory subunit 6B [Cryptococcus neoformans var. grubii H99]	2.561	2.348	0.917	0.0160639	0.0194377	0.984197	1410.2	3611.3	3311.2	46.93	2.3	8.44	1	3	8	2	8	46.8	5.53	0	11.45	193	1410.2	2274.9	863.7	3611.3	3488.5	3645	3785	3311.2	3254.9	817.8	1466.9	356.9	3492.2	2762.2	3207	2918.9
A0A854QEG3; cng:CNAG_03072; J9VGV0; XP_012048316.1	23886607	Pf00113, Pf03952	other molecular function	cytosol	other metabolic processes		FALSE	High	Master Protein	XP_012048316.1	enolase [Cryptococcus neoformans var. grubii H99]	0.201	0.247	1.232	0.00854761	0.019615	0.734351	1115.5	223.9	275.8	66.34	17.15	28.16	1	3	3	3	8	47.7	5.64	0	4.758	37	1115.5	570	2290.3	171.9	223.9	242.2	275.8	370.9	210.8	646.9	367.5	946.4	166.2	177.2	213.1	212.7
cng:CNAG_06921; J9VIA2; XP_012048010.1	23890075	Pf00046	nucleic acid binding activity	nucleus			FALSE	High	Master Protein	XP_012048010.1	hypothetical protein CNAG_06921 [Cryptococcus neoformans var. grubii H99]	0.043	0.045	1.038	0.0787921	0.0228989	0.592778	1532.4	66.3	68.8	38.22	5.27	90.38	1	1	1	1	1	88	9.14	0.005	1.552	38	1532.4	1436.1	2741.4	66.3	71.1	64.2	68.8	1	104.1	888.7	926	1132.9	64.1	56.3	56.5	53
cng:CNAG_07453; J9VLW3; XP_012049139.1	23890298	Pf00400			other metabolic processes;transport		FALSE	Low	Master Protein	XP_012049139.1	hypothetical protein CNAG_07453 [Cryptococcus neoformans var. grubii H99]	0.013	0.016	1.233	0.0190491	0.0232061	0.967679	1419.9	18	22.2	71.32	21.82	16.8	1	1	1	1	1	66.9	4.54	0.057	0.872	34	1419.9	188.8	1547.2	0	15.4	21	25	19.7	0	823.4	121.7	639.4	0	12.2	18.5	19.3
cng:CNAG_02289; J9VMR7; XP_012049776.1	23885923	Pf00071	other molecular function		signal transduction		FALSE	High	Master Protein	XP_012049776.1	rab family protein [Cryptococcus neoformans var. grubii H99]	0.623	0.531	0.852	0.0966961	0.0244083	0.534684	1276.8	795.5	677.5	44.08	9.18	4.82	1	2	15	1	10	26.5	8.06	0	15.738	373	979.6	1276.8	2244.3	794	795.5	928.2	688.6	677.5	628.3	568.1	823.3	927.4	767.8	629.9	816.7	531
A0A225YHI9; A0A854QC98; cng:CNAG_06605; J9VW40; XP_012050728.1	23889787	Pf00333, Pf03719	nucleic acid binding activity;other molecular function	translational apparatus	protein metabolism;other metabolic processes		FALSE	Medium	Master Protein	XP_012050728.1	small subunit ribosomal protein S2 [Cryptococcus neoformans var. grubii H99]	14.515	9.189	0.633	0.0470651	0.0266685	0.816516	66.7	967.7	612.6	53.25	36.28	117.93	1	1	4	1	3	27.6	9.96	0.035	1.051	34	44.9	99.1	0	1040.6	967.7	485.6	612.6	609.5	4522.3	26	63.9	0	1006.3	766.2	427.2	472.4
A0A854QH84; cng:CNAG_05199; J9VPF5; XP_012048779.1	23888539	Pf00012	other molecular function		other biological processes		FALSE	High	Master Protein	XP_012048779.1	chaperone DnaK [Cryptococcus neoformans var. grubii H99]	2.1	2.2	1.047	0.0195594	0.0286856	0.941723	1575.9	3309.9	3466.9	15.97	18.23	33.13	1	3	10	3	6	71.7	5.67	0	10.088	240	1183	1575.9	1592.2	3309.9	2667.1	3862	1989	4008.7	3466.9	686.1	1016.2	658	3200.7	2111.8	3397.8	1533.9
cng:CNAG_03966; J9VJ87; XP_012047579.1	23887419						FALSE	Medium	Master Protein	XP_012047579.1	hypothetical protein CNAG_03966 [Cryptococcus neoformans var. grubii H99]	3.43	0.4	0.117	0.00207124	0.0296629	0.000175526	389.4	1335.8	155.8	37.79	3.07	18.98	1	1	1	1	1	127.1	8.95	0.034	0.951	19	227	509.7	389.4	1335.8	1339.9	1268.1	208.1	155.8	148.7	131.7	328.6	160.9	1291.7	1060.9	1115.7	160.5
A0A226A0G0; A0A854QKZ6; cnb:CNBA3200; cne:CNA03330; cng:CNAG_00370; J9VLE6; P04838; P40909; P61863; Q560C0; Q5KPC3; XP_012046679.1	23884182; 3254022; 4933577	Pf00240, Pf01020	other molecular function	translational apparatus;nucleus;other cell component	protein metabolism;other metabolic processes	UBI1	FALSE	High	Master Protein	XP_012046679.1	polyubiquitin [Cryptococcus neoformans var. grubii H99]	0.571	0.747	1.309	0.00191614	0.0323599	0.0693864	105319	60128.1	78713	19.47	2.63	3.05	1	4	208	4	26	14.6	9.83	0	15.225	1035	105319	88723	130567	60128.1	58054	61139.7	78713	79297	74933.5	61077.3	57208.5	53957	58144.3	45966.6	53791.6	60702.6
cng:CNAG_01890; J9VXF1; XP_012052830.1	23885558	Pf01717, Pf08267	other molecular function		other metabolic processes		FALSE	High	Master Protein	XP_012052830.1	5-methyltetrahydropteroyltriglutamate-homocysteine S-methyltransferase [Cryptococcus neoformans var. grubii H99]	0.154	0.469	3.052	0.000329652	0.0358748	0.00449524	256.5	39.5	120.4	41.09	13.91	14.54	1	1	1	1	2	85.3	6.16	0	3.114	18	256.5	170.4	393.1	45.1	39.5	34.1	109.9	145.3	120.4	148.8	109.8	162.4	43.6	31.2	30	84.8
cne:CNL05080; Q5K8N1; XP_568224.1	3255009	Pf04082	nucleic acid binding activity;other molecular function		RNA metabolism OR transcription		FALSE	High	Master Protein	XP_568224.1	conserved hypothetical protein [Cryptococcus neoformans var. neoformans JEC21]	0.082	0.076	0.926	0.0461158	0.0359967	0.977332	2655.5	218.2	202	81.98	7.52	25.51	1	1	2	1	2	84	6.86	0.005	1.822	32	4443.7	2655.5	371.1	218.2	246.8	216.3	202	152.7	256.6	2577	1712.3	153.4	211	195.4	190.3	155.7
cng:CNAG_06600; J9VW35; XP_012050287.1	23889782	Pf00004, Pf02933, Pf17862	other molecular function	other cell component	cell organization and biogenesis;transport		FALSE	High	Master Protein	XP_012050287.1	vesicle-fusing ATPase [Cryptococcus neoformans var. grubii H99]	0.703	0.594	0.845	0.270256	0.0433515	0.374224	492.2	345.8	292.4	27	3.18	6.72	1	2	7	1	3	91.7	6.73	0	7.377	134	324.4	567.8	492.2	345.8	344.7	364.6	265	292.4	302.2	188.1	366.1	203.4	334.4	272.9	320.8	204.4
A0A225ZLM3; A0A854QJ33; cng:CNAG_03007; J9VPP8; XP_012048273.1	23886548	Pf12585					FALSE	High	Master Protein	XP_012048273.1	hypothetical protein CNAG_03007 [Cryptococcus neoformans var. grubii H99]	0.34	0.375	1.103	0.0373896	0.043788	0.99069	109.5	37.2	41.1	58.58	12.13	15.86	1	2	2	2	36	12.2	6	0	2.856	0	109.5	58.6	200.8	37	45.5	37.2	35.4	48.6	41.1	63.5	37.8	83	35.8	36	32.7	27.3
cng:CNAG_01532; J9VTF5; XP_012052357.1	23885231	Pf02383, Pf03372	other molecular function		other metabolic processes		FALSE	High	Master Protein	XP_012052357.1	phosphatidylinositol phosphate phosphatase [Cryptococcus neoformans var. grubii H99]	0.812	2.223	2.738	0.891205	0.0495526	0.0883085	240	194.8	533.4	48.63	8.69	25.02	1	1	2	1	1	141.5	9.06	0.005	1.798	19	258.7	240	86	223.3	194.8	191.1	561.5	533.4	341.4	150	154.7	35.5	216	154.3	168.1	433
A0A225XQ20; A0A854Q3S7; cng:CNAG_01480; J9VTA4; XP_012052551.1	23885186	Pf00298, Pf03946	other molecular function	translational apparatus;other cell component	protein metabolism;other metabolic processes		FALSE	High	Master Protein	XP_012052551.1	large subunit ribosomal protein L12 [Cryptococcus neoformans var. grubii H99]	9.142	2.961	0.324	0.000668979	0.050145	0.00957919	392	3583.4	1160.5	4.37	16.35	49.17	1	1	3	1	5	17.6	9.44	0	4.572	87	400.6	368	392	2931.1	3583.4	4082.6	1491.1	1160.5	483.2	232.3	237.3	162	2834.4	2837.3	3592	1149.9
A0A854QBM2; cng:CNAG_05792; J9VRS2; XP_012050375.1	23889082	Pf00227, Pf10584		nucleus;other cell component	protein metabolism;other metabolic processes		FALSE	High	Master Protein	XP_012050375.1	20S proteasome subunit alpha 3 [Cryptococcus neoformans var. grubii H99]	1.166	1.287	1.104	0.436169	0.0516179	0.272225	824	960.4	1060.5	15.78	5.78	7.2	1	1	2	1	3	30.6	5.26	0.01	1.496	42	710.5	824	973.5	961.4	960.4	867.8	1060.5	1012.5	1164.6	412	531.3	402.3	929.7	760.4	763.5	817.9
cng:CNAG_05282; J9VM87; XP_012048826.1	23888608	Pf00122, Pf13246, Pf16209, Pf16212	transporter activity;other molecular function	other membranes	cell organization and biogenesis;transport		FALSE	High	Master Protein	XP_012048826.1	phospholipid-translocating ATPase [Cryptococcus neoformans var. grubii H99]	2.306	2.525	1.095	0.0621425	0.0517473	0.988108	85.1	196.3	215	59.29	5.22	18.04	1	1	1	1	1	122.6	6.99	0	3.085	51	124.7	85.1	30.2	196.3	200.8	181.6	164.6	237	215	72.3	54.9	12.5	189.8	159	159.8	127
A0A0D0TTY2; A0A0D0Z6A1; A0A854QHY8; cng:CNAG_01018; J9VR81; XP_012049258.1	23884764	Pf00009, Pf03144, Pf09173	nucleic acid binding activity;other molecular function		protein metabolism;other metabolic processes		FALSE	High	Master Protein	XP_012049258.1	histone-lysine N-methyltransferase Su(var)3-9 [Cryptococcus neoformans var. grubii H99]	1.415	1.57	1.11	0.111936	0.0522012	0.82241	424.4	600.6	666.5	45.4	2.39	11.24	1	1	1	1	3	50.3	8.21	0	5.126	21	424.4	432.6	161.6	609.5	581.6	600.6	654.7	666.5	797.7	246.1	278.9	66.8	589.4	460.5	528.4	504.9
cnb:CNBB2650; Q55XU9; XP_777280.1	4934357	Pf01423		cytosol;nucleus	RNA metabolism OR transcription;other metabolic processes		FALSE	Medium	Master Protein	XP_777280.1	hypothetical protein CNBB2650 [Cryptococcus neoformans var. neoformans B-3501A]	0.338	0.443	1.313	0.016578	0.0526333	0.613613	988.4	333.7	438.3	41.47	14.73	9.46	1	1	2	1	6	18.8	9.64	0.016	1.362	32	530.5	1308.1	988.4	308.3	333.7	407.5	396.1	438.3	478.9	307.7	843.4	408.5	298.2	264.2	358.5	305.5
A0A854QK95; cng:CNAG_07004; J9VKA9; Q8J0Z3; XP_012049621.1	23890128	Pf02852, Pf07992	other molecular function		other biological processes		FALSE	High	Master Protein	XP_012049621.1	dihydrolipoyl dehydrogenase [Cryptococcus neoformans var. grubii H99]	2.341	3.057	1.306	0.0778919	0.056702	0.965411	466.1	1091.1	1424.7	36.36	19.36	33.14	1	3	3	3	7	54.5	7.08	0	5.095	15	429.2	466.1	802.5	1091.1	898.5	1325.8	752.3	1474.5	1424.7	248.9	300.5	331.6	1055.1	711.4	1166.5	580.1
cng:CNAG_07908; J9VVZ8; XP_012053250.1	23890716	Pf00330, Pf00694	other molecular function	mitochondrion	other metabolic processes		FALSE	High	Master Protein	XP_012053250.1	aconitate hydratase, mitochondrial [Cryptococcus neoformans var. grubii H99]	0.32	0.411	1.283	0.00753982	0.0605284	0.23692	1828.9	585.5	751.4	14.36	12.8	49.97	1	1	3	1	1	84.3	7.15	0	2.002	72	1987.4	1828.9	1490.2	616.7	479.8	585.5	1472.6	592.4	751.4	1152.5	1179.3	615.8	596.4	379.9	515.1	1135.6
cng:CNAG_06628; J9VNW2; XP_012050742.1	23889807	Pf00171	other molecular function				FALSE	High	Master Protein	XP_012050742.1	aldehyde dehydrogenase (NAD) [Cryptococcus neoformans var. grubii H99]	2.299	2.207	0.96	0.0513016	0.0625147	0.986148	274	629.8	604.6	12.72	7.45	52.1	1	4	5	4	10	54.9	6.55	0	7.112	60	274	324.7	254.6	629.8	680.7	586.6	353.1	1038.5	604.6	158.9	209.3	105.2	609	538.9	516.1	272.3
cnb:CNBA0060; Q561J1; XP_777999.1	4933272	Pf01145		other membranes;mitochondrion			FALSE	High	Master Protein	XP_777999.1	hypothetical protein CNBA0060 [Cryptococcus neoformans var. neoformans B-3501A]	1.264	1.722	1.363	0.280725	0.0713607	0.556778	668.6	844.9	1151.4	33.06	12.53	21.39	1	1	4	1	3	37.1	9.64	0	4.129	114	668.6	413.6	832.1	784.5	844.9	997.4	852.8	1321.1	1151.4	387.8	266.7	343.9	758.7	669	877.5	657.6
cnb:CNBC5100; Q55VH6; XP_776455.1	4935175		nucleic acid binding activity;other molecular function		other biological processes		FALSE	Medium	Master Protein	XP_776455.1	hypothetical protein CNBC5100 [Cryptococcus neoformans var. neoformans B-3501A]	0.048	0.057	1.201	0.0643294	0.074394	0.992648	1020.8	48.6	58.4	82.52	13.05	25.14	1	1	2	1	2	114.2	8.84	0.035	0.973	0	1421.4	1020.8	73.7	46.8	59.3	48.6	71.3	42.5	58.4	824.3	658.2	30.5	45.3	46.9	42.8	55
Q55L59; Q5KAC2; Q9Y879; XP_024513672.1		Pf00149	other molecular function	cytoskeleton;other cell component	cell cycle OR cell proliferation;cell organization and biogenesis;signal transduction;other biological processes	CNA1	FALSE	High	Master Protein	XP_024513672.1	calcineurin A catalytic subunit, putative [Cryptococcus neoformans var. neoformans JEC21]	1.341	1.929	1.438	0.535108	0.0769057	0.316451	1017.3	1364.7	1962.3	29.58	6.34	27.58	1	2	4	2	3	71.8	5.22	0	5.297	130	807.5	1439.3	1017.3	1377	1226	1364.7	2319.5	1962.3	1306.6	468.3	928.1	420.4	1331.5	970.7	1200.7	1788.8
cnb:CNBI0390; Q55MH3; XP_773425.1	4937985	Pf00984, Pf03720, Pf03721	other molecular function		other metabolic processes		FALSE	High	Master Protein	XP_773425.1	hypothetical protein CNBI0390 [Cryptococcus neoformans var. neoformans B-3501A]	0.884	2.091	2.365	0.227121	0.0816635	0.00930044	248.6	219.8	519.8	40.66	2.15	6.81	1	2	3	2	7	51.6	5.87	0	9.285	59	248.6	247.8	476.6	215.4	224.8	219.8	461.9	519.8	522.2	144.2	159.8	197	208.3	178	193.4	356.2
cnb:CNBB4000; F5HB36; XP_777169.1	4934494	Pf00676, Pf02779, Pf16078, Pf16870	other molecular function		other metabolic processes		FALSE	Low	Master Protein	XP_777169.1	hypothetical protein CNBB4000 [Cryptococcus neoformans var. neoformans B-3501A]	2.811	3.737	1.33	0.128313	0.0840972	0.911862	122.5	344.2	457.7	55.81	20	44.62	1	1	2	1	1	118.4	6.96	0.057	0.898	34	80.7	185.9	0	344.2	258.6	388.7	209	567.1	457.7	46.8	119.9	0	332.9	204.8	342	161.2
cng:CNAG_05568; J9W443; XP_012053657.1	23888870	Pf02545	other molecular function				FALSE	High	Master Protein	XP_012053657.1	septum formation protein Maf [Cryptococcus neoformans var. grubii H99]	1.864	0.538	0.289	0.186158	0.0856823	0.0082139	477.5	889.8	257.1	53.02	5.16	24.39	1	1	1	1	4	27.1	4.79	0.009	1.465	27	852.3	290	477.5	889.8	908.3	822.6	282.1	257.1	171.8	494.3	187	197.3	860.5	719.2	723.8	217.5
A0A225XT80; A0A854QAV1; cng:CNAG_04666; J9VVW9; XP_012052128.1	23888053	Pf00004, Pf16450, Pf17862	other molecular function	other cell component	protein metabolism;other metabolic processes;other biological processes		FALSE	High	Master Protein	XP_012052128.1	26S protease regulatory subunit 8 [Cryptococcus neoformans var. grubii H99]	1.563	1.634	1.046	0.10525	0.0865362	0.987048	6876.6	10745.3	11235.9	52.84	0.85	1.66	1	5	19	4	15	45.3	9.33	0	20.654	419	6876.6	7438.9	2156	10745.3	10705.1	10880.8	11551.4	11235.9	11215.5	3987.9	4796.6	891	10390.8	8476.2	9573.1	8908.3
A0A854Q2G1; cng:CNAG_06346; J9W0U6; XP_012053428.1	23889557	Pf00967			stress response		FALSE	High	Master Protein	XP_012053428.1	hypothetical protein CNAG_06346 [Cryptococcus neoformans var. grubii H99]	0.95	2.41	2.536	0.996577	0.102797	0.092978	169	160.6	407.4	8.04	4.27	53.35	1	1	2	1	9	14.8	4.53	0	6.169	59	148	169	172	164.7	160.6	151.5	171.2	407.4	582.8	85.8	109	71.1	159.3	127.2	133.3	132
A0A095EKA6; A0A0D0TQD0; A0A0D0VF41; A0A0D0YH58; A0A0D0YVJ3; A0A225ZJS5; A0A854QH74; cgi:CGB_C5630W; cng:CNAG_02754; E6R1L3; J9VID8; XP_012048109.1	10187603; 23886313	Pf01248	other molecular function	translational apparatus;other cell component	protein metabolism;other metabolic processes		FALSE	Medium	Master Protein	XP_012048109.1	small subunit ribosomal protein S12e [Cryptococcus neoformans var. grubii H99]	0.172	0.241	1.402	0.0514431	0.116926	0.609163	16.3	2.8	3.9	55.31	3.21	18.42	1	1	1	1	12	16	5.08	0.037	0.929	14	4.9	16.3	18.7	2.7	0	2.9	3.9	5.3	3.9	2.9	10.5	7.7	2.6	0	2.5	3
cnb:CNBE3610; Q55S21; XP_775087.1	4936371	Pf00149	other molecular function				FALSE	High	Master Protein	XP_775087.1	hypothetical protein CNBE3610 [Cryptococcus neoformans var. neoformans B-3501A]	0.91	1.179	1.296	0.895808	0.142667	0.0803352	4930.3	4484.3	5810.6	11.87	2.6	13.64	1	5	19	5	19	35	5.1	0	33.31	412	4032.2	5043.3	4930.3	4484.3	4340.1	4570	6415	5810.6	4872.6	2338.4	3251.9	2037.4	4336.4	3436.5	4020.7	4947.2
A0A854QIY3; cng:CNAG_02399; J9VS68; XP_012050124.1	23886023	Pf02852, Pf07992	other molecular function	other cell component	other metabolic processes;other biological processes		FALSE	High	Master Protein	XP_012050124.1	glutathione-disulfide reductase [Cryptococcus neoformans var. grubii H99]	2.788	1.704	0.611	0.0235619	0.155265	0.344378	128.1	357	218.1	43.92	13.15	32.31	1	1	1	1	3	52.3	6.6	0	2.625	42	79.9	198	128.1	294.2	382.1	357	218.1	168.7	317.7	46.3	127.7	52.9	284.5	302.6	314.1	168.2
cng:CNAG_07400; J9VMF7; XP_012049625.1	23890247	Pf00152	other molecular function	other cell component	protein metabolism;RNA metabolism OR transcription;other metabolic processes		FALSE	High	Master Protein	XP_012049625.1	aspartate-tRNA(Asn) ligase [Cryptococcus neoformans var. grubii H99]	2.641	2.763	1.046	0.0621299	0.164059	0.736309	824.9	2178.7	2279.2	30.35	15.46	40.97	1	2	6	2	3	64.2	6.61	0	6.954	183	824.9	1337	808.4	2178.7	1828.7	2499.1	2342	2279.2	985.4	478.4	862.1	334.1	2106.8	1447.9	2198.8	1806.1
Q55S91; Q5KGN7; XP_024512917.1		Pf00071	other molecular function	nucleus;other cell component	transport		FALSE	High	Master Protein	XP_024512917.1	RAN small monomeric GTPase, putative [Cryptococcus neoformans var. neoformans JEC21]	0.388	0.788	2.029	0.00132006	0.167339	0.00902452	4095.8	1589.9	3225.6	4.07	18.19	22.95	1	2	5	2	10	24	7.01	0	6.732	129	4095.8	4386.8	4087.1	1369.3	1589.9	1959.4	3851.9	3225.6	2405.5	2375.3	2828.6	1689	1324.1	1258.9	1723.9	2970.5
cng:CNAG_03563; J9VQN2; XP_012051003.1	23887052	Pf00152	other molecular function	other cell component	protein metabolism;RNA metabolism OR transcription;other metabolic processes		FALSE	Medium	Master Protein	XP_012051003.1	aspartate-tRNA(Asn) ligase [Cryptococcus neoformans var. grubii H99]	0.06	0.306	5.124	0.00548888	0.172769	0.0555821	176.9	10.6	54.2	53.49	24.22	66.86	1	1	1	1	1	100.7	6.64	0.032	1.121	35	176.9	216.3	60.7	10.6	7.1	11.7	91.4	54.2	18.4	102.6	139.5	25.1	10.2	5.7	10.3	70.5
A0A095C3D2; A0A0D0TV27; A0A0D0UVM3; A0A0D0YPM1; A0A225ZWA5; A0A854QNE1; cnb:CNBB2870; cng:CNAG_03787; F5HD96; J9VL11; Q55XS7; Q5KM62; XP_777055.1	23887252; 3255992; 4934380	Pf00091, Pf03953	cytoskeletal activity;other molecular function	cytoskeleton;nucleus;other cell component	cell cycle OR cell proliferation;cell organization and biogenesis;transport;other biological processes		FALSE	High	Master Protein	XP_777055.1	hypothetical protein CNBB2870 [Cryptococcus neoformans var. neoformans B-3501A]	1.544	1.199	0.776	0.0415941	0.192585	0.486538	13479	20815.2	16161.5	29.01	5.79	15.93	1	7	73	7	15	49.7	5.01	0	49.436	1717	13479	14412.7	7990.7	20815.2	20846.3	18808.1	19236	16161.5	14014.7	7816.9	9293.3	3302.2	20128.5	16505.9	16547.7	14834.6
cne:CNG03550; Q5KDL3; XP_572050.1	3258701	Pf00004, Pf17862	other molecular function	other cell component	protein metabolism;other metabolic processes;other biological processes		FALSE	High	Master Protein	XP_572050.1	endopeptidase, putative [Cryptococcus neoformans var. neoformans JEC21]	1.072	1.258	1.174	0.419074	0.197845	0.812467	2179.4	2336.8	2742.3	42.31	9.92	16.38	1	4	11	3	10	49.8	6.2	0	16.879	230	2179.4	2350.5	937.6	2336.8	2657.9	2193.9	3328.6	2414.3	2742.3	1263.9	1515.6	387.5	2259.7	2104.5	1930.2	2567
A0A225XP23; cng:CNAG_01568; J9VU24; XP_012052606.1	23885267	Pf00118	other molecular function	cytosol	other biological processes		FALSE	High	Master Protein	XP_012052606.1	T-complex protein 1 subunit alpha [Cryptococcus neoformans var. grubii H99]	14.644	0.668	0.046	0.0167683	0.202909	0.00242291	645.3	9449.3	431.1	20.61	6.02	74.49	1	1	4	1	2	60.1	6.71	0	4.431	131	645.3	903.4	640.6	9449.3	9527.5	8534.3	431.1	463.2	44.4	374.2	582.5	264.7	9137.6	7543.8	7508.6	332.5
A0A854QMR7; cng:CNAG_00130; J9VDA1; XP_012046187.1	23883993	Pf00069	kinase activity;other molecular function		protein metabolism;other metabolic processes		FALSE	Low	Master Protein	XP_012046187.1	CAMK/CAMK1/CAMK1-RCK protein kinase [Cryptococcus neoformans var. grubii H99]	0.642	0.486	0.756	0.445173	0.217324	0.822727	1217.8	782	591.5	76.39	9.45	8.16	1	1	1	1	1	69.1	8.12	0.057	0.875	40	2835.8	1217.8	554.7	782	801.1	669.7	545.1	641.9	591.5	1644.5	785.2	229.2	756.2	634.3	589.2	420.4
A0A095ES63; A0A0D0UVD2; A0A225ZU92; A0A854QIA7; cng:CNAG_04011; J9VJC5; XP_012047615.1	23887462	Pf01780	other molecular function	translational apparatus	protein metabolism;other metabolic processes		FALSE	High	Master Protein	XP_012047615.1	large subunit ribosomal protein L37a [Cryptococcus neoformans var. grubii H99]	0.565	0.612	1.083	0.179035	0.225034	0.982015	793.5	448.5	485.5	128.81	8.69	18.73	1	1	3	1	9	10.1	10.45	0	3.105	124	7592.9	793.5	771.5	429.1	448.5	506.2	446.6	485.5	631.8	4403.3	511.6	318.8	414.9	355.1	445.3	344.4
cng:CNAG_03317; J9VQK6; XP_012050911.1	23886829	Pf00928, Pf01217		other membranes	transport		FALSE	High	Master Protein	XP_012050911.1	AP-1 complex subunit mu-1 [Cryptococcus neoformans var. grubii H99]	1.381	0.885	0.641	0.00434215	0.227266	0.000897938	288.5	398.3	255.5	9.56	3.2	8.96	1	2	5	2	7	49.8	7.15	0	11.871	78	250.8	302.7	288.5	381.3	406.1	398.3	255.5	266.4	223.6	145.4	195.2	119.2	368.8	321.5	350.4	197
A0A225ZZT8; A0A854QHP9; cng:CNAG_00602; J9VEG9; XP_012046834.1	23884395	Pf00400	nucleic acid binding activity	translational apparatus;other cell component	cell organization and biogenesis;protein metabolism;other metabolic processes	TIF34	FALSE	Medium	Master Protein	XP_012046834.1	translation initiation factor 3 subunit I [Cryptococcus neoformans var. grubii H99]	1.48	1.373	0.928	0.0991959	0.234773	0.783697	330.7	489.3	454.2	28.02	6.26	10.89	1	1	1	1	3	38	5.21	0.015	1.35	0	269	463.2	330.7	489.3	528.9	467.8	498.2	400.2	454.2	156	298.7	136.7	473.2	418.8	411.6	384.2
cnb:CNBA7000; cne:CNA07200; P0CQ96; P0CQ97; Q55YY7; Q5KNA2; Q5KNA3; XP_777578.1	3253478; 4933966	Pf00270, Pf00271	nucleic acid binding activity;other molecular function	nucleus	RNA metabolism OR transcription;other metabolic processes;transport	SUB2	FALSE	High	Master Protein	XP_777578.1	hypothetical protein CNBA7000 [Cryptococcus neoformans var. neoformans B-3501A]	0.378	0.539	1.426	0.119219	0.264193	0.809528	3235.1	1223.3	1743.9	48.1	12.39	35.35	1	2	5	2	4	49.8	5.88	0	3.138	67	3235.1	4192.4	1405.1	1223.3	1057.3	1357.3	1743.9	2006.1	944.2	1876.1	2703.2	580.7	1182.9	837.2	1194.2	1344.9
cng:CNAG_02182; J9VN11; XP_012049997.1	23885837	Pf01370	nucleic acid binding activity;other molecular function		other metabolic processes		FALSE	High	Master Protein	XP_012049997.1	D-lactaldehyde dehydrogenase [Cryptococcus neoformans var. grubii H99]	0.576	0.593	1.028	0.262702	0.290638	0.996217	707.7	407.8	419.4	43.14	7.2	17.1	1	2	2	2	8	38.1	6.74	0	4.501	50	707.7	385.7	982	459.8	405.9	407.8	419.4	518.1	371.8	410.4	248.7	405.8	444.6	321.4	358.8	323.4
cng:CNAG_02763; J9VMY0; XP_012048116.1	23886322	Pf03483, Pf03484, Pf17759, Pf18262	nucleic acid binding activity;other molecular function	other cell component	protein metabolism;RNA metabolism OR transcription;other metabolic processes		FALSE	Medium	Master Protein	XP_012048116.1	phenylalanine-tRNA ligase, beta subunit [Cryptococcus neoformans var. grubii H99]	0.411	3.267	7.948	0.137539	0.292467	0.0180864	219.8	90.4	718.2	9.65	5.95	60.76	1	1	1	1	2	71.3	5.62	0.021	1.225	22	219.8	249.3	206.8	91.9	90.4	82.2	758.1	718.2	163.8	127.5	160.7	85.5	88.9	71.6	72.3	584.6
cng:CNAG_06840; J9VJJ6; XP_012048908.1	23890007	Pf00009, Pf00679, Pf03144, Pf03764, Pf14492	nucleic acid binding activity;other molecular function		protein metabolism;other metabolic processes		FALSE	High	Master Protein	XP_012048908.1	elongation factor 2 [Cryptococcus neoformans var. grubii H99]	1.39	1.327	0.954	0.23066	0.300951	0.97447	2688.2	3737.3	3566.1	26.14	2.78	4.28	1	3	21	3	5	92.5	6.37	0	27.117	473	3981.1	2516.9	2688.2	3737.3	3848.4	3640.9	3828	3566.1	3549.2	2308.8	1622.9	1110.9	3614	3047.1	3203.3	2952.1
A0A854QAN8; cng:CNAG_05725; J9VP67; XP_012050476.1	23889018	Pf01450, Pf07991	other molecular function	mitochondrion	other metabolic processes		FALSE	High	Master Protein	XP_012050476.1	ketol-acid reductoisomerase, mitochondrial [Cryptococcus neoformans var. grubii H99]	0.547	0.744	1.36	0.176975	0.332947	0.868197	657.4	359.4	488.8	12.67	34.67	31.91	1	1	2	1	2	44.3	8	0	2.213	16	740	657.4	573.6	359.4	587.7	316	315.6	488.8	616.7	429.2	423.9	237	347.5	465.3	278	243.3
cnb:CNBG2050; Q55PK8; XP_774223.1	4937239	Pf08569					FALSE	High	Master Protein	XP_774223.1	hypothetical protein CNBG2050 [Cryptococcus neoformans var. neoformans B-3501A]	1.178	0.779	0.661	0.994934	0.338651	0.30211	1727.1	2034	1345.1	40.99	8.44	55.1	1	1	4	1	3	38.5	8.65	0.005	1.799	59	1727.1	1339.1	2905.8	2078	1771.7	2034	1804.5	1345.1	488	1001.6	863.5	1200.8	2009.4	1402.8	1789.5	1391.6
A0A854Q598; cng:CNAG_06102; J9VV25; Q2XPZ4; XP_012053131.1	23889340	Pf00153	transporter activity	other membranes;mitochondrion	transport	AAC1	FALSE	High	Master Protein	XP_012053131.1	ADP,ATP carrier protein [Cryptococcus neoformans var. grubii H99]	0.591	0.408	0.69	0.894758	0.38839	0.620613	6633.6	3921.9	2704.7	54.96	2.33	36.66	1	3	12	3	10	34.6	9.86	0	19.676	317	6633.6	2016.8	7563.2	3997.7	3816.5	3921.9	2704.7	3900.8	1844.5	3847	1300.4	3125.5	3865.8	3021.8	3450.6	2085.8
A0A225XXV7; A0A854Q7D2; cng:CNAG_04851; J9VXL1; XP_012052250.1	23888228	Pf00004, Pf02359, Pf02933, Pf09336, Pf17862	other molecular function				FALSE	High	Master Protein	XP_012052250.1	transitional endoplasmic reticulum ATPase [Cryptococcus neoformans var. grubii H99]	2.001	1.577	0.788	0.293258	0.405641	0.958693	808.9	1618.6	1275.9	67.45	12.9	25.57	1	3	9	3	6	89.4	5.03	0	16.272	317	808.9	1875.4	509.4	1406.8	1618.6	1823.8	1270.4	1275.9	1934.8	469.1	1209.2	210.5	1360.4	1281.6	1604.6	979.7
cng:CNAG_01536; J9VWE5; XP_012052360.1	23885235	Pf00063	cytoskeletal activity;other molecular function	cytoskeleton	cell organization and biogenesis		FALSE	High	Master Protein	XP_012052360.1	myosin heavy chain [Cryptococcus neoformans var. grubii H99]	0.948	0.786	0.83	0.507823	0.410258	0.978633	3401.5	3223.3	2673.8	33.21	7.8	24.57	1	1	6	1	1	185.5	6.9	0	3.375	88	3186.3	5629.1	3401.5	3223.3	3379.3	2895.7	2673.8	2650.5	3982.2	1847.8	3629.6	1405.7	3116.9	2675.7	2547.7	2062
A0A225YTR8; A0A854QDT5; cng:CNAG_00886; J9VRJ9; XP_012049136.1	23884657	Pf00670, Pf05221	other molecular function		other metabolic processes		FALSE	High	Master Protein	XP_012049136.1	adenosylhomocysteinase [Cryptococcus neoformans var. grubii H99]	2.087	1.068	0.512	0.000409315	0.411145	0.00110075	2050.2	4279.6	2190.3	16.2	1.17	9.81	1	2	8	2	5	46.9	5.77	0	10.306	227	1726.2	2392.3	2050.2	4223.4	4323.6	4279.6	2190.3	2170.6	2572.8	1001.1	1542.5	847.3	4084.1	3423.4	3765.3	1689.1
A0A854Q932; cng:CNAG_03263; J9VV75; XP_012051135.1	23886776	Pf00009, Pf03143, Pf03144	nucleic acid binding activity;other molecular function		protein metabolism;other metabolic processes		FALSE	High	Master Protein	XP_012051135.1	translation elongation factor Tu [Cryptococcus neoformans var. grubii H99]	1.512	0.819	0.542	0.551564	0.41147	0.10663	2108.8	3187.7	1728	56.49	10.49	9.48	1	2	7	2	3	50.9	6.86	0	3.579	120	4336.8	2108.8	1495.3	3187.7	2880.7	3552.5	1488.5	1728	1787.3	2515	1359.7	617.9	3082.6	2280.9	3125.5	1147.9
A0A854QGX0; cng:CNAG_02948; J9VMB6; XP_012047838.1	23886494	Pf03463, Pf03464, Pf03465	nucleic acid binding activity	other cell component	cell organization and biogenesis;protein metabolism;other metabolic processes		FALSE	High	Master Protein	XP_012047838.1	peptide chain release factor 1 [Cryptococcus neoformans var. grubii H99]	0.907	1.071	1.18	0.781456	0.442125	0.19544	4867.6	4414.9	5211.6	16.5	2.11	2.46	1	2	6	2	4	48.8	5.1	0	6.246	108	3911.7	5464.4	4867.6	4377.6	4555.7	4414.9	5370.7	5115.7	5211.6	2268.5	3523.4	2011.5	4233.1	3607.2	3884.3	4141.8
A0A225X8S9; A0A854QGE6; cng:CNAG_05653; J9W232; XP_012053909.1	23888951	Pf01274	other molecular function		other metabolic processes		FALSE	High	Master Protein	XP_012053909.1	malate synthase A [Cryptococcus neoformans var. grubii H99]	0.538	0.785	1.46	0.110151	0.455	0.516215	99.3	53.4	78	28.91	15.52	43.63	1	1	1	1	3	60	7.42	0	4.872	43	142.7	82.1	99.3	48.3	65.1	53.4	46.4	116.4	78	82.7	52.9	41	46.7	51.6	47	35.8
A0A854QKX6; cng:CNAG_07474; J9VIF8; XP_012047181.1	23890317	Pf00928, Pf01217		plasma membrane;other membranes	transport		FALSE	High	Master Protein	XP_012047181.1	AP-2 complex subunit mu-1 [Cryptococcus neoformans var. grubii H99]	0.935	0.994	1.064	0.989768	0.475494	0.409633	675.4	631.2	671.6	10.07	2.64	8.96	1	1	13	1	4	48.5	9.16	0	9.769	196	565.1	675.4	677.9	648.6	631.2	615.3	644.2	671.6	762.8	327.7	435.5	280.2	627.2	499.8	541.3	496.8
cnb:CNBB4650; cne:CNB01060; P0CQ84; P0CQ85; Q55X97; Q5KMN6; XP_777235.1	3255816; 4934559	Pf00270, Pf00271, Pf13959	nucleic acid binding activity;other molecular function	nucleus	RNA metabolism OR transcription;other metabolic processes	HAS1	FALSE	High	Master Protein	XP_777235.1	hypothetical protein CNBB4650 [Cryptococcus neoformans var. neoformans B-3501A]	28.239	0.899	0.032	1.65834e-06	0.518282	2.36969e-06	128.8	3637.5	115.8	14.78	2.46	15.45	1	1	2	1	1	67.3	9.74	0.005	1.775	62	114.5	128.8	153.1	3735.9	3557	3637.5	103.8	129.2	0	66.4	83.1	63.3	3612.6	2816.4	3200.3	80
A0A225ZLH2; A0A854QNJ3; cnb:CNBC1350; cne:CNC05830; cng:CNAG_02974; F5H9K5; J9VHP1; Q55WK4; Q5KJP2; XP_776642.1	23886515; 3256769; 4934800	Pf01459	transporter activity	other membranes;mitochondrion	transport		FALSE	High	Master Protein	XP_776642.1	hypothetical protein CNBC1350 [Cryptococcus neoformans var. neoformans B-3501A]	0.7	0.983	1.404	0.189611	0.559028	0.640962	1296.1	907.6	1274.4	38.22	9.09	35.23	1	5	7	5	23	30.6	9.13	0	14.262	224	1149.1	1296.1	2251	907.6	980.5	816.9	1274.4	1568.2	738.8	666.4	835.7	930.2	877.7	776.3	718.7	982.8
cng:CNAG_04439; J9VX07; XP_012051801.1	23887857	Pf00006, Pf02874	transporter activity;other molecular function	other membranes	other metabolic processes;transport		FALSE	High	Master Protein	XP_012051801.1	V-type proton ATPase subunit B [Cryptococcus neoformans var. grubii H99]	0.793	0.796	1.004	0.501462	0.625444	0.972041	2098.2	1663.2	1669.8	22.12	2.07	3.91	1	3	12	3	9	56.6	5.21	0	15.084	184	2234.8	1438.9	2098.2	1611.4	1675.8	1663.2	1769.1	1643.6	1669.8	1296	927.8	867.1	1558.3	1326.9	1463.3	1364.3
A0A854QI20; cng:CNAG_01984; J9VV89; XP_012052888.1	23885648	Pf00923	other molecular function	other cell component	other metabolic processes		FALSE	High	Master Protein	XP_012052888.1	transaldolase [Cryptococcus neoformans var. grubii H99]	1.082	1.028	0.951	0.795147	0.635644	0.95647	5603.9	6060.6	5762.7	31.05	3.23	2.79	1	6	16	6	27	35.3	5.78	0	15.78	174	5603.9	5463	9156.4	6060.6	6112.5	5755	5762.7	5893.5	5574.9	3249.8	3522.6	3783.9	5860.7	4839.8	5063.3	4444.1
A0A226A241; A0A854QLB3; cnb:CNBA4460; cne:CNA04650; F5HBR8; Q55ZP4; Q5KP06; XP_777977.1	3253304; 4933708	Pf00022					FALSE	High	Master Protein	XP_777977.1	hypothetical protein CNBA4460 [Cryptococcus neoformans var. neoformans B-3501A]	1.391	1.197	0.861	0.130554	0.662316	0.393556	140465	195390	168165	25.27	2.79	5.51	1	12	735	12	44	42	5.48	0	176.883	16690	140465	191648	117667	195390	198244	187767	169639	168165	153336	81459.5	123574	48626.1	188944	156968	165200	130824
cne:CNF02400; Q5KFA7; XP_571337.1	3258358	Pf00018, Pf03983	cytoskeletal activity;other molecular function	plasma membrane;other membranes;cytoskeleton;other cytoplasmic organelle	cell organization and biogenesis;transport		FALSE	Medium	Master Protein	XP_571337.1	cell wall organization and biogenesis-related protein, putative [Cryptococcus neoformans var. neoformans JEC21]	21.283	1.437	0.068	0.0449935	0.670105	0.0160727	69.7	1482.4	100.1	17.87	16.53	82.33	1	1	2	1	1	131.5	5.14	0.035	0.994	30	69.7	65.4	90.5	1482.4	1154.2	1606.8	100.1	102.9	3.4	40.4	42.2	37.4	1433.5	913.9	1413.7	77.2
A0A854QK05; cng:CNAG_04010; J9VP96; XP_012047614.1	23887461	Pf01227	other molecular function		other metabolic processes		FALSE	High	Master Protein	XP_012047614.1	GTP cyclohydrolase I [Cryptococcus neoformans var. grubii H99]	12.334	2.609	0.212	0.0049291	0.682566	0.0117893	220.4	2717.9	574.9	15.96	7.43	66.72	1	1	3	1	2	47.2	7.25	0	2.181	35	189	260	220.4	3041.9	2653.1	2717.9	644	574.9	103.5	109.6	167.7	91.1	2941.6	2100.7	2391.3	496.6
cnb:CNBL1310; F5HI54; XP_772516.1	4939180	Pf00227, Pf10584		nucleus;other cell component	protein metabolism;other metabolic processes		FALSE	High	Master Protein	XP_772516.1	hypothetical protein CNBL1310 [Cryptococcus neoformans var. neoformans B-3501A]	1.004	1.02	1.016	0.5746	0.697955	0.974066	3320.8	3333	3386.1	20.91	3.97	7.2	1	2	8	2	6	29.4	4.92	0	6.562	110	2333.8	3534.1	3320.8	3302.4	3549.4	3333	3386.1	3050.6	3512.7	1353.4	2278.8	1372.3	3193.4	2810.3	2932.4	2611.3
A0A854Q5M1; cng:CNAG_04906; J9VSR2; XP_012052290.1	23888281	Pf00004, Pf16450, Pf17862	other molecular function	other cell component	protein metabolism;other metabolic processes;other biological processes		FALSE	High	Master Protein	XP_012052290.1	26S protease regulatory subunit 10B [Cryptococcus neoformans var. grubii H99]	0.625	0.792	1.267	0.301363	0.714463	0.696625	4971.4	3109.6	3939.8	40	11.66	8.76	1	5	12	4	11	45.2	6.74	0	15.498	190	6878.7	4971.4	2936.1	3109.6	3028.5	3729.6	4260.8	3939.8	3573.4	3989.1	3205.6	1213.3	3007	2397.9	3281.4	3285.9
A0A095C1F7; A0A0D0V6V7; A0A0D0VY49; A0A0D0WVS3; A0A0D0YWT0; A0A226A0W6; A0A854QPT6; cgi:CGB_B2560C; cng:CNAG_00232; E6R0A6; J9VG91; XP_012046601.1	10187069; 23884058	Pf01248	nucleic acid binding activity	translational apparatus			FALSE	High	Master Protein	XP_012046601.1	large subunit ribosomal protein L30e [Cryptococcus neoformans var. grubii H99]	0.636	1.153	1.813	0.538174	0.737146	0.223648	1367.4	869.2	1576.2	59.42	0.99	7.54	1	1	3	1	10	12.3	9.73	0.005	1.819	39	2293.8	606.2	1367.4	858.6	875.5	869.2	1576.2	1466.8	1705.1	1330.3	390.9	565.1	830.2	693.2	764.7	1215.5
A0A225YP86; A0A854QBM6; cnb:CNBE2150; cne:CNE02160; cng:CNAG_02331; F5HCE0; J9VMN2; Q55SG7; Q5KGW0; XP_012050082.1	23885963; 3257503; 4936225	Pf00163, Pf01479	nucleic acid binding activity;other molecular function	cytosol;translational apparatus	protein metabolism;other metabolic processes;other biological processes		FALSE	High	Master Protein	XP_012050082.1	small subunit ribosomal protein S9 [Cryptococcus neoformans var. grubii H99]	2.481	2.666	1.075	0.924258	0.747509	0.930218	1522.6	3777.5	4059	138.02	7.04	59.05	1	5	10	5	14	22.2	10.27	0	8.098	179	16253	1522.6	1027.9	3777.5	4236.9	3743.1	4059	3491.3	9602.1	9425.6	981.8	424.8	3652.8	3354.7	3293.2	3130.3
cnb:CNBF4550; cne:CNF00160; F5HEA4; Q55Q82; Q5KFY4; XP_774776.1	3258289; 4937007	Pf00071	other molecular function	plasma membrane;other membranes;other cell component	cell organization and biogenesis;transport;signal transduction;other biological processes		FALSE	High	Master Protein	XP_774776.1	hypothetical protein CNBF4550 [Cryptococcus neoformans var. neoformans B-3501A]	1.941	1.529	0.788	0.526946	0.778044	0.896084	3235.4	6279.6	4946.6	65.81	18.85	34.41	1	3	11	3	16	21.7	6.74	0	15.246	279	2776.4	8508.1	3235.4	5142.4	6279.6	7522.9	4946.6	4033.3	7710.4	1610.1	5486	1337	4972.7	4972.1	6618.7	3814.8
A0A225Y802; A0A854Q970; cnb:CNBG2030; cne:CNG02740; cng:CNAG_03303; F5H9L1; J9VVA3; Q55PL0; Q5KDU6; XP_012051162.1	23886815; 3258886; 4937237	Pf01667	nucleic acid binding activity;other molecular function	cytosol;translational apparatus;other cell component	cell organization and biogenesis;protein metabolism;other metabolic processes		FALSE	Low	Master Protein	XP_012051162.1	small subunit ribosomal protein S27 [Cryptococcus neoformans var. grubii H99]	0.63	0.928	1.474	0.00588063	0.806543	0.0112702	2340.1	1473.2	2170.9	15.55	0.92	8.5	1	1	3	1	10	9	9.22	0.075	0.811	24	2588.8	2340.1	1891.2	1476.8	1473.2	1451.9	2304	1944.2	2170.9	1501.3	1508.9	781.5	1428.1	1166.5	1277.4	1776.9
cng:CNAG_06314; J9VYP5; XP_012053406.1	23889525	Pf00586, Pf01071, Pf02769, Pf02843, Pf02844	other molecular function	cytosol	other metabolic processes	ADE57	FALSE	Medium	Master Protein	XP_012053406.1	phosphoribosylamine-glycine ligase [Cryptococcus neoformans var. grubii H99]	0.733	0.931	1.269	0.284417	0.868259	0.149734	1135.4	832.6	1056.9	19.03	6.19	8.58	1	1	1	1	1	84.5	5.25	0.035	0.968	32	1172.8	1135.4	812.7	832.6	918.2	821.1	1192.1	1013.3	1056.9	680.1	732.1	335.8	805.2	727	722.4	919.4
cnb:CNBH3180; P0CS50; P0CS51; Q55MW6; Q5KB95; XP_773866.1	4937842	Pf00400	other molecular function	other membranes;ER/Golgi;nucleus	cell organization and biogenesis;transport;other biological processes	SEC13	FALSE	Medium	Master Protein	XP_773866.1	hypothetical protein CNBH3180 [Cryptococcus neoformans var. neoformans B-3501A]	1.045	0.897	0.858	0.796309	0.91016	0.563537	898.7	939.3	806.2	27.7	0.85	10.33	1	1	2	1	2	36.8	6.23	0.035	0.976	14	624.3	1108.9	898.7	947.1	931.1	939.3	806.2	723.1	889.7	362	715	371.4	915.9	737.2	826.4	621.8
A0A225XJS8; A0A854QFN3; cnb:CNBK0380; cne:CNK03100; cng:CNAG_01976; F5HIC3; J9W225; Q55KE8; Q5K959; XP_012052884.1	23885640; 3254469; 4938734	Pf00238	nucleic acid binding activity;other molecular function	cytosol;translational apparatus;other cell component	protein metabolism;other metabolic processes		FALSE	Medium	Master Protein	XP_012052884.1	large subunit ribosomal protein L23 [Cryptococcus neoformans var. grubii H99]	1.519	1.503	0.989	0.896955	0.910263	0.999436	1490.5	2264.5	2239.9	119.67	3.4	12.66	1	1	7	1	6	14.7	10.24	0.027	1.188	40	11320.5	1490.5	1447.6	2264.5	2332.8	2179.7	2632.4	2060.5	2239.9	6565.1	961.1	598.2	2189.8	1847.1	1917.7	2030.1
A0A225ZW72; A0A854QGG3; cng:CNAG_03739; J9VKV8; XP_012047427.1	23887211	Pf00252	other molecular function	translational apparatus;other cell component	protein metabolism;other metabolic processes		FALSE	High	Master Protein	XP_012047427.1	large subunit ribosomal protein L10-like [Cryptococcus neoformans var. grubii H99]	1.551	1.718	1.108	0.940844	0.915592	0.997405	1792.4	2779.8	3078.8	95.31	1.42	16.16	1	1	8	1	4	24.8	10.17	0	2.899	47	6742.5	1124.9	1792.4	2803.3	2779.8	2726.7	3078.8	3217.8	2350.8	3910.1	725.4	740.7	2710.8	2201	2399	2374.4
Q5KLL2; XP_024512193.1		Pf00806	nucleic acid binding activity	other cell component	RNA metabolism OR transcription;other metabolic processes;other biological processes		FALSE	Medium	Master Protein	XP_024512193.1	hypothetical protein CNB04870 [Cryptococcus neoformans var. neoformans JEC21]	0.812	1.147	1.414	0.108448	0.935487	0.0696135	773.5	627.8	887.5	10.92	13.97	13.08	1	1	1	1	1	75	7.28	0.035	0.993	24	730.8	899.1	773.5	627.8	702.3	529.6	904.2	707.6	887.5	423.8	579.8	319.6	607.1	556	465.9	697.3
A0A854QKI8; cng:CNAG_00809; J9VMP7; XP_012046976.1	23884586	Pf00270, Pf00271	nucleic acid binding activity;other molecular function		protein metabolism;other metabolic processes		FALSE	High	Master Protein	XP_012046976.1	ATP-dependent RNA helicase ded1 [Cryptococcus neoformans var. grubii H99]	0.784	1.076	1.372	0.488084	0.964694	0.627039	1860.6	1458.7	2002.1	9.86	10.71	29.7	1	4	9	4	5	68.1	8.78	0	12.781	181	1580	1903.4	1860.6	1458.7	1286.3	1595.6	2002.1	2113.9	1158.7	916.3	1227.3	768.9	1410.6	1018.5	1403.8	1544
A0A225YD76; A0A854QAP0; cng:CNAG_05750; J9VP88; XP_012050499.1	23889043	Pf00006, Pf00306, Pf02874	transporter activity;other molecular function	other membranes	other metabolic processes;transport		FALSE	High	Master Protein	XP_012050499.1	ATP synthase subunit alpha, mitochondrial [Cryptococcus neoformans var. grubii H99]	0.897	1.416	1.579	0.655892	0.969607	0.524495	4626.1	4149.1	6549.5	24.9	7.04	36.36	1	5	16	5	11	58	8.94	0	19.569	424	4626.1	4257.5	6652.6	4149.1	3828.4	4408.4	3307.5	7125.4	6549.5	2682.8	2745.2	2749.2	4012.2	3031.3	3878.6	2550.7
cnb:CNBA0870; F5HHC1; XP_778084.1	4933338	Pf00493, Pf14551, Pf17207, Pf17855	nucleic acid binding activity;other molecular function	nucleus;other cell component	cell cycle OR cell proliferation;cell organization and biogenesis;DNA metabolism;other metabolic processes;other biological processes		FALSE	High	Master Protein	XP_778084.1	hypothetical protein CNBA0870 [Cryptococcus neoformans var. neoformans B-3501A]	0.568	0.934	1.644	0.027652	0.98687	0.033213	348.2	197.7	325.1	21.16	11.71	18.59	1	1	1	1	1	97.4	5.76	0.005	1.572	25	269.1	414.4	348.2	197.7	229	182.4	401.5	278.1	325.1	156	267.2	143.9	191.2	181.3	160.4	309.6
A0A854QPG3; cng:CNAG_03992; J9VGI1; XP_012047300.1	23887443	Pf00009, Pf03144	other molecular function				FALSE	High	Master Protein	XP_012047300.1	GTP-binding protein 1 [Cryptococcus neoformans var. grubii H99]	1.218	1.003	0.824	0.0821411	0.995574	0.0733425	527.9	642.7	529.7	8.46	7.21	7.76	1	1	1	1	2	67.5	8.03	0	4.067	60	493.8	527.9	583.5	642.7	675.2	584.9	529.7	491.6	574.1	286.3	340.4	241.1	621.5	534.7	514.6	408.5
A0A854QEV4; cng:CNAG_03270; J9VSX1; XP_012051138.1	23886783	Pf00206, Pf10397	other molecular function		other metabolic processes		FALSE	Low	Master Protein	XP_012051138.1	adenylosuccinate lyase [Cryptococcus neoformans var. grubii H99]	1.167	1.262	1.082	0.907921	0.997953	0.931446	410.3	478.6	517.9	44.11	5.16	4.15	1	1	2	1	2	53.6	6.57	0.076	0.824	38	410.3	403.3	823.7	496.5	478.6	448.1	517.9	523.9	484.7	237.9	260	340.4	480.2	379	394.3	399.4
cng:CNAG_01837; J9VUV4; XP_012052796.1	23885508	Pf03635		other membranes;cytosol	transport		FALSE	Medium	Master Protein	XP_012052796.1	vacuolar protein sorting-associated protein VPS35 [Cryptococcus neoformans var. grubii H99]	16.143	22.026	1.364			0.00252335	29.5	476.1	649.6		4.3	3.99	1	1	1	1	1	104.9	5.88	0.016	1.396	31	0	29.5	0	508	476.1	468.8	649.6	613.1	662.4	0	19	0	491.2	377	412.5	501
A0A854QIR3; cng:CNAG_02903; J9VHW0; XP_012048210.1	23886453	Pf00107, Pf08240	other molecular function				FALSE	Low	Master Protein	XP_012048210.1	alcohol dehydrogenase (NADP) [Cryptococcus neoformans var. grubii H99]	36.646	46.626	1.272			0.00688898	115.8	4242.8	5398.2		3.92	4.11	1	1	3	1	2	37.9	6.47	0.076	0.816	64	0	115.8	0	4242.8	4477.8	4151.6	5431.2	5039.5	5398.2	0	74.7	0	4102.8	3545.5	3652.6	4188.5
A0A854Q705; cng:CNAG_03554; J9VR74; XP_012051334.1	23887043	Pf00400, Pf04053, Pf06957	other molecular function	other membranes;ER/Golgi	transport		FALSE	Low	Master Protein	XP_012051334.1	coatomer protein complex, subunit alpha (xenin) [Cryptococcus neoformans var. grubii H99]	20.339	26.098	1.283			0.049335	35.3	717	920.1		6.06	8.56	1	1	1	1	1	136	5.77	0.058	0.882	19	0	35.3	0	738.9	717	656.5	920.1	926.9	793.1	0	22.7	0	714.5	567.7	577.6	709.6
A0A225ZXP9; A0A854QL56; cnb:CNBB2930; cng:CNAG_03780; F5HC43; J9VFY8; Q55XS1; Q5KM68; XP_012047450.1	23887245; 4934386	Pf00380	nucleic acid binding activity;other molecular function	cytosol;translational apparatus;other cell component	protein metabolism;RNA metabolism OR transcription;other metabolic processes		FALSE	Low	Master Protein	XP_012047450.1	small subunit ribosomal protein S16 [Cryptococcus neoformans var. grubii H99]	15.605	20.628	1.322			0.135913	51	795.8	1051.9		4.07	14.07	1	1	2	1	6	15.4	10.74	0.057	0.87	63	0	51	0	829.6	764.8	795.8	1051.9	1105.2	839.5	0	32.9	0	802.3	605.5	700.1	811.2
A0A854QJE8; cng:CNAG_00393; J9VGQ7; XP_012046689.1	23884201	Pf00128, Pf02806, Pf02922	other molecular function		other metabolic processes		FALSE	Medium	Master Protein	XP_012046689.1	1,4-alpha-glucan-branching enzyme [Cryptococcus neoformans var. grubii H99]	0.014	0.011	0.764	0.00511593			1573.9	22.7	17.4	59.81	22.37		1	1	1	1	1	78.3	6.4	0.015	1.232	27	1573.9	998.2	3224.8	0	26.7	19.4	17.4	0	0	912.7	643.6	1332.6	0	21.1	17	13.4
cng:CNAG_06944; J9VX65; XP_012050824.1	23890094						FALSE	Medium	Master Protein	XP_012050824.1	hypothetical protein CNAG_06944 [Cryptococcus neoformans var. grubii H99]	0.012	0.017	1.496	0.000737988			997	11.5	17.3	29.43	12.06		1	1	1	1	1	89.4	8.95	0.042	0.903	0	699.2	997	1283.9	12.6	0	10.6	17.3	0	0	405.5	642.9	530.6	12.2	0	9.3	13.3
A0A854QA61; cng:CNAG_01740; J9VU34; XP_012052724.1	23885429	Pf00735	other molecular function	cytoskeleton;other cell component			FALSE	Medium	Master Protein	XP_012052724.1	septin [Cryptococcus neoformans var. grubii H99]													1	1	1	1	2	43.7	6.92	0.016	1.401	24
cne:CNB02480; Q55XP2; Q5KM94; XP_569172.2	3255583	Pf00535	other molecular function	other membranes;ER/Golgi	protein metabolism;other metabolic processes		FALSE	High	Master Protein	XP_569172.2	hypothetical protein CNB02480 [Cryptococcus neoformans var. neoformans JEC21]													1	1	1	1	4	30.9	8.79	0	2.556	39
A0A854QC11; cng:CNAG_04179; J9VU49; XP_012051433.1	23887618	Pf00152, Pf01336	nucleic acid binding activity;other molecular function	other cell component	protein metabolism;RNA metabolism OR transcription;other metabolic processes		FALSE	Low	Master Protein	XP_012051433.1	lysine-tRNA ligase [Cryptococcus neoformans var. grubii H99]													1	1	1	1	1	71.2	7.14	0.07	0.852	27
Q5KJ97; XP_024512706.1		Pf01189	nucleic acid binding activity;other molecular function	nucleus;other cell component	RNA metabolism OR transcription;other metabolic processes;stress response;other biological processes		FALSE	High	Master Protein	XP_024512706.1	tRNA (cytosine-5-)-methyltransferase, putative [Cryptococcus neoformans var. neoformans JEC21]													1	1	1	1	2	84.8	6.48	0	2.444	34
cng:CNAG_05274; J9VJB2; XP_012048567.1	23888601	Pf00069	kinase activity;other molecular function		protein metabolism;other metabolic processes		FALSE	Medium	Master Protein	XP_012048567.1	STE/STE20/YSK protein kinase [Cryptococcus neoformans var. grubii H99]													1	1	1	1	1	78.8	5.5	0.042	0.906	32
A0A226A1G6; cng:CNAG_00293; J9VDS7; XP_012046636.1	23884115	Pf00071	other molecular function	plasma membrane;other membranes	signal transduction		FALSE	High	Master Protein	XP_012046636.1	Ras-like protein [Cryptococcus neoformans var. grubii H99]													1	1	3	1	5	24.2	5.95	0	5.544	113
Q5KDY7; XP_024513232.1		Pf00773, Pf17849, Pf17877	nucleic acid binding activity;other molecular function	other cell component	RNA metabolism OR transcription;other metabolic processes		FALSE	Medium	Master Protein	XP_024513232.1	SSD1 protein, putative [Cryptococcus neoformans var. neoformans JEC21]													1	1	1	1	0	181.6	8.54	0.035	1.069	52
cng:CNAG_06228; J9VYG5; XP_012053053.1	23889454	Pf02847, Pf02854	nucleic acid binding activity				FALSE	Medium	Master Protein	XP_012053053.1	MIF4G/MA4 domain-containing protein [Cryptococcus neoformans var. grubii H99]													1	1	1	1	1	98	5.15	0.032	1.094	19
cng:CNAG_01348; J9VK01; XP_012049487.1	23885072	Pf02560	nucleic acid binding activity;other molecular function		other metabolic processes	cyn1	FALSE	Medium	Master Protein	XP_012049487.1	cyanate hydratase [Cryptococcus neoformans var. grubii H99]													1	1	1	1	5	20.7	5.71	0.016	1.358	0
A0A854QL70; cng:CNAG_02673; J9VN50; XP_012048061.1	23886236	Pf13460					FALSE	Medium	Master Protein	XP_012048061.1	NAD dependent epimerase/dehydratase [Cryptococcus neoformans var. grubii H99]													1	1	1	1	4	39.5	7.31	0.016	1.411	32
cng:CNAG_03183; J9VXK2; XP_012050865.1	23886708	Pf00172, Pf04082	nucleic acid binding activity;other molecular function		RNA metabolism OR transcription		FALSE	Low	Master Protein	XP_012050865.1	nuclear protein [Cryptococcus neoformans var. grubii H99]													1	1	1	1	1	111	8.29	0.07	0.834	25
A0A095DBU1; A0A0D0UZN7; A0A0D0VKR5; A0A0D0YGM4; A0A0D0YVI5; A0A854QBZ2; cgi:CGB_C0280W; cnb:CNBC0250; cne:CNC06940; cng:CNAG_01486; E6R2K8; F5HG58; J9VTA9; Q55WW5; Q5KJD4; XP_012052553.1	10186947; 23885191; 3256716; 4934690	Pf00827	nucleic acid binding activity;other molecular function	cytosol;translational apparatus;other cell component	protein metabolism;other metabolic processes		FALSE	Medium	Master Protein	XP_012052553.1	large subunit ribosomal protein L15-A [Cryptococcus neoformans var. grubii H99]													1	1	1	1	6	23.6	11.05	0.015	1.237	0
A0A225ZYU0; A0A854QNL1; cnb:CNBB4980; cng:CNAG_06730; F5HCB6; J9VKD2; Q55X64; Q5KMR8; XP_776970.1	23889903; 4934593	Pf00069	kinase activity;other molecular function	other cell component	protein metabolism;other metabolic processes;signal transduction		FALSE	Low	Master Protein	XP_776970.1	hypothetical protein CNBB4980 [Cryptococcus neoformans var. neoformans B-3501A]													1	1	1	1	2	44.9	7.56	0.071	0.842	31
cne:CNG04220; Q5KDF0; XP_572088.1	3258584	Pf04119	other molecular function	plasma membrane;other membranes;cytosol			FALSE	High	Master Protein	XP_572088.1	12 kda heat shock protein (glucose and lipid-regulated protein), putative [Cryptococcus neoformans var. neoformans JEC21]													1	1	1	1	10	15.7	9.52	0	2.157	24
Q5KKH8; XP_024512413.1		Pf09416, Pf13086, Pf13087, Pf18141	nucleic acid binding activity;other molecular function	other cell component	RNA metabolism OR transcription;other metabolic processes		FALSE	High	Master Protein	XP_024512413.1	ATP dependent helicase, putative [Cryptococcus neoformans var. neoformans JEC21]													1	1	1	1	1	119.5	7.02	0	2.527	21
A0A225ZU54; A0A854QJ02; cnb:CNBB2270; cne:CNB03430; cng:CNAG_03853; J9VL79; P0CR30; P0CR31; Q55XY7; Q5KM05; XP_777426.1	23887312; 3255850; 4934319	Pf00025	other molecular function	other membranes;ER/Golgi	cell organization and biogenesis;transport;other biological processes	SAR1	FALSE	High	Master Protein	XP_777426.1	hypothetical protein CNBB2270 [Cryptococcus neoformans var. neoformans B-3501A]													1	2	2	2	10	21.4	5.87	0	2	62
A0A854QKT8; cng:CNAG_04039; J9VLS1; XP_012047634.1	23887488	Pf01592	other molecular function	mitochondrion	cell organization and biogenesis;other metabolic processes		FALSE	High	Master Protein	XP_012047634.1	iron sulfur cluster assembly protein 2, mitochondrial [Cryptococcus neoformans var. grubii H99]													1	1	1	1	5	20.3	9.64	0	2.04	25
A0A854QG46; cng:CNAG_02671; J9VKR8; XP_012047949.1	23886234	Pf11831, Pf13921		nucleus	RNA metabolism OR transcription;other metabolic processes		FALSE	Medium	Master Protein	XP_012047949.1	pre-mRNA-splicing factor CEF1 [Cryptococcus neoformans var. grubii H99]													1	1	1	1	1	93.2	5.52	0.016	1.399	33
cnb:CNBE2820; Q55SA0; XP_775568.1	4936292	Pf01058	transporter activity;other molecular function		other metabolic processes;transport		FALSE	High	Master Protein	XP_775568.1	hypothetical protein CNBE2820 [Cryptococcus neoformans var. neoformans B-3501A]													1	1	1	1	6	28.1	10.76	0	3.742	26
A0A854QI26; cng:CNAG_02099; J9VVH4; Q2HYU4; XP_012049942.1	23885756	Pf00698, Pf01575, Pf08354, Pf13452, Pf16073, Pf17828, Pf17951, Pf18314, Pf18325	other molecular function	other cell component	protein metabolism;other metabolic processes	FAS1	FALSE	High	Master Protein	XP_012049942.1	fatty acid synthase subunit beta, fungi type [Cryptococcus neoformans var. grubii H99]													1	1	1	1	0	274.9	5.96	0.005	1.747	27
cng:CNAG_07346; J9VGH0; XP_012047046.1	23890202	Pf00118	other molecular function	cytosol	other biological processes		FALSE	High	Master Protein	XP_012047046.1	T-complex protein 1 subunit eta [Cryptococcus neoformans var. grubii H99]													1	1	1	1	2	60.5	6.25	0	2.854	44
cnb:CNBA6370; cne:CNA06560; F5H960; Q55Z51; Q5KNG6; XP_777759.1	3253927; 4933901	Pf02492	other molecular function		other metabolic processes		FALSE	Medium	Master Protein	XP_777759.1	hypothetical protein CNBA6370 [Cryptococcus neoformans var. neoformans B-3501A]													1	1	1	1	5	33.9	6.06	0.015	1.319	23
A0A854Q479; cng:CNAG_07445; J9VL23; XP_012049657.1	23890292	Pf00456, Pf02779, Pf02780	other molecular function		other metabolic processes		FALSE	Medium	Master Protein	XP_012049657.1	transketolase [Cryptococcus neoformans var. grubii H99]													1	1	1	1	1	74.3	6.42	0.016	1.419	36
A0A854QH21; cng:CNAG_01877; J9VUY6; XP_012052820.1	23885547	Pf00117, Pf00958, Pf02540	other molecular function		other metabolic processes		FALSE	High	Master Protein	XP_012052820.1	GMP synthase [glutamine-hydrolyzing] [Cryptococcus neoformans var. grubii H99]													1	1	1	1	2	59.9	6.2	0	2.793	25
A0A854QM67; cng:CNAG_05258; J9VS38; XP_012048807.1	23888585	Pf00732, Pf05199	other molecular function				FALSE	High	Master Protein	XP_012048807.1	glucose-methanol-choline oxidoreductase [Cryptococcus neoformans var. grubii H99]													1	1	1	1	2	65.3	6.02	0	2.695	30
cng:CNAG_01262; J9VT59; XP_012049425.1	23884994	Pf00400			signal transduction		FALSE	Medium	Master Protein	XP_012049425.1	guanine nucleotide-binding protein subunit beta [Cryptococcus neoformans var. grubii H99]													1	1	2	1	2	37.9	6.77	0.016	1.393	57
cng:CNAG_06626; J9VRA8; XP_012050740.1	23889805	Pf00270, Pf00271, Pf04408, Pf07717	nucleic acid binding activity;other molecular function	other cell component	RNA metabolism OR transcription;other metabolic processes		FALSE	Medium	Master Protein	XP_012050740.1	pre-mRNA-splicing factor ATP-dependent RNA helicase DHX15/PRP43 [Cryptococcus neoformans var. grubii H99]													1	1	1	1	1	88.2	7.2	0.035	1.027	0
cne:CNL06600; Q5K883; XP_568183.2	3255038	Pf02826	other molecular function	cytosol			FALSE	Low	Master Protein	XP_568183.2	conserved hypothetical protein [Cryptococcus neoformans var. neoformans JEC21]													1	1	1	1	11	30.1	7.93	0.058	0.878	0
[truncated: 11 more columns]
