# Supplementary material for: A conserved enzymatic toolkit targeting host cell metabolism is associated with Cryptococcus neoformans intracellular survival in protozoal and mammalian phagocytic cells
Source: PLoS Pathog. 2025 Dec 26;21(12):e1013787. doi: 10.1371/journal.ppat.1013787 (PMC12758812; doi:10.1371/journal.ppat.1013787)
Supplement: S2 Table — (XLSX) [file ppat.1013787.s009.xlsx]

## Sheet: STable-2
Supplemental Table 2	GO Enrichment Analysis of C. neoformans infected whole cell lysates of BMDMs, PBMCs, and Amoebas
GO.ID	Term	Adjusted p Value	Enrichment	Ontology
GO:0006033	chitin localization	0.04184	1.37841	BP
GO:0006096	glycolytic process	0.04113	1.38584	BP
GO:0006099	tricarboxylic acid cycle	0.00018	3.74473	BP
GO:0006102	isocitrate metabolic process	0.04184	1.37841	BP
GO:0006207	'de novo' pyrimidine nucleobase biosynthetic process	0.04184	1.37841	BP
GO:0006412	translation	8.5e-06	5.07058	BP
GO:0006414	translational elongation	0.0317	1.49894	BP
GO:0006432	phenylalanyl-tRNA aminoacylation	0.04184	1.37841	BP
GO:0006457	protein folding	0.02117	1.67428	BP
GO:0006541	glutamine metabolic process	0.04113	1.38584	BP
GO:0006979	response to oxidative stress	0.02473	1.60678	BP
GO:0009113	purine nucleobase biosynthetic process	0.00505	2.29671	BP
GO:0016049	cell growth	0.02327	1.6332	BP
GO:0030163	protein catabolic process	0.00505	2.29671	BP
GO:0043039	tRNA aminoacylation	0.04108	1.38637	BP
GO:0000287	magnesium ion binding	0.04672	1.3305	MF
GO:0003735	structural constituent of ribosome	0.00128	2.89279	MF
GO:0003924	GTPase activity	0.00019	3.72125	MF
GO:0003934	GTP cyclohydrolase I activity	0.03964	1.40187	MF
GO:0003980	UDP-glucose:glycoprotein glucosyltransferase activity	0.03964	1.40187	MF
GO:0004013	adenosylhomocysteinase activity	0.03964	1.40187	MF
GO:0004018	N6-(1,2-dicarboxyethyl)AMP AMP-lyase (fumarate-forming) activity	0.03964	1.40187	MF
GO:0004075	biotin carboxylase activity	0.03964	1.40187	MF
GO:0004107	chorismate synthase activity	0.03964	1.40187	MF
GO:0004313	[acyl-carrier-protein] S-acetyltransferase activity	0.03964	1.40187	MF
GO:0004314	[acyl-carrier-protein] S-malonyltransferase activity	0.03964	1.40187	MF
GO:0004318	enoyl-[acyl-carrier-protein] reductase (NADH) activity	0.03964	1.40187	MF
GO:0004329	formate-tetrahydrofolate ligase activity	0.03964	1.40187	MF
GO:0004450	isocitrate dehydrogenase (NADP+) activity	0.03964	1.40187	MF
GO:0004477	methenyltetrahydrofolate cyclohydrolase activity	0.03964	1.40187	MF
GO:0004641	phosphoribosylformylglycinamidine cyclo-ligase activity	0.03964	1.40187	MF
GO:0004736	pyruvate carboxylase activity	0.03964	1.40187	MF
GO:0004775	succinate-CoA ligase (ADP-forming) activity	0.03964	1.40187	MF
GO:0004813	alanine-tRNA ligase activity	0.03964	1.40187	MF
GO:0004815	aspartate-tRNA ligase activity	0.00156	2.80688	MF
GO:0004821	histidine-tRNA ligase activity	0.03964	1.40187	MF
GO:0004824	lysine-tRNA ligase activity	0.03964	1.40187	MF
GO:0005524	ATP binding	0.0129	1.88941	MF
GO:0005525	GTP binding	0.02581	1.58821	MF
GO:0008233	peptidase activity	0.02779	1.55611	MF
GO:0009041	UMP/dUMP kinase activity	0.03964	1.40187	MF
GO:0016597	amino acid binding	0.03964	1.40187	MF
GO:0016668	oxidoreductase activity, acting on a sulfur group of donors, NAD(P) as acceptor	0.00156	2.80688	MF
GO:0016743	carboxyl- or carbamoyltransferase activity	0.03964	1.40187	MF
GO:0019948	SUMO activating enzyme activity	0.03964	1.40187	MF
GO:0032559	adenyl ribonucleotide binding	0.03696	1.43227	MF
GO:0046933	proton-transporting ATP synthase activity, rotational mechanism	0.02104	1.67695	MF
GO:0005840	ribosome	0.0215	1.66756	CC
GO:0015935	small ribosomal subunit	0.0013	2.88606	CC
GO:0033180	proton-transporting V-type ATPase, V1 domain	0.0259	1.5867	CC
