# Supplementary material for: A conserved enzymatic toolkit targeting host cell metabolism is associated with Cryptococcus neoformans intracellular survival in protozoal and mammalian phagocytic cells
Source: PLoS Pathog. 2025 Dec 26;21(12):e1013787. doi: 10.1371/journal.ppat.1013787 (PMC12758812; doi:10.1371/journal.ppat.1013787)
Supplement: S3 Table — (XLSX) [file ppat.1013787.s010.xlsx]

## Sheet: STable-3
Supplemental Table 3	KEGG Enrichment Analysis of C. neoformans infected whole cell lysates of BMDMs, PBMCs, and Amoebas
Pathway Code	Pathway	Adjusted p Value	Annotated	Enrichment
cng04144	Endocytosis	5.15186192553521e-05	11	6.46262
cng03010	Ribosome	6.45668744878182e-08	18	6.85874
cng00620	Pyruvate metabolism	0.00133567	7	6.99598
cng00010	Glycolysis / Gluconeogenesis	0.00285756	6	7.322
cng00630	Glyoxylate and dicarboxylate metabolism	0.00730652	5	7.58057
cng00670	One carbon pool by folate	0.0170585	4	8.03694
cng05100	Bacterial invasion of epithelial cells	0.0156372	4	8.43879
cng00970	Aminoacyl-tRNA biosynthesis	0.000260811	7	9.11597
cng03050	Proteasome	5.15186192553521e-05	8	9.60939
cng00020	Citrate cycle (TCA cycle)	5.15186192553521e-05	7	12.5345
