# Supplementary material for: A conserved enzymatic toolkit targeting host cell metabolism is associated with Cryptococcus neoformans intracellular survival in protozoal and mammalian phagocytic cells
Source: PLoS Pathog. 2025 Dec 26;21(12):e1013787. doi: 10.1371/journal.ppat.1013787 (PMC12758812; doi:10.1371/journal.ppat.1013787)
Supplement: S4 Table — (XLSX) [file ppat.1013787.s011.xlsx]

## Sheet: STable-4
Supplemental Table 4	Proteomics of isolated C. neoformans-containing phagosomes
Gene ID	Entrez Gene ID	Pfam IDs	Molecular Function	Cellular Component	Biological Process	Gene Symbol	Accession	Description	Abundance Ratio: (Human_M1) / (Human_M0)	Abundance Ratio: (Human_M2) / (Human_M0)	Abundance Ratio: (Mouse_M0) / (Human_M0)	Abundance Ratio: (Mouse_M1) / (Human_M0)	Abundance Ratio: (Mouse_M2) / (Human_M0)	Abundance Ratio: (Human_M2) / (Human_M1)	Abundance Ratio: (Mouse_M0) / (Human_M1)	Abundance Ratio: (Mouse_M1) / (Human_M1)	Abundance Ratio: (Mouse_M2) / (Human_M1)	Abundance Ratio: (Mouse_M0) / (Human_M2)	Abundance Ratio: (Mouse_M1) / (Human_M2)	Abundance Ratio: (Mouse_M2) / (Human_M2)	Abundance Ratio: (Mouse_M1) / (Mouse_M0)	Abundance Ratio: (Mouse_M2) / (Mouse_M0)	Abundance Ratio: (Mouse_M2) / (Mouse_M1)	Abundance Ratio P-Value: (Human_M1) / (Human_M0)	Abundance Ratio P-Value: (Human_M2) / (Human_M0)	Abundance Ratio P-Value: (Mouse_M0) / (Human_M0)	Abundance Ratio P-Value: (Mouse_M1) / (Human_M0)	Abundance Ratio P-Value: (Mouse_M2) / (Human_M0)	Abundance Ratio P-Value: (Human_M2) / (Human_M1)	Abundance Ratio P-Value: (Mouse_M0) / (Human_M1)	Abundance Ratio P-Value: (Mouse_M1) / (Human_M1)	Abundance Ratio P-Value: (Mouse_M2) / (Human_M1)	Abundance Ratio P-Value: (Mouse_M0) / (Human_M2)	Abundance Ratio P-Value: (Mouse_M1) / (Human_M2)	Abundance Ratio P-Value: (Mouse_M2) / (Human_M2)	Abundance Ratio P-Value: (Mouse_M1) / (Mouse_M0)	Abundance Ratio P-Value: (Mouse_M2) / (Mouse_M0)	Abundance Ratio P-Value: (Mouse_M2) / (Mouse_M1)	Abundances (Grouped): Human_M0	Abundances (Grouped): Human_M1	Abundances (Grouped): Human_M2	Abundances (Grouped): Mouse_M0	Abundances (Grouped): Mouse_M1	Abundances (Grouped): Mouse_M2	Abundances (Grouped) CV [%]: Human_M0	Abundances (Grouped) CV [%]: Human_M1	Abundances (Grouped) CV [%]: Human_M2	Abundances (Grouped) CV [%]: Mouse_M0	Abundances (Grouped) CV [%]: Mouse_M1
cne:CNG04220; Q5KDF0; XP_572088.1	3258584	Pf04119	other molecular function	plasma membrane;other membranes;cytosol			XP_572088.1	12 kda heat shock protein (glucose and lipid-regulated protein), putative [Cryptococcus neoformans var. neoformans JEC21]
A0A854QL75; J9VKF8; XP_012047328.1	23887076	Pf00198, Pf00364	other molecular function	other cell component	other metabolic processes		XP_012047328.1	2-oxoglutarate dehydrogenase E2 component (dihydrolipoamide succinyltransferase) [Cryptococcus neoformans var. grubii H99]	1.198	0.813	0.268	0.361	0.358	0.679	0.224	0.302	0.299	0.33	0.444	0.44	1.346	1.334	0.991	0.988603	0.99951	0.697639	0.269236	0.214517	0.935308	0.367906	0.107373	0.0831025	0.854422	0.405268	0.331243	0.954355	0.910873	0.999982	80.5	96.4	65.4	21.6	29.1	28.8	36.69	23.51	64.04	115.83	12.87
A0A854QI97; J9VJB8; XP_012047605.1	23887452	Pf00227, Pf10584		nucleus;other cell component	protein metabolism;other metabolic processes		XP_012047605.1	20S proteasome subunit alpha 1 [Cryptococcus neoformans var. grubii H99]
A0A854QBM2; J9VRS2; XP_012050375.1	23889082	Pf00227, Pf10584		nucleus;other cell component	protein metabolism;other metabolic processes		XP_012050375.1	20S proteasome subunit alpha 3 [Cryptococcus neoformans var. grubii H99]	0.886	0.969	1.729	1.45	1.395	1.094	1.952	1.638	1.576	1.785	1.497	1.44	0.839	0.807	0.962	0.962745	0.999298	0.000956166	0.0328815	0.0174655	0.859843	0.000294762	0.00859695	0.00463182	0.00160077	0.0575698	0.0306849	0.318253	0.503627	0.998774	167.9	148.7	162.7	290.3	243.5	234.3	13.19	10.84	13.3	8.58	13.77
A0A225ZUZ6; A0A854QI06; J9VG16; XP_012047234.1	23887275	Pf00227	other molecular function	nucleus;other cell component	protein metabolism;other metabolic processes		XP_012047234.1	20S proteasome subunit beta 1 [Cryptococcus neoformans var. grubii H99]	0.844	1.007	3.959	4.081	3.984	1.194	4.69	4.835	4.72	3.93	4.051	3.955	1.031	1.006	0.976	0.957056	0.99313	0.000104212	0.000172439	0.000209608	0.745372	3.58586e-05	5.73285e-05	6.87615e-05	0.000218775	0.000370735	0.000454793	0.998842	0.994738	0.99999	239.7	202.3	241.4	948.8	978	954.8	3.53	47.52	16.43	16.9	12.59
A0A854Q5M1; J9VSR2; XP_012052290.1	23888281	Pf00004, Pf16450, Pf17862	other molecular function	other cell component	protein metabolism;other metabolic processes;other biological processes		XP_012052290.1	26S protease regulatory subunit 10B [Cryptococcus neoformans var. grubii H99]	0.789	0.974	0.837	0.906	0.732	1.235	1.062	1.148	0.928	0.859	0.93	0.751	1.082	0.874	0.808	0.820362	0.996576	0.581733	0.901247	0.490714	0.97054	0.997444	0.99995	0.989095	0.833444	0.992066	0.752717	0.986175	0.99998	0.963302	1040.1	820.4	1013.2	870.9	942	761.1	12.53	17.11	9.15	21.12	25.28
J9VSI8; XP_012049793.1	23885894	Pf00004, Pf16450, Pf17862	other molecular function	other cell component	protein metabolism;other metabolic processes;other biological processes		XP_012049793.1	26S protease regulatory subunit 4 [Cryptococcus neoformans var. grubii H99]	0.77	0.986	0.816	0.569	0.786	1.282	1.06	0.739	1.022	0.827	0.576	0.797	0.697	0.964	1.383	0.893951	0.999989	0.987713	0.550835	0.584213	0.939287	0.997673	0.982619	0.988416	0.996361	0.633336	0.666826	0.874658	0.896885	1	274.9	211.5	271.1	224.2	156.3	216.2	22.88	13.62	18.9	36.47	31.08
A0A854Q602; J9W2N9; XP_012053170.1	23889387	Pf00004, Pf16450, Pf17862	other molecular function	nucleus;other cell component	protein metabolism;other metabolic processes;other biological processes		XP_012053170.1	26S protease regulatory subunit 6A-B [Cryptococcus neoformans var. grubii H99]	0.898	0.875	0.806	0.744	0.93	0.974	0.897	0.829	1.036	0.922	0.851	1.063	0.923	1.154	1.25	0.995707	1	0.990848	0.940432	0.999999	0.996601	0.886228	0.735631	0.991522	0.989017	0.934012	0.999998	0.999431	0.995298	0.958639	71.5	64.2	62.5	57.6	53.2	66.5	23.36	15.2	23.12	5.61	18.27
A0A854QPV6; J9VLG3; XP_012047538.1	23887359	Pf00004, Pf16450	other molecular function	other cell component	protein metabolism;other metabolic processes;other biological processes		XP_012047538.1	26S protease regulatory subunit 6B [Cryptococcus neoformans var. grubii H99]	0.81	1.01	1.695	1.568	1.695	1.246	2.092	1.935	2.092	1.679	1.553	1.679	0.925	1	1.081	0.296381	0.999412	0.00127012	0.00165269	0.000559802	0.446735	5.49561e-05	6.83962e-05	2.78701e-05	0.000777199	0.00100478	0.000349845	0.999975	0.993133	0.977058	798.5	647.1	806.1	1353.8	1252	1353.8	5.64	14.27	14.66	10.2	7.63
A0A225XT80; A0A854QAV1; J9VVW9; XP_012052128.1	23888053	Pf00004, Pf16450, Pf17862	other molecular function	other cell component	protein metabolism;other metabolic processes;other biological processes		XP_012052128.1	26S protease regulatory subunit 8 [Cryptococcus neoformans var. grubii H99]	0.696	1.05	1.692	1.551	1.549	1.509	2.43	2.228	2.224	1.611	1.477	1.475	0.917	0.915	0.998	0.43391	0.997161	0.00708224	0.0142418	0.0125117	0.239953	0.000354077	0.000654273	0.000583334	0.0149577	0.0302945	0.0265977	0.997934	0.99922	0.999999	543	378.1	570.4	918.8	842.5	841.1	19.24	18.88	17.63	16.61	0.77
J9VVD8; XP_012053033.1	23889408	Pf01851, Pf13646, Pf18004	enzyme regulator activity	other cell component	other biological processes		XP_012053033.1	26S proteasome regulatory subunit N2 [Cryptococcus neoformans var. grubii H99]	0.951	0.933	1.054	1.023	1.029	0.982	1.109	1.076	1.083	1.129	1.096	1.103	0.97	0.976	1.006	0.691891	0.786387	0.999998	1	0.999998	0.99997	0.631482	0.664284	0.634651	0.730419	0.761178	0.733428	1	1	1	278.9	265.1	260.3	294	285.3	287	12.41	6.58	9.68	9.11	6.82
cnb:CNBK0250; cne:CNK03230; F5H8V5; Q55KG1; Q5K947; XP_567915.1	3254693; 4938721	Pf00177	nucleic acid binding activity;other molecular function	cytosol;translational apparatus	cell organization and biogenesis;protein metabolism;other metabolic processes;transport		XP_567915.1	40s ribosomal protein s5-1, putative [Cryptococcus neoformans var. neoformans JEC21]	0.944	0.933	1.748	1.629	1.785	0.988	1.851	1.725	1.89	1.873	1.745	1.913	0.932	1.021	1.096	0.971937	0.999897	0.000250955	0.00133171	0.000117095	0.994302	9.04634e-05	0.000433989	4.42497e-05	0.000183051	0.000942035	8.66661e-05	0.86193	0.992488	0.569427	1749.2	1652	1632.5	3057.7	2849.3	3122.5	7.35	10.21	8.64	13.43	6.62
cnb:CNBH1070; Q55NI0; XP_774062.1	4937627	Pf01251	other molecular function	translational apparatus;other cell component	protein metabolism;other metabolic processes		XP_774062.1	40S ribosomal protein S7 [Cryptococcus neoformans var. neoformans B-3501A]	0.913	1.238	0.226	0.323	0.189	1.356	0.248	0.353	0.207	0.183	0.261	0.153	1.426	0.836	0.587	1	1	0.0851058	0.0572053	0.00675608	0.999999	0.0834441	0.0560671	0.00662268	0.0962727	0.0648802	0.00765975	0.999858	0.664068	0.7944	60.9	55.6	75.4	13.8	19.7	11.5	37.8	33.05	29.75	100.41	13.21
Q5KBW6; XP_024513490.1		Pf01251	other molecular function	cytosol;translational apparatus;other cell component	protein metabolism;RNA metabolism OR transcription;other metabolic processes;other biological processes		XP_024513490.1	40S ribosomal protein S7, putative [Cryptococcus neoformans var. neoformans JEC21]	0.913	1.238	0.226	0.323	0.189	1.356	0.248	0.353	0.207	0.183	0.261	0.153	1.426	0.836	0.587	1	1	0.0851058	0.0572053	0.00675608	0.999999	0.0834441	0.0560671	0.00662268	0.0962727	0.0648802	0.00765975	0.999858	0.664068	0.7944	60.9	55.6	75.4	13.8	19.7	11.5	37.8	33.05	29.75	100.41	13.21
A0A854Q971; J9VRT2; XP_012051445.1	23887659	Pf00300, Pf01591	kinase activity;other molecular function		other metabolic processes		XP_012051445.1	6-phosphofructo-2-kinase/fructose-2,6-bisphosphatase [Cryptococcus neoformans var. grubii H99]	1.458	1.161	2.102	2.126	1.912	0.796	1.442	1.458	1.311	1.812	1.832	1.647	1.011	0.909	0.899	0.668375	0.999532	0.0786318	0.0822065	0.0988592	0.829997	0.623741	0.639308	0.7036	0.129024	0.134658	0.16064	1	0.99999	0.999997	54.1	78.9	62.8	113.7	115	103.4	32.62	18.49	18.83	29.67	23.75
A0A854QE90; J9VI11; XP_012048411.1	23890398	Pf00393, Pf03446	other molecular function		other metabolic processes		XP_012048411.1	6-phosphogluconate dehydrogenase, decarboxylating 1 [Cryptococcus neoformans var. grubii H99]	0.81	0.818	0.266	0.269	0.258	1.01	0.328	0.333	0.318	0.325	0.329	0.315	1.013	0.97	0.957	0.356483	0.575173	1.96178e-06	1.48624e-06	1.96163e-06	0.997993	1.93908e-05	1.39729e-05	1.93891e-05	1.18986e-05	8.66942e-06	1.18976e-05	0.999715	1	0.999715	5678.9	4602	4646.1	1510.4	1530.3	1464.9	5.33	19.7	17.66	10.25	18.67
J9VLX7; XP_012047679.1	23887544	Pf03446	other molecular function				XP_012047679.1	6-phosphogluconate dehydrogenase, decarboxylating [Cryptococcus neoformans var. grubii H99]	0.81	0.818	0.266	0.269	0.258	1.01	0.328	0.333	0.318	0.325	0.329	0.315	1.013	0.97	0.957	0.356483	0.575173	1.96178e-06	1.48624e-06	1.96163e-06	0.997993	1.93908e-05	1.39729e-05	1.93891e-05	1.18986e-05	8.66942e-06	1.18976e-05	0.999715	1	0.999715	5678.9	4602	4646.1	1510.4	1530.3	1464.9	5.33	19.7	17.66	10.25	18.67
cnb:CNBB0700; Q55YE6; XP_777496.1	4934160	Pf00467, Pf16906	nucleic acid binding activity;other molecular function	translational apparatus	protein metabolism;other metabolic processes		XP_777496.1	60S ribosomal protein L26 [Cryptococcus neoformans var. neoformans B-3501A]	1.097	1.026	1.294	1.581	1.4	0.936	1.18	1.442	1.277	1.261	1.541	1.365	1.222	1.082	0.886	0.999918	1	0.917337	0.95885	0.746551	0.999985	0.969252	0.98888	0.851821	0.935564	0.970271	0.778978	0.999981	0.998543	0.99275	635.3	696.7	651.9	821.8	1004.6	889.6	6.38	11.12	6.96	36.75	39.47
cnb:CNBA7390; Q55YU7; XP_777618.1	4934005	Pf01777	other molecular function	translational apparatus;other cell component	protein metabolism;other metabolic processes		XP_777618.1	60S ribosomal protein L27 [Cryptococcus neoformans var. neoformans B-3501A]	1.289	0.98	0.299	0.294	0.284	0.76	0.232	0.228	0.22	0.305	0.3	0.29	0.984	0.951	0.966	0.993004	1	0.894835	0.167909	0.284628	0.99154	0.6225	0.0703883	0.126338	0.903091	0.173969	0.293877	0.631138	0.824814	0.998977	68.9	88.8	67.5	20.6	20.2	19.6	25.25	14.15	58.87	124.39	20.52
A0A0D0Y9G7; cgi:CGB_A8680W; E6QYN3; Q5KN65; XP_024512032.1	10188344	Pf01777	other molecular function	cytosol;translational apparatus;other cell component	protein metabolism;other metabolic processes		XP_024512032.1	60s ribosomal protein l27, putative [Cryptococcus neoformans var. neoformans JEC21]	1.289	0.98	0.299	0.294	0.284	0.76	0.232	0.228	0.22	0.305	0.3	0.29	0.984	0.951	0.966	0.993004	1	0.894835	0.167909	0.284628	0.99154	0.6225	0.0703883	0.126338	0.903091	0.173969	0.293877	0.631138	0.824814	0.998977	68.9	88.8	67.5	20.6	20.2	19.6	25.25	14.15	58.87	124.39	20.52
cne:CNF02180; Q5KFC9; XP_571316.1	3258139	Pf00289, Pf00364, Pf01039, Pf02785, Pf02786, Pf08326	other molecular function	mitochondrion	other metabolic processes		XP_571316.1	acetyl-CoA carboxylase, putative [Cryptococcus neoformans var. neoformans JEC21]	1.183	1.174	4.11	3.949	3.189	0.993	3.475	3.339	2.697	3.502	3.364	2.717	0.961	0.776	0.808	0.999999	0.981383	2.25192e-05	4.21554e-05	0.000113092	0.990212	2.51641e-05	4.7337e-05	0.000127984	5.22382e-05	0.000101498	0.000288833	0.994866	0.797883	0.969893	62.3	73.7	73.2	256.3	246.2	198.8	19.36	13.22	21.64	23.28	17.91
J9VTZ1; XP_012050363.1	23889051	Pf00289, Pf00364, Pf01039, Pf02785, Pf02786, Pf08326	other molecular function		other metabolic processes		XP_012050363.1	acetyl-CoA carboxylase/biotin carboxylase [Cryptococcus neoformans var. grubii H99]	1.183	1.174	4.11	3.949	3.189	0.993	3.475	3.339	2.697	3.502	3.364	2.717	0.961	0.776	0.808	0.999999	0.981383	2.25192e-05	4.21554e-05	0.000113092	0.990212	2.51641e-05	4.7337e-05	0.000127984	5.22382e-05	0.000101498	0.000288833	0.994866	0.797883	0.969893	62.3	73.7	73.2	256.3	246.2	198.8	19.36	13.22	21.64	23.28	17.91
A0A854QMN0; J9VFT1; XP_012046967.1	23884574	Pf00501, Pf13193, Pf16177	other molecular function		other metabolic processes		XP_012046967.1	acetyl-CoA synthetase [Cryptococcus neoformans var. grubii H99]	1.259	1.172	0.261	0.242	0.212	0.931	0.207	0.192	0.169	0.223	0.206	0.181	0.926	0.813	0.879	0.999621	0.999984	0.339007	0.0457613	0.0270041	0.997155	0.225336	0.0278973	0.0164439	0.411928	0.0591604	0.0350001	0.784361	0.611075	0.999484	28.9	36.3	33.8	7.5	7	6.1	32.25	10.27	41.83	114.11	9.08
J9VL89; XP_012049341.1	23884880	Pf00330, Pf00694	other molecular function	mitochondrion	other metabolic processes		XP_012049341.1	aconitate hydratase, mitochondrial [Cryptococcus neoformans var. grubii H99]	0.983	1.046	1.407	1.269	1.406	1.065	1.431	1.292	1.431	1.344	1.213	1.344	0.903	1	1.108	0.999994	0.993947	0.00843932	0.0414142	0.0186272	0.998316	0.0104132	0.0511535	0.0230415	0.0204259	0.0989986	0.0452652	0.926726	0.996353	0.996293	323.1	317.5	338.1	454.5	410.2	454.3	9.97	4.22	5.15	16.6	5.33
A0A225Y212; A0A854QF11; J9VRR4; XP_012051655.1	23887635	Pf00022	cytoskeletal activity;other molecular function	cytoskeleton;other cell component	cell organization and biogenesis		XP_012051655.1	actin binding protein [Cryptococcus neoformans var. grubii H99]	0.776	0.95	1.02	0.977	1.134	1.224	1.314	1.258	1.461	1.073	1.028	1.194	0.958	1.112	1.162	0.375955	0.968269	0.999972	0.999996	0.999002	0.79311	0.29918	0.323706	0.230307	0.928177	0.944007	0.86196	1	0.99996	0.999847	808.1	627.2	767.7	824	789.2	916.7	13.45	24.38	15.64	8.27	12.23
Q5KB92; XP_572871.1	3259418	Pf00022	cytoskeletal activity;other molecular function	cytoskeleton;other cell component	cell organization and biogenesis		XP_572871.1	actin binding protein, putative [Cryptococcus neoformans var. neoformans JEC21]	0.776	0.95	1.02	0.977	1.134	1.224	1.314	1.258	1.461	1.073	1.028	1.194	0.958	1.112	1.162	0.375955	0.968269	0.999972	0.999996	0.999002	0.79311	0.29918	0.323706	0.230307	0.928177	0.944007	0.86196	1	0.99996	0.999847	808.1	627.2	767.7	824	789.2	916.7	13.45	24.38	15.64	8.27	12.23
A0A854QMM1; J9VPH1; Q1ZZ39; XP_012047671.1	23887535	Pf00170, Pf11785, Pf11786	other molecular function		RNA metabolism OR transcription	ATF2	XP_012047671.1	activating transcription factor [Cryptococcus neoformans var. grubii H99]	1.122	0.963	0.01	0.01	0.01	0.859	0.01	0.01	0.01	0.01	0.01	0.01	0.711	1.064	1.498	0.999998	1	0.0140145	0.0152866	0.0233554	0.99999	0.0121897	0.0132846	0.0204712	0.0146661	0.0160017	0.0243786	0.999999	1	1	1260.8	1414.6	1214.7	10.7	7.6	11.3	111.37	106.41	107.73	47.41	122.26
A0A225XDU3; A0A854Q503; J9W114; XP_012053490.1	23889638	Pf00441, Pf02770, Pf02771	other molecular function				XP_012053490.1	acyl-CoA oxidase [Cryptococcus neoformans var. grubii H99]
A0A854QIB7; J9VH04; XP_012047555.1	23887383	Pf01602	other molecular function	other membranes	transport		XP_012047555.1	adaptor protein complex AP-1 [Cryptococcus neoformans var. grubii H99]	0.89	1.144	0.949	0.932	0.998	1.285	1.066	1.048	1.122	0.829	0.815	0.873	0.983	1.052	1.071	0.991208	0.999262	0.993346	0.840971	0.920802	0.937117	1	0.988813	0.998451	0.945856	0.664877	0.779335	0.985729	0.997706	0.999928	722.4	642.9	826.3	685.4	673.5	721.2	25.92	28.88	18.89	15.22	6.34
A0A225YTR8; A0A854QDT5; J9VRJ9; XP_012049136.1	23884657	Pf00670, Pf05221	other molecular function		other metabolic processes		XP_012049136.1	adenosylhomocysteinase [Cryptococcus neoformans var. grubii H99]	0.898	1.019	0.831	0.74	0.78	1.135	0.925	0.825	0.869	0.815	0.727	0.765	0.891	0.939	1.053	0.736173	0.794105	0.849055	0.548167	0.567144	0.999997	0.999891	0.999319	0.999593	0.999996	0.997303	0.998139	0.992023	0.993976	1	914.7	821.2	931.9	759.8	677.2	713.4	21.28	20.92	32.65	5.96	8.5
A0A854QEV4; J9VSX1; XP_012051138.1	23886783	Pf00206, Pf10397	other molecular function		other metabolic processes		XP_012051138.1	adenylosuccinate lyase [Cryptococcus neoformans var. grubii H99]	0.761	1.338	2.492	2.221	2.63	1.758	3.275	2.919	3.457	1.863	1.66	1.966	0.891	1.055	1.184	0.568025	0.769432	0.000118768	0.000821726	8.22888e-05	0.0906399	1.43532e-05	7.67232e-05	1.04399e-05	0.000784266	0.00669166	0.000520301	0.753162	0.999725	0.598511	90.8	69.1	121.5	226.4	201.8	239	17.73	23.41	12.91	17.1	11.21
A0A225XHN0; A0A854QB53; J9VY34; XP_012053130.1	23889339	Pf00153	transporter activity	other membranes;mitochondrion	transport		XP_012053130.1	ADP,ATP carrier protein [Cryptococcus neoformans var. grubii H99]	0.821	1.318	0.91	1.344	0.892	1.606	1.108	1.637	1.087	0.69	1.019	0.677	1.477	0.981	0.664	0.991429	0.746482	1	0.965685	0.999823	0.429993	0.988806	0.754416	0.958293	0.764923	0.99037	0.867219	0.971627	0.999915	0.993746	827.7	679.6	1091.3	752.8	1112.3	738.6	15.55	35.79	52.3	17.58	44.61
A0A854Q598; J9VV25; Q2XPZ4; XP_012053131.1	23889340	Pf00153	transporter activity	other membranes;mitochondrion	transport	AAC1	XP_012053131.1	ADP,ATP carrier protein [Cryptococcus neoformans var. grubii H99]	0.821	1.318	0.91	1.344	0.892	1.606	1.108	1.637	1.087	0.69	1.019	0.677	1.477	0.981	0.664	0.991429	0.746482	1	0.965685	0.999823	0.429993	0.988806	0.754416	0.958293	0.764923	0.99037	0.867219	0.971627	0.999915	0.993746	827.7	679.6	1091.3	752.8	1112.3	738.6	15.55	35.79	52.3	17.58	44.61
A0A225ZC79; A0A854QDY8; J9VJ13; XP_012048618.1	23888316	Pf00025	other molecular function	other cell component			XP_012048618.1	ADP-ribosylation factor 6 [Cryptococcus neoformans var. grubii H99]	0.924	1.009	0.935	1.053	0.999	1.093	1.013	1.14	1.081	0.927	1.043	0.99	1.126	1.068	0.949	0.999459	1	0.999519	0.983441	0.999777	0.999373	0.986886	0.917655	0.990618	0.999589	0.984496	0.999815	0.999114	1	0.998418	1003.6	927	1013	938.7	1056.7	1002.5	19.97	22.32	24.14	9.64	7.74
J9VXX7; XP_012052976.1	23889290	Pf00025	other molecular function				XP_012052976.1	ADP-ribosylation factor-like 2 [Cryptococcus neoformans var. grubii H99]	0.957	1.113	1.527	1.431	1.439	1.163	1.596	1.495	1.504	1.372	1.285	1.293	0.937	0.942	1.006	0.955846	0.995865	0.236839	0.416333	0.403915	0.99916	0.0640641	0.127181	0.12228	0.112775	0.21611	0.208351	0.997844	0.998382	1	148.8	142.4	165.6	227.2	212.9	214.2	18.73	30.45	20.98	7.16	5.8
T2BNK7; XP_012053097.1	23889290	Pf00025	other molecular function				XP_012053097.1	ADP-ribosylation factor-like 2, variant [Cryptococcus neoformans var. grubii H99]	0.957	1.113	1.527	1.431	1.439	1.163	1.596	1.495	1.504	1.372	1.285	1.293	0.937	0.942	1.006	0.955846	0.995865	0.236839	0.416333	0.403915	0.99916	0.0640641	0.127181	0.12228	0.112775	0.21611	0.208351	0.997844	0.998382	1	148.8	142.4	165.6	227.2	212.9	214.2	18.73	30.45	20.98	7.16	5.8
A0A854QQR9; J9VIW8; Q9HFW0; XP_012046692.1	23884204	Pf00069	kinase activity;other molecular function		protein metabolism;other metabolic processes;other biological processes	PKA1	XP_012046692.1	AGC/PKA protein kinase [Cryptococcus neoformans var. grubii H99]	0.825	0.911	0.715	0.624	0.732	1.105	0.868	0.757	0.888	0.785	0.685	0.803	0.873	1.023	1.172	0.923877	0.953328	0.684379	0.14428	0.310105	0.999997	0.994169	0.52548	0.813194	0.985969	0.464024	0.756268	0.813473	0.976852	0.994198	348.3	287.2	317.3	249.2	217.5	254.9	11.16	18.1	27.89	13.77	2.13
A0A854Q7Q1; J9VWG2; XP_012050473.1	23889015	Pf01411, Pf02272, Pf07973	nucleic acid binding activity;other molecular function	mitochondrion	protein metabolism;RNA metabolism OR transcription;other metabolic processes	ALA1	XP_012050473.1	alanine-tRNA ligase [Cryptococcus neoformans var. grubii H99]	0.951	1.147	4.093	2.837	3.541	1.205	4.303	2.982	3.722	3.57	2.474	3.088	0.693	0.865	1.248	0.991005	0.988908	0.00371336	0.0211488	0.0180505	1	0.00148957	0.0080651	0.00690234	0.0014273	0.00770575	0.00659611	0.893246	0.924578	0.999999	155	147.4	177.7	634.3	439.6	548.7	57.81	32.3	30.28	2.49	16.31
J9VTL4; XP_012050990.1	23890565	Pf00107, Pf08240	other molecular function				XP_012050990.1	alcohol dehydrogenase, propanol-preferring [Cryptococcus neoformans var. grubii H99]
cne:CNL05070; Q5K8N2; XP_568049.1	3254745	Pf00171	other molecular function				XP_568049.1	Aldehyde dehydrogenase (ALDDH), putative [Cryptococcus neoformans var. neoformans JEC21]	1.043	1.121	2.323	1.911	2.33	1.075	2.227	1.831	2.233	2.072	1.704	2.077	0.822	1.003	1.219	0.997605	0.999872	0.000160165	0.00052308	0.000170696	0.982544	8.94472e-05	0.000279915	9.51078e-05	0.000222146	0.000742849	0.000237059	0.956015	1	0.965209	208.2	217.3	233.5	483.7	397.8	485.1	19.12	5.24	9.99	14.62	9.41
J9VNW2; XP_012050742.1	23889807	Pf00171	other molecular function				XP_012050742.1	aldehyde dehydrogenase (NAD) [Cryptococcus neoformans var. grubii H99]	1.043	1.121	2.323	1.911	2.33	1.075	2.227	1.831	2.233	2.072	1.704	2.077	0.822	1.003	1.219	0.997605	0.999872	0.000160165	0.00052308	0.000170696	0.982544	8.94472e-05	0.000279915	9.51078e-05	0.000222146	0.000742849	0.000237059	0.956015	1	0.965209	208.2	217.3	233.5	483.7	397.8	485.1	19.12	5.24	9.99	14.62	9.41
A0A854QLV7; J9VJJ3; XP_012048507.1	23888460	Pf00171	other molecular function				XP_012048507.1	aldehyde dehydrogenase (NAD) [Cryptococcus neoformans var. grubii H99]	1.043	1.121	2.323	1.911	2.33	1.075	2.227	1.831	2.233	2.072	1.704	2.077	0.822	1.003	1.219	0.997605	0.999872	0.000160165	0.00052308	0.000170696	0.982544	8.94472e-05	0.000279915	9.51078e-05	0.000222146	0.000742849	0.000237059	0.956015	1	0.965209	208.2	217.3	233.5	483.7	397.8	485.1	19.12	5.24	9.99	14.62	9.41
A0A854QGH9; J9VWX4; XP_012053634.1	23888825	Pf00248	other molecular function				XP_012053634.1	aldose reductase [Cryptococcus neoformans var. grubii H99]	1.219	0.937	0.522	0.512	0.459	0.769	0.428	0.42	0.376	0.557	0.546	0.489	0.981	0.878	0.895	0.996727	1	0.999953	0.762445	0.62692	0.996783	0.984039	0.503257	0.377442	0.999951	0.761562	0.625955	0.855013	0.735221	0.99985	27.1	33	25.4	14.1	13.9	12.4	21.4	16.23	59.51	97.99	46.56
A0A854QBL0; J9VN13; XP_012050709.1	23889763						XP_012050709.1	allergen [Cryptococcus neoformans var. grubii H99]	1.135	0.801	0.665	0.568	0.678	0.705	0.586	0.5	0.597	0.83	0.709	0.847	0.854	1.02	1.193	0.997415	0.999999	1	0.789344	0.940138	0.999005	0.997671	0.545049	0.761902	1	0.747829	0.91706	0.784478	0.937596	0.9986	108.5	123.1	86.9	72.1	61.6	73.5	43.31	31.79	89.15	111.55	13.88
A0A854Q2Q2; J9VW33; XP_012053212.1	23889446						XP_012053212.1	allergen [Cryptococcus neoformans var. grubii H99]	1.102	1.946	0.566	0.569	0.624	1.766	0.514	0.516	0.567	0.291	0.292	0.321	1.006	1.104	1.097	0.994384	0.990433	0.999805	0.887232	0.943386	1	0.999786	0.625329	0.725962	0.999376	0.588401	0.690212	0.770529	0.855553	0.999968	82.3	90.7	160.2	46.6	46.8	51.4	40.28	57.1	58.29	130.87	29.05
J9VQK6; XP_012050911.1	23886829	Pf00928, Pf01217		other membranes	transport		XP_012050911.1	AP-1 complex subunit mu-1 [Cryptococcus neoformans var. grubii H99]	0.91	1.123	1.122	1.163	1.087	1.234	1.234	1.279	1.195	1	1.036	0.968	1.036	0.968	0.935	0.845949	0.960021	0.971024	0.910011	0.99931	0.408999	0.439903	0.321679	0.673895	1	0.999958	0.996102	0.999835	0.997935	0.98263	43	39.1	48.2	48.2	50	46.7	16.55	45.4	15.69	22.27	21.97
J9VR52; XP_012051318.1	23887023	Pf01602, Pf02296, Pf02883	other molecular function	plasma membrane;other membranes	transport		XP_012051318.1	AP-2 complex subunit alpha [Cryptococcus neoformans var. grubii H99]	0.801	1.174	0.976	1.128	1.016	1.466	1.218	1.408	1.269	0.831	0.96	0.866	1.156	1.042	0.901	0.99131	0.862948	1	0.953686	0.999388	0.56055	0.994786	0.721278	0.940888	0.836651	0.999687	0.96236	0.939044	0.998611	0.994446	238.1	190.6	279.5	232.3	268.5	242	32.43	32.01	13.38	4.77	26.76
A0A854QKX6; J9VIF8; XP_012047181.1	23890317	Pf00928, Pf01217		plasma membrane;other membranes	transport		XP_012047181.1	AP-2 complex subunit mu-1 [Cryptococcus neoformans var. grubii H99]	0.947	1.003	0.906	0.867	0.867	1.059	0.957	0.915	0.915	0.904	0.865	0.864	0.956	0.956	1	0.994536	0.997926	0.778842	0.551703	0.552644	0.930233	0.964464	0.831917	0.832678	0.54469	0.336561	0.337297	0.998202	0.998236	1	371.9	352.2	372.9	337	322.4	322.3	17.1	24.02	21.92	11.16	8.45
Q5KGU7; XP_024512891.1		Pf06325	other molecular function		protein metabolism;other metabolic processes		XP_024512891.1	arginine N-methyltransferase 3, putative [Cryptococcus neoformans var. neoformans JEC21]	0.882	0.948	0.638	0.76	0.698	1.074	0.723	0.861	0.791	0.673	0.801	0.736	1.191	1.093	0.918	0.706376	0.889497	0.0102633	0.0932659	0.0144668	0.998667	0.113203	0.64501	0.156219	0.0606892	0.432715	0.0850482	0.771253	0.999936	0.867279	906.9	800.3	859.7	578.7	689	632.8	4.21	2.96	8.21	12.99	22.36
A0A854Q2X3; J9W2B5; XP_012053092.1	23889284	Pf00155	other molecular function		other metabolic processes		XP_012053092.1	aspartate aminotransferase [Cryptococcus neoformans var. grubii H99]	0.532	1.14	3.64	2.77	3.151	2.144	6.845	5.21	5.926	3.193	2.43	2.764	0.761	0.866	1.137	0.406057	0.561569	1.90417e-05	0.000103281	7.65778e-05	0.0296575	2.14541e-06	9.01808e-06	7.00015e-06	0.000167146	0.00117746	0.000834105	0.760979	0.867912	0.999896	132.6	70.5	151.1	482.5	367.3	417.7	24.56	38.31	1.37	8.08	22.61
A0A854Q501; J9W2G0; XP_012052999.1	23889328	Pf00155	other molecular function		other metabolic processes		XP_012052999.1	aspartate aminotransferase, mitochondrial [Cryptococcus neoformans var. grubii H99]	1.704	1.231	3.82	3.238	3.509	0.722	2.242	1.9	2.059	3.103	2.631	2.851	0.848	0.919	1.084	0.978866	0.97861	0.000758061	0.00296983	0.00222514	1	0.00222838	0.0093131	0.00689639	0.0022353	0.00934352	0.00691873	0.945326	0.978985	0.999965	60.9	103.7	74.9	232.6	197.2	213.7	27.96	42.24	20.35	11.08	14.12
cne:CNM00360; Q5K826; XP_568366.1	3255181	Pf00155	other molecular function	mitochondrion	other metabolic processes		XP_568366.1	aspartate transaminase, putative [Cryptococcus neoformans var. neoformans JEC21]	0.532	1.14	3.64	2.77	3.151	2.144	6.845	5.21	5.926	3.193	2.43	2.764	0.761	0.866	1.137	0.406057	0.561569	1.90417e-05	0.000103281	7.65778e-05	0.0296575	2.14541e-06	9.01808e-06	7.00015e-06	0.000167146	0.00117746	0.000834105	0.760979	0.867912	0.999896	132.6	70.5	151.1	482.5	367.3	417.7	24.56	38.31	1.37	8.08	22.61
J9VMF7; XP_012049625.1	23890247	Pf00152	other molecular function	other cell component	protein metabolism;RNA metabolism OR transcription;other metabolic processes		XP_012049625.1	aspartate-tRNA(Asn) ligase [Cryptococcus neoformans var. grubii H99]	1.054	1.664	1.802	1.942	1.864	1.579	1.711	1.843	1.77	1.083	1.167	1.12	1.078	1.034	0.96	0.999692	0.921395	0.436859	0.583569	0.514065	0.808091	0.305037	0.428993	0.368496	0.923386	0.979728	0.959619	0.999766	0.999989	0.999995	195.6	206	325.4	352.5	379.8	364.6	47.53	19.71	61.76	36.04	36.58
cne:CNA00900; Q561A6; Q5KQ07; XP_566517.2	3253453	Pf00493, Pf14551, Pf17207, Pf17855	nucleic acid binding activity;other molecular function	nucleus;other cell component	cell cycle OR cell proliferation;cell organization and biogenesis;DNA metabolism;other metabolic processes;stress response;other biological processes		XP_566517.2	ATP dependent DNA helicase, putative [Cryptococcus neoformans var. neoformans JEC21]	0.857	1.149	2.572	2.403	3.252	1.341	3.001	2.804	3.794	2.238	2.091	2.83	0.934	1.264	1.353	0.999021	0.855197	0.000286329	0.000992789	0.000110156	0.671724	0.000173348	0.000579525	6.86414e-05	0.00157732	0.00611155	0.000551828	0.953416	0.979727	0.652883	41.5	35.6	47.7	106.8	99.8	135.1	22.72	28.4	15.88	25.35	9.74
Q5KKH8; XP_024512413.1		Pf09416, Pf13086, Pf13087, Pf18141	nucleic acid binding activity;other molecular function	other cell component	RNA metabolism OR transcription;other metabolic processes		XP_024512413.1	ATP dependent helicase, putative [Cryptococcus neoformans var. neoformans JEC21]	0.751	1.424	2.749	2.41	2.724	1.895	3.658	3.207	3.625	1.93	1.692	1.913	0.877	0.991	1.13	0.899212	0.0915335	5.40951e-05	0.000149765	4.43122e-05	0.0163242	1.52717e-05	3.88167e-05	1.27189e-05	0.0042574	0.0152438	0.00330263	0.968061	0.999983	0.932656	62.5	47	89	171.8	150.6	170.3	14.51	32.02	8.16	10.97	16.92
XP_567038.1							XP_567038.1	ATP dependent RNA helicase, putative [Cryptococcus neoformans var. neoformans JEC21]	1.076	1.124	1.173	1.192	1.213	1.044	1.09	1.108	1.127	1.044	1.061	1.079	1.017	1.034	1.017	0.988519	0.90751	0.724824	0.91193	0.427215	0.998335	0.962581	0.998582	0.763884	0.998354	1	0.930527	0.998078	0.993554	0.926677	308.7	332.1	346.9	362	368	374.4	15.76	5.19	16.13	14.52	7.62
A0A225YD76; A0A854QAP0; J9VP88; XP_012050499.1	23889043	Pf00006, Pf00306, Pf02874	transporter activity;other molecular function	other membranes	other metabolic processes;transport		XP_012050499.1	ATP synthase subunit alpha, mitochondrial [Cryptococcus neoformans var. grubii H99]	1.127	1.092	1.01	0.921	0.909	0.969	0.896	0.817	0.806	0.925	0.843	0.832	0.912	0.9	0.987	0.570143	0.972659	0.530345	0.993548	0.947459	0.929333	1	0.30114	0.186127	0.907262	0.793516	0.609392	0.273307	0.167273	0.999293	1564.7	1764	1709.2	1580.4	1441.7	1422.7	13.55	11.99	6.76	33.18	8.1
A0A225YCU3; A0A854QBD7; J9VPP7; XP_012050629.1	23889202	Pf00006, Pf02874	transporter activity;other molecular function	other membranes	other metabolic processes;transport		XP_012050629.1	ATP synthase subunit beta, mitochondrial [Cryptococcus neoformans var. grubii H99]	1.182	1.072	1.04	1.073	1.133	0.907	0.88	0.908	0.959	0.97	1	1.057	1.032	1.09	1.056	0.826662	0.987877	0.99931	1	0.998956	0.989709	0.94621	0.854805	0.953203	0.999693	0.992542	0.999823	0.999751	1	0.999583	4566.9	5396.7	4896.5	4747.9	4898.4	5173.3	12.53	10.3	10.66	11.99	4.99
Q5KNJ1; XP_024511977.1		Pf00005, Pf06472	transporter activity;other molecular function	plasma membrane;other membranes;other cytoplasmic organelle	cell organization and biogenesis;other metabolic processes;transport		XP_024511977.1	ATP-binding cassette (ABC) transporter, putative [Cryptococcus neoformans var. neoformans JEC21]	1.114	1.059	1.163	0.797	1.078	0.951	1.044	0.715	0.968	1.098	0.752	1.018	0.685	0.927	1.353	0.875679	0.999998	0.978205	0.463318	0.999999	0.913258	0.998508	0.0967347	0.842046	0.989195	0.409663	0.999963	0.178826	0.965702	0.50655	272.6	303.7	288.8	317.1	217.2	293.9	19.38	14.87	11.56	17.24	11.98
J9VG57; XP_012047331.1	23887080	Pf00005, Pf00664	transporter activity;other molecular function	other membranes	transport		XP_012047331.1	ATP-binding cassette, subfamily B (MDR/TAP), member 1 [Cryptococcus neoformans var. grubii H99]	1.698	0.954	24.331	22.366	19.428	0.562	14.333	13.175	11.445	25.515	23.454	20.374	0.919	0.798	0.869	0.103194	0.999872	4.56507e-07	7.8654e-07	5.45115e-07	0.149825	8.77431e-06	1.72883e-05	1.09369e-05	5.66604e-07	9.84462e-07	6.78381e-07	0.990165	0.999951	0.998472	7.6	12.8	7.2	184	169.1	146.9	20.98	47.03	37.58	27.66	26.03
J9VM61; XP_012046381.1	23884433	Pf00005, Pf06472	transporter activity;other molecular function	other membranes	transport		XP_012046381.1	ATP-binding cassette, subfamily D (ALD), peroxisomal long-chain fatty acid import protein [Cryptococcus neoformans var. grubii H99]	1.114	1.059	1.163	0.797	1.078	0.951	1.044	0.715	0.968	1.098	0.752	1.018	0.685	0.927	1.353	0.875679	0.999998	0.978205	0.463318	0.999999	0.913258	0.998508	0.0967347	0.842046	0.989195	0.409663	0.999963	0.178826	0.965702	0.50655	272.6	303.7	288.8	317.1	217.2	293.9	19.38	14.87	11.56	17.24	11.98
A0A225XTH0; J9W0K1; XP_012052118.1	23888032	Pf00285, Pf00549, Pf02629, Pf16114	other molecular function	cytosol	other metabolic processes		XP_012052118.1	ATP-citrate synthase subunit 1 [Cryptococcus neoformans var. grubii H99]
J9VUT0; XP_012052770.1	23885481	Pf09416, Pf13086, Pf13087, Pf18141	nucleic acid binding activity;other molecular function	other cell component	RNA metabolism OR transcription;other metabolic processes		XP_012052770.1	ATP-dependent helicase [Cryptococcus neoformans var. grubii H99]	0.751	1.424	2.749	2.41	2.724	1.895	3.658	3.207	3.625	1.93	1.692	1.913	0.877	0.991	1.13	0.899212	0.0915335	5.40951e-05	0.000149765	4.43122e-05	0.0163242	1.52717e-05	3.88167e-05	1.27189e-05	0.0042574	0.0152438	0.00330263	0.968061	0.999983	0.932656	62.5	47	89	171.8	150.6	170.3	14.51	32.02	8.16	10.97	16.92
A0A854QEN0; J9VPI4; XP_012050393.1	23890500	Pf00270, Pf00271	nucleic acid binding activity;other molecular function				XP_012050393.1	ATP-dependent RNA helicase DBP2-A [Cryptococcus neoformans var. grubii H99]	0.768	1.576	1.88	2.525	1.864	2.051	2.447	3.287	2.426	1.193	1.603	1.183	1.343	0.991	0.738	0.996152	0.873314	0.178514	0.153536	0.15248	0.628149	0.0838197	0.0713196	0.0707972	0.68612	0.630064	0.627506	0.999998	0.999998	1	280.4	215.4	441.8	527.1	708.1	522.5	31.21	21.48	50.56	43.76	28.56
J9VUD2; XP_012050187.1	23886118	Pf00270, Pf00271	nucleic acid binding activity;other molecular function				XP_012050187.1	ATP-dependent RNA helicase DBP3 [Cryptococcus neoformans var. grubii H99]	0.941	1.193	1.908	1.898	2.203	1.268	2.027	2.016	2.341	1.599	1.591	1.847	0.995	1.155	1.161	0.999067	0.90155	0.0364044	0.0813701	0.0103029	0.739679	0.0200263	0.0451966	0.0057248	0.191118	0.374742	0.0576401	0.995948	0.971245	0.814259	120.6	113.5	143.9	230.2	228.9	265.7	27.38	12.34	41.28	3.6	11.55
J9VN89; XP_012047170.1	23887141	Pf00271, Pf04408, Pf07717, Pf13401	other molecular function	other cell component			XP_012047170.1	ATP-dependent RNA helicase DDX35 [Cryptococcus neoformans var. grubii H99]	0.727	0.715	2.377	2.171	2.399	0.983	3.268	2.984	3.298	3.325	3.036	3.355	0.913	1.009	1.105	0.871715	0.926122	0.00428596	0.00862392	0.00289714	0.999984	0.000759345	0.00145385	0.000529243	0.000960172	0.00185269	0.000666181	0.99779	0.999853	0.982613	198.3	144.2	141.8	471.4	430.4	475.6	23.55	18.37	37.17	10.88	24.09
A0A854QKI8; J9VMP7; XP_012046976.1	23884586	Pf00270, Pf00271	nucleic acid binding activity;other molecular function		protein metabolism;other metabolic processes		XP_012046976.1	ATP-dependent RNA helicase ded1 [Cryptococcus neoformans var. grubii H99]	0.848	1.65	1.69	2.073	1.671	1.947	1.994	2.446	1.971	1.024	1.256	1.012	1.227	0.989	0.806	0.994016	0.847479	0.253808	0.215206	0.176631	0.565525	0.114209	0.0950535	0.0766139	0.841283	0.786722	0.716521	0.999996	0.999841	0.999993	488.9	414.5	806.9	826.4	1013.7	816.9	16.29	26.15	32.47	37.47	17.06
A0A854QET6; J9VQ53; XP_012049518.1	23885118	Pf00270, Pf00271, Pf08148, Pf13234	nucleic acid binding activity;other molecular function		RNA metabolism OR transcription;other metabolic processes		XP_012049518.1	ATP-dependent RNA helicase DOB1 [Cryptococcus neoformans var. grubii H99]	0.911	1.045	1.596	1.515	1.785	1.148	1.752	1.664	1.959	1.527	1.45	1.708	0.949	1.118	1.178	0.994247	0.830054	0.0275138	0.0288884	0.0022551	0.546132	0.0114408	0.0120082	0.00100175	0.193741	0.202275	0.0161761	1	0.664047	0.647553	67.1	61.2	70.2	107.1	101.7	119.8	8.22	10.43	21.43	10.61	12.34
A0A095ECV2; A0A0D0U2Z0; A0A0D0UAG5; A0A0D0YDS0; A0A0D0YLX4; A0A226A1F3; A0A854QKQ3; cgi:CGB_A9030W; E6QYN8; J9VHS2; XP_012046959.1	10188543; 23884562	Pf00270, Pf00271	nucleic acid binding activity;other molecular function		protein metabolism;other metabolic processes		XP_012046959.1	ATP-dependent RNA helicase eIF4A [Cryptococcus neoformans var. grubii H99]	0.562	0.973	1.866	1.974	2.155	1.73	3.319	3.51	3.832	1.918	2.028	2.215	1.058	1.155	1.092	0.214923	0.970132	0.00574803	0.00756115	0.00210198	0.0649816	0.00014229	0.000178743	6.21922e-05	0.0203419	0.0269191	0.007166	0.999977	0.987101	0.964435	497.7	279.9	484.3	928.8	982.3	1072.6	15.74	38.46	17.06	24.77	2.86
A0A0D0YUG7; A0A225XP06; A0A854Q9M4; J9VU05; XP_012052366.1	23885247	Pf00270, Pf00271	nucleic acid binding activity;other molecular function				XP_012052366.1	ATP-dependent RNA helicase FAL1 [Cryptococcus neoformans var. grubii H99]	0.956	1.198	1.624	1.534	1.809	1.253	1.699	1.604	1.892	1.355	1.28	1.51	0.944	1.114	1.179	0.999997	0.216499	0.000320357	0.00136666	7.53957e-05	0.184725	0.000275153	0.00115923	6.56128e-05	0.0149862	0.0765415	0.00263835	0.91882	0.890277	0.383693	571	545.8	684	927.1	875.6	1032.7	5.7	2.33	7.32	16.01	1.87
A0A854QNF5; J9VFH9; XP_012047333.1	23887082	Pf00270, Pf00271, Pf13959	nucleic acid binding activity;other molecular function	nucleus	RNA metabolism OR transcription;other metabolic processes		XP_012047333.1	ATP-dependent RNA helicase HAS1 [Cryptococcus neoformans var. grubii H99]	18.916	6.183	1.174	0.956	1.008	0.327	0.062	0.051	0.053	0.19	0.155	0.163	0.815	0.858	1.054	0.185199	0.874502	0.967793	0.795713	0.794964	0.82657	0.0564799	0.025258	0.0251969	0.514441	0.29903	0.298491	0.995072	0.995003	1	114.3	2161.7	706.6	134.2	109.3	115.2	150.8	57.68	119.28	11.12	27.42
A0A854QLX5; J9VJR8; XP_012046409.1	23890233	Pf00271, Pf04408, Pf07717	other molecular function	other cell component			XP_012046409.1	ATP-dependent RNA helicase prh1 [Cryptococcus neoformans var. grubii H99]	0.771	1.099	4.713	3.498	3.939	1.424	6.109	4.535	5.106	4.289	3.184	3.585	0.742	0.836	1.126	0.999952	0.988019	0.000160075	0.0009587	0.0002211	0.961132	0.00012297	0.000715614	0.000168952	0.00038	0.00249217	0.000533955	0.812904	0.99988	0.908792	23.8	18.4	26.1	112.2	83.3	93.7	42.9	16.29	19.98	14.89	35.28
A0A854QL45; J9VHK8; XP_012046929.1	23884520	Pf00270, Pf00271	nucleic acid binding activity;other molecular function				XP_012046929.1	ATP-dependent RNA helicase SUB2 [Cryptococcus neoformans var. grubii H99]	1.076	1.124	1.173	1.192	1.213	1.044	1.09	1.108	1.127	1.044	1.061	1.079	1.017	1.034	1.017	0.988519	0.90751	0.724824	0.91193	0.427215	0.998335	0.962581	0.998582	0.763884	0.998354	1	0.930527	0.998078	0.993554	0.926677	308.7	332.1	346.9	362	368	374.4	15.76	5.19	16.13	14.52	7.62
J9VR13; XP_012051421.1	23887586	Pf00270, Pf00271	nucleic acid binding activity;other molecular function				XP_012051421.1	ATP-dependent rRNA helicase RRP3 [Cryptococcus neoformans var. grubii H99]
cnb:CNBM0940; cne:CNM01080; F5HFP4; Q55IC6; Q5K7W2; XP_568302.1	3255179; 4939454	Pf00153	transporter activity	other membranes;mitochondrion	transport		XP_568302.1	ATP:ADP antiporter, putative [Cryptococcus neoformans var. neoformans JEC21]	0.821	1.318	0.91	1.344	0.892	1.606	1.108	1.637	1.087	0.69	1.019	0.677	1.477	0.981	0.664	0.991429	0.746482	1	0.965685	0.999823	0.429993	0.988806	0.754416	0.958293	0.764923	0.99037	0.867219	0.971627	0.999915	0.993746	827.7	679.6	1091.3	752.8	1112.3	738.6	15.55	35.79	52.3	17.58	44.61
J9VQG5; XP_012050977.1	23886997	Pf04051		ER/Golgi;other cell component	transport		XP_012050977.1	BET3 family protein [Cryptococcus neoformans var. grubii H99]	0.831	1.302	1.941	1.835	1.979	1.567	2.335	2.208	2.382	1.491	1.409	1.52	0.945	1.02	1.079	0.596975	0.207786	0.000565306	0.0011783	0.000861154	0.0143783	5.91995e-05	0.000112293	8.54184e-05	0.0303098	0.0684142	0.0486159	0.995817	0.999696	0.999935	381.9	317.4	497.2	741.1	700.7	755.9	18.24	22.65	9.12	9.92	1.19
cne:CNF03620; Q5KEZ9; XP_571630.1	3258257	Pf00728, Pf14845	other molecular function	other membranes	other metabolic processes		XP_571630.1	Beta-hexosaminidase precursor, putative [Cryptococcus neoformans var. neoformans JEC21]	1.009	1.249	0.171	0.15	0.175	1.238	0.17	0.149	0.173	0.137	0.12	0.14	0.875	1.02	1.165	0.962934	1	0.114093	0.0922248	0.128443	0.970114	0.366096	0.307684	0.402013	0.121642	0.0984374	0.13684	0.999993	1	0.999933	1486.7	1500	1857.2	254.8	223	259.9	62.4	90.26	58.2	7.8	21.24
cne:CNB05690; Q5KLD2; XP_569310.1	3255980	Pf00170, Pf11785, Pf11786	nucleic acid binding activity;other molecular function		RNA metabolism OR transcription;other biological processes		XP_569310.1	bZip transcription factor, putative [Cryptococcus neoformans var. neoformans JEC21]	1.122	0.963	0.01	0.01	0.01	0.859	0.01	0.01	0.01	0.01	0.01	0.01	0.711	1.064	1.498	0.999998	1	0.0140145	0.0152866	0.0233554	0.99999	0.0121897	0.0132846	0.0204712	0.0146661	0.0160017	0.0243786	0.999999	1	1	1260.8	1414.6	1214.7	10.7	7.6	11.3	111.37	106.41	107.73	47.41	122.26
Q55L59; Q5KAC2; Q9Y879; XP_024513672.1		Pf00149	other molecular function	cytoskeleton;other cell component	cell cycle OR cell proliferation;cell organization and biogenesis;signal transduction;other biological processes	CNA1	XP_024513672.1	calcineurin A catalytic subunit, putative [Cryptococcus neoformans var. neoformans JEC21]	0.865	0.966	1.082	0.937	1.021	1.118	1.251	1.084	1.181	1.119	0.969	1.057	0.866	0.944	1.09	0.400669	0.994331	0.948449	0.914745	0.999115	0.687251	0.11487	0.907198	0.250987	0.736664	0.99659	0.947177	0.47473	0.994593	0.762624	246.6	213.2	238.3	266.8	231.1	251.8	5.57	5.44	3.8	9.31	8.45
A0A854Q6B4; J9VT01; XP_012051164.1	23886817	Pf08569					XP_012051164.1	calcium binding protein 39 [Cryptococcus neoformans var. grubii H99]	0.532	1.335	1.756	1.834	1.543	2.51	3.303	3.45	2.903	1.316	1.374	1.156	1.044	0.879	0.841	0.490084	0.994111	0.241798	0.387356	0.428059	0.25034	0.0124448	0.0224086	0.0257191	0.476922	0.674313	0.719999	0.999128	0.997627	0.999999	360	191.4	480.5	632.3	660.4	555.6	23.17	50.73	39.69	23.3	21.83
A0A0D0VNX4; A0A0D0YGB5; A0A0D0YZ86; A0A225XP22; A0A854Q655; cgi:CGB_C1250W; E6R2S5; J9VTH9; XP_012052369.1	10187107; 23885256	Pf13499	enzyme regulator activity;other molecular function		signal transduction;other biological processes		XP_012052369.1	calmodulin [Cryptococcus neoformans var. grubii H99]	0.954	1.304	11.468	6.583	11.919	1.367	12.023	6.901	12.495	8.795	5.048	9.14	0.574	1.039	1.811	0.968129	0.999606	0.113744	0.193079	0.229964	0.996361	0.352036	0.52724	0.594535	0.180545	0.2956	0.346329	0.999224	0.996792	0.999996	604.9	577	788.8	6937.5	3982.2	7209.9	48.06	136.83	63.2	47.22	66.16
XP_572276.2							XP_572276.2	cell cycle control protein cwf13, putative [Cryptococcus neoformans var. neoformans JEC21]	1.037	0.928	0.476	0.597	0.495	0.895	0.459	0.575	0.477	0.513	0.643	0.533	1.253	1.04	0.83	0.977361	1	0.00384013	0.0251626	0.0116141	0.981739	0.00124972	0.00766066	0.00360852	0.00363184	0.0237423	0.0109637	0.860855	0.982203	0.996801	653.6	677.8	606.6	311.1	389.9	323.6	12.06	16.6	13.77	19.03	29.63
A0A854QCN0; J9W1I1; XP_012052706.1	23885407	Pf04078		other cell component	RNA metabolism OR transcription;other metabolic processes		XP_012052706.1	cell differentiation protein rcd1 [Cryptococcus neoformans var. grubii H99]	0.892	1.076	1.967	1.896	2.012	1.206	2.205	2.124	2.254	1.829	1.762	1.87	0.964	1.023	1.061	0.999977	0.999766	0.0071127	0.016222	0.00528766	0.997568	0.00938241	0.0214856	0.00695858	0.00458911	0.0103723	0.00342657	0.995535	0.999966	0.981874	46	41	49.4	90.4	87.1	92.5	15.06	17.68	36.11	12.53	12.14
A0A854QI98; A0FEW7; J9VUJ0; XP_012050649.1	23889230	Pf00071	other molecular function	plasma membrane;other membranes;other cell component	signal transduction;other biological processes	CDC420	XP_012050649.1	cell division control protein 42 [Cryptococcus neoformans var. grubii H99]	1.022	0.764	0.834	0.822	0.784	0.748	0.816	0.804	0.767	1.091	1.075	1.026	0.985	0.94	0.955	0.999999	0.998507	0.999436	1	1	0.999534	0.999873	0.999995	0.999996	1	0.997608	0.997738	0.998991	0.999058	1	1030.8	1053.9	788	859.9	846.8	808.5	23.49	27.45	20.81	4.29	26.66
A0A225XAS1; A0A854Q4B1; A0FEW8; J9W1A3; XP_012053703.1	23888670	Pf00071	other molecular function	plasma membrane;other membranes;other cell component	signal transduction;other biological processes	CDC42	XP_012053703.1	cell division control protein 42 [Cryptococcus neoformans var. grubii H99]	1.041	0.733	0.777	0.65	0.666	0.705	0.746	0.625	0.64	1.059	0.887	0.908	0.838	0.858	1.024	1	0.984836	0.98956	0.965165	0.804855	0.991017	0.994174	0.976714	0.838575	1	0.999991	0.988596	0.999955	0.983578	0.996531	637.8	663.8	467.8	495.3	414.9	424.9	24.25	33.72	19.95	2.32	30.52
Q5KP65; XP_024511904.1		Pf00069	kinase activity;other molecular function	nucleus	protein metabolism;other metabolic processes;other biological processes		XP_024511904.1	cell division cycle 2, putative [Cryptococcus neoformans var. neoformans JEC21]	1.121	1.025	0.155	0.185	0.178	0.914	0.138	0.165	0.159	0.151	0.181	0.173	1.193	1.145	0.96	0.997173	0.999284	0.00460859	0.00696454	0.00425508	0.965613	0.00224288	0.00335246	0.00207555	0.0080075	0.0121783	0.00738289	0.999825	1	0.999582	332.9	373.2	341.1	51.7	61.6	59.2	55.06	44.54	74.44	30.31	31.53
cne:CNF02400; Q5KFA7; XP_571337.1	3258358	Pf00018, Pf03983	cytoskeletal activity;other molecular function	plasma membrane;other membranes;cytoskeleton;other cytoplasmic organelle	cell organization and biogenesis;transport		XP_571337.1	cell wall organization and biogenesis-related protein, putative [Cryptococcus neoformans var. neoformans JEC21]	0.879	1.027	0.098	0.06	0.085	1.168	0.111	0.069	0.097	0.095	0.059	0.083	0.618	0.872	1.412	0.999992	1	3.13829e-07	6.79787e-08	1.96492e-07	1	3.5377e-07	7.56309e-08	2.2068e-07	3.33895e-07	7.18334e-08	2.08655e-07	0.491144	0.99349	0.789143	1318.8	1159.6	1354.8	128.6	79.5	112.2	18.77	11.97	23.59	28.24	8.21
A0A854QH84; J9VPF5; XP_012048779.1	23888539	Pf00012	other molecular function		other biological processes		XP_012048779.1	chaperone DnaK [Cryptococcus neoformans var. grubii H99]	1.042	0.938	1.289	1.138	1.345	0.9	1.237	1.091	1.29	1.374	1.213	1.434	0.883	1.043	1.182	0.91433	0.993846	0.550176	0.965505	0.466815	0.996859	0.974761	0.999938	0.945187	0.83685	0.999813	0.762588	0.93139	0.999986	0.880496	1671.6	1742.2	1568.1	2154.3	1901.6	2247.9	11.22	27.47	31.56	2.98	8.17
cne:CNC02520; Q5KKM4; XP_569545.1	3256537	Pf00012	other molecular function	plasma membrane;other membranes;cytosol;nucleus;other cell component	stress response;transport;other biological processes		XP_569545.1	chaperone, putative [Cryptococcus neoformans var. neoformans JEC21]	1.039	1.056	0.864	0.9	0.912	1.016	0.832	0.866	0.877	0.818	0.853	0.864	1.042	1.055	1.013	0.999812	0.998885	0.264439	0.763533	0.632811	0.999997	0.182202	0.621598	0.488809	0.15327	0.556942	0.428962	0.918668	0.973193	0.999873	2727	2832.9	2878.5	2355.8	2454.6	2485.7	5.61	11.07	11.1	1.91	8.21
J9VU15; XP_012052598.1	23885257	Pf00107, Pf08240	other molecular function				XP_012052598.1	chlorophyll synthesis pathway protein BchC [Cryptococcus neoformans var. grubii H99]	1.257	0.681	0.337	0.304	0.2	0.542	0.268	0.242	0.159	0.494	0.447	0.293	0.904	0.593	0.656	0.986659	0.998328	0.13018	0.06237	0.0105752	0.900194	0.0466155	0.021727	0.00375754	0.238689	0.119702	0.0207243	0.996992	0.666903	0.890039	30	37.7	20.4	10.1	9.1	6	22.46	26.42	42.6	73.53	11.36
A0A854Q572; J9VUZ1; XP_012052988.1	23889312	Pf00439, Pf01426	other molecular function	nucleus	cell organization and biogenesis;RNA metabolism OR transcription;other metabolic processes		XP_012052988.1	chromatin structure-remodeling complex subunit RSC1/2 [Cryptococcus neoformans var. grubii H99]	1.501	1.136	1.874	1.444	1.579	0.757	1.248	0.962	1.052	1.649	1.271	1.39	0.771	0.843	1.094	0.819096	1	0.0852017	0.528266	0.39683	0.849166	0.491024	0.993812	0.966493	0.0948487	0.565525	0.429962	0.786047	0.895283	0.999834	17.5	26.2	19.8	32.7	25.2	27.6	37.31	31.16	23.9	3.42	3.99
cne:CNG02610; Q5KDW0; XP_572014.1	3258733	Pf00928, Pf01217	other molecular function	other membranes;cytosol;ER/Golgi;other cytoplasmic organelle;other cell component	transport		XP_572014.1	clathrin assembly protein AP47, putative [Cryptococcus neoformans var. neoformans JEC21]	0.91	1.123	1.122	1.163	1.087	1.234	1.234	1.279	1.195	1	1.036	0.968	1.036	0.968	0.935	0.845949	0.960021	0.971024	0.910011	0.99931	0.408999	0.439903	0.321679	0.673895	1	0.999958	0.996102	0.999835	0.997935	0.98263	43	39.1	48.2	48.2	50	46.7	16.55	45.4	15.69	22.27	21.97
J9VJV3; XP_012048555.1	23888577	Pf01602	other molecular function	other membranes	transport		XP_012048555.1	clathrin binding protein [Cryptococcus neoformans var. grubii H99]	0.756	0.873	0.629	0.692	0.599	1.155	0.832	0.915	0.793	0.721	0.792	0.686	1.099	0.952	0.866	0.95348	1	0.397779	0.842554	0.573151	0.947596	0.849578	0.999346	0.956204	0.385368	0.831011	0.558649	0.956931	0.999378	0.995197	512.3	387.3	447.4	322.4	354.5	307	21.76	25.37	36.63	3.56	42.27
cne:CNH03830; Q5KDA3; XP_572541.1	3259143	Pf01602	other molecular function	other membranes	transport		XP_572541.1	clathrin binding protein, putative [Cryptococcus neoformans var. neoformans JEC21]	0.756	0.873	0.629	0.692	0.599	1.155	0.832	0.915	0.793	0.721	0.792	0.686	1.099	0.952	0.866	0.95348	1	0.397779	0.842554	0.573151	0.947596	0.849578	0.999346	0.956204	0.385368	0.831011	0.558649	0.956931	0.999378	0.995197	512.3	387.3	447.4	322.4	354.5	307	21.76	25.37	36.63	3.56	42.27
J9VV68; XP_012052289.1	23888279	Pf00637, Pf01394, Pf09268, Pf13838	other molecular function	plasma membrane;other membranes;ER/Golgi	transport		XP_012052289.1	clathrin heavy chain [Cryptococcus neoformans var. grubii H99]	0.872	1.274	1.72	1.684	1.709	1.461	1.971	1.93	1.959	1.35	1.321	1.341	0.979	0.994	1.015	0.88558	0.986742	0.337	0.382391	0.339908	0.560695	0.0661358	0.0777589	0.0668555	0.671268	0.726156	0.67498	0.999998	1	0.999999	1298.9	1133.1	1655.1	2233.9	2187.1	2219.6	24.65	39.79	27.31	11.39	20.91
A0A854QL88; J9VER8; XP_012046303.1	23884223	Pf00069	kinase activity;other molecular function		protein metabolism;other metabolic processes;other biological processes		XP_012046303.1	CMGC/CDK protein kinase [Cryptococcus neoformans var. grubii H99]	1.121	1.025	0.155	0.185	0.178	0.914	0.138	0.165	0.159	0.151	0.181	0.173	1.193	1.145	0.96	0.997173	0.999284	0.00460859	0.00696454	0.00425508	0.965613	0.00224288	0.00335246	0.00207555	0.0080075	0.0121783	0.00738289	0.999825	1	0.999582	332.9	373.2	341.1	51.7	61.6	59.2	55.06	44.54	74.44	30.31	31.53
J9W126; XP_012053336.1	23889651	Pf00069	kinase activity;other molecular function	nucleus	protein metabolism;other metabolic processes		XP_012053336.1	CMGC/CDK/CDK7 protein kinase [Cryptococcus neoformans var. grubii H99]	1.377	1.242	2.121	1.933	2.332	0.902	1.541	1.404	1.694	1.708	1.556	1.878	0.911	1.1	1.207	0.943931	0.999723	0.294109	0.563534	0.210235	0.988481	0.756688	0.961048	0.625179	0.420031	0.720268	0.310653	0.993227	0.999872	0.966898	847.8	1167	1053.1	1798.3	1638.5	1977.3	42.21	35.95	55.74	8.08	3.35
J9VYP6; XP_012051597.1	23887563	Pf00069	kinase activity;other molecular function		protein metabolism;other metabolic processes		XP_012051597.1	CMGC/CDK/CRK7 protein kinase [Cryptococcus neoformans var. grubii H99]	1.377	1.242	2.121	1.933	2.332	0.902	1.541	1.404	1.694	1.708	1.556	1.878	0.911	1.1	1.207	0.943931	0.999723	0.294109	0.563534	0.210235	0.988481	0.756688	0.961048	0.625179	0.420031	0.720268	0.310653	0.993227	0.999872	0.966898	847.8	1167	1053.1	1798.3	1638.5	1977.3	42.21	35.95	55.74	8.08	3.35
J9VPU4; XP_012047830.1	23886505	Pf00069	kinase activity;other molecular function		protein metabolism;RNA metabolism OR transcription;other metabolic processes		XP_012047830.1	CMGC/DYRK/PRP4 protein kinase [Cryptococcus neoformans var. grubii H99]	1.209	1.09	0.97	0.927	0.985	0.902	0.802	0.767	0.815	0.89	0.85	0.904	0.955	1.015	1.063	0.299509	0.34322	0.999319	0.937553	1	0.999998	0.185714	0.0744922	0.298589	0.216155	0.0880312	0.342209	0.990934	0.999341	0.938154	150.2	181.6	163.7	145.7	139.2	148	5.55	1.5	24.56	4.41	5.41
J9VRY5; XP_012051475.1	23887717	Pf00069	kinase activity;other molecular function		protein metabolism;other metabolic processes;signal transduction		XP_012051475.1	CMGC/MAPK protein kinase [Cryptococcus neoformans var. grubii H99]	0.839	0.963	1.156	0.85	1.087	1.147	1.378	1.013	1.296	1.201	0.882	1.13	0.735	0.941	1.28	0.899407	0.951317	0.989589	0.868384	0.971021	0.999968	0.60113	0.999999	0.511967	0.702501	0.999796	0.612923	0.554756	0.999983	0.467708	174.6	146.5	168.1	201.9	148.4	189.9	14.36	17.28	11.47	14.58	13.62
A0A854QCS0; J9VPG9; XP_012050197.1	23886127	Pf00069	kinase activity;other molecular function		protein metabolism;other metabolic processes;signal transduction		XP_012050197.1	CMGC/MAPK protein kinase [Cryptococcus neoformans var. grubii H99]	0.708	0.993	1.33	1.056	1.319	1.404	1.88	1.492	1.864	1.339	1.063	1.328	0.794	0.992	1.25	0.56591	0.99297	0.984574	0.997274	0.931758	0.855941	0.254139	0.809968	0.168002	0.832858	0.999998	0.687286	0.875963	0.999702	0.742851	101.4	71.8	100.7	134.9	107	133.8	29.72	42.91	13.35	19.48	14.88
A0A225Y1F4; A0A854Q828; J9VSI6; XP_012051848.1	23887923	Pf00069	kinase activity;other molecular function		protein metabolism;other metabolic processes;signal transduction		XP_012051848.1	CMGC/MAPK protein kinase [Cryptococcus neoformans var. grubii H99]	0.839	0.963	1.156	0.85	1.087	1.147	1.378	1.013	1.296	1.201	0.882	1.13	0.735	0.941	1.28	0.899407	0.951317	0.989589	0.868384	0.971021	0.999968	0.60113	0.999999	0.511967	0.702501	0.999796	0.612923	0.554756	0.999983	0.467708	174.6	146.5	168.1	201.9	148.4	189.9	14.36	17.28	11.47	14.58	13.62
J9VYD5; XP_012053041.1	23889423	Pf00069	kinase activity;other molecular function		protein metabolism;other metabolic processes		XP_012053041.1	CMGC/RCK protein kinase [Cryptococcus neoformans var. grubii H99]	1.377	1.242	2.121	1.933	2.332	0.902	1.541	1.404	1.694	1.708	1.556	1.878	0.911	1.1	1.207	0.943931	0.999723	0.294109	0.563534	0.210235	0.988481	0.756688	0.961048	0.625179	0.420031	0.720268	0.310653	0.993227	0.999872	0.966898	847.8	1167	1053.1	1798.3	1638.5	1977.3	42.21	35.95	55.74	8.08	3.35
cne:CNG00480; Q5KEH7; XP_571751.1	3258807	Pf00400, Pf04053, Pf06957	other molecular function	other membranes;ER/Golgi	transport		XP_571751.1	coatomer alpha subunit, putative [Cryptococcus neoformans var. neoformans JEC21]	0.702	2.096	2.915	3.273	2.659	2.986	4.153	4.663	3.788	1.391	1.562	1.269	1.123	0.912	0.812	0.948078	0.88587	0.23872	0.21766	0.289293	0.430657	0.0610764	0.0549506	0.0765095	0.775303	0.74177	0.841256	1	0.999991	0.999943	76.1	53.4	159.5	221.9	249.1	202.4	31.89	60	68.89	16.05	23.3
A0A854Q705; J9VR74; XP_012051334.1	23887043	Pf00400, Pf04053, Pf06957	other molecular function	other membranes;ER/Golgi	transport		XP_012051334.1	coatomer protein complex, subunit alpha (xenin) [Cryptococcus neoformans var. grubii H99]	0.702	2.096	2.915	3.273	2.659	2.986	4.153	4.663	3.788	1.391	1.562	1.269	1.123	0.912	0.812	0.948078	0.88587	0.23872	0.21766	0.289293	0.430657	0.0610764	0.0549506	0.0765095	0.775303	0.74177	0.841256	1	0.999991	0.999943	76.1	53.4	159.5	221.9	249.1	202.4	31.89	60	68.89	16.05	23.3
Q55TZ3; Q5KIE6; XP_024512799.1		Pf03371		nucleus	RNA metabolism OR transcription;other metabolic processes		XP_024512799.1	conserved hypothetical protein [Cryptococcus neoformans var. neoformans JEC21]	0.942	1.185	1.051	1.112	1.19	1.258	1.116	1.18	1.264	0.887	0.938	1.004	1.058	1.133	1.071	0.99948	0.707895	0.972905	0.862001	0.790471	0.529361	0.891092	0.705515	0.617727	0.978923	0.999514	0.999984	0.998567	0.993115	0.999984	142.9	134.7	169.4	150.2	158.9	170.1	6.64	22.95	27.48	15.12	14.78
cnb:CNBC0200; cne:CNC06990; F5HC78; Q55WX0; Q5KJC9; XP_569829.1	3256329; 4934665	Pf00298, Pf03946	nucleic acid binding activity;other molecular function	cytosol;translational apparatus;other cell component	protein metabolism;other metabolic processes		XP_569829.1	conserved hypothetical protein [Cryptococcus neoformans var. neoformans JEC21]	1.043	0.93	0.305	0.315	0.24	0.892	0.293	0.302	0.231	0.328	0.339	0.259	1.032	0.788	0.764	1	0.999797	0.00520655	0.0163022	0.0115403	0.999832	0.00529036	0.0165717	0.0117301	0.00798039	0.0252228	0.017828	0.980386	0.99607	0.999934	890.2	928.3	827.6	271.6	280.2	214	9.72	23.5	11.95	32.7	49.47
cne:CNK01960; Q5K9H1; XP_567673.1	3254552	Pf00118	other molecular function	cytosol	other biological processes		XP_567673.1	conserved hypothetical protein [Cryptococcus neoformans var. neoformans JEC21]	0.958	0.971	0.481	0.498	0.491	1.013	0.502	0.52	0.513	0.496	0.513	0.506	1.035	1.02	0.986	0.975244	0.827775	0.00198104	0.000562623	0.00331672	0.996047	0.00637901	0.00169508	0.0109127	0.0142115	0.00364449	0.0244956	0.957743	0.999403	0.853894	855.6	819.7	830.6	411.8	426.2	420.1	15.68	3.47	16.79	19.16	23.85
Q5KBV8; XP_024513483.1			kinase activity	other cell component	other metabolic processes		XP_024513483.1	conserved hypothetical protein [Cryptococcus neoformans var. neoformans JEC21]	0.797	1.122	2.716	2.718	2.365	1.409	3.408	3.411	2.969	2.42	2.422	2.107	1.001	0.871	0.87	0.74814	0.999996	0.0128464	0.00937679	0.0204695	0.807476	0.001407	0.0010527	0.00217182	0.0105814	0.00773403	0.0168393	0.999958	0.999718	0.99661	106	84.4	118.9	287.8	288	250.7	20.15	47.71	18.81	17.68	20.88
cne:CNK01590; P0CO94; Q55JY9; Q5K9L1; XP_567833.1	3254565	Pf11831, Pf13921	nucleic acid binding activity	nucleus;other cell component	RNA metabolism OR transcription;other metabolic processes	CEF1	XP_567833.1	conserved hypothetical protein [Cryptococcus neoformans var. neoformans JEC21]	1.033	0.998	1.215	1.217	1.196	0.966	1.176	1.179	1.158	1.217	1.22	1.198	1.002	0.984	0.982	0.999956	0.999951	0.983599	0.927874	0.694108	1	0.952401	0.859894	0.585866	0.951467	0.858153	0.583511	0.999678	0.96174	0.994363	79.2	81.8	79.1	96.2	96.5	94.7	11.5	14.94	3.06	23.04	11.35
Q5KGP7; XP_024512911.1		Pf01058	transporter activity;other molecular function	other membranes;mitochondrion	cell organization and biogenesis;other metabolic processes;transport		XP_024512911.1	conserved hypothetical protein [Cryptococcus neoformans var. neoformans JEC21]	0.977	1.144	0.667	0.571	0.68	1.17	0.683	0.585	0.696	0.583	0.499	0.595	0.856	1.02	1.191	0.999969	0.740037	0.201922	0.017018	0.229452	0.829455	0.154307	0.0126339	0.176316	0.0213335	0.00178432	0.0247059	0.665415	0.999999	0.615628	309.2	302.1	353.6	206.2	176.6	210.3	7.64	8.5	20.72	14.86	22.58
Q55RZ5; Q5KGE7; XP_024512920.1		Pf00179	other molecular function	other membranes;nucleus;other cytoplasmic organelle;other cell component	cell organization and biogenesis;protein metabolism;DNA metabolism;other metabolic processes;stress response;transport		XP_024512920.1	conserved hypothetical protein [Cryptococcus neoformans var. neoformans JEC21]	0.724	0.967	1.8	1.673	1.857	1.336	2.487	2.312	2.566	1.862	1.731	1.921	0.93	1.032	1.11	0.42636	0.987757	0.0525246	0.0660616	0.0888733	0.183211	0.00210748	0.00262413	0.0035076	0.142884	0.176711	0.231092	0.999991	0.999442	0.999966	104.1	75.3	100.6	187.3	174.2	193.3	26.35	43.99	3.75	4.85	7.58
cnb:CNBM0950; cne:CNM01090; F5HCP2; Q55IC5; Q5K7W1; XP_568408.1	3255047; 4939455	Pf00153	transporter activity	other membranes;mitochondrion	transport		XP_568408.1	conserved hypothetical protein [Cryptococcus neoformans var. neoformans JEC21]	0.821	1.318	0.91	1.344	0.892	1.606	1.108	1.637	1.087	0.69	1.019	0.677	1.477	0.981	0.664	0.991429	0.746482	1	0.965685	0.999823	0.429993	0.988806	0.754416	0.958293	0.764923	0.99037	0.867219	0.971627	0.999915	0.993746	827.7	679.6	1091.3	752.8	1112.3	738.6	15.55	35.79	52.3	17.58	44.61
Q5KHD5; XP_024512956.1		Pf11204		other membranes			XP_024512956.1	conserved hypothetical protein [Cryptococcus neoformans var. neoformans JEC21]	1.148	0.965	0.108	0.078	0.055	0.841	0.094	0.068	0.048	0.112	0.081	0.057	0.728	0.508	0.697	0.999997	0.999981	0.000182301	9.43576e-05	9.32495e-05	0.999752	0.000156701	8.16095e-05	8.06601e-05	0.000227819	0.000116852	0.000115461	0.99586	0.995496	1	602.1	691	580.9	64.8	47.2	32.9	4.02	22.1	14.71	58.11	24.95
cnb:CNBI2800; cne:CNL03960; F5HDV5; Q55LT2; Q5K8Z3; XP_568209.1	3254806; 4938241	Pf00181, Pf03947	nucleic acid binding activity;other molecular function	cytosol;translational apparatus;other cell component	protein metabolism;other metabolic processes		XP_568209.1	conserved hypothetical protein [Cryptococcus neoformans var. neoformans JEC21]
cnb:CNBD3400; cne:CND02960; F5HFD3; Q55TW3; Q5KIH4; XP_570503.1	3257168; 4935729	Pf00833	other molecular function	translational apparatus;other cell component	protein metabolism;other metabolic processes		XP_570503.1	conserved hypothetical protein [Cryptococcus neoformans var. neoformans JEC21]	0.94	1.01	1.615	1.514	1.692	1.074	1.718	1.61	1.8	1.599	1.499	1.675	0.937	1.048	1.118	0.767893	0.999999	9.77781e-05	0.000529489	3.92644e-05	0.719007	1.84203e-05	8.32613e-05	8.14451e-06	0.000110429	0.000605858	4.40294e-05	0.827868	0.977756	0.442721	1139.2	1071.1	1150.7	1840.4	1724.7	1928	4.4	7.89	6.57	11.18	1.3
Q5KF30; XP_024513049.1		Pf10495		cytoskeleton;other cell component			XP_024513049.1	conserved hypothetical protein [Cryptococcus neoformans var. neoformans JEC21]	0.983	1.036	0.514	0.712	0.525	1.054	0.523	0.723	0.534	0.496	0.687	0.507	1.385	1.022	0.738	0.976131	0.999295	0.000322236	0.0487419	0.000103953	0.998638	0.000930256	0.15614	0.000279692	0.000523904	0.084768	0.000163592	0.0724024	0.959016	0.0183923	116.1	114.2	120.3	59.7	82.6	61	5.37	12.96	17.63	4.1	4.13
cnb:CNBD2880; cne:CND03460; F5HCJ4; Q55U16; Q5KIC5; XP_570671.1	3257374; 4935677	Pf17135	nucleic acid binding activity;other molecular function	cytosol;translational apparatus;other cell component	protein metabolism;other metabolic processes		XP_570671.1	conserved hypothetical protein [Cryptococcus neoformans var. neoformans JEC21]
cne:CNF00770; Q5KFS1; XP_571488.1	3258068	Pf00899, Pf10585	other molecular function	nucleus;other cell component	protein metabolism;other metabolic processes		XP_571488.1	conserved hypothetical protein [Cryptococcus neoformans var. neoformans JEC21]	0.657	1.081	2.088	1.924	2.039	1.645	3.176	2.928	3.101	1.931	1.78	1.886	0.922	0.976	1.059	0.388898	1	0.00170158	0.00908714	0.00114954	0.402373	9.20491e-05	0.000386298	6.60663e-05	0.00162995	0.00868071	0.00110204	0.898121	0.999819	0.78783	84.7	55.7	91.6	176.9	163	172.7	18.5	21.11	18.79	16.5	9.68
XP_569112.2							XP_569112.2	conserved hypothetical protein [Cryptococcus neoformans var. neoformans JEC21]	18.916	6.183	1.174	0.956	1.008	0.327	0.062	0.051	0.053	0.19	0.155	0.163	0.815	0.858	1.054	0.185199	0.874502	0.967793	0.795713	0.794964	0.82657	0.0564799	0.025258	0.0251969	0.514441	0.29903	0.298491	0.995072	0.995003	1	114.3	2161.7	706.6	134.2	109.3	115.2	150.8	57.68	119.28	11.12	27.42
Q55I38; Q5K7M5; XP_024514010.1		Pf00069	kinase activity;other molecular function	nucleus;other cell component	protein metabolism;other metabolic processes;signal transduction		XP_024514010.1	conserved hypothetical protein [Cryptococcus neoformans var. neoformans JEC21]	1.377	1.242	2.121	1.933	2.332	0.902	1.541	1.404	1.694	1.708	1.556	1.878	0.911	1.1	1.207	0.943931	0.999723	0.294109	0.563534	0.210235	0.988481	0.756688	0.961048	0.625179	0.420031	0.720268	0.310653	0.993227	0.999872	0.966898	847.8	1167	1053.1	1798.3	1638.5	1977.3	42.21	35.95	55.74	8.08	3.35
cne:CNN01700; Q5K6Z3; XP_568694.1	3255541	Pf00069	kinase activity;other molecular function	nucleus	protein metabolism;other metabolic processes		XP_568694.1	cyclin-dependent protein kinase, putative [Cryptococcus neoformans var. neoformans JEC21]	1.377	1.242	2.121	1.933	2.332	0.902	1.541	1.404	1.694	1.708	1.556	1.878	0.911	1.1	1.207	0.943931	0.999723	0.294109	0.563534	0.210235	0.988481	0.756688	0.961048	0.625179	0.420031	0.720268	0.310653	0.993227	0.999872	0.966898	847.8	1167	1053.1	1798.3	1638.5	1977.3	42.21	35.95	55.74	8.08	3.35
Q55XB9; Q5KML4; Q9C1G3; XP_024512123.1		Pf00160	other molecular function	other cell component	protein metabolism;other metabolic processes;other biological processes	CPA1	XP_024512123.1	cyclophilin A, putative [Cryptococcus neoformans var. neoformans JEC21]	1.552	1.729	0.298	0.242	0.256	1.114	0.192	0.156	0.165	0.172	0.14	0.148	0.812	0.858	1.056	0.996341	1	0.14761	0.0122324	0.0182384	0.996634	0.0689773	0.00557864	0.008261	0.145699	0.012062	0.0179829	0.670731	0.798621	0.999867	267.6	415.4	462.8	79.8	64.8	68.4	70.61	40.26	53.44	85.12	24.69
cne:CNC02440; Q5KKN2; XP_569532.1	3256688	Pf00735	cytoskeletal activity;other molecular function	cytoskeleton;other cell component	cell cycle OR cell proliferation;cell organization and biogenesis;other biological processes		XP_569532.1	cytokinesis-related protein, putative [Cryptococcus neoformans var. neoformans JEC21]	0.843	0.829	2.097	1.824	2.08	0.983	2.488	2.164	2.468	2.53	2.201	2.51	0.87	0.992	1.14	0.957579	0.990091	0.000241657	0.00115248	0.000349847	0.99987	7.87651e-05	0.00033835	0.000111196	0.000107786	0.000476952	0.000153245	0.888512	0.999794	0.962258	148.7	125.3	123.2	311.8	271.1	309.2	26.56	19.02	9.45	6.51	3.95
cne:CNF03250; Q5KF32; XP_571606.1	3258103	Pf01926, Pf02824, Pf16897	other molecular function	other cell component	protein metabolism;other metabolic processes		XP_571606.1	cytoplasm protein, putative [Cryptococcus neoformans var. neoformans JEC21]	0.941	1.188	2.315	2.408	2.603	1.263	2.461	2.56	2.767	1.948	2.027	2.191	1.04	1.124	1.081	0.997091	1	0.00038169	0.000210385	5.6694e-05	0.998709	0.000201377	0.000113514	3.21438e-05	0.000344548	0.000190592	5.17698e-05	0.99793	0.729791	0.916967	78.6	73.9	93.4	181.9	189.3	204.6	9.5	4.69	30.48	9.43	1.92
A0A854QIN0; J9VMC0; XP_012047840.1	23886491	Pf20399, Pf20400					XP_012047840.1	cytoplasmic protein [Cryptococcus neoformans var. grubii H99]
J9VRU9; XP_012051454.1	23887679	Pf14429, Pf16172	enzyme regulator activity		signal transduction		XP_012051454.1	cytoplasmic protein [Cryptococcus neoformans var. grubii H99]	0.605	1.919	1.422	0.098	0.538	3.17	2.35	0.162	0.889	0.741	0.051	0.28	0.069	0.378	5.499	0.989963	0.999668	0.997804	0.992684	0.999891	0.999564	0.999978	0.857203	0.95898	0.999991	0.955066	0.994589	0.918514	0.984253	0.999418	538.4	325.9	1033	765.8	52.7	289.7	78.71	127.01	83.84	128.63	151.12
A0A225YF73; A0A854QBL6; J9VRG3; XP_012050780.1	23889867	Pf01926, Pf02824, Pf16897	other molecular function				XP_012050780.1	cytoplasmic protein [Cryptococcus neoformans var. grubii H99]	0.941	1.188	2.315	2.408	2.603	1.263	2.461	2.56	2.767	1.948	2.027	2.191	1.04	1.124	1.081	0.997091	1	0.00038169	0.000210385	5.6694e-05	0.998709	0.000201377	0.000113514	3.21438e-05	0.000344548	0.000190592	5.17698e-05	0.99793	0.729791	0.916967	78.6	73.9	93.4	181.9	189.3	204.6	9.5	4.69	30.48	9.43	1.92
T2BN71; XP_012048239.1	23886491	Pf20399, Pf20400					XP_012048239.1	cytoplasmic protein, variant [Cryptococcus neoformans var. grubii H99]
A0A854QK95; J9VKA9; Q8J0Z3; XP_012049621.1	23890128	Pf02852, Pf07992	other molecular function		other biological processes		XP_012049621.1	dihydrolipoyl dehydrogenase [Cryptococcus neoformans var. grubii H99]	1.025	0.826	0.892	0.81	0.96	0.806	0.87	0.79	0.936	1.079	0.98	1.161	0.909	1.076	1.185	0.915493	0.999999	0.999999	0.920702	0.999982	0.93885	0.883937	0.422727	0.855901	0.999975	0.89377	0.999864	0.94555	1	0.960884	1507.8	1545.7	1246.1	1344.2	1221.4	1446.9	13.84	32.08	31.8	9.39	4.35
J9VHR0; XP_012046423.1	23884547	Pf00488, Pf01624, Pf05188, Pf05190, Pf05192	nucleic acid binding activity;other molecular function	nucleus;other cell component	DNA metabolism;other metabolic processes;stress response		XP_012046423.1	DNA mismatch repair protein MSH2 [Cryptococcus neoformans var. grubii H99]	0.951	0.995	2.522	2.797	2.78	1.046	2.652	2.942	2.923	2.534	2.811	2.793	1.109	1.102	0.994	0.999999	0.993564	0.00375685	0.0100797	0.00457903	0.997366	0.00437279	0.0117849	0.0053355	0.00904156	0.0247457	0.0110787	0.98916	0.999995	0.996161	52.9	50.3	52.6	133.3	147.9	147	39.04	25.81	21.75	31.01	18.4
Q5KI73; XP_024512639.1		Pf02463	nucleic acid binding activity;other molecular function	nucleus;other cell component	DNA metabolism;stress response		XP_024512639.1	DNA repair-related protein, putative [Cryptococcus neoformans var. neoformans JEC21]
Q5KIB7; XP_024512654.1		Pf00562, Pf04560, Pf04561, Pf04563, Pf04565, Pf04566, Pf04567	nucleic acid binding activity;other molecular function	nucleus;other cell component	cell organization and biogenesis;RNA metabolism OR transcription;other metabolic processes		XP_024512654.1	DNA-dependent RNA polymerase II RPB140, putative [Cryptococcus neoformans var. neoformans JEC21]	1.079	1.239	1.678	1.537	2.052	1.148	1.555	1.425	1.901	1.354	1.241	1.656	0.916	1.222	1.335	0.982596	0.660569	0.127448	0.233555	0.0425354	0.311597	0.0426804	0.0827317	0.0138249	0.79534	0.946434	0.426913	0.998361	0.982364	0.88569	77.4	83.5	95.9	129.9	118.9	158.7	8.45	40.52	24.68	4.97	3.06
J9VSQ4; XP_012049987.1	23885821	Pf00623, Pf04983, Pf04990, Pf04992, Pf04997, Pf04998, Pf05000, Pf05001	nucleic acid binding activity;other molecular function	nucleus;other cell component	RNA metabolism OR transcription;other metabolic processes		XP_012049987.1	DNA-directed RNA polymerase II subunit RPB1 [Cryptococcus neoformans var. grubii H99]	0.788	0.891	1.025	0.976	1.315	1.131	1.3	1.238	1.669	1.149	1.095	1.475	0.953	1.284	1.348	0.999313	0.829444	0.658036	0.995294	0.437675	0.653249	0.470576	0.955949	0.285198	0.999393	0.978306	0.975934	0.900944	0.998432	0.716572	107.4	84.6	95.7	110	104.8	141.2	25.91	13.22	35.76	23.89	20.12
A0A854QC39; J9VNC7; XP_012049014.1	23884969	Pf00562, Pf04560, Pf04561, Pf04563, Pf04565, Pf04566, Pf04567	nucleic acid binding activity;other molecular function	other cell component	RNA metabolism OR transcription;other metabolic processes		XP_012049014.1	DNA-directed RNA polymerase II subunit RPB2 [Cryptococcus neoformans var. grubii H99]	1.079	1.239	1.678	1.537	2.052	1.148	1.555	1.425	1.901	1.354	1.241	1.656	0.916	1.222	1.335	0.982596	0.660569	0.127448	0.233555	0.0425354	0.311597	0.0426804	0.0827317	0.0138249	0.79534	0.946434	0.426913	0.998361	0.982364	0.88569	77.4	83.5	95.9	129.9	118.9	158.7	8.45	40.52	24.68	4.97	3.06
T2BNY5; XP_012049406.1	23884969	Pf00562, Pf04560, Pf04561, Pf04563, Pf04565, Pf04566, Pf04567	nucleic acid binding activity;other molecular function	other cell component	RNA metabolism OR transcription;other metabolic processes		XP_012049406.1	DNA-directed RNA polymerase II subunit RPB2, variant [Cryptococcus neoformans var. grubii H99]	1.079	1.239	1.678	1.537	2.052	1.148	1.555	1.425	1.901	1.354	1.241	1.656	0.916	1.222	1.335	0.982596	0.660569	0.127448	0.233555	0.0425354	0.311597	0.0426804	0.0827317	0.0138249	0.79534	0.946434	0.426913	0.998361	0.982364	0.88569	77.4	83.5	95.9	129.9	118.9	158.7	8.45	40.52	24.68	4.97	3.06
cne:CNF00390; Q5KFV9; XP_571468.1	3258319	Pf00623, Pf04983, Pf04997, Pf04998, Pf05000	nucleic acid binding activity;other molecular function	nucleus;other cell component	RNA metabolism OR transcription;other metabolic processes		XP_571468.1	DNA-directed RNA polymerase iii largest subunit, putative [Cryptococcus neoformans var. neoformans JEC21]	1.024	1.066	2.299	2.144	2.645	1.041	2.244	2.094	2.582	2.157	2.012	2.482	0.933	1.151	1.233	0.999956	0.999846	0.0142437	0.0112191	0.00114618	0.997546	0.0103677	0.00817892	0.000858423	0.0215059	0.0169183	0.00167503	0.999989	0.639659	0.71995	42	43	44.8	96.6	90.1	111.1	18.8	29.79	6.28	22.45	23.37
A0A854QB99; J9VX09; XP_012050426.1	23889218	Pf00623, Pf04983, Pf04997, Pf04998, Pf05000	nucleic acid binding activity;other molecular function	nucleus;other cell component	RNA metabolism OR transcription;other metabolic processes		XP_012050426.1	DNA-directed RNA polymerase III subunit RPC1 [Cryptococcus neoformans var. grubii H99]	1.024	1.066	2.299	2.144	2.645	1.041	2.244	2.094	2.582	2.157	2.012	2.482	0.933	1.151	1.233	0.999956	0.999846	0.0142437	0.0112191	0.00114618	0.997546	0.0103677	0.00817892	0.000858423	0.0215059	0.0169183	0.00167503	0.999989	0.639659	0.71995	42	43	44.8	96.6	90.1	111.1	18.8	29.79	6.28	22.45	23.37
J9VUC5; XP_012050613.1	23889178	Pf03028, Pf08385, Pf08393, Pf12774, Pf12775, Pf12777, Pf12780, Pf12781, Pf17852, Pf18198, Pf18199	cytoskeletal activity;other molecular function	cytoskeleton;other cell component	other biological processes		XP_012050613.1	dynein heavy chain 1, cytosolic [Cryptococcus neoformans var. grubii H99]	0.921	0.99	1.365	1.531	1.285	1.075	1.482	1.663	1.396	1.378	1.546	1.298	1.122	0.941	0.839	0.870091	1	0.0934613	0.0293067	0.168545	0.878025	0.014667	0.00461297	0.0275162	0.0904962	0.0283417	0.163497	0.978968	0.998804	0.884813	1259.2	1159.6	1247	1719	1928	1618.3	12.6	17.59	17.17	14.3	6.2
J9VJ18; XP_012046735.1	23884267	Pf05187, Pf13450	other molecular function	other membranes;mitochondrion	other metabolic processes		XP_012046735.1	electron-transferring-flavoprotein dehydrogenase [Cryptococcus neoformans var. grubii H99]	0.948	0.794	0.504	0.48	0.511	0.838	0.532	0.506	0.54	0.635	0.604	0.644	0.952	1.014	1.066	0.995445	0.999924	0.0094646	0.00697964	0.0171844	0.977524	0.00418218	0.00310884	0.00750113	0.0135008	0.0099315	0.0245799	0.999963	0.999051	0.99329	67.2	63.7	53.3	33.9	32.2	34.3	16.5	15.26	27.2	18.7	7.48
J9W2J0; Q7Z875; XP_012053151.1	23889360	Pf00009, Pf03143, Pf03144	nucleic acid binding activity;other molecular function		protein metabolism;other metabolic processes	TEF2	XP_012053151.1	elongation factor 1-alpha [Cryptococcus neoformans var. grubii H99]	0.897	0.879	0.951	1.014	1.16	0.979	1.06	1.13	1.293	1.082	1.154	1.32	1.066	1.22	1.144	1	0.796771	0.991281	0.999986	0.956783	0.816062	0.993712	0.999997	0.947864	0.978826	0.865803	0.351508	0.997902	0.728875	0.916824	6061.1	5438.4	5326.6	5763.1	6144.5	7032.2	18.56	18.17	17.19	18.96	15.7
cne:CNC03420; Q5KKD1; XP_569674.1	3256723	Pf00736, Pf10587	enzyme regulator activity;nucleic acid binding activity	cytosol;other cell component	protein metabolism;other metabolic processes		XP_569674.1	elongation factor 1-beta (ef-1-beta), putative [Cryptococcus neoformans var. neoformans JEC21]	0.879	0.989	1.459	1.455	1.579	1.125	1.66	1.655	1.796	1.476	1.471	1.597	0.997	1.082	1.085	0.373888	0.979639	0.0324117	0.074799	0.0210088	0.751448	0.00114005	0.00249691	0.000771172	0.0101213	0.023491	0.00660427	0.995214	0.999804	0.969959	1784.7	1569.1	1764.7	2604	2596.5	2817.9	11.13	14.34	23.36	8.78	8.12
A0A854QJW6; J9VQK8; XP_012048087.1	23886277	Pf00736, Pf10587	nucleic acid binding activity	other cell component	protein metabolism;other metabolic processes		XP_012048087.1	elongation factor 1-beta [Cryptococcus neoformans var. grubii H99]	0.816	1.035	1.478	1.445	1.659	1.267	1.81	1.769	2.032	1.428	1.396	1.604	0.978	1.123	1.149	0.42614	0.997969	0.0696589	0.12145	0.0368998	0.65787	0.00276033	0.00480524	0.0015132	0.0347033	0.0615849	0.0182633	0.999206	0.998686	0.97534	957.8	782	991.1	1415.2	1383.6	1589.4	13.2	15.44	28.75	11.87	8.99
J9VJJ6; XP_012048908.1	23890007	Pf00009, Pf00679, Pf03144, Pf03764, Pf14492	nucleic acid binding activity;other molecular function		protein metabolism;other metabolic processes		XP_012048908.1	elongation factor 2 [Cryptococcus neoformans var. grubii H99]	0.776	0.858	1.477	1.374	1.532	1.106	1.904	1.771	1.975	1.721	1.601	1.785	0.93	1.037	1.115	0.480378	0.834686	0.0567491	0.14402	0.0226806	0.984466	0.00267074	0.00680077	0.00113546	0.00770542	0.0201774	0.00315721	0.991033	0.992906	0.864876	1475.1	1144.6	1266.4	2179.5	2027.3	2260.6	16.25	23.47	12.88	13.21	6.43
A0A854QDE3; T2BNJ0; XP_012049590.1	23890007	Pf00009, Pf00679, Pf03144, Pf03764, Pf14492	nucleic acid binding activity;other molecular function		protein metabolism;other metabolic processes		XP_012049590.1	elongation factor 2, variant [Cryptococcus neoformans var. grubii H99]	0.776	0.858	1.477	1.374	1.532	1.106	1.904	1.771	1.975	1.721	1.601	1.785	0.93	1.037	1.115	0.480378	0.834686	0.0567491	0.14402	0.0226806	0.984466	0.00267074	0.00680077	0.00113546	0.00770542	0.0201774	0.00315721	0.991033	0.992906	0.864876	1475.1	1144.6	1266.4	2179.5	2027.3	2260.6	16.25	23.47	12.88	13.21	6.43
A0A225YWR2; A0A854QHP4; J9VQZ9; XP_012049054.1	23884860	Pf00005	nucleic acid binding activity;other molecular function	other cell component	protein metabolism;other metabolic processes		XP_012049054.1	elongation factor 3 [Cryptococcus neoformans var. grubii H99]	1.479	1.007	0.437	0.355	0.435	0.681	0.295	0.24	0.294	0.434	0.353	0.433	0.813	0.997	1.226	0.780761	0.999934	0.314772	0.0253834	0.0809672	0.668474	0.0411784	0.00293937	0.00915831	0.410112	0.0359278	0.113031	0.622077	0.941246	0.979336	35	51.9	35.3	15.3	12.5	15.3	36.07	27.9	18.63	79.39	10.39
cne:CNG03550; Q5KDL3; XP_572050.1	3258701	Pf00004, Pf17862	other molecular function	other cell component	protein metabolism;other metabolic processes;other biological processes		XP_572050.1	endopeptidase, putative [Cryptococcus neoformans var. neoformans JEC21]	0.709	0.953	0.978	1.113	0.995	1.346	1.38	1.57	1.404	1.025	1.167	1.043	1.138	1.017	0.894	0.605541	0.999137	0.999781	0.976376	0.989767	0.414514	0.753048	0.254931	0.30303	0.988134	0.998891	0.999851	0.916754	0.950842	0.999995	1034.6	733	986.5	1011.5	1151	1029	15.35	22.38	12.36	15.5	13.37
J9VQ98; XP_012050862.1	23886702	Pf04137	other molecular function	other membranes;ER/Golgi	other biological processes		XP_012050862.1	endoplasmic oxidoreductin 1 [Cryptococcus neoformans var. grubii H99]	1.389	1.285	2.603	2.512	3.14	0.925	1.874	1.808	2.26	2.026	1.955	2.443	0.965	1.206	1.25	0.655354	0.684802	0.00014044	9.21636e-05	3.81822e-05	1	0.0012995	0.000805258	0.00029517	0.00119954	0.000744758	0.00027417	0.999486	0.910846	0.980615	21.3	29.6	27.4	55.5	53.6	67	11.31	27.73	9.76	5.12	18.58
Q5KEC8; XP_024513195.1		Pf04051		other membranes;cytosol;ER/Golgi;other cell component	transport		XP_024513195.1	ER to Golgi transport-related protein, putative [Cryptococcus neoformans var. neoformans JEC21]	0.831	1.302	1.941	1.835	1.979	1.567	2.335	2.208	2.382	1.491	1.409	1.52	0.945	1.02	1.079	0.596975	0.207786	0.000565306	0.0011783	0.000861154	0.0143783	5.91995e-05	0.000112293	8.54184e-05	0.0303098	0.0684142	0.0486159	0.995817	0.999696	0.999935	381.9	317.4	497.2	741.1	700.7	755.9	18.24	22.65	9.12	9.92	1.19
Q5KGP4; XP_024512914.1		Pf13417, Pf14497					XP_024512914.1	expressed protein [Cryptococcus neoformans var. neoformans JEC21]	0.978	0.865	1.036	0.913	1.078	0.885	1.059	0.934	1.102	1.197	1.056	1.245	0.882	1.04	1.18	0.918072	0.667573	1	0.961418	0.772035	0.993592	0.902689	0.999975	0.999203	0.6411	0.978109	0.999955	0.951577	0.747596	0.994667	127.1	124.3	110	131.7	116.1	137	11.69	13.21	9.4	7.58	14.26
cne:CNB04550; Q5KLP5; XP_568949.1	3256107						XP_568949.1	expressed protein [Cryptococcus neoformans var. neoformans JEC21]
Q55IX0; Q5KCT3; XP_024513361.1		Pf02545	other molecular function				XP_024513361.1	expressed protein [Cryptococcus neoformans var. neoformans JEC21]
cne:CNB01660; Q55XF6; Q5KMH7; XP_569004.2	3255738						XP_569004.2	expressed protein [Cryptococcus neoformans var. neoformans JEC21]	1.413	1.594	0.66	0.457	0.541	1.128	0.467	0.323	0.383	0.414	0.287	0.34	0.693	0.821	1.184	0.993023	0.970594	0.999999	0.401858	0.629213	0.999927	0.986564	0.189821	0.34136	0.954275	0.137401	0.256115	0.445272	0.677891	0.99801	132.9	187.8	211.7	87.6	60.7	71.9	23.88	38.08	39.48	96.55	27.19
A0A225Y069; A0A854Q8Y8; J9VWW9; XP_012051781.1	23887823	Pf00081, Pf02777	other molecular function	cytosol;mitochondrion	other metabolic processes;stress response;other biological processes	SOD2	XP_012051781.1	Fe-Mn family superoxide dismutase [Cryptococcus neoformans var. grubii H99]
cne:CNG00590; Q5KEG6; XP_571769.1	3258947	Pf00763, Pf01268, Pf02882	other molecular function	cytosol	other metabolic processes		XP_571769.1	folic acid and derivative metabolism-related protein, putative [Cryptococcus neoformans var. neoformans JEC21]	0.785	1.118	3.743	3.419	3.45	1.424	4.769	4.356	4.396	3.349	3.059	3.087	0.913	0.922	1.009	0.973625	0.971014	9.21234e-06	1.43749e-05	1.03907e-05	0.680127	4.10591e-06	6.24391e-06	4.59911e-06	2.21684e-05	3.56002e-05	2.51982e-05	0.998585	0.999998	0.999698	97.2	76.3	108.7	363.9	332.4	335.4	15.37	23.21	26.29	11.11	6.94
J9VY70; XP_012052020.1	23888033	Pf14559			RNA metabolism OR transcription;other metabolic processes		XP_012052020.1	general transcription factor 3C polypeptide 3 (transcription factor C subunit 4) [Cryptococcus neoformans var. grubii H99]
A0A854QA70; J9VSV4; XP_012051122.1	23886763	Pf00479, Pf02781	other molecular function		other metabolic processes		XP_012051122.1	glucose-6-phosphate dehydrogenase [Cryptococcus neoformans var. grubii H99]	0.419	1.165	3.595	3.583	2.643	2.778	8.572	8.544	6.303	3.086	3.076	2.269	0.997	0.735	0.738	0.389006	0.626453	0.00144774	0.00136126	0.00315695	0.033861	8.03095e-05	7.62335e-05	0.000155649	0.0190963	0.0178609	0.0438034	1	0.995564	0.99366	324.6	136.1	378.1	1166.8	1163.1	858	41.46	44	11.99	24.41	12.65
J9VW24; XP_012053496.1	23889649	Pf00012	other molecular function	ER/Golgi	other biological processes		XP_012053496.1	glucose-regulated protein [Cryptococcus neoformans var. grubii H99]	1.207	1.257	1.341	1.418	1.414	1.041	1.11	1.175	1.171	1.066	1.128	1.125	1.058	1.055	0.997	0.756774	0.897988	0.135289	0.0969773	0.144744	0.999493	0.723859	0.605674	0.747275	0.546502	0.433144	0.571025	0.99993	1	0.999823	1605.6	1938.5	2018.7	2152.4	2277.4	2270.4	14.61	15.08	16.18	8.08	6.2
A0A854QIA8; J9VUK0; XP_012050655.1	23889240	Pf00043, Pf00749, Pf03950	other molecular function	other cell component	protein metabolism;RNA metabolism OR transcription;other metabolic processes		XP_012050655.1	glutamate-tRNA ligase [Cryptococcus neoformans var. grubii H99]	0.875	0.958	1.219	1.04	1.251	1.095	1.392	1.188	1.43	1.272	1.085	1.306	0.853	1.027	1.204	0.149909	0.656081	0.013591	0.894354	0.00316494	0.847729	0.000209194	0.0269144	6.36921e-05	0.00114757	0.179066	0.000309194	0.0783217	0.94377	0.0178064	313	273.9	299.8	381.5	325.3	391.7	6.45	8.26	5.19	4.28	4.51
cne:CNF00070; Q5KFZ4; XP_571277.1	3258333	Pf00043, Pf00749, Pf03950	other molecular function	cytosol;mitochondrion;other cell component	protein metabolism;RNA metabolism OR transcription;other metabolic processes		XP_571277.1	glutamate-tRNA ligase, putative [Cryptococcus neoformans var. neoformans JEC21]	0.875	0.958	1.219	1.04	1.251	1.095	1.392	1.188	1.43	1.272	1.085	1.306	0.853	1.027	1.204	0.149909	0.656081	0.013591	0.894354	0.00316494	0.847729	0.000209194	0.0269144	6.36921e-05	0.00114757	0.179066	0.000309194	0.0783217	0.94377	0.0178064	313	273.9	299.8	381.5	325.3	391.7	6.45	8.26	5.19	4.28	4.51
A0A854QIY3; J9VS68; XP_012050124.1	23886023	Pf02852, Pf07992	other molecular function	other cell component	other metabolic processes;other biological processes		XP_012050124.1	glutathione-disulfide reductase [Cryptococcus neoformans var. grubii H99]	0.472	0.73	1.388	1.077	1.265	1.545	2.939	2.28	2.678	1.903	1.476	1.734	0.776	0.911	1.175	0.238662	0.999801	0.427451	0.953733	0.864885	0.340446	0.0100559	0.0636019	0.0399476	0.307484	0.873338	0.74017	0.873841	0.958438	0.99971	171.1	80.8	124.9	237.6	184.3	216.5	34.87	9.66	50.66	21.85	22.63
cne:CNE01560; Q5KH19; XP_570771.1	3257612	Pf02852, Pf07992	other molecular function	cytosol;mitochondrion;nucleus	protein metabolism;other metabolic processes;stress response;other biological processes		XP_570771.1	glutathione-disulfide reductase, putative [Cryptococcus neoformans var. neoformans JEC21]	0.472	0.73	1.388	1.077	1.265	1.545	2.939	2.28	2.678	1.903	1.476	1.734	0.776	0.911	1.175	0.238662	0.999801	0.427451	0.953733	0.864885	0.340446	0.0100559	0.0636019	0.0399476	0.307484	0.873338	0.74017	0.873841	0.958438	0.99971	171.1	80.8	124.9	237.6	184.3	216.5	34.87	9.66	50.66	21.85	22.63
A0A854QFD7; J9VRH1; XP_012050787.1	23889877	Pf00044, Pf02800	other molecular function	other cell component	other metabolic processes		XP_012050787.1	glyceraldehyde-3-phosphate dehydrogenase [Cryptococcus neoformans var. grubii H99]	1.448	0.942	0.207	0.147	0.198	0.65	0.143	0.101	0.137	0.219	0.156	0.21	0.711	0.959	1.348	0.972315	1	0.160258	0.00963116	0.020583	0.968608	0.0480427	0.00285095	0.00594529	0.165911	0.0100009	0.021382	0.55855	0.807743	0.997025	481.8	697.6	453.7	99.5	70.8	95.4	35.9	24.88	50.76	115.3	23.8
J9W0M7; XP_012053270.1	23890734	Pf01233, Pf02799	other molecular function		protein metabolism;other metabolic processes		XP_012053270.1	glycylpeptide N-tetradecanoyltransferase [Cryptococcus neoformans var. grubii H99]	0.652	0.794	3.295	2.657	2.941	1.218	5.053	4.075	4.51	4.15	3.347	3.704	0.806	0.892	1.107	0.87672	0.999998	0.000725086	0.00346127	0.00126587	0.834516	0.000151592	0.000635177	0.000252211	0.000841646	0.00406299	0.00147571	0.909081	0.998911	0.985842	43.7	28.5	34.7	143.8	116	128.4	47	1.92	40.8	3.99	4.9
XP_568517.1							XP_568517.1	glycylpeptide N-tetradecanoyltransferase, putative [Cryptococcus neoformans var. neoformans JEC21]	0.652	0.794	3.295	2.657	2.941	1.218	5.053	4.075	4.51	4.15	3.347	3.704	0.806	0.892	1.107	0.87672	0.999998	0.000725086	0.00346127	0.00126587	0.834516	0.000151592	0.000635177	0.000252211	0.000841646	0.00406299	0.00147571	0.909081	0.998911	0.985842	43.7	28.5	34.7	143.8	116	128.4	47	1.92	40.8	3.99	4.9
cne:CNK02180; Q5K9E9; XP_567692.1	3254682	Pf00117, Pf00958, Pf02540	other molecular function	cytosol	other metabolic processes		XP_567692.1	GMP synthase (glutamine-hydrolyzing), putative [Cryptococcus neoformans var. neoformans JEC21]	0.84	0.934	2.428	2.351	1.983	1.111	2.889	2.797	2.359	2.599	2.517	2.123	0.968	0.817	0.844	0.931568	0.999962	0.000436447	0.00112144	0.0011901	0.972014	0.000118421	0.000283548	0.000299606	0.000334152	0.0008466	0.000897673	0.986432	0.98238	1	28.2	23.7	26.3	68.4	66.3	55.9	20.64	16.19	4.78	18.09	11.6
A0A854QH21; J9VUY6; XP_012052820.1	23885547	Pf00117, Pf00958, Pf02540	other molecular function		other metabolic processes		XP_012052820.1	GMP synthase [glutamine-hydrolyzing] [Cryptococcus neoformans var. grubii H99]	0.84	0.934	2.428	2.351	1.983	1.111	2.889	2.797	2.359	2.599	2.517	2.123	0.968	0.817	0.844	0.931568	0.999962	0.000436447	0.00112144	0.0011901	0.972014	0.000118421	0.000283548	0.000299606	0.000334152	0.0008466	0.000897673	0.986432	0.98238	1	28.2	23.7	26.3	68.4	66.3	55.9	20.64	16.19	4.78	18.09	11.6
A0A854Q6W3; J9W081; XP_012051952.1	23888185	Pf05719	other molecular function	other membranes;ER/Golgi			XP_012051952.1	golgi phosphoprotein 3 [Cryptococcus neoformans var. grubii H99]	0.916	0.982	1.642	1.669	1.546	1.072	1.793	1.822	1.689	1.673	1.7	1.575	1.016	0.942	0.927	0.285162	0.999966	0.0125982	0.0133456	0.027791	0.220623	0.000364527	0.000383086	0.000727881	0.0170575	0.0180735	0.0376549	1	0.99645	0.997514	57.8	52.9	56.7	94.8	96.4	89.3	4.89	26.4	12.38	3.65	9.96
A0A854QK05; J9VP96; XP_012047614.1	23887461	Pf01227	other molecular function		other metabolic processes		XP_012047614.1	GTP cyclohydrolase I [Cryptococcus neoformans var. grubii H99]	5.28	2.423	1.63	4.633	1.916	0.459	0.309	0.877	0.363	0.673	1.912	0.791	2.843	1.176	0.414	0.687219	0.999644	0.999948	0.770362	0.999996	0.521847	0.57524	0.999985	0.749965	0.999999	0.608641	0.998244	0.662747	0.999511	0.826698	12.5	66.2	30.4	20.4	58.1	24	127.66	48.7	102.73	22.39	37.35
A0A225YMQ9; A0A854QJC0; J9VQ82; XP_012050041.1	23885900	Pf00071	other molecular function	nucleus	transport		XP_012050041.1	GTP-binding nuclear protein spi1 [Cryptococcus neoformans var. grubii H99]	0.841	0.941	1.261	1.485	1.277	1.119	1.499	1.766	1.519	1.339	1.578	1.357	1.178	1.013	0.86	0.920209	0.999497	0.858238	0.901497	0.709852	0.983809	0.34819	0.401022	0.231105	0.70173	0.762312	0.532537	0.999997	0.999602	0.998156	632.7	532.1	595.5	797.6	939.5	808.1	3.82	27.83	4.25	33.1	34.58
A0A854QPG3; J9VGI1; XP_012047300.1	23887443	Pf00009, Pf03144	other molecular function				XP_012047300.1	GTP-binding protein 1 [Cryptococcus neoformans var. grubii H99]	1.237	1.046	0.788	0.682	0.696	0.845	0.637	0.552	0.563	0.754	0.653	0.666	0.866	0.883	1.02	0.009068	0.978075	0.00670746	7.81359e-05	0.000334742	0.0295964	1.40087e-05	6.2418e-07	1.73334e-06	0.00214622	3.18843e-05	0.000125461	0.0924969	0.430751	0.889017	300.5	371.7	314.2	236.8	205.1	209.2	4.05	14.42	4.72	1.18	6.03
T2BQS1; XP_012047597.1	23887443	Pf00009	other molecular function				XP_012047597.1	GTP-binding protein 1, variant [Cryptococcus neoformans var. grubii H99]	1.237	1.046	0.788	0.682	0.696	0.845	0.637	0.552	0.563	0.754	0.653	0.666	0.866	0.883	1.02	0.009068	0.978075	0.00670746	7.81359e-05	0.000334742	0.0295964	1.40087e-05	6.2418e-07	1.73334e-06	0.00214622	3.18843e-05	0.000125461	0.0924969	0.430751	0.889017	300.5	371.7	314.2	236.8	205.1	209.2	4.05	14.42	4.72	1.18	6.03
A0A225XGC7; A0A854Q552; J9VUX3; XP_012053100.1	23889296	Pf00071	other molecular function				XP_012053100.1	GTP-binding protein ryh1 [Cryptococcus neoformans var. grubii H99]	0.879	1.421	1.179	1.339	1.156	1.617	1.342	1.524	1.316	0.83	0.942	0.814	1.136	0.981	0.864	0.999929	0.897471	0.973586	0.826856	0.974721	0.808453	0.927323	0.719465	0.929525	0.999577	0.999974	0.999523	0.996386	1	0.996108	784.5	689.2	1114.6	924.9	1050.4	907.2	24.95	24.82	50.49	5.48	12.22
A0A095CHA4; A0A0D0UUS2; A0A0D0VFT6; A0A0D0XI11; A0A0D0YCQ2; A0A225ZDR5; A0A854QJL6; cgi:CGB_D1500C; E6R5J3; J9VIQ6; XP_012048696.1	10191066; 23888419	Pf00071	other molecular function				XP_012048696.1	GTP-binding protein ypt1 [Cryptococcus neoformans var. grubii H99]	0.953	1.492	2.154	2.372	2.149	1.566	2.261	2.49	2.255	1.444	1.59	1.44	1.101	0.998	0.906	1	0.582918	0.016918	0.0125792	0.00990365	0.574235	0.0164906	0.0122628	0.00965573	0.247846	0.19142	0.153952	0.999969	0.999437	0.999989	1237.5	1178.9	1845.8	2665.4	2935.2	2658.9	8.48	21.69	32.83	12.2	23.93
A0A854QJ09; J9VLX1; XP_012050108.1	23885997	Pf00071	other molecular function				XP_012050108.1	GTP-binding protein ypt3 [Cryptococcus neoformans var. grubii H99]	1.191	1.303	1.472	1.652	1.552	1.093	1.235	1.387	1.303	1.13	1.268	1.192	1.123	1.055	0.94	0.986408	0.585802	0.0609403	0.0373409	0.0659261	0.902883	0.167789	0.105922	0.180351	0.617876	0.45444	0.645083	0.99963	1	0.999233	2075.3	2472.3	2703.4	3054.4	3428.7	3221.4	7.13	11.12	26.53	6.7	9.98
Q5KAE3; XP_024513623.1		Pf00071	other molecular function	plasma membrane;other membranes;other cytoplasmic organelle;other cell component	cell organization and biogenesis;transport		XP_024513623.1	GTPase, putative [Cryptococcus neoformans var. neoformans JEC21]
J9VT59; XP_012049425.1	23884994	Pf00400			signal transduction		XP_012049425.1	guanine nucleotide-binding protein subunit beta [Cryptococcus neoformans var. grubii H99]
A0A854QKS3; J9VKI8; XP_012049360.1	23884910	Pf01472, Pf01509, Pf08068, Pf16198	nucleic acid binding activity;other molecular function	other cell component	RNA metabolism OR transcription;other metabolic processes		XP_012049360.1	H/ACA ribonucleoprotein complex subunit 4 [Cryptococcus neoformans var. grubii H99]	1.069	0.862	0.707	0.651	0.758	0.807	0.661	0.609	0.709	0.82	0.755	0.879	0.921	1.073	1.165	0.99723	0.999999	0.134378	0.0518033	0.230732	0.999011	0.0653349	0.0244908	0.116766	0.117144	0.0448063	0.203152	0.990275	0.999037	0.928111	171.8	183.6	148.1	121.4	111.8	130.2	2.33	16.22	31.46	8.06	9.01
cne:CNA03160; Q5KPD7; XP_566757.1	3253387	Pf00012	other molecular function	cytosol;other cell component	stress response;other biological processes		XP_566757.1	heat shock protein sks2 (heat shock cognate protein hsc1), putative [Cryptococcus neoformans var. neoformans JEC21]	2.29	2.169	0.907	0.475	0.574	0.947	0.396	0.207	0.251	0.418	0.219	0.265	0.524	0.633	1.208	0.8671	0.987243	1	0.323139	0.532508	0.995544	0.879146	0.0580668	0.114526	0.989772	0.129531	0.242886	0.310386	0.515737	0.998003	34.8	79.7	75.5	31.6	16.5	20	48.7	28.02	44.82	112.77	16.67
Q55HF6; Q5K6Z5; XP_568651.2	3255397	Pf00012	other molecular function	ER/Golgi	other biological processes		XP_568651.2	heat shock protein, putative [Cryptococcus neoformans var. neoformans JEC21]	1.207	1.257	1.341	1.418	1.414	1.041	1.11	1.175	1.171	1.066	1.128	1.125	1.058	1.055	0.997	0.756774	0.897988	0.135289	0.0969773	0.144744	0.999493	0.723859	0.605674	0.747275	0.546502	0.433144	0.571025	0.99993	1	0.999823	1605.6	1938.5	2018.7	2152.4	2277.4	2270.4	14.61	15.08	16.18	8.08	6.2
J9VTM7; XP_012050762.1	23889838	Pf00728	other molecular function		other metabolic processes		XP_012050762.1	hexosaminidase [Cryptococcus neoformans var. grubii H99]	1.009	1.249	0.171	0.15	0.175	1.238	0.17	0.149	0.173	0.137	0.12	0.14	0.875	1.02	1.165	0.962934	1	0.114093	0.0922248	0.128443	0.970114	0.366096	0.307684	0.402013	0.121642	0.0984374	0.13684	0.999993	1	0.999933	1486.7	1500	1857.2	254.8	223	259.9	62.4	90.26	58.2	7.8	21.24
Q5KNL1; XP_024511971.1		Pf00454, Pf02259, Pf20175, Pf20206	kinase activity	nucleus;other cell component	protein metabolism;DNA metabolism;other metabolic processes;stress response;other biological processes		XP_024511971.1	histone acetyltransferase, putative [Cryptococcus neoformans var. neoformans JEC21]
A0A225Z5T4; A0A854QBZ7; J9VM28; XP_012048785.1	23888550	Pf00125, Pf16211	nucleic acid binding activity;other molecular function	nucleus;other cell component			XP_012048785.1	histone H2A.Z [Cryptococcus neoformans var. grubii H99]	1.191	0.88	0.82	1.06	0.991	0.739	0.689	0.89	0.832	0.932	1.204	1.126	1.293	1.208	0.935	0.8552	0.99791	0.999141	0.999961	0.987416	0.975301	0.677171	0.923291	0.994134	0.968253	0.999875	0.999943	0.993595	0.920178	0.997537	511.4	609	450.3	419.4	542.3	506.9	14.83	21.78	30.17	17.62	16.59
A0A0D0TTY2; A0A0D0Z6A1; A0A854QHY8; J9VR81; XP_012049258.1	23884764	Pf00009, Pf03144, Pf09173	nucleic acid binding activity;other molecular function		protein metabolism;other metabolic processes		XP_012049258.1	histone-lysine N-methyltransferase Su(var)3-9 [Cryptococcus neoformans var. grubii H99]	1.05	1.032	2.928	2.207	2.313	0.984	2.79	2.103	2.204	2.836	2.138	2.24	0.754	0.79	1.048	0.996336	0.999064	1.45691e-06	2.53476e-05	2.37038e-05	0.956836	2.34435e-06	4.55885e-05	4.25155e-05	1.0307e-06	1.65701e-05	1.55259e-05	0.170396	0.185289	1	115	120.7	118.7	336.6	253.7	265.9	15.61	10.69	18.72	9.15	10.07
J9VZ70; XP_012052712.1	23885416	Pf00012	other molecular function	nucleus	RNA metabolism OR transcription;other biological processes	SSA1	XP_012052712.1	hsp71-like protein [Cryptococcus neoformans var. grubii H99]	1.039	1.056	0.864	0.9	0.912	1.016	0.832	0.866	0.877	0.818	0.853	0.864	1.042	1.055	1.013	0.999812	0.998885	0.264439	0.763533	0.632811	0.999997	0.182202	0.621598	0.488809	0.15327	0.556942	0.428962	0.918668	0.973193	0.999873	2727	2832.9	2878.5	2355.8	2454.6	2485.7	5.61	11.07	11.1	1.91	8.21
J9VU43; XP_012052733.1	23885437	Pf00012	other molecular function		other biological processes		XP_012052733.1	hsp72-like protein [Cryptococcus neoformans var. grubii H99]	1.039	1.056	0.864	0.9	0.912	1.016	0.832	0.866	0.877	0.818	0.853	0.864	1.042	1.055	1.013	0.999812	0.998885	0.264439	0.763533	0.632811	0.999997	0.182202	0.621598	0.488809	0.15327	0.556942	0.428962	0.918668	0.973193	0.999873	2727	2832.9	2878.5	2355.8	2454.6	2485.7	5.61	11.07	11.1	1.91	8.21
A0A226A1D0; A0A854QRI2; J9VEL7; XP_012046659.1	23884151	Pf00012	other molecular function		other biological processes		XP_012046659.1	hsp75-like protein [Cryptococcus neoformans var. grubii H99]	2.29	2.169	0.907	0.475	0.574	0.947	0.396	0.207	0.251	0.418	0.219	0.265	0.524	0.633	1.208	0.8671	0.987243	1	0.323139	0.532508	0.995544	0.879146	0.0580668	0.114526	0.989772	0.129531	0.242886	0.310386	0.515737	0.998003	34.8	79.7	75.5	31.6	16.5	20	48.7	28.02	44.82	112.77	16.67
A0A225XFM3; A0A854Q8X3; J9VVA4; XP_012053168.1	23889384	Pf00183, Pf02518	other molecular function		other biological processes		XP_012053168.1	hsp90-like protein [Cryptococcus neoformans var. grubii H99]	0.919	0.877	0.626	0.597	0.667	0.954	0.68	0.649	0.725	0.713	0.68	0.761	0.954	1.066	1.118	0.94483	0.43857	0.0121005	0.0162718	0.0313324	0.896483	0.0531584	0.0712229	0.133389	0.270838	0.343879	0.54379	0.999969	0.9917	0.99855	2240	2059.1	1964	1401.2	1336.2	1493.8	15.25	3.61	20.79	4.86	16.03
J9VJ39; XP_012047270.1	23887366		other molecular function				XP_012047270.1	hydrolase [Cryptococcus neoformans var. grubii H99]	0.813	0.92	1.092	1.167	1.192	1.132	1.343	1.436	1.466	1.187	1.268	1.295	1.069	1.091	1.021	0.049605	0.562176	0.451795	0.180578	0.264774	0.570837	0.00215739	0.000761204	0.00113294	0.0345348	0.011093	0.0172123	0.98174	0.998064	0.999786	237.4	193	218.4	259.2	277.1	282.8	5.7	6.63	10.95	5.96	5.65
Q55YM7; Q5KMZ9; XP_024512015.1		Pf12396					XP_024512015.1	hypothetical protein CNA08250 [Cryptococcus neoformans var. neoformans JEC21]	1.337	1.605	0.475	1.071	0.475	1.2	0.355	0.801	0.355	0.296	0.667	0.296	2.253	0.999	0.443	0.999568	0.999998	0.977837	0.998482	0.504798	0.998333	0.907321	0.979275	0.351341	0.988478	0.999619	0.559674	0.999487	0.877337	0.726778	617.7	825.9	991.2	293.5	661.4	293.2	55.28	41.55	56.85	128.97	11.74
J9VDW3; XP_012046521.1	23883959						XP_012046521.1	hypothetical protein CNAG_00091 [Cryptococcus neoformans var. grubii H99]	2.214	2.664	0.356	0.345	0.417	1.203	0.161	0.156	0.188	0.134	0.129	0.157	0.969	1.172	1.21	0.998067	0.999999	0.987972	0.314649	0.460163	0.999455	0.90092	0.173659	0.270787	0.977337	0.276034	0.410769	0.634028	0.799359	0.99956	86	190.3	229	30.6	29.6	35.8	86.55	67.72	71.59	151.19	64.77
J9VI44; XP_012046559.1	23884005	Pf08159		nucleus	RNA metabolism OR transcription;other metabolic processes		XP_012046559.1	hypothetical protein CNAG_00142 [Cryptococcus neoformans var. grubii H99]	0.606	1.082	1.249	0.619	0.888	1.785	2.061	1.021	1.465	1.154	0.572	0.82	0.495	0.711	1.435	0.998945	0.999953	0.921154	0.999996	0.998702	0.999974	0.988998	0.999835	1	0.967484	0.999999	0.999959	0.952	0.990258	0.999775	162.8	98.6	176.1	203.3	100.7	144.5	56.87	126.41	104.87	94.04	34.79
A0A854QLN4; J9VJG7; XP_012046847.1	23884412						XP_012046847.1	hypothetical protein CNAG_00626 [Cryptococcus neoformans var. grubii H99]	1.313	0.731	0.6	0.908	1.056	0.556	0.457	0.692	0.804	0.821	1.243	1.445	1.514	1.761	1.163	0.958329	0.999996	0.999999	0.999999	0.995331	0.977739	0.975171	0.935891	0.999411	1	0.999931	0.998629	0.999956	0.998288	0.989743	36.3	47.7	26.6	21.8	33	38.4	35.76	27.38	93.49	102.93	40.34
J9VF41; XP_012046974.1	23884583	Pf04568	other molecular function	mitochondrion	other biological processes		XP_012046974.1	hypothetical protein CNAG_00806 [Cryptococcus neoformans var. grubii H99]	0.843	2.183	1.577	1.049	1.491	2.589	1.87	1.244	1.769	0.722	0.48	0.683	0.665	0.946	1.422	0.999999	0.984697	0.865227	0.999657	0.999995	0.972681	0.824052	0.99995	0.999918	0.996382	0.929777	0.994004	0.724034	0.910705	0.998128	70.5	59.4	153.9	111.2	73.9	105.1	56.59	100.51	62.69	111.15	27.29
J9VK61; XP_012046450.1	23884624	Pf12396					XP_012046450.1	hypothetical protein CNAG_00848 [Cryptococcus neoformans var. grubii H99]	1.383	1.587	0.439	0.845	0.447	1.147	0.317	0.611	0.323	0.277	0.533	0.281	1.925	1.017	0.528	0.998859	1	0.963698	0.936255	0.426878	0.997796	0.846726	0.790126	0.263056	0.973088	0.95006	0.455389	0.999996	0.853154	0.900174	924.5	1278.4	1466.9	405.8	781.2	412.8	58.93	40.68	55.4	125.22	9.96
J9VQK4; XP_012049957.1	23885775						XP_012049957.1	hypothetical protein CNAG_02118 [Cryptococcus neoformans var. grubii H99]
A0A854QHZ4; J9VVE7; XP_012049967.1	23885786	Pf14613, Pf19343					XP_012049967.1	hypothetical protein CNAG_02129 [Cryptococcus neoformans var. grubii H99]	1.126	1.085	0.602	0.436	0.553	0.964	0.535	0.387	0.491	0.555	0.402	0.51	0.723	0.918	1.269	0.97143	1	0.99047	0.308922	0.740374	0.976443	0.764985	0.100209	0.338149	0.987777	0.295248	0.722238	0.608365	0.963323	0.95907	72	81.1	78.1	43.3	31.4	39.8	36.64	30.22	32.4	87.81	10.37
A0A854QCX0; J9VLL4; XP_012050162.1	23886080	Pf12006					XP_012050162.1	hypothetical protein CNAG_02463 [Cryptococcus neoformans var. grubii H99]
A0A225ZLM3; A0A854QJ33; J9VPP8; XP_012048273.1	23886548	Pf12585					XP_012048273.1	hypothetical protein CNAG_03007 [Cryptococcus neoformans var. grubii H99]	1.264	1.266	1.26	0.664	1.088	1.001	0.996	0.525	0.861	0.995	0.524	0.859	0.527	0.864	1.639	0.946058	1	0.866186	0.987355	1	0.95702	0.999853	0.675111	0.930119	0.885291	0.98243	0.999997	0.536791	0.840324	0.991993	208.2	263.2	263.6	262.3	138.2	226.5	16.45	93.39	47.19	135.2	41.9
J9VGW0; XP_012048308.1	23886595						XP_012048308.1	hypothetical protein CNAG_03058 [Cryptococcus neoformans var. grubii H99]	1.515	1.381	0.405	0.754	0.76	0.911	0.267	0.497	0.501	0.293	0.546	0.55	1.861	1.876	1.008	0.984982	0.998784	1	0.903329	0.992543	0.999748	0.981856	0.578284	0.831418	0.998274	0.731532	0.932556	0.912923	0.994149	0.996521	24.5	37.1	33.8	9.9	18.4	18.6	39.89	50.91	85.41	152.86	60.03
A0A854QA92; J9VQ34; XP_012051050.1	23886668						XP_012051050.1	hypothetical protein CNAG_03142 [Cryptococcus neoformans var. grubii H99]	1.21	0.665	0.391	0.293	0.396	0.55	0.323	0.242	0.327	0.587	0.441	0.596	0.751	1.014	1.351	0.997205	0.999984	0.998845	0.42001	0.517842	0.988967	0.95905	0.231215	0.299277	0.999918	0.502427	0.60604	0.624308	0.727728	0.999963	100.1	121.1	66.5	39.1	29.3	39.6	35.83	9.53	97.11	120.19	26.1
A0A854QDX2; J9VUT1; XP_012051051.1	23886669	Pf04119					XP_012051051.1	hypothetical protein CNAG_03143 [Cryptococcus neoformans var. grubii H99]
A0A854QJ16; J9VFN3; XP_012047172.1	23887143						XP_012047172.1	hypothetical protein CNAG_03667 [Cryptococcus neoformans var. grubii H99]	1.413	1.594	0.66	0.457	0.541	1.128	0.467	0.323	0.383	0.414	0.287	0.34	0.693	0.821	1.184	0.993023	0.970594	0.999999	0.401858	0.629213	0.999927	0.986564	0.189821	0.34136	0.954275	0.137401	0.256115	0.445272	0.677891	0.99801	132.9	187.8	211.7	87.6	60.7	71.9	23.88	38.08	39.48	96.55	27.19
J9VJ87; XP_012047579.1	23887419						XP_012047579.1	hypothetical protein CNAG_03966 [Cryptococcus neoformans var. grubii H99]
J9VS18; XP_012051735.1	23887762	Pf00013	nucleic acid binding activity				XP_012051735.1	hypothetical protein CNAG_04327 [Cryptococcus neoformans var. grubii H99]	20.931	5.889	0.117	0.175	0.128	0.281	0.01	0.01	0.01	0.02	0.03	0.022	1.5	1.094	0.729	0.246	0.874201	0.0718175	0.189026	0.119178	0.881884	0.00275235	0.00921768	0.00595001	0.02504	0.0642446	0.0416333	0.999164	1	0.999519	70.7	1479	416.2	8.3	12.4	9	153.22	52.69	60.27	72.64	39.06
J9VS67; XP_012052288.1	23888278						XP_012052288.1	hypothetical protein CNAG_04903 [Cryptococcus neoformans var. grubii H99]	2.079	1.561	0.24	0.268	0.179	0.751	0.115	0.129	0.086	0.154	0.172	0.114	1.118	0.745	0.666	0.981099	0.999998	0.994705	0.840838	0.656863	0.984291	0.772338	0.433176	0.268489	0.981085	0.739634	0.524764	0.964963	0.839675	0.9989	14.4	30	22.6	3.5	3.9	2.6	103.37	24.24	52.78	151.7	40.94
J9W049; XP_012053140.1	23889347						XP_012053140.1	hypothetical protein CNAG_06109 [Cryptococcus neoformans var. grubii H99]	3.568	2.891	1.034	1.552	1.801	0.81	0.29	0.435	0.505	0.358	0.537	0.623	1.501	1.741	1.16	0.885567	0.990778	0.974332	0.999875	1	0.995675	0.999257	0.779748	0.858595	0.999985	0.959877	0.984964	0.921209	0.962932	0.999976	15	53.4	43.3	15.5	23.2	26.9	82.21	87.23	58.19	133.72	49.78
A0A854Q5A8; J9VV35; XP_012053143.1	23889349	Pf04774, Pf09598	nucleic acid binding activity				XP_012053143.1	hypothetical protein CNAG_06113 [Cryptococcus neoformans var. grubii H99]	1.596	1.231	0.325	0.245	0.31	0.771	0.203	0.154	0.194	0.264	0.199	0.252	0.756	0.954	1.262	0.999867	0.999945	0.989142	0.187563	0.407098	1	0.954746	0.130002	0.299166	0.962732	0.138206	0.315348	0.425967	0.738652	0.991876	104.6	167	128.8	34	25.7	32.4	17.48	50.18	57.21	136.84	42.06
A0A854QJE7; J9VN23; XP_012047138.1	23889884						XP_012047138.1	hypothetical protein CNAG_06709 [Cryptococcus neoformans var. grubii H99]	0.756	0.699	11.158	14.337	12.183	0.924	14.753	18.956	16.109	15.972	20.523	17.44	1.285	1.092	0.85	0.998224	0.999964	4.68329e-05	2.05637e-05	3.88132e-05	0.990093	2.82457e-05	1.27488e-05	2.35576e-05	5.91017e-05	2.56213e-05	4.88374e-05	0.98258	0.999987	0.994397	16.8	12.7	11.8	187.8	241.4	205.1	68.6	28.47	40.85	6.78	7.16
J9VSD0; XP_012049604.1	23890022						XP_012049604.1	hypothetical protein CNAG_06864 [Cryptococcus neoformans var. grubii H99]	1.402	1.228	0.152	0.16	0.115	0.876	0.109	0.114	0.082	0.124	0.13	0.094	1.052	0.755	0.718	0.988062	0.999987	0.00302781	0.00261756	0.00197204	0.996639	0.00115577	0.00100551	0.000767215	0.00238905	0.00206837	0.0015629	0.999999	0.999753	0.999968	212	297.1	260.3	32.3	34	24.4	57.93	52.29	89.41	29.59	35.74
A0A854QB68; J9VKA5; XP_012048920.1	23890111	Pf00063, Pf00612, Pf01843	cytoskeletal activity;other molecular function	cytoskeleton			XP_012048920.1	hypothetical protein CNAG_06971 [Cryptococcus neoformans var. grubii H99]	0.923	1.15	0.97	0.905	0.969	1.246	1.051	0.98	1.05	0.843	0.787	0.843	0.933	0.999	1.071	0.972593	0.993946	0.994129	0.998573	0.999944	0.796978	0.999913	0.999068	0.993116	0.89213	0.935836	0.974867	0.999991	0.999394	0.999958	111.5	102.9	128.2	108.1	100.9	108.1	21.36	47.05	13.31	11.85	21.1
J9VVT5; XP_012050979.1	23890559			other membranes			XP_012050979.1	hypothetical protein CNAG_07739 [Cryptococcus neoformans var. grubii H99]
J9W2H8; XP_012053003.1	23890713	Pf00621, Pf00780, Pf15405	enzyme regulator activity				XP_012053003.1	hypothetical protein CNAG_07903 [Cryptococcus neoformans var. grubii H99]	0.929	1.273	1.395	1.561	1.477	1.37	1.501	1.68	1.589	1.095	1.226	1.16	1.119	1.059	0.946	1	0.461814	0.599812	0.33021	0.229205	0.430962	0.566081	0.305116	0.210241	0.999837	0.999749	0.993642	0.994427	0.966101	0.999783	156.6	145.6	199.5	218.5	244.6	231.4	7.16	22.48	37.59	11.9	16.85
Q55XV1; Q5KM42; XP_024512158.1		Pf00227	other molecular function	nucleus;other cell component	protein metabolism;other metabolic processes		XP_024512158.1	hypothetical protein CNB03070 [Cryptococcus neoformans var. neoformans JEC21]	0.844	1.007	3.959	4.081	3.984	1.194	4.69	4.835	4.72	3.93	4.051	3.955	1.031	1.006	0.976	0.957056	0.99313	0.000104212	0.000172439	0.000209608	0.745372	3.58586e-05	5.73285e-05	6.87615e-05	0.000218775	0.000370735	0.000454793	0.998842	0.994738	0.99999	239.7	202.3	241.4	948.8	978	954.8	3.53	47.52	16.43	16.9	12.59
cnb:CNBA0060; Q561J1; XP_777999.1	4933272	Pf01145		other membranes;mitochondrion			XP_777999.1	hypothetical protein CNBA0060 [Cryptococcus neoformans var. neoformans B-3501A]	1.226	1.157	1.084	1.218	1.155	0.944	0.884	0.993	0.942	0.937	1.052	0.998	1.123	1.065	0.948	0.995032	0.998359	0.997397	0.983556	0.980541	0.999998	1	0.999985	0.999967	1	0.999794	0.999671	0.999911	0.999845	1	248.2	304.2	287.2	269	302.2	286.6	10.58	17.54	43.44	7.35	13.52
cnb:CNBA0470; Q561E6; XP_778044.1	4933298	Pf00118	other molecular function	cytosol	other biological processes		XP_778044.1	hypothetical protein CNBA0470 [Cryptococcus neoformans var. neoformans B-3501A]	0.717	0.947	1.919	1.749	2.05	1.32	2.674	2.437	2.858	2.027	1.847	2.165	0.911	1.068	1.172	0.297833	0.999453	0.000775254	0.0051658	0.000550969	0.446119	3.66581e-05	0.000178414	2.76263e-05	0.000483741	0.0030865	0.000346835	0.82802	0.999889	0.710031	339.8	243.8	321.7	652	594.2	696.7	7.91	28.98	12.19	15.1	4.1
cnb:CNBA0870; F5HHC1; XP_778084.1	4933338	Pf00493, Pf14551, Pf17207, Pf17855	nucleic acid binding activity;other molecular function	nucleus;other cell component	cell organization and biogenesis;DNA metabolism;other metabolic processes		XP_778084.1	hypothetical protein CNBA0870 [Cryptococcus neoformans var. neoformans B-3501A]	0.857	1.149	2.572	2.403	3.252	1.341	3.001	2.804	3.794	2.238	2.091	2.83	0.934	1.264	1.353	0.999021	0.855197	0.000286329	0.000992789	0.000110156	0.671724	0.000173348	0.000579525	6.86414e-05	0.00157732	0.00611155	0.000551828	0.953416	0.979727	0.652883	41.5	35.6	47.7	106.8	99.8	135.1	22.72	28.4	15.88	25.35	9.74
cnb:CNBA1200; Q560X2; XP_778118.1	4933371	Pf00899, Pf09358, Pf10585, Pf16190, Pf16191	other molecular function		protein metabolism;other metabolic processes		XP_778118.1	hypothetical protein CNBA1200 [Cryptococcus neoformans var. neoformans B-3501A]	0.828	0.914	1.6	1.657	1.606	1.104	1.932	2.001	1.939	1.75	1.812	1.756	1.036	1.004	0.969	0.714882	0.949098	0.0358963	0.00921602	0.034108	0.99188	0.00335462	0.000943936	0.0031945	0.00842973	0.00226174	0.00801518	0.960727	1	0.966461	520.8	431.2	476.2	833.2	862.9	836.3	9.82	21.58	24.25	11.38	11.52
cnb:CNBA1260; Q560W6; XP_778124.1	4933377	Pf08159		nucleus	RNA metabolism OR transcription;other metabolic processes		XP_778124.1	hypothetical protein CNBA1260 [Cryptococcus neoformans var. neoformans B-3501A]	0.606	1.082	1.249	0.619	0.888	1.785	2.061	1.021	1.465	1.154	0.572	0.82	0.495	0.711	1.435	0.998945	0.999953	0.921154	0.999996	0.998702	0.999974	0.988998	0.999835	1	0.967484	0.999999	0.999959	0.952	0.990258	0.999775	162.8	98.6	176.1	203.3	100.7	144.5	56.87	126.41	104.87	94.04	34.79
cnb:CNBA1310; cne:CNA01350; F5HG93; Q560W1; Q5KPW2; XP_778129.1	3253726; 4933382	Pf08082, Pf08083, Pf08084, Pf10596, Pf10597, Pf10598, Pf12134	nucleic acid binding activity;other molecular function	nucleus	cell organization and biogenesis;RNA metabolism OR transcription;other metabolic processes		XP_778129.1	hypothetical protein CNBA1310 [Cryptococcus neoformans var. neoformans B-3501A]	1.015	1.118	1.132	1.09	1.145	1.101	1.115	1.074	1.128	1.013	0.975	1.024	0.963	1.011	1.05	1	0.783441	0.942073	0.932092	0.840506	0.785107	0.942907	0.933012	0.841973	0.998237	0.998886	0.999996	1	0.99967	0.999833	1111.7	1128.5	1243	1258.6	1211.4	1272.6	13.9	7.89	40.28	10.47	16.81
cnb:CNBA2560; cne:CNA02700; F5HHS5; Q560I4; Q5KPI3; XP_778256.1	3253997; 4933510	Pf00118	other molecular function	cytosol	other biological processes		XP_778256.1	hypothetical protein CNBA2560 [Cryptococcus neoformans var. neoformans B-3501A]	0.805	0.868	2.075	1.752	2.013	1.078	2.577	2.176	2.5	2.391	2.019	2.32	0.844	0.97	1.149	0.45966	0.616454	0.000108738	0.00174648	9.49077e-05	0.9997	1.06065e-05	0.00011332	9.44376e-06	1.46748e-05	0.000165972	1.30306e-05	0.443484	0.999998	0.392019	327.3	263.6	284	679.1	573.4	658.9	18.64	12.56	10.88	8.13	8.24
cnb:CNBA2670; cne:CNA02810; O74650; P0CQ42; P0CQ43; Q560H3; Q5KPH2; Q9HFU0; XP_778267.1	3253597; 4933521	Pf00071	other molecular function	plasma membrane;other membranes	signal transduction	RAS1	XP_778267.1	hypothetical protein CNBA2670 [Cryptococcus neoformans var. neoformans B-3501A]	0.995	1.059	1.93	2.017	2.054	1.064	1.94	2.027	2.065	1.822	1.904	1.94	1.045	1.064	1.019	0.999894	0.999478	0.0399592	0.0407054	0.0595076	0.999999	0.0583703	0.0594488	0.0864327	0.0674978	0.0687373	0.0996412	1	0.999865	0.999893	338.5	336.8	358.5	653.3	682.8	695.4	5.35	30.19	28.7	27.07	15.41
cnb:CNBA3060; Q560D4; XP_778306.1	4933560	Pf00012	other molecular function		other biological processes		XP_778306.1	hypothetical protein CNBA3060 [Cryptococcus neoformans var. neoformans B-3501A]	2.29	2.169	0.907	0.475	0.574	0.947	0.396	0.207	0.251	0.418	0.219	0.265	0.524	0.633	1.208	0.8671	0.987243	1	0.323139	0.532508	0.995544	0.879146	0.0580668	0.114526	0.989772	0.129531	0.242886	0.310386	0.515737	0.998003	34.8	79.7	75.5	31.6	16.5	20	48.7	28.02	44.82	112.77	16.67
cnb:CNBA3460; Q55ZZ4; Q5KP98; XP_778346.1	4933604	Pf07814					XP_778346.1	hypothetical protein CNBA3460 [Cryptococcus neoformans var. neoformans B-3501A]	9.425	15.717	100	100	100	1.667	15.661	16.858	15.812	9.392	10.11	9.483	1.076	1.01	0.938	0.0200091	0.00553051	3.00837e-05	2.55124e-05	2.8561e-05	0.920552	0.0030034	0.00233685	0.00277479	0.0116799	0.00886652	0.0107083	0.999877	1	0.999981	0.3	3.2	5.3	50.2	54	50.7	98.63	44.07	72.66	19.21	20.58
cnb:CNBA3650; Q55ZX5; XP_777896.1	4933623	Pf00069	kinase activity;other molecular function		protein metabolism;other metabolic processes		XP_777896.1	hypothetical protein CNBA3650 [Cryptococcus neoformans var. neoformans B-3501A]	0.825	0.911	0.715	0.624	0.732	1.105	0.868	0.757	0.888	0.785	0.685	0.803	0.873	1.023	1.172	0.923877	0.953328	0.684379	0.14428	0.310105	0.999997	0.994169	0.52548	0.813194	0.985969	0.464024	0.756268	0.813473	0.976852	0.994198	348.3	287.2	317.3	249.2	217.5	254.9	11.16	18.1	27.89	13.77	2.13
A0A095C4B1; A0A0D0T887; A0A0D0VQB7; A0A0D0Y912; A0A0D0YU60; cgi:CGB_A4040C; cnb:CNBA3770; cne:CNA03970; E6QXL3; F5HCS6; Q55ZW3; Q5KP72; XP_777908.1	10188271; 3253817; 4933636	Pf00149	other molecular function	nucleus;other cell component	cell cycle OR cell proliferation;protein metabolism;DNA metabolism;other metabolic processes;stress response;signal transduction;other biological processes		XP_777908.1	hypothetical protein CNBA3770 [Cryptococcus neoformans var. neoformans B-3501A]	0.887	1.14	2.052	1.732	2.041	1.285	2.313	1.953	2.301	1.801	1.52	1.791	0.844	0.995	1.178	0.372004	1	0.0252013	0.144273	0.0350929	0.395874	0.000902272	0.00480066	0.00121841	0.023179	0.133497	0.0322815	0.88906	0.999948	0.948987	79	70.1	90.1	162.2	136.9	161.3	15.44	39.52	21.37	8.83	5.71
cnb:CNBA3830; Q55ZV7; XP_777914.1	4933642	Pf00069	kinase activity;other molecular function		protein metabolism;other metabolic processes		XP_777914.1	hypothetical protein CNBA3830 [Cryptococcus neoformans var. neoformans B-3501A]	1.121	1.025	0.155	0.185	0.178	0.914	0.138	0.165	0.159	0.151	0.181	0.173	1.193	1.145	0.96	0.997173	0.999284	0.00460859	0.00696454	0.00425508	0.965613	0.00224288	0.00335246	0.00207555	0.0080075	0.0121783	0.00738289	0.999825	1	0.999582	332.9	373.2	341.1	51.7	61.6	59.2	55.06	44.54	74.44	30.31	31.53
cnb:CNBA3860; cne:CNA04060; F5HDQ4; Q55ZV4; Q5KP62; XP_777917.1	3253248; 4933645	Pf00438, Pf02772, Pf02773	other molecular function	cytosol	other metabolic processes		XP_777917.1	hypothetical protein CNBA3860 [Cryptococcus neoformans var. neoformans B-3501A]	0.928	1.325	1.168	0.952	1.28	1.428	1.259	1.027	1.38	0.881	0.719	0.966	0.816	1.096	1.344	0.771182	0.893395	0.654542	0.999901	0.351616	0.242948	0.116231	0.874859	0.0459406	0.995912	0.795842	0.892625	0.526956	0.991677	0.259539	318.5	295.5	422.1	371.9	303.3	407.7	10.13	17.45	21.48	16.71	14.37
cnb:CNBA3960; cne:CNA04140; F5HHC7; Q55ZU4; Q5KP54; XP_777927.1	3253369; 4933655	Pf01207	other molecular function		RNA metabolism OR transcription;other metabolic processes		XP_777927.1	hypothetical protein CNBA3960 [Cryptococcus neoformans var. neoformans B-3501A]
cnb:CNBA4250; cne:CNA04420; F5HIA7; Q55ZR5; Q5KP26; XP_777956.1	3253344; 4933684	Pf05187, Pf13450	other molecular function	other membranes;mitochondrion	other metabolic processes		XP_777956.1	hypothetical protein CNBA4250 [Cryptococcus neoformans var. neoformans B-3501A]	0.948	0.794	0.504	0.48	0.511	0.838	0.532	0.506	0.54	0.635	0.604	0.644	0.952	1.014	1.066	0.995445	0.999924	0.0094646	0.00697964	0.0171844	0.977524	0.00418218	0.00310884	0.00750113	0.0135008	0.0099315	0.0245799	0.999963	0.999051	0.99329	67.2	63.7	53.3	33.9	32.2	34.3	16.5	15.26	27.2	18.7	7.48
XP_777958.1							XP_777958.1	hypothetical protein CNBA4270 [Cryptococcus neoformans var. neoformans B-3501A]	0.919	1.155	1.127	1.077	1.173	1.258	1.227	1.173	1.277	0.975	0.932	1.015	0.956	1.041	1.089	0.999355	0.353761	0.930038	0.99746	0.676483	0.522216	0.988548	0.999997	0.845964	0.849342	0.583946	0.989183	0.995351	0.992167	0.890371	72.3	66.4	83.5	81.5	77.9	84.8	15.33	25.31	24.07	4.25	9.51
A0A226A241; A0A854QLB3; cnb:CNBA4460; cne:CNA04650; F5HBR8; Q55ZP4; Q5KP06; XP_777977.1	3253304; 4933708	Pf00022					XP_777977.1	hypothetical protein CNBA4460 [Cryptococcus neoformans var. neoformans B-3501A]	0.916	0.781	0.492	0.591	0.537	0.853	0.537	0.646	0.586	0.629	0.757	0.687	1.202	1.091	0.908	0.972804	0.558549	0.000448034	0.00368943	0.000411113	0.923019	0.00136575	0.0125221	0.00124664	0.0063478	0.0627286	0.00575997	0.74603	1	0.71386	51215.9	46912.3	40024.5	25188.8	30285.4	27489.4	6.85	12.07	9.58	2.23	14.61
cnb:CNBA5920; Q55Z96; XP_777714.1	4933856	Pf00454, Pf02259, Pf20175, Pf20206	kinase activity	other cell component	protein metabolism;other metabolic processes		XP_777714.1	hypothetical protein CNBA5920 [Cryptococcus neoformans var. neoformans B-3501A]
cnb:CNBA6120; Q55Z76; XP_777734.1	4933876	Pf00005, Pf06472	transporter activity;other molecular function	other membranes	transport		XP_777734.1	hypothetical protein CNBA6120 [Cryptococcus neoformans var. neoformans B-3501A]	1.114	1.059	1.163	0.797	1.078	0.951	1.044	0.715	0.968	1.098	0.752	1.018	0.685	0.927	1.353	0.875679	0.999998	0.978205	0.463318	0.999999	0.913258	0.998508	0.0967347	0.842046	0.989195	0.409663	0.999963	0.178826	0.965702	0.50655	272.6	303.7	288.8	317.1	217.2	293.9	19.38	14.87	11.56	17.24	11.98
cnb:CNBA6420; Q55Z46; XP_777764.1	4933906	Pf00169, Pf00225, Pf00498, Pf12423, Pf12473, Pf16183	cytoskeletal activity;other molecular function	cytoskeleton;other cell component	other biological processes		XP_777764.1	hypothetical protein CNBA6420 [Cryptococcus neoformans var. neoformans B-3501A]	0.779	0.843	1.207	1.174	1.247	1.082	1.551	1.508	1.602	1.433	1.393	1.48	0.972	1.033	1.062	0.833885	0.810178	0.119188	0.37721	0.0970552	1	0.016431	0.0623305	0.0132495	0.0150956	0.057326	0.0121759	0.963671	0.999994	0.933914	352.7	274.7	297.3	425.9	414.2	440	9.14	19.82	12.53	12.78	6.31
cnb:CNBA6650; cne:CNA06840; P0CR28; P0CR29; Q55Z22; Q5KND8; XP_777543.1	3253241; 4933930	Pf06068, Pf17856	other molecular function	nucleus;other cell component	cell organization and biogenesis;protein metabolism;DNA metabolism;RNA metabolism OR transcription;other metabolic processes;stress response;other biological processes	RVB2	XP_777543.1	hypothetical protein CNBA6650 [Cryptococcus neoformans var. neoformans B-3501A]	1.038	0.835	0.678	0.653	0.832	0.804	0.653	0.629	0.801	0.812	0.782	0.996	0.963	1.226	1.273	0.998943	0.56227	0.213226	0.300945	0.809221	0.766311	0.353381	0.474839	0.944774	0.968948	0.994254	0.997132	0.999852	0.824006	0.919614	30	31.1	25	20.3	19.6	24.9	16.86	19.12	14.12	14.77	34.25
A0A095C6P8; A0A0D0V7E0; A0A226A090; A0A854QQP7; cnb:CNBA6760; F5HI86; J9VHI6; Q55Z11; Q5KNC7; XP_777554.1	23884498; 4933941	Pf00034	other molecular function	other membranes;mitochondrion	other metabolic processes		XP_777554.1	hypothetical protein CNBA6760 [Cryptococcus neoformans var. neoformans B-3501A]	0.997	1.205	0.488	0.361	0.397	1.209	0.489	0.362	0.398	0.405	0.299	0.329	0.74	0.814	1.101	0.999997	0.997191	0.993684	0.177924	0.282399	0.992397	0.997787	0.208924	0.326643	0.916816	0.0878648	0.145856	0.375385	0.542185	0.999451	723.6	721.5	872.1	352.9	261	287.3	15.27	18.33	46.18	104.61	16
cnb:CNBA7000; cne:CNA07200; P0CQ96; P0CQ97; Q55YY7; Q5KNA2; Q5KNA3; XP_777578.1	3253478; 4933966	Pf00270, Pf00271	nucleic acid binding activity;other molecular function	nucleus	RNA metabolism OR transcription;other metabolic processes;transport	SUB2	XP_777578.1	hypothetical protein CNBA7000 [Cryptococcus neoformans var. neoformans B-3501A]	1.076	1.124	1.173	1.192	1.213	1.044	1.09	1.108	1.127	1.044	1.061	1.079	1.017	1.034	1.017	0.988519	0.90751	0.724824	0.91193	0.427215	0.998335	0.962581	0.998582	0.763884	0.998354	1	0.930527	0.998078	0.993554	0.926677	308.7	332.1	346.9	362	368	374.4	15.76	5.19	16.13	14.52	7.62
cnb:CNBA7060; cne:CNA07260; F5HEJ1; Q55YY0; Q5KN95; XP_777585.1	3253744; 4933972	Pf00549, Pf08442	other molecular function	mitochondrion;other cell component	other metabolic processes		XP_777585.1	hypothetical protein CNBA7060 [Cryptococcus neoformans var. neoformans B-3501A]	0.962	1.073	1.782	1.718	1.846	1.116	1.854	1.787	1.92	1.661	1.601	1.72	0.964	1.036	1.074	0.998187	0.792143	4.72255e-05	0.000109168	3.78399e-05	0.946951	7.99151e-05	0.000190317	6.35328e-05	0.000262358	0.000667824	0.000204901	0.985274	0.99997	0.958802	126.7	121.9	136	225.9	217.8	234	16.28	4.79	12.19	6.9	9.98
cnb:CNBA7300; cne:CNA07480; F5HG79; Q55YV6; Q5KN74; XP_777609.1	3253654; 4933996	Pf00488, Pf01624, Pf05188, Pf05190, Pf05192	nucleic acid binding activity;other molecular function	nucleus;other cell component	DNA metabolism;other metabolic processes;stress response		XP_777609.1	hypothetical protein CNBA7300 [Cryptococcus neoformans var. neoformans B-3501A]	0.951	0.995	2.522	2.797	2.78	1.046	2.652	2.942	2.923	2.534	2.811	2.793	1.109	1.102	0.994	0.999999	0.993564	0.00375685	0.0100797	0.00457903	0.997366	0.00437279	0.0117849	0.0053355	0.00904156	0.0247457	0.0110787	0.98916	0.999995	0.996161	52.9	50.3	52.6	133.3	147.9	147	39.04	25.81	21.75	31.01	18.4
cnb:CNBA7450; cne:CNA07620; P0CQ70; P0CQ71; Q55YU1; Q5KN60; XP_777624.1	3253907; 4934011	Pf00270, Pf00271	nucleic acid binding activity;other molecular function	other cell component	protein metabolism;other metabolic processes	TIF1	XP_777624.1	hypothetical protein CNBA7450 [Cryptococcus neoformans var. neoformans B-3501A]	0.562	0.973	1.866	1.974	2.155	1.73	3.319	3.51	3.832	1.918	2.028	2.215	1.058	1.155	1.092	0.214923	0.970132	0.00574803	0.00756115	0.00210198	0.0649816	0.00014229	0.000178743	6.21922e-05	0.0203419	0.0269191	0.007166	0.999977	0.987101	0.964435	497.7	279.9	484.3	928.8	982.3	1072.6	15.74	38.46	17.06	24.77	2.86
cne:CNA07830; F5HHA3; Q55YR9; Q5KN39; XP_777647.1	3253659; 4934033	Pf04568	other molecular function	mitochondrion	other biological processes		XP_777647.1	hypothetical protein CNBA7670 [Cryptococcus neoformans var. neoformans B-3501A]	0.843	2.183	1.577	1.049	1.491	2.589	1.87	1.244	1.769	0.722	0.48	0.683	0.665	0.946	1.422	0.999999	0.984697	0.865227	0.999657	0.999995	0.972681	0.824052	0.99995	0.999918	0.996382	0.929777	0.994004	0.724034	0.910705	0.998128	70.5	59.4	153.9	111.2	73.9	105.1	56.59	100.51	62.69	111.15	27.29
cnb:CNBA7700; cne:CNA07860; P0CQ74; P0CQ75; Q55YR5; Q5KN36; XP_777650.1	3253536; 4934036	Pf00270, Pf00271	nucleic acid binding activity;other molecular function	nucleus;other cell component	protein metabolism;other metabolic processes	DED1	XP_777650.1	hypothetical protein CNBA7700 [Cryptococcus neoformans var. neoformans B-3501A]	0.848	1.65	1.69	2.073	1.671	1.947	1.994	2.446	1.971	1.024	1.256	1.012	1.227	0.989	0.806	0.994016	0.847479	0.253808	0.215206	0.176631	0.565525	0.114209	0.0950535	0.0766139	0.841283	0.786722	0.716521	0.999996	0.999841	0.999993	488.9	414.5	806.9	826.4	1013.7	816.9	16.29	26.15	32.47	37.47	17.06
cnb:CNBA8080; F5H9B7; XP_777688.1	4934075	Pf12396					XP_777688.1	hypothetical protein CNBA8080 [Cryptococcus neoformans var. neoformans B-3501A]	1.337	1.605	0.475	1.071	0.475	1.2	0.355	0.801	0.355	0.296	0.667	0.296	2.253	0.999	0.443	0.999568	0.999998	0.977837	0.998482	0.504798	0.998333	0.907321	0.979275	0.351341	0.988478	0.999619	0.559674	0.999487	0.877337	0.726778	617.7	825.9	991.2	293.5	661.4	293.2	55.28	41.55	56.85	128.97	11.74
cnb:CNBB0100; Q55YK6; XP_777436.1	4934093	Pf00170, Pf11785, Pf11786	other molecular function		RNA metabolism OR transcription		XP_777436.1	hypothetical protein CNBB0100 [Cryptococcus neoformans var. neoformans B-3501A]	1.122	0.963	0.01	0.01	0.01	0.859	0.01	0.01	0.01	0.01	0.01	0.01	0.711	1.064	1.498	0.999998	1	0.0140145	0.0152866	0.0233554	0.99999	0.0121897	0.0132846	0.0204712	0.0146661	0.0160017	0.0243786	0.999999	1	1	1260.8	1414.6	1214.7	10.7	7.6	11.3	111.37	106.41	107.73	47.41	122.26
cnb:CNBB0800; cne:CNB04920; F5HBN9; Q55YD6; Q5KLK7; XP_777506.1	3255782; 4934170	Pf01227	other molecular function	other cell component	other metabolic processes		XP_777506.1	hypothetical protein CNBB0800 [Cryptococcus neoformans var. neoformans B-3501A]	5.28	2.423	1.63	4.633	1.916	0.459	0.309	0.877	0.363	0.673	1.912	0.791	2.843	1.176	0.414	0.687219	0.999644	0.999948	0.770362	0.999996	0.521847	0.57524	0.999985	0.749965	0.999999	0.608641	0.998244	0.662747	0.999511	0.826698	12.5	66.2	30.4	20.4	58.1	24	127.66	48.7	102.73	22.39	37.35
cnb:CNBB0890; cne:CNB04850; F5HEL9; Q55YC7; Q5KLL4; XP_777515.1	3256089; 4934179	Pf00227, Pf10584		nucleus;other cell component	protein metabolism;other metabolic processes		XP_777515.1	hypothetical protein CNBB0890 [Cryptococcus neoformans var. neoformans B-3501A]
cnb:CNBB0960; cne:CNB04780; F5HDX0; Q55YC0; Q5KLM1; XP_777293.1	3256069; 4934186	Pf00009	nucleic acid binding activity;other molecular function		protein metabolism;other metabolic processes		XP_777293.1	hypothetical protein CNBB0960 [Cryptococcus neoformans var. neoformans B-3501A]	1.237	1.046	0.788	0.682	0.696	0.845	0.637	0.552	0.563	0.754	0.653	0.666	0.866	0.883	1.02	0.009068	0.978075	0.00670746	7.81359e-05	0.000334742	0.0295964	1.40087e-05	6.2418e-07	1.73334e-06	0.00214622	3.18843e-05	0.000125461	0.0924969	0.430751	0.889017	300.5	371.7	314.2	236.8	205.1	209.2	4.05	14.42	4.72	1.18	6.03
cnb:CNBB1220; Q55Y93; XP_777320.1	4934212						XP_777320.1	hypothetical protein CNBB1220 [Cryptococcus neoformans var. neoformans B-3501A]
cnb:CNBB1570; cne:CNB04170; F5HDN1; Q55Y58; Q5KLT1; XP_777355.1	3255691; 4934249	Pf01602	other molecular function	plasma membrane;other membranes;other cell component	transport		XP_777355.1	hypothetical protein CNBB1570 [Cryptococcus neoformans var. neoformans B-3501A]	0.89	1.144	0.949	0.932	0.998	1.285	1.066	1.048	1.122	0.829	0.815	0.873	0.983	1.052	1.071	0.991208	0.999262	0.993346	0.840971	0.920802	0.937117	1	0.988813	0.998451	0.945856	0.664877	0.779335	0.985729	0.997706	0.999928	722.4	642.9	826.3	685.4	673.5	721.2	25.92	28.88	18.89	15.22	6.34
cnb:CNBB1650; F5H9L3; Q55Y49; Q5KLT9; XP_777363.1	3255582; 4934257	Pf00180	other molecular function	mitochondrion	other metabolic processes		XP_777363.1	hypothetical protein CNBB1650 [Cryptococcus neoformans var. neoformans B-3501A]	1.076	1.035	0.668	0.546	0.653	0.961	0.621	0.508	0.606	0.646	0.528	0.631	0.817	0.976	1.194	0.785417	0.877739	0.00700772	0.000108836	0.00196316	0.999938	0.000898545	2.11163e-05	0.000282706	0.00122621	2.70125e-05	0.000378415	0.132231	0.964923	0.405911	1527.3	1643.8	1580.2	1020.9	834.6	996.7	8.3	9.94	7.83	13	7.06
cne:CNB04090; F5HHH1; Q55Y50; Q5KLU0; XP_777364.1	3255582; 4934257	Pf00180	other molecular function		other metabolic processes		XP_777364.1	hypothetical protein CNBB1650 [Cryptococcus neoformans var. neoformans B-3501A]	1.076	1.035	0.668	0.546	0.653	0.961	0.621	0.508	0.606	0.646	0.528	0.631	0.817	0.976	1.194	0.785417	0.877739	0.00700772	0.000108836	0.00196316	0.999938	0.000898545	2.11163e-05	0.000282706	0.00122621	2.70125e-05	0.000378415	0.132231	0.964923	0.405911	1527.3	1643.8	1580.2	1020.9	834.6	996.7	8.3	9.94	7.83	13	7.06
cnb:CNBB1810; cne:CNB03930; F5HHW5; Q55Y33; Q5KLV5; XP_777380.1	3255763; 4934273	Pf00004, Pf16450	other molecular function	nucleus;other cell component	cell organization and biogenesis;protein metabolism;other metabolic processes;other biological processes		XP_777380.1	hypothetical protein CNBB1810 [Cryptococcus neoformans var. neoformans B-3501A]	0.81	1.01	1.695	1.568	1.695	1.246	2.092	1.935	2.092	1.679	1.553	1.679	0.925	1	1.081	0.296381	0.999412	0.00127012	0.00165269	0.000559802	0.446735	5.49561e-05	6.83962e-05	2.78701e-05	0.000777199	0.00100478	0.000349845	0.999975	0.993133	0.977058	798.5	647.1	806.1	1353.8	1252	1353.8	5.64	14.27	14.66	10.2	7.63
A0A225ZU54; A0A854QJ02; cnb:CNBB2270; cne:CNB03430; J9VL79; P0CR30; P0CR31; Q55XY7; Q5KM05; XP_777426.1	23887312; 3255850; 4934319	Pf00025	other molecular function	other membranes;ER/Golgi	cell organization and biogenesis;transport;other biological processes	SAR1	XP_777426.1	hypothetical protein CNBB2270 [Cryptococcus neoformans var. neoformans B-3501A]	0.999	0.967	1.341	1.307	1.291	0.968	1.342	1.309	1.292	1.387	1.352	1.335	0.975	0.963	0.987	0.838837	1	0.207805	0.202551	0.102259	0.868455	0.0307716	0.0298883	0.014248	0.187514	0.182693	0.0914754	1	0.996883	0.9974	940.8	939.8	909.6	1261.5	1230.1	1214.4	6.64	19.29	9.05	10.54	5.19
cnb:CNBB2630; F5HII7; XP_777278.1	4934355	Pf00227	other molecular function	nucleus;other cell component	protein metabolism;other metabolic processes		XP_777278.1	hypothetical protein CNBB2630 [Cryptococcus neoformans var. neoformans B-3501A]	0.844	1.007	3.959	4.081	3.984	1.194	4.69	4.835	4.72	3.93	4.051	3.955	1.031	1.006	0.976	0.957056	0.99313	0.000104212	0.000172439	0.000209608	0.745372	3.58586e-05	5.73285e-05	6.87615e-05	0.000218775	0.000370735	0.000454793	0.998842	0.994738	0.99999	239.7	202.3	241.4	948.8	978	954.8	3.53	47.52	16.43	16.9	12.59
cnb:CNBB2650; Q55XU9; XP_777280.1	4934357	Pf01423		cytosol;nucleus	RNA metabolism OR transcription;other metabolic processes		XP_777280.1	hypothetical protein CNBB2650 [Cryptococcus neoformans var. neoformans B-3501A]	1.041	1.028	0.969	1.006	0.882	0.987	0.93	0.966	0.847	0.942	0.979	0.857	1.039	0.91	0.876	1	0.980332	0.998427	1	0.999415	0.982821	0.998789	1	0.999579	0.999641	0.982724	0.998933	0.998775	1	0.999573	390.4	406.5	401.4	378.1	392.8	344.2	11.31	15.79	7.29	17.73	23.63
A0A095C3D2; A0A0D0TV27; A0A0D0UVM3; A0A0D0YPM1; A0A225ZWA5; A0A854QNE1; cnb:CNBB2870; F5HD96; J9VL11; Q55XS7; Q5KM62; XP_777055.1	23887252; 3255992; 4934380	Pf00091, Pf03953	cytoskeletal activity;other molecular function	cytoskeleton;nucleus;other cell component	cell cycle OR cell proliferation;cell organization and biogenesis;transport;other biological processes		XP_777055.1	hypothetical protein CNBB2870 [Cryptococcus neoformans var. neoformans B-3501A]	0.797	1.013	1.272	1.146	1.192	1.271	1.595	1.437	1.495	1.255	1.131	1.176	0.901	0.937	1.04	0.637863	0.999915	0.595407	0.834933	0.866759	0.514626	0.0663813	0.136412	0.152935	0.718417	0.918838	0.939923	0.997231	0.994372	1	6409.7	5111	6494.7	8152.7	7345.2	7639.6	8.25	17.15	23.73	9.01	3.06
F5HH51; J9VIH2; Q55XJ4; Q5KME0; XP_777138.1	23887180; 4934463	Pf00149, Pf16891	other molecular function				XP_777138.1	hypothetical protein CNBB3690 [Cryptococcus neoformans var. neoformans B-3501A]	0.811	1.033	0.794	0.814	0.832	1.273	0.979	1.003	1.025	0.769	0.788	0.805	1.025	1.047	1.022	0.631845	0.999971	0.534173	0.346994	0.617634	0.532212	0.999974	0.993477	1	0.43941	0.274092	0.518371	0.998931	0.999988	0.994752	1708.4	1386.1	1764.5	1357	1390.5	1420.6	13.48	9.64	13.28	7.71	3.04
cnb:CNBB3690; F5HHI6; Q55XJ5; Q5KME1; XP_777137.1	3255713; 4934463	Pf00149, Pf16891	other molecular function	cytoskeleton;nucleus;other cell component	cell cycle OR cell proliferation;cell organization and biogenesis;DNA metabolism;RNA metabolism OR transcription;other metabolic processes;stress response;signal transduction;other biological processes		XP_777137.1	hypothetical protein CNBB3690 [Cryptococcus neoformans var. neoformans B-3501A]	0.811	1.033	0.794	0.814	0.832	1.273	0.979	1.003	1.025	0.769	0.788	0.805	1.025	1.047	1.022	0.631845	0.999971	0.534173	0.346994	0.617634	0.532212	0.999974	0.993477	1	0.43941	0.274092	0.518371	0.998931	0.999988	0.994752	1708.4	1386.1	1764.5	1357	1390.5	1420.6	13.48	9.64	13.28	7.71	3.04
cnb:CNBB3830; cne:CNB01890; F5H9I8; Q55XI0; Q5KMF5; XP_777152.1	3255772; 4934477	Pf00928, Pf01217	other molecular function	plasma membrane;other membranes;other cell component	transport		XP_777152.1	hypothetical protein CNBB3830 [Cryptococcus neoformans var. neoformans B-3501A]	0.947	1.003	0.906	0.867	0.867	1.059	0.957	0.915	0.915	0.904	0.865	0.864	0.956	0.956	1	0.994536	0.997926	0.778842	0.551703	0.552644	0.930233	0.964464	0.831917	0.832678	0.54469	0.336561	0.337297	0.998202	0.998236	1	371.9	352.2	372.9	337	322.4	322.3	17.1	24.02	21.92	11.16	8.45
cnb:CNBB3840; cne:CNB01880; F5HBI9; Q55XH9; Q5KMF6; XP_777153.1	3255795; 4934478	Pf00133, Pf08264	other molecular function	cytosol	protein metabolism;RNA metabolism OR transcription;other metabolic processes		XP_777153.1	hypothetical protein CNBB3840 [Cryptococcus neoformans var. neoformans B-3501A]	0.838	0.844	2.033	1.622	1.926	1.007	2.426	1.936	2.299	2.409	1.922	2.283	0.798	0.948	1.188	0.610116	0.99472	0.000532272	0.0168827	0.00203549	0.874253	5.78548e-05	0.00123703	0.000186989	0.000254222	0.00717774	0.000921124	0.320176	0.945297	0.786358	86.4	72.4	72.9	175.6	140.1	166.4	18.84	12	27.96	8.94	4.98
cnb:CNBB4000; F5HB36; XP_777169.1	4934494	Pf00676, Pf02779, Pf16078, Pf16870	other molecular function		other metabolic processes		XP_777169.1	hypothetical protein CNBB4000 [Cryptococcus neoformans var. neoformans B-3501A]	0.937	1.113	1.311	1.345	1.32	1.188	1.399	1.435	1.409	1.178	1.209	1.186	1.026	1.007	0.981	1	0.414133	0.106309	0.263623	0.14623	0.38603	0.0969785	0.243114	0.133759	0.928556	0.999204	0.973023	0.989324	0.999941	0.998415	344.5	322.9	383.4	451.6	463.5	454.9	12.93	3.99	27.56	6.52	16.14
cnb:CNBB4010; Q55XG2; XP_777170.1	4934495	Pf00149, Pf16891	other molecular function				XP_777170.1	hypothetical protein CNBB4010 [Cryptococcus neoformans var. neoformans B-3501A]	0.879	1.026	0.668	0.608	0.693	1.167	0.76	0.691	0.788	0.651	0.592	0.675	0.91	1.037	1.14	0.854948	0.999675	0.0169301	0.00307568	0.0209848	0.949882	0.113664	0.0204265	0.13904	0.0273814	0.0048832	0.0339405	0.898736	0.999994	0.848014	738.3	649.1	757.3	493.1	448.7	511.3	14.37	5.1	15.52	8.06	1.91
cnb:CNBB4070; F5HAL8; XP_777176.1	4934501						XP_777176.1	hypothetical protein CNBB4070 [Cryptococcus neoformans var. neoformans B-3501A]	1.413	1.594	0.66	0.457	0.541	1.128	0.467	0.323	0.383	0.414	0.287	0.34	0.693	0.821	1.184	0.993023	0.970594	0.999999	0.401858	0.629213	0.999927	0.986564	0.189821	0.34136	0.954275	0.137401	0.256115	0.445272	0.677891	0.99801	132.9	187.8	211.7	87.6	60.7	71.9	23.88	38.08	39.48	96.55	27.19
cnb:CNBB4090; cne:CNB01640; F5HBZ7; Q55XF4; Q5KMH9; XP_777178.1	3255930; 4934503	Pf00271, Pf04408, Pf07717	nucleic acid binding activity;other molecular function	nucleus;other cell component			XP_777178.1	hypothetical protein CNBB4090 [Cryptococcus neoformans var. neoformans B-3501A]	0.727	0.715	2.377	2.171	2.399	0.983	3.268	2.984	3.298	3.325	3.036	3.355	0.913	1.009	1.105	0.871715	0.926122	0.00428596	0.00862392	0.00289714	0.999984	0.000759345	0.00145385	0.000529243	0.000960172	0.00185269	0.000666181	0.99779	0.999853	0.982613	198.3	144.2	141.8	471.4	430.4	475.6	23.55	18.37	37.17	10.88	24.09
cnb:CNBB4430; F5HHT2; XP_777213.1	4934537	Pf00160	other molecular function		protein metabolism;other metabolic processes;other biological processes		XP_777213.1	hypothetical protein CNBB4430 [Cryptococcus neoformans var. neoformans B-3501A]	1.552	1.729	0.298	0.242	0.256	1.114	0.192	0.156	0.165	0.172	0.14	0.148	0.812	0.858	1.056	0.996341	1	0.14761	0.0122324	0.0182384	0.996634	0.0689773	0.00557864	0.008261	0.145699	0.012062	0.0179829	0.670731	0.798621	0.999867	267.6	415.4	462.8	79.8	64.8	68.4	70.61	40.26	53.44	85.12	24.69
cnb:CNBB4490; Q55XB3; Q5KMM0; XP_777219.1	4934543	Pf00160	other molecular function	other cell component	protein metabolism;other metabolic processes;other biological processes		XP_777219.1	hypothetical protein CNBB4490 [Cryptococcus neoformans var. neoformans B-3501A]	1.552	1.729	0.298	0.242	0.256	1.114	0.192	0.156	0.165	0.172	0.14	0.148	0.812	0.858	1.056	0.996341	1	0.14761	0.0122324	0.0182384	0.996634	0.0689773	0.00557864	0.008261	0.145699	0.012062	0.0179829	0.670731	0.798621	0.999867	267.6	415.4	462.8	79.8	64.8	68.4	70.61	40.26	53.44	85.12	24.69
cnb:CNBB4650; cne:CNB01060; P0CQ84; P0CQ85; Q55X97; Q5KMN6; XP_777235.1	3255816; 4934559	Pf00270, Pf00271, Pf13959	nucleic acid binding activity;other molecular function	nucleus	RNA metabolism OR transcription;other metabolic processes	HAS1	XP_777235.1	hypothetical protein CNBB4650 [Cryptococcus neoformans var. neoformans B-3501A]	18.916	6.183	1.174	0.956	1.008	0.327	0.062	0.051	0.053	0.19	0.155	0.163	0.815	0.858	1.054	0.185199	0.874502	0.967793	0.795713	0.794964	0.82657	0.0564799	0.025258	0.0251969	0.514441	0.29903	0.298491	0.995072	0.995003	1	114.3	2161.7	706.6	134.2	109.3	115.2	150.8	57.68	119.28	11.12	27.42
cnb:CNBB4720; cne:CNB00990; F5HE43; Q55X90; Q5KMP3; XP_777242.1	3256093; 4934566	Pf00198, Pf00364	other molecular function	mitochondrion;other cell component	other metabolic processes		XP_777242.1	hypothetical protein CNBB4720 [Cryptococcus neoformans var. neoformans B-3501A]	1.198	0.813	0.268	0.361	0.358	0.679	0.224	0.302	0.299	0.33	0.444	0.44	1.346	1.334	0.991	0.988603	0.99951	0.697639	0.269236	0.214517	0.935308	0.367906	0.107373	0.0831025	0.854422	0.405268	0.331243	0.954355	0.910873	0.999982	80.5	96.4	65.4	21.6	29.1	28.8	36.69	23.51	64.04	115.83	12.87
cnb:CNBB5080; cne:CNB00620; F5HCS5; Q55X54; Q5KMS8; XP_776980.1	3255726; 4934603	Pf00018, Pf00611	other molecular function	plasma membrane;other membranes;cytoskeleton;other cell component	cell organization and biogenesis		XP_776980.1	hypothetical protein CNBB5080 [Cryptococcus neoformans var. neoformans B-3501A]	0.589	1.091	0.06	0.049	0.058	1.852	0.102	0.084	0.099	0.055	0.045	0.053	0.822	0.971	1.181	0.554594	0.999658	8.07918e-06	3.40233e-06	9.48258e-06	0.718314	6.31529e-05	2.33324e-05	7.59711e-05	1.12039e-05	4.62347e-06	1.32005e-05	0.963217	0.99999	0.929299	611.4	360	666.8	36.7	30.1	35.6	31.83	39.06	53.28	2.65	30.19
A0A095EU57; A0A0D0UTV9; A0A0D0VBR9; A0A0D0WJQ7; A0A0D0Y6G1; A0A225ZYT2; A0A854QPZ0; cgi:CGB_B9170C; cnb:CNBB5130; cne:CNB00570; E6R1E2; F5HAZ9; J9VMZ0; Q55X49; Q5KMT3; XP_776985.1	10188150; 23889916; 3255680; 4934608	Pf00125	nucleic acid binding activity;other molecular function	nucleus;other cell component			XP_776985.1	hypothetical protein CNBB5130 [Cryptococcus neoformans var. neoformans B-3501A]	1.379	1.62	0.331	0.59	0.41	1.175	0.24	0.428	0.298	0.204	0.364	0.253	1.783	1.24	0.696	0.938603	0.831009	0.0246951	0.080883	0.326195	0.999625	0.00545136	0.0177943	0.0831911	0.00338045	0.0108684	0.0511857	0.977257	0.597415	0.933941	2508.6	3459.1	4064	829.8	1479.7	1029.1	24.36	28.98	31.06	9.17	48.83
A0A226A0R9; A0A854QJ31; cnb:CNBB5140; cne:CNB00560; J9VKB8; P0CO02; P0CO03; Q55X48; Q5KMT4; XP_776986.1	23889917; 3255623; 4934609	Pf00125	nucleic acid binding activity;other molecular function	nucleus;other cell component	cell organization and biogenesis	HTB1	XP_776986.1	hypothetical protein CNBB5140 [Cryptococcus neoformans var. neoformans B-3501A]	1.323	1.214	1.151	0.979	1.157	0.918	0.87	0.74	0.875	0.948	0.806	0.953	0.85	1.006	1.183	0.949554	0.999262	0.889387	0.998845	1	0.994179	0.999946	0.815509	0.962782	0.975745	0.977489	0.999725	0.712483	0.911261	0.997586	68.4	90.5	83	78.7	66.9	79.2	31.85	21.78	48.8	52.81	4.31
A0A1E3I913; A0A1E3JRK2; A0A1E3KE84; A0A5D3AX37; cnb:CNBB5150; cne:CNB00550; J9VG26; P0CN98; P0CN99; Q55X47; Q5KMT5; XP_776987.1	23889918; 30152039; 30191569; 3255640; 4934610	Pf00125, Pf16211	nucleic acid binding activity;other molecular function	nucleus;other cell component	DNA metabolism;other metabolic processes;stress response	HTA1	XP_776987.1	hypothetical protein CNBB5150 [Cryptococcus neoformans var. neoformans B-3501A]	1.243	0.508	0.05	0.032	0.041	0.409	0.04	0.026	0.033	0.099	0.064	0.081	0.643	0.822	1.278	0.910411	0.961439	0.011764	0.00662845	0.00280539	0.500137	0.00229689	0.00133763	0.000600172	0.0456037	0.0255254	0.0104964	0.999183	0.946474	0.993881	175.1	217.7	88.9	8.8	5.7	7.2	37.84	72.2	106.31	13.84	67.42
cnb:CNBB5220; cne:CNB00480; F5HDK0; Q55X39; Q5KMU3; XP_776995.1	3255597; 4934617	Pf00587, Pf02824, Pf03129, Pf07973	other molecular function	other cell component	protein metabolism;RNA metabolism OR transcription;other metabolic processes		XP_776995.1	hypothetical protein CNBB5220 [Cryptococcus neoformans var. neoformans B-3501A]	1.195	1.148	0.424	0.326	0.383	0.961	0.354	0.273	0.32	0.369	0.284	0.333	0.77	0.904	1.174	0.974015	0.737422	9.1305e-05	3.63664e-06	1.2835e-05	0.984389	3.56291e-05	1.71226e-06	5.62779e-06	1.61919e-05	9.06592e-07	2.81413e-06	0.142855	0.625708	0.857274	226.8	271.1	260.4	96.1	74	86.8	10.12	10.1	29.22	7.35	4.14
A0A854Q3R9; cnb:CNBC0610; cne:CNC06590; J9VTY4; P0CP68; P0CP69; Q55WS9; Q56R42; Q5KJG8; Q8NKG4; XP_776567.1	23885222; 3256363; 4934725	Pf00069	kinase activity;other molecular function	nucleus;other cell component	protein metabolism;other metabolic processes;stress response;signal transduction	HOG1	XP_776567.1	hypothetical protein CNBC0610 [Cryptococcus neoformans var. neoformans B-3501A]	0.708	0.993	1.33	1.056	1.319	1.404	1.88	1.492	1.864	1.339	1.063	1.328	0.794	0.992	1.25	0.56591	0.99297	0.984574	0.997274	0.931758	0.855941	0.254139	0.809968	0.168002	0.832858	0.999998	0.687286	0.875963	0.999702	0.742851	101.4	71.8	100.7	134.9	107	133.8	29.72	42.91	13.35	19.48	14.88
cnb:CNBC0730; cne:CNC06470; F5HEQ3; Q55WR6; Q5KJI1; XP_776580.1	3256760; 4934737	Pf00063	cytoskeletal activity;other molecular function	cytoskeleton;other cell component	cell cycle OR cell proliferation;cell organization and biogenesis		XP_776580.1	hypothetical protein CNBC0730 [Cryptococcus neoformans var. neoformans B-3501A]	0.926	0.701	0.576	0.521	0.579	0.757	0.622	0.562	0.625	0.822	0.743	0.826	0.904	1.005	1.112	0.99999	0.992024	0.326927	0.139205	0.285012	0.997917	0.391771	0.172973	0.344309	0.619733	0.316336	0.561781	0.990308	0.999998	0.995943	303.7	281.4	212.9	174.9	158.1	175.8	18.43	15.92	32.77	28.08	26.75
cnb:CNBC0850; cne:CNC06360; P0CQ72; P0CQ73; Q55WQ4; Q5KJJ2; XP_776592.1	3256771; 4934749	Pf00270, Pf00271	nucleic acid binding activity;other molecular function	nucleus	RNA metabolism OR transcription;other metabolic processes	FAL1	XP_776592.1	hypothetical protein CNBC0850 [Cryptococcus neoformans var. neoformans B-3501A]	0.956	1.198	1.624	1.534	1.809	1.253	1.699	1.604	1.892	1.355	1.28	1.51	0.944	1.114	1.179	0.999997	0.216499	0.000320357	0.00136666	7.53957e-05	0.184725	0.000275153	0.00115923	6.56128e-05	0.0149862	0.0765415	0.00263835	0.91882	0.890277	0.383693	571	545.8	684	927.1	875.6	1032.7	5.7	2.33	7.32	16.01	1.87
A0A1E3HK07; cnb:CNBC0930; cne:CNC06280; F5HAD5; Q55WP6; Q5KJK0; XP_776600.1	30156617; 3256321; 4934757	Pf13499	enzyme regulator activity;other molecular function	cytoskeleton	cell cycle OR cell proliferation;cell organization and biogenesis;signal transduction		XP_776600.1	hypothetical protein CNBC0930 [Cryptococcus neoformans var. neoformans B-3501A]	0.954	1.304	11.468	6.583	11.919	1.367	12.023	6.901	12.495	8.795	5.048	9.14	0.574	1.039	1.811	0.968129	0.999606	0.113744	0.193079	0.229964	0.996361	0.352036	0.52724	0.594535	0.180545	0.2956	0.346329	0.999224	0.996792	0.999996	604.9	577	788.8	6937.5	3982.2	7209.9	48.06	136.83	63.2	47.22	66.16
cnb:CNBC1030; F5HD68; XP_776610.1	4934767	Pf12585					XP_776610.1	hypothetical protein CNBC1030 [Cryptococcus neoformans var. neoformans B-3501A]	1.282	1.103	1.314	0.954	1.278	0.861	1.025	0.744	0.997	1.191	0.864	1.158	0.726	0.973	1.34	0.92345	0.999998	0.697352	1	0.999917	0.950265	0.995326	0.911103	0.972607	0.752259	0.999991	0.999996	0.675393	0.811126	0.999812	51.6	66.1	56.9	67.8	49.2	65.9	5.35	91.27	27.44	123.54	16.16
A0A225ZLH2; A0A854QNJ3; cnb:CNBC1350; cne:CNC05830; F5H9K5; J9VHP1; Q55WK4; Q5KJP2; XP_776642.1	23886515; 3256769; 4934800	Pf01459	transporter activity	other membranes;mitochondrion	transport		XP_776642.1	hypothetical protein CNBC1350 [Cryptococcus neoformans var. neoformans B-3501A]	1.271	0.798	0.691	0.557	0.72	0.628	0.544	0.439	0.567	0.867	0.699	0.903	0.806	1.041	1.292	0.95491	0.999625	0.994483	0.477281	0.746334	0.993072	0.753545	0.151616	0.305336	0.960403	0.332637	0.580747	0.766288	0.951905	0.996115	51.7	65.7	41.2	35.7	28.8	37.2	34.86	24.05	44.68	33.32	14.68
cnb:CNBC1600; cne:CNC05580; F5HBG5; Q55WH8; Q5KJR9; XP_776668.1	3256208; 4934825	Pf03463, Pf03464, Pf03465	nucleic acid binding activity	cytosol;other cell component	cell organization and biogenesis;protein metabolism;other metabolic processes		XP_776668.1	hypothetical protein CNBC1600 [Cryptococcus neoformans var. neoformans B-3501A]	0.792	0.892	1.525	1.412	1.616	1.127	1.926	1.784	2.042	1.709	1.583	1.811	0.926	1.06	1.144	0.203122	0.585509	0.00305783	0.0378108	0.00205426	0.954688	8.03925e-05	0.000671727	5.81014e-05	0.000251779	0.00244774	0.000177623	0.665202	0.99983	0.522925	785.2	621.5	700.7	1197.3	1109	1268.9	6.9	10.71	17.01	8.4	12.11
cnb:CNBC1650; F5HF88; Q55WH3; Q5KJS5; XP_776673.1	3256786; 4934830	Pf20399, Pf20400					XP_776673.1	hypothetical protein CNBC1650 [Cryptococcus neoformans var. neoformans B-3501A]
F5HEN2; Q55WH2; Q5KJS4; XP_776674.1	3256786; 4934830	Pf20399, Pf20400					XP_776674.1	hypothetical protein CNBC1650 [Cryptococcus neoformans var. neoformans B-3501A]
cnb:CNBC2200; cne:CNC04960; F5HAP3; Q55WB7; Q5ER97; Q5KJY2; XP_776729.1	3256130; 4934885	Pf00071	other molecular function	plasma membrane;other membranes;cytoskeleton;other cell component	cell organization and biogenesis;signal transduction;other biological processes	RAC1	XP_776729.1	hypothetical protein CNBC2200 [Cryptococcus neoformans var. neoformans B-3501A]	1.022	0.679	0.826	0.736	0.689	0.665	0.809	0.72	0.674	1.216	1.083	1.014	0.89	0.833	0.936	0.999903	0.954469	0.998266	0.997294	0.896561	0.888267	0.986842	0.982744	0.800716	0.997522	0.998428	0.999943	1	0.985979	0.989488	381.6	390	259.2	315.4	280.8	262.8	23.58	34.01	21.01	2.53	28.63
A0A854QIY9; cnb:CNBC2840; cne:CNC04340; E2IFI6; F5HHW9; J9VKC4; Q55W53; Q5KK41; XP_776793.1	23886373; 3256613; 4934949	Pf00071	other molecular function	plasma membrane;other membranes;other cytoplasmic organelle;other cell component	transport;other biological processes		XP_776793.1	hypothetical protein CNBC2840 [Cryptococcus neoformans var. neoformans B-3501A]	1.072	1.515	1.587	1.679	1.496	1.413	1.48	1.565	1.395	1.048	1.108	0.987	1.057	0.942	0.891	0.999871	0.914886	0.803323	0.646169	0.885315	0.820094	0.676924	0.511842	0.778586	0.999746	0.991941	0.999999	0.999645	0.999959	0.99618	164.9	176.8	249.8	261.7	276.8	246.6	30.2	35.7	56.58	12.65	31.6
A0A225ZK74; A0A854QIA9; cnb:CNBC2990; cne:CNC04200; F5HC20; J9VKF2; Q55W38; Q5KK55; XP_776808.1	23886359; 3256797; 4934964	Pf00085	other molecular function				XP_776808.1	hypothetical protein CNBC2990 [Cryptococcus neoformans var. neoformans B-3501A]	1.009	1.491	0.699	0.484	0.724	1.477	0.693	0.479	0.718	0.469	0.324	0.486	0.692	1.036	1.497	0.998607	0.995808	0.999989	0.478535	0.869297	0.999998	0.999853	0.29495	0.675321	0.999192	0.25606	0.617344	0.404378	0.805039	0.973828	97	97.9	144.6	67.8	46.9	70.3	14.83	43.42	50.24	101.48	22.68
cnb:CNBC3210; cne:CNC03970; F5HBF9; Q55W16; Q5KK78; XP_776830.1	3256792; 4934986	Pf01729, Pf02749	other molecular function	other cell component	other metabolic processes		XP_776830.1	hypothetical protein CNBC3210 [Cryptococcus neoformans var. neoformans B-3501A]	0.896	0.894	0.264	0.249	0.256	0.998	0.295	0.278	0.285	0.295	0.279	0.286	0.943	0.968	1.027	0.999276	0.998732	0.948898	0.870286	0.892131	1	0.993964	0.96775	0.976602	0.995871	0.974461	0.981933	0.999848	0.999958	1	451.7	404.9	403.9	119.3	112.5	115.6	69.77	78.88	77.73	23.49	16.05
cnb:CNBC3360; Q55W01; XP_776845.1	4935001	Pf03483, Pf03484, Pf17759, Pf18262	nucleic acid binding activity;other molecular function	other cell component	protein metabolism;RNA metabolism OR transcription;other metabolic processes		XP_776845.1	hypothetical protein CNBC3360 [Cryptococcus neoformans var. neoformans B-3501A]	0.856	1.035	3.824	5.159	3.235	1.21	4.47	6.03	3.782	3.694	4.983	3.125	1.349	0.846	0.627	0.990695	1	0.0187163	0.0129541	0.0150585	0.986784	0.00328059	0.00223431	0.00261306	0.00853716	0.00571611	0.00673308	0.999793	0.999985	0.999997	26.6	22.7	27.5	101.6	137	85.9	8.88	29.37	9.24	48.17	8.1
cnb:CNBC3800; Q55VV7; XP_776889.1	4935045	Pf00736, Pf10587	nucleic acid binding activity	other cell component	protein metabolism;other metabolic processes		XP_776889.1	hypothetical protein CNBC3800 [Cryptococcus neoformans var. neoformans B-3501A]	0.879	0.989	1.459	1.455	1.579	1.125	1.66	1.655	1.796	1.476	1.471	1.597	0.997	1.082	1.085	0.373888	0.979639	0.0324117	0.074799	0.0210088	0.751448	0.00114005	0.00249691	0.000771172	0.0101213	0.023491	0.00660427	0.995214	0.999804	0.969959	1784.7	1569.1	1764.7	2604	2596.5	2817.9	11.13	14.34	23.36	8.78	8.12
cnb:CNBC3950; cne:CNC03260; F5HG73; Q55VU2; Q5KKE7; XP_776904.1	3256397; 4935060	Pf00091, Pf03953	cytoskeletal activity;other molecular function	cytoskeleton;other cell component	cell cycle OR cell proliferation;cell organization and biogenesis;other biological processes		XP_776904.1	hypothetical protein CNBC3950 [Cryptococcus neoformans var. neoformans B-3501A]	0.91	0.926	1.037	1.005	1.115	1.018	1.14	1.105	1.226	1.12	1.085	1.204	0.969	1.075	1.11	0.907087	0.997697	0.999283	0.999891	0.999535	0.990644	0.758367	0.96607	0.978353	0.968957	0.999943	0.999995	0.991787	0.985265	0.999999	1660.9	1510.7	1538.4	1722.9	1668.9	1851.9	12.21	8.8	19.28	7.36	3.52
cnb:CNBC3970; Q55VU0; XP_776906.1	4935062	Pf03635		other membranes;cytosol	transport		XP_776906.1	hypothetical protein CNBC3970 [Cryptococcus neoformans var. neoformans B-3501A]
cnb:CNBC4250; Q55VR1; XP_776499.1	4935090	Pf09416, Pf13086, Pf13087, Pf18141	nucleic acid binding activity;other molecular function	other cell component	RNA metabolism OR transcription;other metabolic processes		XP_776499.1	hypothetical protein CNBC4250 [Cryptococcus neoformans var. neoformans B-3501A]	0.751	1.424	2.749	2.41	2.724	1.895	3.658	3.207	3.625	1.93	1.692	1.913	0.877	0.991	1.13	0.899212	0.0915335	5.40951e-05	0.000149765	4.43122e-05	0.0163242	1.52717e-05	3.88167e-05	1.27189e-05	0.0042574	0.0152438	0.00330263	0.968061	0.999983	0.932656	62.5	47	89	171.8	150.6	170.3	14.51	32.02	8.16	10.97	16.92
A0A0D0UJ90; A0A0D0YKP1; A0A0D0YWD1; A0A225XN68; A0A854Q3U8; cgi:CGB_C4240W; cnb:CNBC4430; cne:CNC02790; E6R3D9; F5HG38; J9VU67; Q55VP3; Q5KKJ5; XP_776388.1	10187469; 23885461; 3256672; 4935108	Pf01926, Pf02824, Pf16897	other molecular function	other cell component	protein metabolism;other metabolic processes;other biological processes		XP_776388.1	hypothetical protein CNBC4430 [Cryptococcus neoformans var. neoformans B-3501A]	0.916	0.954	1.52	1.265	1.518	1.042	1.661	1.382	1.658	1.594	1.326	1.592	0.832	0.999	1.2	0.404498	0.820799	0.135283	0.635011	0.0914206	0.968582	0.00500863	0.0366164	0.00336337	0.0179342	0.129014	0.0118802	0.834786	0.999845	0.709238	116.9	107.1	111.5	177.8	147.9	177.6	20.74	17.57	16.81	7.16	11.72
cnb:CNBC4700; Q55VL6; XP_776415.1	4935135	Pf00012	other molecular function		other biological processes		XP_776415.1	hypothetical protein CNBC4700 [Cryptococcus neoformans var. neoformans B-3501A]	1.039	1.056	0.864	0.9	0.912	1.016	0.832	0.866	0.877	0.818	0.853	0.864	1.042	1.055	1.013	0.999812	0.998885	0.264439	0.763533	0.632811	0.999997	0.182202	0.621598	0.488809	0.15327	0.556942	0.428962	0.918668	0.973193	0.999873	2727	2832.9	2878.5	2355.8	2454.6	2485.7	5.61	11.07	11.1	1.91	8.21
cnb:CNBC4800; Q55VK6; XP_776425.1	4935145	Pf00735	other molecular function	cytoskeleton;other cell component			XP_776425.1	hypothetical protein CNBC4800 [Cryptococcus neoformans var. neoformans B-3501A]	0.843	0.829	2.097	1.824	2.08	0.983	2.488	2.164	2.468	2.53	2.201	2.51	0.87	0.992	1.14	0.957579	0.990091	0.000241657	0.00115248	0.000349847	0.99987	7.87651e-05	0.00033835	0.000111196	0.000107786	0.000476952	0.000153245	0.888512	0.999794	0.962258	148.7	125.3	123.2	311.8	271.1	309.2	26.56	19.02	9.45	6.51	3.95
cnb:CNBC4850; Q55VK1; XP_776430.1	4935150	Pf00270, Pf00271, Pf04408, Pf07717	nucleic acid binding activity;other molecular function	other cell component			XP_776430.1	hypothetical protein CNBC4850 [Cryptococcus neoformans var. neoformans B-3501A]
cnb:CNBC4920; cne:CNC02320; F5HB71; Q55VJ4; Q5KKP4; Q5TM87; XP_776437.1	3256505; 4935157	Pf00012	other molecular function	plasma membrane;other membranes;cytosol;nucleus;other cell component	RNA metabolism OR transcription;stress response;transport;other biological processes	HSP70; SSA1	XP_776437.1	hypothetical protein CNBC4920 [Cryptococcus neoformans var. neoformans B-3501A]	1.039	1.056	0.864	0.9	0.912	1.016	0.832	0.866	0.877	0.818	0.853	0.864	1.042	1.055	1.013	0.999812	0.998885	0.264439	0.763533	0.632811	0.999997	0.182202	0.621598	0.488809	0.15327	0.556942	0.428962	0.918668	0.973193	0.999873	2727	2832.9	2878.5	2355.8	2454.6	2485.7	5.61	11.07	11.1	1.91	8.21
cnb:CNBC5010; cne:CNC02210; F5HA47; Q55VI5; Q5KKQ4; XP_776446.1	3256452; 4935166	Pf04078		other cell component	RNA metabolism OR transcription;other metabolic processes;other biological processes		XP_776446.1	hypothetical protein CNBC5010 [Cryptococcus neoformans var. neoformans B-3501A]	0.892	1.076	1.967	1.896	2.012	1.206	2.205	2.124	2.254	1.829	1.762	1.87	0.964	1.023	1.061	0.999977	0.999766	0.0071127	0.016222	0.00528766	0.997568	0.00938241	0.0214856	0.00695858	0.00458911	0.0103723	0.00342657	0.995535	0.999966	0.981874	46	41	49.4	90.4	87.1	92.5	15.06	17.68	36.11	12.53	12.14
cnb:CNBC5090; cne:CNC02150; F5HB78; Q55VH7; Q5KKR0; XP_776454.1	3256618; 4935174	Pf01873, Pf02020	enzyme regulator activity;nucleic acid binding activity;other molecular function	cytosol	cell organization and biogenesis;protein metabolism;other metabolic processes		XP_776454.1	hypothetical protein CNBC5090 [Cryptococcus neoformans var. neoformans B-3501A]	1.009	1.089	2.33	1.89	2.326	1.079	2.309	1.873	2.305	2.14	1.736	2.137	0.811	0.998	1.231	0.99747	0.968109	0.0091826	0.0831325	0.00825197	0.99932	0.00446679	0.0402244	0.00402354	0.0026147	0.022994	0.00236041	0.773283	1	0.739292	171.8	173.3	187	400.2	324.6	399.6	21.83	27.22	36.14	6.92	8.75
A0A095EP84; A0A0D0T074; A0A0D0UDI3; A0A0D0WGF2; A0A0D0XN00; A0A1A5ZX23; A0A1B9GDY6; A0A1B9GV16; A0A1B9HBK5; A0A1B9HXQ4; A0A1B9J247; A0A1E3HKC4; A0A1E3J949; A0A1E3KE51; A0A1Y2AQA1; A0A225ZC75; A0A427XGY5; A0A427YUA8; A0A5D3B8K5; A0A7D8V052; A0A854Q9X1; A0A8J1YS45; cgi:CGB_C2420C; cgi:CGB_D1340W; cnb:CNBC5650; cnb:CNBI1160; cne:CNC01610; cne:CNL05670; E6R311; F5HA66; J6EWV4; J9VUB1; K1VI65; Q55M96;…	10187138; 10191073; 23885344; 23890624; 25984198; 25987449; 28963823; 28966554; 28970813; 30152084; 30156693; 30168479; 30171318; 30174276; 30193160; 30205170; 30206362; 30212414; 3254949; 3256757; 4935230; 4938070	Pf15511	nucleic acid binding activity;other molecular function	nucleus;other cell component	cell organization and biogenesis	HHF1_1	XP_776348.1	hypothetical protein CNBC5650 [Cryptococcus neoformans var. neoformans B-3501A]	1.299	0.767	0.155	0.416	0.177	0.591	0.12	0.321	0.136	0.202	0.543	0.23	2.682	1.139	0.425	0.970035	1	0.0408021	0.238708	0.166739	0.977942	0.0113986	0.0731296	0.0489937	0.0373401	0.221117	0.153737	0.869998	0.948032	0.999857	4773.1	6198.1	3662.7	741	1987.5	843.7	14.64	32.38	62.71	46.48	53.62
cnb:CNBC6440; cne:CNC00830; F5HG00; Q55V38; Q5KL42; XP_776254.1	3256562; 4935312	Pf00118	other molecular function	cytosol	other biological processes		XP_776254.1	hypothetical protein CNBC6440 [Cryptococcus neoformans var. neoformans B-3501A]	0.921	0.927	0.204	0.153	0.165	1.007	0.221	0.166	0.179	0.22	0.165	0.178	0.752	0.81	1.077	0.919091	0.484454	2.35357e-08	4.55486e-09	9.04676e-09	0.949466	4.77089e-08	8.07544e-09	1.6739e-08	9.39826e-08	1.37811e-08	3.02835e-08	0.163213	0.686501	0.848374	1184.6	1091.3	1098.7	241.2	181.3	195.3	4.83	3.69	17.11	18.79	8.36
cnb:CNBC7060; F5HBB5; Q55UX5; Q5KLA6; XP_776317.1	4935374						XP_776317.1	hypothetical protein CNBC7060 [Cryptococcus neoformans var. neoformans B-3501A]	1.019	0.971	0.196	0.253	0.231	0.953	0.192	0.248	0.227	0.202	0.261	0.238	1.292	1.181	0.914	1	0.918148	1.55953e-06	3.62343e-06	1.17761e-06	0.937958	1.66896e-06	3.89482e-06	1.25849e-06	4.25962e-06	1.05859e-05	3.14792e-06	0.957867	0.999671	0.869802	346.6	353	336.5	67.9	87.7	80.2	7.18	7.67	22.11	20.51	12.97
cnb:CNBD0130; cne:CND06300; F5HI11; Q55UU6; Q5KHJ1; XP_776192.1	3257224; 4935392	Pf00152	nucleic acid binding activity;other molecular function	cytosol;other cell component	protein metabolism;RNA metabolism OR transcription;other metabolic processes		XP_776192.1	hypothetical protein CNBD0130 [Cryptococcus neoformans var. neoformans B-3501A]	1.054	1.664	1.802	1.942	1.864	1.579	1.711	1.843	1.77	1.083	1.167	1.12	1.078	1.034	0.96	0.999692	0.921395	0.436859	0.583569	0.514065	0.808091	0.305037	0.428993	0.368496	0.923386	0.979728	0.959619	0.999766	0.999989	0.999995	195.6	206	325.4	352.5	379.8	364.6	47.53	19.71	61.76	36.04	36.58
cnb:CNBD0200; F5HCJ9; Q55UT9; Q5KHJ9; Q9HFZ8; XP_776199.1	4935403	Pf00009, Pf00679, Pf03144, Pf03764, Pf14492	translation activity;nucleic acid binding activity;other molecular function	other cell component	protein metabolism;other metabolic processes		XP_776199.1	hypothetical protein CNBD0200 [Cryptococcus neoformans var. neoformans B-3501A]	0.776	0.858	1.477	1.374	1.532	1.106	1.904	1.771	1.975	1.721	1.601	1.785	0.93	1.037	1.115	0.480378	0.834686	0.0567491	0.14402	0.0226806	0.984466	0.00267074	0.00680077	0.00113546	0.00770542	0.0201774	0.00315721	0.991033	0.992906	0.864876	1475.1	1144.6	1266.4	2179.5	2027.3	2260.6	16.25	23.47	12.88	13.21	6.43
cnb:CNBD0550; cne:CND05840; F5HBG9; Q55UQ4; Q5KHN7; Q8J0W5; XP_776005.1	3257043; 4935444	Pf02852, Pf07992	other molecular function	mitochondrion;other cell component	other biological processes		XP_776005.1	hypothetical protein CNBD0550 [Cryptococcus neoformans var. neoformans B-3501A]	1.025	0.826	0.892	0.81	0.96	0.806	0.87	0.79	0.936	1.079	0.98	1.161	0.909	1.076	1.185	0.915493	0.999999	0.999999	0.920702	0.999982	0.93885	0.883937	0.422727	0.855901	0.999975	0.89377	0.999864	0.94555	1	0.960884	1507.8	1545.7	1246.1	1344.2	1221.4	1446.9	13.84	32.08	31.8	9.39	4.35
cnb:CNBD0610; F5HAN0; XP_776012.1	4935450	Pf00063, Pf00612, Pf01843	cytoskeletal activity;other molecular function	cytoskeleton			XP_776012.1	hypothetical protein CNBD0610 [Cryptococcus neoformans var. neoformans B-3501A]	0.923	1.15	0.97	0.905	0.969	1.246	1.051	0.98	1.05	0.843	0.787	0.843	0.933	0.999	1.071	0.972593	0.993946	0.994129	0.998573	0.999944	0.796978	0.999913	0.999068	0.993116	0.89213	0.935836	0.974867	0.999991	0.999394	0.999958	111.5	102.9	128.2	108.1	100.9	108.1	21.36	47.05	13.31	11.85	21.1
cnb:CNBD0630; cne:CND05760; F5H916; Q55UP5; Q5KHP6; Q8J0W0; XP_776014.1	3257047; 4935452	Pf00069, Pf00536, Pf14847	kinase activity;other molecular function	other cell component	protein metabolism;other metabolic processes	STE11	XP_776014.1	hypothetical protein CNBD0630 [Cryptococcus neoformans var. neoformans B-3501A]	1.111	1.146	1.047	1.107	1.049	1.032	0.942	0.996	0.944	0.913	0.965	0.915	1.057	1.002	0.948	0.999995	0.999651	0.965476	0.902908	0.987151	0.999975	0.983037	0.939624	0.995151	0.995498	0.97417	0.999305	0.999868	0.999981	0.998377	678.1	753.3	777.2	709.9	750.3	711	43.1	45.4	40.06	5.74	7.69
cnb:CNBD1250; cne:CND05090; F5HBZ3; Q55UI2; Q5KHW3; XP_776077.1	3257284; 4935514	Pf00270, Pf00271, Pf08148, Pf13234	nucleic acid binding activity;other molecular function	nucleus	RNA metabolism OR transcription;other metabolic processes		XP_776077.1	hypothetical protein CNBD1250 [Cryptococcus neoformans var. neoformans B-3501A]	0.911	1.045	1.596	1.515	1.785	1.148	1.752	1.664	1.959	1.527	1.45	1.708	0.949	1.118	1.178	0.994247	0.830054	0.0275138	0.0288884	0.0022551	0.546132	0.0114408	0.0120082	0.00100175	0.193741	0.202275	0.0161761	1	0.664047	0.647553	67.1	61.2	70.2	107.1	101.7	119.8	8.22	10.43	21.43	10.61	12.34
cnb:CNBD2240; Q55U82; XP_776177.1	4935613	Pf01512, Pf10531, Pf10589	transporter activity;other molecular function	other membranes;mitochondrion	other metabolic processes;transport		XP_776177.1	hypothetical protein CNBD2240 [Cryptococcus neoformans var. neoformans B-3501A]	1.612	0.886	0.765	0.585	0.792	0.55	0.475	0.363	0.491	0.863	0.66	0.893	0.765	1.035	1.353	0.158426	0.999957	0.259973	0.00894286	0.39942	0.117797	0.00343476	0.000155455	0.00581732	0.336547	0.0122636	0.498239	0.363683	0.999401	0.233694	402.1	648.2	356.3	307.7	235.2	318.3	22.09	21.55	28.63	7.97	14.66
cnb:CNBD2340; Q55U72; XP_775824.1	4935623	Pf02463	other molecular function	nucleus;other cell component	DNA metabolism;stress response		XP_775824.1	hypothetical protein CNBD2340 [Cryptococcus neoformans var. neoformans B-3501A]
cnb:CNBD2790; Q55U25; XP_775871.1	4935668	Pf00562, Pf04560, Pf04561, Pf04563, Pf04565, Pf04566, Pf04567	nucleic acid binding activity;other molecular function	other cell component	RNA metabolism OR transcription;other metabolic processes		XP_775871.1	hypothetical protein CNBD2790 [Cryptococcus neoformans var. neoformans B-3501A]	1.079	1.239	1.678	1.537	2.052	1.148	1.555	1.425	1.901	1.354	1.241	1.656	0.916	1.222	1.335	0.982596	0.660569	0.127448	0.233555	0.0425354	0.311597	0.0426804	0.0827317	0.0138249	0.79534	0.946434	0.426913	0.998361	0.982364	0.88569	77.4	83.5	95.9	129.9	118.9	158.7	8.45	40.52	24.68	4.97	3.06
cnb:CNBD3110; F5HEN9; XP_775903.1	4935700	Pf03371		nucleus	RNA metabolism OR transcription;other metabolic processes		XP_775903.1	hypothetical protein CNBD3110 [Cryptococcus neoformans var. neoformans B-3501A]	0.942	1.185	1.051	1.112	1.19	1.258	1.116	1.18	1.264	0.887	0.938	1.004	1.058	1.133	1.071	0.99948	0.707895	0.972905	0.862001	0.790471	0.529361	0.891092	0.705515	0.617727	0.978923	0.999514	0.999984	0.998567	0.993115	0.999984	142.9	134.7	169.4	150.2	158.9	170.1	6.64	22.95	27.48	15.12	14.78
cnb:CNBD3420; F5HB15; Q55TW1; Q5KIH6; XP_775935.1	4935731	Pf01472, Pf01509, Pf08068, Pf16198	nucleic acid binding activity;other molecular function	nucleus	RNA metabolism OR transcription;other metabolic processes		XP_775935.1	hypothetical protein CNBD3420 [Cryptococcus neoformans var. neoformans B-3501A]	1.069	0.862	0.707	0.651	0.758	0.807	0.661	0.609	0.709	0.82	0.755	0.879	0.921	1.073	1.165	0.99723	0.999999	0.134378	0.0518033	0.230732	0.999011	0.0653349	0.0244908	0.116766	0.117144	0.0448063	0.203152	0.990275	0.999037	0.928111	171.8	183.6	148.1	121.4	111.8	130.2	2.33	16.22	31.46	8.06	9.01
cnb:CNBD3720; cne:CND02620; F5HA70; Q55TT1; Q5KIK6; XP_775965.1	3257065; 4935761	Pf00330, Pf00694	nucleic acid binding activity;other molecular function	cytosol;mitochondrion	cell organization and biogenesis;other metabolic processes		XP_775965.1	hypothetical protein CNBD3720 [Cryptococcus neoformans var. neoformans B-3501A]	0.983	1.046	1.407	1.269	1.406	1.065	1.431	1.292	1.431	1.344	1.213	1.344	0.903	1	1.108	0.999994	0.993947	0.00843932	0.0414142	0.0186272	0.998316	0.0104132	0.0511535	0.0230415	0.0204259	0.0989986	0.0452652	0.926726	0.996353	0.996293	323.1	317.5	338.1	454.5	410.2	454.3	9.97	4.22	5.15	16.6	5.33
cnb:CNBD4190; cne:CND02170; F5HHH8; Q55TN4; Q5KIQ1; XP_775690.1	3257101; 4935808	Pf00009, Pf00679, Pf03144, Pf03764, Pf16004	nucleic acid binding activity;other molecular function	nucleus;other cell component	RNA metabolism OR transcription;other metabolic processes		XP_775690.1	hypothetical protein CNBD4190 [Cryptococcus neoformans var. neoformans B-3501A]	0.714	0.915	1.694	1.723	1.919	1.283	2.374	2.414	2.689	1.851	1.882	2.096	1.017	1.133	1.114	0.159969	0.989628	0.00654516	0.019479	0.0024482	0.371545	0.000121361	0.000300241	5.46814e-05	0.0024973	0.00721393	0.000970883	0.984223	0.988617	0.802104	615.3	439.2	563.2	1042.4	1060.2	1180.8	8.93	30.54	11.74	15.48	6.49
cnb:CNBD4840; cne:CND01480; F5H8X9; Q55TG9; Q5KIW8; XP_775755.1	3257237; 4935873	Pf00009, Pf03144, Pf09173	nucleic acid binding activity;other molecular function	other cell component	cell organization and biogenesis;protein metabolism;other metabolic processes;other biological processes		XP_775755.1	hypothetical protein CNBD4840 [Cryptococcus neoformans var. neoformans B-3501A]	1.05	1.032	2.928	2.207	2.313	0.984	2.79	2.103	2.204	2.836	2.138	2.24	0.754	0.79	1.048	0.996336	0.999064	1.45691e-06	2.53476e-05	2.37038e-05	0.956836	2.34435e-06	4.55885e-05	4.25155e-05	1.0307e-06	1.65701e-05	1.55259e-05	0.170396	0.185289	1	115	120.7	118.7	336.6	253.7	265.9	15.61	10.69	18.72	9.15	10.07
cnb:CNBD5970; cne:CND00240; F5HDZ4; Q55T55; Q5KJ87; XP_775643.1	3256918; 4935986	Pf00670, Pf05221	other molecular function	cytosol	other metabolic processes		XP_775643.1	hypothetical protein CNBD5970 [Cryptococcus neoformans var. neoformans B-3501A]	0.898	1.019	0.831	0.74	0.78	1.135	0.925	0.825	0.869	0.815	0.727	0.765	0.891	0.939	1.053	0.736173	0.794105	0.849055	0.548167	0.567144	0.999997	0.999891	0.999319	0.999593	0.999996	0.997303	0.998139	0.992023	0.993976	1	914.7	821.2	931.9	759.8	677.2	713.4	21.28	20.92	32.65	5.96	8.5
cnb:CNBE0110; cne:CNE00210; F5HHV8; Q55T26; Q5KHF9; XP_775292.1	3257575; 4936013	Pf00719	other molecular function	cytosol;other cell component	other metabolic processes		XP_775292.1	hypothetical protein CNBE0110 [Cryptococcus neoformans var. neoformans B-3501A]	1.022	0.961	1.225	1.408	1.31	0.94	1.198	1.377	1.281	1.275	1.465	1.363	1.149	1.069	0.93	0.831867	0.809442	0.747379	0.403993	0.631403	0.218744	0.999975	0.96414	0.998761	0.169899	0.0626581	0.123028	0.987208	0.999932	0.998021	39.7	40.6	38.1	48.6	55.9	52	7.17	36.8	25.5	4.95	10.43
cnb:CNBE0440; cne:CNE00520; P0CP66; P0CP67; Q55SZ2; Q5KHC4; Q8NK05; XP_775326.1	3257550; 4936042	Pf00069	kinase activity;other molecular function	nucleus;other cell component	protein metabolism;other metabolic processes;signal transduction	CPK1	XP_775326.1	hypothetical protein CNBE0440 [Cryptococcus neoformans var. neoformans B-3501A]	0.708	0.993	1.33	1.056	1.319	1.404	1.88	1.492	1.864	1.339	1.063	1.328	0.794	0.992	1.25	0.56591	0.99297	0.984574	0.997274	0.931758	0.855941	0.254139	0.809968	0.168002	0.832858	0.999998	0.687286	0.875963	0.999702	0.742851	101.4	71.8	100.7	134.9	107	133.8	29.72	42.91	13.35	19.48	14.88
cnb:CNBE1510; Q55SN2; XP_775436.1	4936159	Pf02852, Pf07992	other molecular function	other cell component	other metabolic processes;other biological processes		XP_775436.1	hypothetical protein CNBE1510 [Cryptococcus neoformans var. neoformans B-3501A]	0.472	0.73	1.388	1.077	1.265	1.545	2.939	2.28	2.678	1.903	1.476	1.734	0.776	0.911	1.175	0.238662	0.999801	0.427451	0.953733	0.864885	0.340446	0.0100559	0.0636019	0.0399476	0.307484	0.873338	0.74017	0.873841	0.958438	0.99971	171.1	80.8	124.9	237.6	184.3	216.5	34.87	9.66	50.66	21.85	22.63
A0A095CEV5; A0A0D0TUD9; A0A0D0VNY6; A0A0D0Y596; A0A0D0YT20; cgi:CGB_E2370C; cnb:CNBE1790; E6R6T5; Q55SK4; Q5KGZ4; XP_775464.1	10190402; 4936188	Pf00071	other molecular function	ER/Golgi;other cytoplasmic organelle	transport		XP_775464.1	hypothetical protein CNBE1790 [Cryptococcus neoformans var. neoformans B-3501A]	1.191	1.303	1.472	1.652	1.552	1.093	1.235	1.387	1.303	1.13	1.268	1.192	1.123	1.055	0.94	0.986408	0.585802	0.0609403	0.0373409	0.0659261	0.902883	0.167789	0.105922	0.180351	0.617876	0.45444	0.645083	0.99963	1	0.999233	2075.3	2472.3	2703.4	3054.4	3428.7	3221.4	7.13	11.12	26.53	6.7	9.98
cnb:CNBE2200; cne:CNE02210; F5HDK7; Q55SG2; Q5KGV5; XP_775506.1	3257660; 4936230	Pf00006, Pf02874, Pf16886	transporter activity;other molecular function	other membranes;other cytoplasmic organelle;other cell component	other metabolic processes;transport		XP_775506.1	hypothetical protein CNBE2200 [Cryptococcus neoformans var. neoformans B-3501A]	0.786	1.137	1.478	1.394	1.423	1.446	1.88	1.773	1.81	1.301	1.226	1.252	0.943	0.963	1.021	0.427581	0.981242	0.202588	0.227114	0.270121	0.167133	0.00834801	0.00950115	0.0116388	0.495264	0.538461	0.607667	0.999999	0.999944	0.999995	1215.3	955.4	1381.3	1796.6	1694.2	1729.2	7.86	27.46	16.07	10	18
cnb:CNBE2290; Q55SF3; XP_775515.1	4936239	Pf06325	other molecular function		protein metabolism;other metabolic processes		XP_775515.1	hypothetical protein CNBE2290 [Cryptococcus neoformans var. neoformans B-3501A]	0.882	0.948	0.638	0.76	0.698	1.074	0.723	0.861	0.791	0.673	0.801	0.736	1.191	1.093	0.918	0.706376	0.889497	0.0102633	0.0932659	0.0144668	0.998667	0.113203	0.64501	0.156219	0.0606892	0.432715	0.0850482	0.771253	0.999936	0.867279	906.9	800.3	859.7	578.7	689	632.8	4.21	2.96	8.21	12.99	22.36
cnb:CNBE2580; cne:CNE02560; F5HAG0; Q55SC4; Q5KGS1; XP_775544.1	3257726; 4936268	Pf00071	other molecular function	cytosol;other cytoplasmic organelle;other cell component	cell organization and biogenesis;transport;signal transduction		XP_775544.1	hypothetical protein CNBE2580 [Cryptococcus neoformans var. neoformans B-3501A]	0.712	1.175	0.814	0.833	0.753	1.65	1.144	1.17	1.058	0.693	0.709	0.641	1.023	0.925	0.904	0.513571	0.928849	0.78032	0.838597	0.557384	0.143253	0.99617	0.989261	0.999999	0.289919	0.340953	0.161646	0.999995	0.998347	0.994305	167.1	119	196.3	136.1	139.2	125.9	10.89	35.71	16.78	21.45	29.73
cnb:CNBE2820; Q55SA0; XP_775568.1	4936292	Pf01058	transporter activity;other molecular function		other metabolic processes;transport		XP_775568.1	hypothetical protein CNBE2820 [Cryptococcus neoformans var. neoformans B-3501A]	0.977	1.144	0.667	0.571	0.68	1.17	0.683	0.585	0.696	0.583	0.499	0.595	0.856	1.02	1.191	0.999969	0.740037	0.201922	0.017018	0.229452	0.829455	0.154307	0.0126339	0.176316	0.0213335	0.00178432	0.0247059	0.665415	0.999999	0.615628	309.2	302.1	353.6	206.2	176.6	210.3	7.64	8.5	20.72	14.86	22.58
cnb:CNBE2850; Q55S97; XP_775571.1	4936295	Pf00043, Pf13417					XP_775571.1	hypothetical protein CNBE2850 [Cryptococcus neoformans var. neoformans B-3501A]	0.978	0.865	1.036	0.913	1.078	0.885	1.059	0.934	1.102	1.197	1.056	1.245	0.882	1.04	1.18	0.918072	0.667573	1	0.961418	0.772035	0.993592	0.902689	0.999975	0.999203	0.6411	0.978109	0.999955	0.951577	0.747596	0.994667	127.1	124.3	110	131.7	116.1	137	11.69	13.21	9.4	7.58	14.26
cnb:CNBE2880; cne:CNE02860; F5HDD4; Q55S94; Q5KGP1; XP_775574.1	3257688; 4936298	Pf04921		nucleus	cell organization and biogenesis		XP_775574.1	hypothetical protein CNBE2880 [Cryptococcus neoformans var. neoformans B-3501A]	0.894	1.078	1.604	1.171	1.502	1.206	1.795	1.31	1.68	1.488	1.086	1.393	0.73	0.936	1.283	0.993067	0.942117	0.43252	0.965326	0.490627	0.99915	0.208033	0.767045	0.243977	0.121919	0.572248	0.144821	0.854117	0.999997	0.897343	40.4	36.1	43.6	64.8	47.3	60.7	16.76	20.77	51.25	25.12	9.65
A0A0D0T105; A0A0D0VH38; A0A0D0YAX2; A0A0D0YT91; cgi:CGB_E3670W; cnb:CNBE2910; E6R744; F5HIQ5; XP_775577.1	10190454; 4936301	Pf00071	other molecular function	nucleus	other metabolic processes;transport		XP_775577.1	hypothetical protein CNBE2910 [Cryptococcus neoformans var. neoformans B-3501A]	0.841	0.941	1.261	1.485	1.277	1.119	1.499	1.766	1.519	1.339	1.578	1.357	1.178	1.013	0.86	0.920209	0.999497	0.858238	0.901497	0.709852	0.983809	0.34819	0.401022	0.231105	0.70173	0.762312	0.532537	0.999997	0.999602	0.998156	632.7	532.1	595.5	797.6	939.5	808.1	3.82	27.83	4.25	33.1	34.58
cnb:CNBE3010; cne:CNE03020; F5HEE2; Q55S81; Q5KGN2; XP_775283.1	3257827; 4936311	Pf00004, Pf16450, Pf17862	other molecular function	other cell component	protein metabolism;other metabolic processes;other biological processes		XP_775283.1	hypothetical protein CNBE3010 [Cryptococcus neoformans var. neoformans B-3501A]	0.77	0.986	0.816	0.569	0.786	1.282	1.06	0.739	1.022	0.827	0.576	0.797	0.697	0.964	1.383	0.893951	0.999989	0.987713	0.550835	0.584213	0.939287	0.997673	0.982619	0.988416	0.996361	0.633336	0.666826	0.874658	0.896885	1	274.9	211.5	271.1	224.2	156.3	216.2	22.88	13.62	18.9	36.47	31.08
cnb:CNBE3320; Q55S50; XP_775271.1	4936342	Pf01798, Pf08156	nucleic acid binding activity	nucleus;other cell component	other biological processes		XP_775271.1	hypothetical protein CNBE3320 [Cryptococcus neoformans var. neoformans B-3501A]	1.102	1.005	1.285	1.139	1.427	0.911	1.166	1.033	1.295	1.28	1.133	1.421	0.886	1.11	1.253	0.321403	0.999785	0.0432615	0.408431	0.00390656	0.446727	0.787793	0.999959	0.141075	0.0669537	0.549118	0.00599515	0.687017	0.70551	0.104828	390.5	430.5	392.3	502	444.6	557.3	6.43	20.73	3.59	3.66	4.92
cnb:CNBE3330; cne:CNE03330; F5HCJ5; Q55S49; Q5KGK1; XP_775272.1	3257890; 4936343	Pf00317, Pf02867, Pf03477	other molecular function	cytosol	DNA metabolism;other metabolic processes		XP_775272.1	hypothetical protein CNBE3330 [Cryptococcus neoformans var. neoformans B-3501A]
cnb:CNBE3610; Q55S21; XP_775087.1	4936371	Pf00149	other molecular function				XP_775087.1	hypothetical protein CNBE3610 [Cryptococcus neoformans var. neoformans B-3501A]	0.82	1.08	1.846	1.747	1.724	1.318	2.253	2.131	2.104	1.709	1.617	1.596	0.946	0.934	0.987	0.734689	1	0.000289898	0.000890538	0.000589955	0.713776	4.49219e-05	0.000121813	8.44503e-05	0.000306112	0.000943666	0.00062436	0.96909	0.995733	0.99973	919.2	753.4	992.9	1697.2	1605.5	1584.8	2.96	20.17	16.06	4.67	4.09
cnb:CNBE3630; cne:CNE03630; F5HEH4; Q55S19; Q5KGH1; XP_775089.1	3257839; 4936373	Pf00448, Pf02881, Pf02978	nucleic acid binding activity;other molecular function	cytosol;translational apparatus	transport		XP_775089.1	hypothetical protein CNBE3630 [Cryptococcus neoformans var. neoformans B-3501A]	0.967	1.023	1.331	1.205	1.458	1.057	1.376	1.246	1.508	1.301	1.179	1.426	0.906	1.096	1.21	0.999983	0.999851	0.0310576	0.172955	0.0363823	0.998363	0.0238837	0.135931	0.0279858	0.0467209	0.247664	0.054661	0.891382	0.999999	0.923044	312.9	302.6	320	416.4	377.2	456.4	2.98	11.26	9.98	11.73	11.53
cnb:CNBE3710; cne:CNE03720; F5HIN3; Q55S11; Q5KGG3; XP_775097.1	3257911; 4936382	Pf00623, Pf04983, Pf04990, Pf04992, Pf04997, Pf04998, Pf05000, Pf05001	nucleic acid binding activity;other molecular function	nucleus;other cell component	RNA metabolism OR transcription;other metabolic processes		XP_775097.1	hypothetical protein CNBE3710 [Cryptococcus neoformans var. neoformans B-3501A]	0.788	0.891	1.025	0.976	1.315	1.131	1.3	1.238	1.669	1.149	1.095	1.475	0.953	1.284	1.348	0.999313	0.829444	0.658036	0.995294	0.437675	0.653249	0.470576	0.955949	0.285198	0.999393	0.978306	0.975934	0.900944	0.998432	0.716572	107.4	84.6	95.7	110	104.8	141.2	25.91	13.22	35.76	23.89	20.12
cnb:CNBE3870; F5HHM4; XP_775113.1	4936398	Pf00179	other molecular function		protein metabolism;other metabolic processes		XP_775113.1	hypothetical protein CNBE3870 [Cryptococcus neoformans var. neoformans B-3501A]	0.724	0.967	1.8	1.673	1.857	1.336	2.487	2.312	2.566	1.862	1.731	1.921	0.93	1.032	1.11	0.42636	0.987757	0.0525246	0.0660616	0.0888733	0.183211	0.00210748	0.00262413	0.0035076	0.142884	0.176711	0.231092	0.999991	0.999442	0.999966	104.1	75.3	100.6	187.3	174.2	193.3	26.35	43.99	3.75	4.85	7.58
cnb:CNBE4000; cne:CNE04010; F5HHM5; Q55RY2; Q5KGD4; XP_775126.1	3258008; 4936411	Pf03908	other molecular function	other membranes;ER/Golgi	cell organization and biogenesis;transport		XP_775126.1	hypothetical protein CNBE4000 [Cryptococcus neoformans var. neoformans B-3501A]	0.882	0.94	1.239	1.404	1.267	1.066	1.406	1.593	1.438	1.319	1.494	1.349	1.133	1.023	0.903	0.998811	1	0.853828	0.281874	0.787591	0.999593	0.967259	0.45424	0.93576	0.884048	0.311969	0.823797	0.86711	0.99999	0.918362	180.6	159.2	169.7	223.8	253.6	228.9	17.46	29.61	32.61	17.16	5.39
cnb:CNBE4070; cne:CNE04080; F5HAM7; Q55RX5; Q5KGC8; XP_775133.1	3257735; 4936418	Pf14613, Pf19343					XP_775133.1	hypothetical protein CNBE4070 [Cryptococcus neoformans var. neoformans B-3501A]	1.126	1.085	0.602	0.436	0.553	0.964	0.535	0.387	0.491	0.555	0.402	0.51	0.723	0.918	1.269	0.97143	1	0.99047	0.308922	0.740374	0.976443	0.764985	0.100209	0.338149	0.987777	0.295248	0.722238	0.608365	0.963323	0.95907	72	81.1	78.1	43.3	31.4	39.8	36.64	30.22	32.4	87.81	10.37
cnb:CNBE5240; F5HDX5; XP_775048.1	4936536						XP_775048.1	hypothetical protein CNBE5240 [Cryptococcus neoformans var. neoformans B-3501A]	1.402	1.228	0.152	0.16	0.115	0.876	0.109	0.114	0.082	0.124	0.13	0.094	1.052	0.755	0.718	0.988062	0.999987	0.00302781	0.00261756	0.00197204	0.996639	0.00115577	0.00100551	0.000767215	0.00238905	0.00206837	0.0015629	0.999999	0.999753	0.999968	212	297.1	260.3	32.3	34	24.4	57.93	52.29	89.41	29.59	35.74
cnb:CNBF0480; cne:CNF04420; F5HHU4; Q55RE3; Q5KES7; XP_774883.1	3258361; 4936600						XP_774883.1	hypothetical protein CNBF0480 [Cryptococcus neoformans var. neoformans B-3501A]	1.166	0.855	0.613	0.479	0.575	0.733	0.526	0.411	0.493	0.717	0.56	0.672	0.781	0.937	1.2	0.998759	1	0.999869	0.656064	0.868814	0.999518	0.988042	0.445701	0.679866	0.999558	0.617675	0.840068	0.785203	0.946219	0.997949	89.5	104.4	76.5	54.9	42.9	51.4	49.37	33.69	89.18	121.48	15.28
cnb:CNBF0560; cne:CNF04330; F5HHS9; Q55RD5; Q5KET5; XP_774891.1	3258162; 4936608	Pf00270, Pf00271, Pf02889, Pf18149	nucleic acid binding activity;other molecular function	nucleus	cell organization and biogenesis;RNA metabolism OR transcription;other metabolic processes		XP_774891.1	hypothetical protein CNBF0560 [Cryptococcus neoformans var. neoformans B-3501A]	0.929	1.031	0.637	0.693	0.715	1.11	0.686	0.746	0.77	0.618	0.672	0.694	1.087	1.123	1.033	0.947421	0.996835	0.120991	0.250768	0.240731	0.767006	0.419135	0.686336	0.670187	0.0572832	0.125438	0.119886	0.996031	0.997018	1	31.8	29.5	32.8	20.3	22	22.7	10.39	35.23	21.01	11.68	19.31
cnb:CNBF0670; cne:CNF04190; F5HI43; Q55RC4; Q5KEU7; XP_774902.1	3258406; 4936619	Pf00004, Pf02933, Pf17862	other molecular function	ER/Golgi;other cell component	cell organization and biogenesis;other metabolic processes;transport		XP_774902.1	hypothetical protein CNBF0670 [Cryptococcus neoformans var. neoformans B-3501A]	0.905	0.887	0.916	0.911	0.955	0.98	1.013	1.006	1.055	1.033	1.026	1.077	0.994	1.042	1.049	0.994112	0.99382	0.999811	0.999765	0.995402	1	0.966304	0.999804	0.902943	0.965296	0.999782	0.901002	0.994211	0.999856	0.969036	838.4	758.8	743.9	768.4	763.5	800.9	14.33	5.33	8.79	8.95	3.23
cnb:CNBF0920; cne:CNF03920; F5HDI0; Q55R99; Q5KEX1; XP_774927.1	3258437; 4936644	Pf00270, Pf00271, Pf04408, Pf07717	nucleic acid binding activity;other molecular function	nucleus;other cell component			XP_774927.1	hypothetical protein CNBF0920 [Cryptococcus neoformans var. neoformans B-3501A]	1.042	1.119	1.43	1.541	1.653	1.073	1.372	1.478	1.586	1.278	1.377	1.478	1.078	1.156	1.073	0.998631	0.411142	0.067392	0.04652	0.00600562	0.62189	0.125603	0.0878221	0.0113637	0.823583	0.708231	0.157397	0.999903	0.703902	0.819918	118.1	123.1	132.1	168.8	181.9	195.2	15.29	1.54	24.94	13.06	10.18
cnb:CNBF0940; cne:CNF03900; F5HF96; Q55R97; Q5KEX3; XP_774929.1	3258063; 4936646	Pf00171	other molecular function				XP_774929.1	hypothetical protein CNBF0940 [Cryptococcus neoformans var. neoformans B-3501A]	1.043	1.121	2.323	1.911	2.33	1.075	2.227	1.831	2.233	2.072	1.704	2.077	0.822	1.003	1.219	0.997605	0.999872	0.000160165	0.00052308	0.000170696	0.982544	8.94472e-05	0.000279915	9.51078e-05	0.000222146	0.000742849	0.000237059	0.956015	1	0.965209	208.2	217.3	233.5	483.7	397.8	485.1	19.12	5.24	9.99	14.62	9.41
cnb:CNBF1200; Q55R71; XP_774955.1	4936672	Pf00728	other molecular function		other metabolic processes		XP_774955.1	hypothetical protein CNBF1200 [Cryptococcus neoformans var. neoformans B-3501A]	1.009	1.249	0.171	0.15	0.175	1.238	0.17	0.149	0.173	0.137	0.12	0.14	0.875	1.02	1.165	0.962934	1	0.114093	0.0922248	0.128443	0.970114	0.366096	0.307684	0.402013	0.121642	0.0984374	0.13684	0.999993	1	0.999933	1486.7	1500	1857.2	254.8	223	259.9	62.4	90.26	58.2	7.8	21.24
cnb:CNBF1250; cne:CNF03550; P0CR58; P0CR59; Q55R65; Q5KF05; XP_774961.1	3258364; 4936677	Pf00787, Pf19566	other molecular function	other membranes;cytosol;other cytoplasmic organelle	transport	MVP1	XP_774961.1	hypothetical protein CNBF1250 [Cryptococcus neoformans var. neoformans B-3501A]	0.953	0.914	1.278	1.243	1.287	0.959	1.341	1.305	1.351	1.398	1.36	1.408	0.973	1.007	1.035	0.999683	0.878542	0.0477224	0.181765	0.0980656	0.961855	0.029624	0.116937	0.0615917	0.00769812	0.0310079	0.015977	0.956327	0.997479	0.998465	661.2	629.9	604.2	844.9	822	850.8	10.41	10.62	11.92	5.46	5.91
cnb:CNBF1510; Q55R39; XP_774987.1	4936703	Pf10495		cytoskeleton;other cell component			XP_774987.1	hypothetical protein CNBF1510 [Cryptococcus neoformans var. neoformans B-3501A]	0.983	1.036	0.514	0.712	0.525	1.054	0.523	0.723	0.534	0.496	0.687	0.507	1.385	1.022	0.738	0.976131	0.999295	0.000322236	0.0487419	0.000103953	0.998638	0.000930256	0.15614	0.000279692	0.000523904	0.084768	0.000163592	0.0724024	0.959016	0.0183923	116.1	114.2	120.3	59.7	82.6	61	5.37	12.96	17.63	4.1	4.13
cnb:CNBF1640; cne:CNF03160; P0CN74; P0CN75; Q55R25; Q5KF42; Q9Y8E9; XP_775001.1	3258302; 4936716	Pf00044, Pf02800	other molecular function	cytosol;other cell component	other metabolic processes	GPD	XP_775001.1	hypothetical protein CNBF1640 [Cryptococcus neoformans var. neoformans B-3501A]	1.384	0.997	0.307	0.247	0.323	0.721	0.222	0.179	0.234	0.308	0.248	0.324	0.806	1.053	1.306	0.999023	0.999999	0.59335	0.0479415	0.134511	0.999734	0.399389	0.0262587	0.075578	0.545421	0.0416354	0.117747	0.528432	0.864817	0.986276	127.5	176.4	127.1	39.1	31.5	41.2	24.47	31.99	53.1	112.97	18.43
cnb:CNBF2180; cne:CNF02520; F5HE46; Q55QX1; Q5KF97; XP_774788.1	3258324; 4936770	Pf01411, Pf02272, Pf07973	nucleic acid binding activity;other molecular function	mitochondrion	protein metabolism;RNA metabolism OR transcription;other metabolic processes	ALA1	XP_774788.1	hypothetical protein CNBF2180 [Cryptococcus neoformans var. neoformans B-3501A]	0.951	1.147	4.093	2.837	3.541	1.205	4.303	2.982	3.722	3.57	2.474	3.088	0.693	0.865	1.248	0.991005	0.988908	0.00371336	0.0211488	0.0180505	1	0.00148957	0.0080651	0.00690234	0.0014273	0.00770575	0.00659611	0.893246	0.924578	0.999999	155	147.4	177.7	634.3	439.6	548.7	57.81	32.3	30.28	2.49	16.31
cnb:CNBF2290; Q55QW0; XP_774799.1	4936781	Pf00018, Pf03983	cytoskeletal activity;other molecular function	plasma membrane;other membranes;other cytoplasmic organelle	transport		XP_774799.1	hypothetical protein CNBF2290 [Cryptococcus neoformans var. neoformans B-3501A]	0.879	1.027	0.098	0.06	0.085	1.168	0.111	0.069	0.097	0.095	0.059	0.083	0.618	0.872	1.412	0.999992	1	3.13829e-07	6.79787e-08	1.96492e-07	1	3.5377e-07	7.56309e-08	2.2068e-07	3.33895e-07	7.18334e-08	2.08655e-07	0.491144	0.99349	0.789143	1318.8	1159.6	1354.8	128.6	79.5	112.2	18.77	11.97	23.59	28.24	8.21
cnb:CNBF2430; cne:CNF02280; F5HFB6; Q55QU6; Q5KFB9; XP_774813.1	3258196; 4936795	Pf00006, Pf00306, Pf02874	transporter activity;other molecular function	other membranes;mitochondrion	other metabolic processes;transport		XP_774813.1	hypothetical protein CNBF2430 [Cryptococcus neoformans var. neoformans B-3501A]	1.127	1.092	1.01	0.921	0.909	0.969	0.896	0.817	0.806	0.925	0.843	0.832	0.912	0.9	0.987	0.570143	0.972659	0.530345	0.993548	0.947459	0.929333	1	0.30114	0.186127	0.907262	0.793516	0.609392	0.273307	0.167273	0.999293	1564.7	1764	1709.2	1580.4	1441.7	1422.7	13.55	11.99	6.76	33.18	8.1
cnb:CNBF2520; Q55QT6; XP_774823.1	4936804	Pf00289, Pf00364, Pf01039, Pf02785, Pf02786, Pf08326	other molecular function		other metabolic processes		XP_774823.1	hypothetical protein CNBF2520 [Cryptococcus neoformans var. neoformans B-3501A]	1.183	1.174	4.11	3.949	3.189	0.993	3.475	3.339	2.697	3.502	3.364	2.717	0.961	0.776	0.808	0.999999	0.981383	2.25192e-05	4.21554e-05	0.000113092	0.990212	2.51641e-05	4.7337e-05	0.000127984	5.22382e-05	0.000101498	0.000288833	0.994866	0.797883	0.969893	62.3	73.7	73.2	256.3	246.2	198.8	19.36	13.22	21.64	23.28	17.91
cnb:CNBF2630; cne:CNF02080; F5HD24; Q55QS5; Q5KFD9; XP_774834.1	3258095; 4936815	Pf00227	other molecular function	nucleus;other cell component	cell organization and biogenesis;protein metabolism;other metabolic processes		XP_774834.1	hypothetical protein CNBF2630 [Cryptococcus neoformans var. neoformans B-3501A]	0.643	1.1	1.414	1.262	1.234	1.711	2.199	1.963	1.919	1.285	1.147	1.121	0.892	0.872	0.978	0.849258	0.935841	0.273225	0.715206	0.466275	0.363249	0.044079	0.177083	0.0880734	0.744804	0.99483	0.925224	0.949579	0.997952	0.997324	316.3	203.4	348	447.3	399.1	390.2	22.61	42	22.81	36.14	8.83
cnb:CNBF2840; cne:CNF01860; F5HCI0; Q55QQ4; Q5KFG2; XP_774604.1	3258106; 4936836	Pf00227, Pf10584		cytosol;nucleus;other cell component	cell organization and biogenesis;protein metabolism;other metabolic processes		XP_774604.1	hypothetical protein CNBF2840 [Cryptococcus neoformans var. neoformans B-3501A]	0.886	0.969	1.729	1.45	1.395	1.094	1.952	1.638	1.576	1.785	1.497	1.44	0.839	0.807	0.962	0.962745	0.999298	0.000956166	0.0328815	0.0174655	0.859843	0.000294762	0.00859695	0.00463182	0.00160077	0.0575698	0.0306849	0.318253	0.503627	0.998774	167.9	148.7	162.7	290.3	243.5	234.3	13.19	10.84	13.3	8.58	13.77
A0A225YDD6; A0A854QEM1; cnb:CNBF3370; cne:CNF01340; F5H938; J9VPH6; Q55QK1; Q5KFL5; XP_774657.1	23889128; 3258064; 4936889	Pf02297	transporter activity	other membranes;mitochondrion	cell organization and biogenesis;other metabolic processes;transport		XP_774657.1	hypothetical protein CNBF3370 [Cryptococcus neoformans var. neoformans B-3501A]		100	100	100	100	100	100	100	100	54.549	50.476	52.959	0.925	0.971	1.049										0.00027712	0.000442884	0.000278253	0.903483	1	0.905688	0	0	9.2	500.8	463.4	486.2			48.53	37.66	58.34
XP_774668.1							XP_774668.1	hypothetical protein CNBF3470 [Cryptococcus neoformans var. neoformans B-3501A]	0.768	1.576	1.88	2.525	1.864	2.051	2.447	3.287	2.426	1.193	1.603	1.183	1.343	0.991	0.738	0.996152	0.873314	0.178514	0.153536	0.15248	0.628149	0.0838197	0.0713196	0.0707972	0.68612	0.630064	0.627506	0.999998	0.999998	1	280.4	215.4	441.8	527.1	708.1	522.5	31.21	21.48	50.56	43.76	28.56
XP_774667.1							XP_774667.1	hypothetical protein CNBF3470 [Cryptococcus neoformans var. neoformans B-3501A]	0.768	1.576	1.88	2.525	1.864	2.051	2.447	3.287	2.426	1.193	1.603	1.183	1.343	0.991	0.738	0.996152	0.873314	0.178514	0.153536	0.15248	0.628149	0.0838197	0.0713196	0.0707972	0.68612	0.630064	0.627506	0.999998	0.999998	1	280.4	215.4	441.8	527.1	708.1	522.5	31.21	21.48	50.56	43.76	28.56
cnb:CNBF3850; Q55QF2; XP_774706.1	4936937	Pf00899, Pf10585	other molecular function	nucleus	protein metabolism;other metabolic processes		XP_774706.1	hypothetical protein CNBF3850 [Cryptococcus neoformans var. neoformans B-3501A]	0.657	1.081	2.088	1.924	2.039	1.645	3.176	2.928	3.101	1.931	1.78	1.886	0.922	0.976	1.059	0.388898	1	0.00170158	0.00908714	0.00114954	0.402373	9.20491e-05	0.000386298	6.60663e-05	0.00162995	0.00868071	0.00110204	0.898121	0.999819	0.78783	84.7	55.7	91.6	176.9	163	172.7	18.5	21.11	18.79	16.5	9.68
cnb:CNBF3870; Q55QF0; XP_774708.1	4936939	Pf03028, Pf08385, Pf08393, Pf12774, Pf12775, Pf12777, Pf12780, Pf12781, Pf17852, Pf18198, Pf18199	cytoskeletal activity;other molecular function	cytoskeleton;other cell component	other biological processes		XP_774708.1	hypothetical protein CNBF3870 [Cryptococcus neoformans var. neoformans B-3501A]	0.881	1.038	1.542	1.647	1.426	1.178	1.75	1.869	1.618	1.485	1.587	1.373	1.068	0.925	0.865	0.831378	0.999997	0.0464725	0.0148637	0.0688996	0.776059	0.00624731	0.00209194	0.00924814	0.056141	0.0179827	0.0829818	0.981468	0.999869	0.936079	1696.9	1495.1	1761.5	2616.2	2795.1	2419.2	15.98	18.43	22.03	13.07	4.76
cnb:CNBF4120; cne:CNF00570; F5HB91; Q55QC5; Q5KFU0; XP_774733.1	3258088; 4936964	Pf00006, Pf02874	transporter activity;other molecular function	other membranes;mitochondrion	other metabolic processes;transport		XP_774733.1	hypothetical protein CNBF4120 [Cryptococcus neoformans var. neoformans B-3501A]	1.182	1.072	1.04	1.073	1.133	0.907	0.88	0.908	0.959	0.97	1	1.057	1.032	1.09	1.056	0.826662	0.987877	0.99931	1	0.998956	0.989709	0.94621	0.854805	0.953203	0.999693	0.992542	0.999823	0.999751	1	0.999583	4566.9	5396.7	4896.5	4747.9	4898.4	5173.3	12.53	10.3	10.66	11.99	4.99
cnb:CNBF4190; Q55QB8; XP_774740.1	4936971	Pf00735	other molecular function	cytoskeleton;other cell component			XP_774740.1	hypothetical protein CNBF4190 [Cryptococcus neoformans var. neoformans B-3501A]	0.871	0.937	1.403	1.283	1.346	1.076	1.611	1.473	1.546	1.497	1.369	1.437	0.915	0.96	1.049	0.907919	0.913969	0.00694066	0.0770382	0.0156488	1	0.0013806	0.0142599	0.00297724	0.00142033	0.0147049	0.00306597	0.707519	0.995804	0.925483	991.2	863.1	928.5	1390.2	1271.5	1334	14.75	14.04	9.99	5.8	1.99
cnb:CNBF4300; Q55QA7; XP_774751.1	4936982	Pf00623, Pf04983, Pf04997, Pf04998, Pf05000	nucleic acid binding activity;other molecular function	nucleus;other cell component	RNA metabolism OR transcription;other metabolic processes		XP_774751.1	hypothetical protein CNBF4300 [Cryptococcus neoformans var. neoformans B-3501A]	1.024	1.066	2.299	2.144	2.645	1.041	2.244	2.094	2.582	2.157	2.012	2.482	0.933	1.151	1.233	0.999956	0.999846	0.0142437	0.0112191	0.00114618	0.997546	0.0103677	0.00817892	0.000858423	0.0215059	0.0169183	0.00167503	0.999989	0.639659	0.71995	42	43	44.8	96.6	90.1	111.1	18.8	29.79	6.28	22.45	23.37
cnb:CNBF4550; cne:CNF00160; F5HEA4; Q55Q82; Q5KFY4; XP_774776.1	3258289; 4937007	Pf00071	other molecular function	plasma membrane;other membranes;other cell component	cell organization and biogenesis;transport;signal transduction;other biological processes		XP_774776.1	hypothetical protein CNBF4550 [Cryptococcus neoformans var. neoformans B-3501A]	1.022	0.764	0.834	0.822	0.784	0.748	0.816	0.804	0.767	1.091	1.075	1.026	0.985	0.94	0.955	0.999999	0.998507	0.999436	1	1	0.999534	0.999873	0.999995	0.999996	1	0.997608	0.997738	0.998991	0.999058	1	1030.8	1053.9	788	859.9	846.8	808.5	23.49	27.45	20.81	4.29	26.66
cnb:CNBF4640; Q55Q72; XP_774576.1	4937016	Pf00043, Pf00749, Pf03950	other molecular function	other cell component	protein metabolism;RNA metabolism OR transcription;other metabolic processes		XP_774576.1	hypothetical protein CNBF4640 [Cryptococcus neoformans var. neoformans B-3501A]	0.875	0.958	1.219	1.04	1.251	1.095	1.392	1.188	1.43	1.272	1.085	1.306	0.853	1.027	1.204	0.149909	0.656081	0.013591	0.894354	0.00316494	0.847729	0.000209194	0.0269144	6.36921e-05	0.00114757	0.179066	0.000309194	0.0783217	0.94377	0.0178064	313	273.9	299.8	381.5	325.3	391.7	6.45	8.26	5.19	4.28	4.51
cnb:CNBG0470; cne:CNG04230; F5HHT1; Q55Q17; Q5KDE9; XP_774551.1	3258719; 4937058						XP_774551.1	hypothetical protein CNBG0470 [Cryptococcus neoformans var. neoformans B-3501A]	1.21	0.665	0.391	0.293	0.396	0.55	0.323	0.242	0.327	0.587	0.441	0.596	0.751	1.014	1.351	0.997205	0.999984	0.998845	0.42001	0.517842	0.988967	0.95905	0.231215	0.299277	0.999918	0.502427	0.60604	0.624308	0.727728	0.999963	100.1	121.1	66.5	39.1	29.3	39.6	35.83	9.53	97.11	120.19	26.1
cnb:CNBG0480; Q55Q16; XP_774552.1	4937059	Pf04119					XP_774552.1	hypothetical protein CNBG0480 [Cryptococcus neoformans var. neoformans B-3501A]
cnb:CNBG0820; cne:CNG03920; F5H9Y1; Q55PY2; Q5KDH9; XP_774436.1	3258606; 4937113	Pf04137	other molecular function	other membranes;ER/Golgi	other biological processes		XP_774436.1	hypothetical protein CNBG0820 [Cryptococcus neoformans var. neoformans B-3501A]	1.389	1.285	2.603	2.512	3.14	0.925	1.874	1.808	2.26	2.026	1.955	2.443	0.965	1.206	1.25	0.655354	0.684802	0.00014044	9.21636e-05	3.81822e-05	1	0.0012995	0.000805258	0.00029517	0.00119954	0.000744758	0.00027417	0.999486	0.910846	0.980615	21.3	29.6	27.4	55.5	53.6	67	11.31	27.73	9.76	5.12	18.58
A0A225Y8U0; A0A854QB82; cnb:CNBG1220; J9VQC7; Q55PU2; XP_774476.1	23890541; 4937156	Pf00004, Pf17862	other molecular function	other cell component	protein metabolism;other metabolic processes;other biological processes		XP_774476.1	hypothetical protein CNBG1220 [Cryptococcus neoformans var. neoformans B-3501A]	0.709	0.953	0.978	1.113	0.995	1.346	1.38	1.57	1.404	1.025	1.167	1.043	1.138	1.017	0.894	0.605541	0.999137	0.999781	0.976376	0.989767	0.414514	0.753048	0.254931	0.30303	0.988134	0.998891	0.999851	0.916754	0.950842	0.999995	1034.6	733	986.5	1011.5	1151	1029	15.35	22.38	12.36	15.5	13.37
cnb:CNBG1280; cne:CNG03490; F5HHF6; Q55PT6; Q5KDL9; XP_774482.1	3258550; 4937162	Pf00056, Pf02866	other molecular function	mitochondrion;other cell component	other metabolic processes		XP_774482.1	hypothetical protein CNBG1280 [Cryptococcus neoformans var. neoformans B-3501A]	0.96	0.754	0.123	0.118	0.092	0.786	0.128	0.123	0.096	0.163	0.156	0.122	0.956	0.749	0.783	0.999671	0.999676	0.0156068	0.00459929	0.00190888	0.991309	0.00966629	0.00289626	0.00122275	0.0252248	0.00734689	0.00300251	0.9735	0.789368	0.992756	181.5	174.2	136.9	22.4	21.4	16.7	50.41	37.45	29.51	101.34	20.6
cnb:CNBG1480; cne:CNG03280; F5HET5; Q55PR5; Q5KDP3; XP_774503.1	3258904; 4937182	Pf00479, Pf02781	other molecular function	cytosol	other metabolic processes;stress response		XP_774503.1	hypothetical protein CNBG1480 [Cryptococcus neoformans var. neoformans B-3501A]	0.439	1.301	3.99	3.986	2.943	2.966	9.098	9.089	6.711	3.067	3.064	2.262	0.999	0.738	0.738	0.566849	0.654821	0.00456506	0.00362445	0.00602493	0.0641863	0.000341964	0.000279121	0.000436997	0.0589765	0.0465319	0.0780074	0.99999	0.999975	0.999501	343.3	150.5	446.5	1369.5	1368.2	1010.2	47.7	45.58	22.98	28.96	13.48
A0A095C7L0; A0A0D0U1C0; A0A0D0WXG7; A0A225Y6S7; A0A854QAU6; cgi:CGB_G2180W; cnb:CNBG1540; cne:CNG03220; E6R981; J9VPU1; P0CM16; P0CM17; P34728; Q55PQ9; Q5KDP9; XP_774509.1	10189020; 23886769; 3258864; 4937188	Pf00025	other molecular function	plasma membrane;other membranes;ER/Golgi	transport	ARF	XP_774509.1	hypothetical protein CNBG1540 [Cryptococcus neoformans var. neoformans B-3501A]	0.91	1.004	1.217	1.218	1.198	1.103	1.337	1.338	1.316	1.212	1.213	1.193	1.001	0.984	0.983	0.76182	0.996492	0.522146	0.600246	0.916996	0.947494	0.077503	0.0969937	0.261269	0.293414	0.352527	0.70239	0.999991	0.96514	0.984695	5559.4	5061.1	5582.3	6766.9	6773.9	6659.1	10.67	19.91	14.78	6.25	3.34
cnb:CNBG1620; cne:CNG03130; F5HFT9; Q55PQ1; Q5KDQ7; XP_774180.1	3258600; 4937196	Pf00009, Pf03143, Pf03144	nucleic acid binding activity;other molecular function	mitochondrion	protein metabolism;other metabolic processes		XP_774180.1	hypothetical protein CNBG1620 [Cryptococcus neoformans var. neoformans B-3501A]	1.12	1.027	1.042	0.76	0.907	0.917	0.93	0.679	0.809	1.014	0.74	0.883	0.73	0.87	1.193	0.910381	0.997374	0.998964	0.785491	0.940515	0.992138	0.749411	0.270784	0.450654	0.961891	0.539921	0.761892	0.931671	0.993541	0.998436	493.9	553.4	507.4	514.5	375.5	447.8	4.63	24.87	11.18	23.18	28.5
cnb:CNBG1660; cne:CNG03090; F5HDE1; Q55PP7; Q5KDR1; XP_774184.1	3258809; 4937200	Pf04037, Pf04046		nucleus	RNA metabolism OR transcription;other metabolic processes		XP_774184.1	hypothetical protein CNBG1660 [Cryptococcus neoformans var. neoformans B-3501A]	1.184	0.988	1.182	1.016	1.162	0.835	0.998	0.858	0.981	1.196	1.028	1.176	0.86	0.983	1.143	0.602169	0.836098	0.764512	0.992943	0.425062	0.997491	0.999644	0.881942	0.999412	0.999988	0.985347	0.969903	0.964824	0.988056	0.728366	151.3	179.2	149.6	178.9	153.8	175.8	16.61	12.07	29.56	10.94	6.53
cnb:CNBG1690; cne:CNG03070; F5H9T2; Q55PP4; Q5KDR3; XP_774187.1	3258817; 4937203	Pf00206, Pf10397	other molecular function	cytosol	other metabolic processes		XP_774187.1	hypothetical protein CNBG1690 [Cryptococcus neoformans var. neoformans B-3501A]	0.761	1.338	2.492	2.221	2.63	1.758	3.275	2.919	3.457	1.863	1.66	1.966	0.891	1.055	1.184	0.568025	0.769432	0.000118768	0.000821726	8.22888e-05	0.0906399	1.43532e-05	7.67232e-05	1.04399e-05	0.000784266	0.00669166	0.000520301	0.753162	0.999725	0.598511	90.8	69.1	121.5	226.4	201.8	239	17.73	23.41	12.91	17.1	11.21
cnb:CNBG1700; P0CS49; Q55PP3; Q5KDR4; XP_774188.1	4937204	Pf00400		nucleus;other cell component	RNA metabolism OR transcription;other metabolic processes	PRP46	XP_774188.1	hypothetical protein CNBG1700 [Cryptococcus neoformans var. neoformans B-3501A]	1.063	1.004	1.417	1.197	1.436	0.945	1.334	1.127	1.351	1.411	1.192	1.43	0.845	1.013	1.199	0.825937	0.951864	0.0469429	0.40347	0.033543	0.999015	0.308841	0.966297	0.23337	0.18465	0.85764	0.135679	0.719735	0.999943	0.606316	794.9	844.6	798.3	1126.8	951.9	1141.5	6.45	23.97	16.1	1.29	6.91
cnb:CNBG2050; Q55PK8; XP_774223.1	4937239	Pf08569					XP_774223.1	hypothetical protein CNBG2050 [Cryptococcus neoformans var. neoformans B-3501A]	0.532	1.335	1.756	1.834	1.543	2.51	3.303	3.45	2.903	1.316	1.374	1.156	1.044	0.879	0.841	0.490084	0.994111	0.241798	0.387356	0.428059	0.25034	0.0124448	0.0224086	0.0257191	0.476922	0.674313	0.719999	0.999128	0.997627	0.999999	360	191.4	480.5	632.3	660.4	555.6	23.17	50.73	39.69	23.3	21.83
cnb:CNBG2140; Q55PJ9; XP_774232.1	4937248	Pf00071	other molecular function		signal transduction		XP_774232.1	hypothetical protein CNBG2140 [Cryptococcus neoformans var. neoformans B-3501A]	1.031	0.897	0.847	0.869	0.815	0.869	0.822	0.843	0.791	0.945	0.97	0.909	1.026	0.962	0.938	0.999225	0.991163	0.967423	0.970533	0.714364	0.999882	0.997609	0.998052	0.879405	0.999943	0.999965	0.951343	1	0.984214	0.982183	1968.9	2030.8	1765.3	1668.6	1711.4	1605.4	19.76	28.7	14.42	6.02	17.29
A0A225Y7G7; A0A854Q7D1; cne:CNG02630; F5HGW3; F5HGW4; J9VT08; O74649; Q55PJ8; Q5KDV7; Q7LTM5; XP_774233.1	23886827; 3258687; 4937248	Pf00071	other molecular function	plasma membrane;other membranes;cytoskeleton;ER/Golgi;other cell component	cell organization and biogenesis;signal transduction;other biological processes	CnRHO1; RHO1	XP_774233.1	hypothetical protein CNBG2140 [Cryptococcus neoformans var. neoformans B-3501A]	1.031	0.897	0.847	0.869	0.815	0.869	0.822	0.843	0.791	0.945	0.97	0.909	1.026	0.962	0.938	0.999225	0.991163	0.967423	0.970533	0.714364	0.999882	0.997609	0.998052	0.879405	0.999943	0.999965	0.951343	1	0.984214	0.982183	1968.9	2030.8	1765.3	1668.6	1711.4	1605.4	19.76	28.7	14.42	6.02	17.29
cnb:CNBG2160; Q55PJ6; XP_774235.1	4937250	Pf00928		other membranes	transport		XP_774235.1	hypothetical protein CNBG2160 [Cryptococcus neoformans var. neoformans B-3501A]	0.91	1.123	1.122	1.163	1.087	1.234	1.234	1.279	1.195	1	1.036	0.968	1.036	0.968	0.935	0.845949	0.960021	0.971024	0.910011	0.99931	0.408999	0.439903	0.321679	0.673895	1	0.999958	0.996102	0.999835	0.997935	0.98263	43	39.1	48.2	48.2	50	46.7	16.55	45.4	15.69	22.27	21.97
cnb:CNBG3500; cne:CNG01290; F5HG15; Q55P62; Q5KE94; XP_774369.1	3258730; 4937386	Pf00118	other molecular function	cytosol	other biological processes		XP_774369.1	hypothetical protein CNBG3500 [Cryptococcus neoformans var. neoformans B-3501A]	0.979	0.999	1.341	1.121	1.305	1.021	1.37	1.145	1.334	1.342	1.122	1.306	0.836	0.973	1.164	0.881188	0.855376	0.357424	0.856574	0.291435	1	0.0699291	0.298488	0.0542314	0.0629866	0.273549	0.0487984	0.927493	0.999985	0.874312	563.8	551.8	563.5	756	632.1	736	8.93	9.24	13.78	12.18	12.53
cnb:CNBG3690; cne:CNG01100; F5HDL9; Q55P43; Q5KEB3; XP_774388.1	3258668; 4937405	Pf00578, Pf10417	other molecular function	cytosol	stress response;other biological processes		XP_774388.1	hypothetical protein CNBG3690 [Cryptococcus neoformans var. neoformans B-3501A]	1.128	1.117	0.598	0.504	0.644	0.99	0.53	0.447	0.571	0.535	0.451	0.577	0.843	1.077	1.277	0.999664	0.840716	0.0273071	0.00698616	0.0399392	0.942456	0.016828	0.00436072	0.0246227	0.00385335	0.00106835	0.00556989	0.959808	0.999896	0.896446	731.8	825.8	817.7	437.6	369.1	471.5	27.06	24	21.78	11.32	5.77
cnb:CNBG3840; Q55P28; XP_774403.1	4937420	Pf04051		ER/Golgi;other cell component	transport		XP_774403.1	hypothetical protein CNBG3840 [Cryptococcus neoformans var. neoformans B-3501A]	0.831	1.302	1.941	1.835	1.979	1.567	2.335	2.208	2.382	1.491	1.409	1.52	0.945	1.02	1.079	0.596975	0.207786	0.000565306	0.0011783	0.000861154	0.0143783	5.91995e-05	0.000112293	8.54184e-05	0.0303098	0.0684142	0.0486159	0.995817	0.999696	0.999935	381.9	317.4	497.2	741.1	700.7	755.9	18.24	22.65	9.12	9.92	1.19
cnb:CNBG4120; Q55P00; XP_774112.1	4937448	Pf01602, Pf02296, Pf02883	other molecular function	plasma membrane;other membranes	transport		XP_774112.1	hypothetical protein CNBG4120 [Cryptococcus neoformans var. neoformans B-3501A]	0.801	1.174	0.976	1.128	1.016	1.466	1.218	1.408	1.269	0.831	0.96	0.866	1.156	1.042	0.901	0.99131	0.862948	1	0.953686	0.999388	0.56055	0.994786	0.721278	0.940888	0.836651	0.999687	0.96236	0.939044	0.998611	0.994446	238.1	190.6	279.5	232.3	268.5	242	32.43	32.01	13.38	4.77	26.76
cnb:CNBG4190; Q55NZ3; XP_774119.1	4937455	Pf00763, Pf01268, Pf02882	other molecular function		other metabolic processes		XP_774119.1	hypothetical protein CNBG4190 [Cryptococcus neoformans var. neoformans B-3501A]	0.785	1.118	3.743	3.419	3.45	1.424	4.769	4.356	4.396	3.349	3.059	3.087	0.913	0.922	1.009	0.973625	0.971014	9.21234e-06	1.43749e-05	1.03907e-05	0.680127	4.10591e-06	6.24391e-06	4.59911e-06	2.21684e-05	3.56002e-05	2.51982e-05	0.998585	0.999998	0.999698	97.2	76.3	108.7	363.9	332.4	335.4	15.37	23.21	26.29	11.11	6.94
cnb:CNBG4300; Q55NY2; XP_774130.1	4937466	Pf00400, Pf04053, Pf06957	other molecular function	other membranes;ER/Golgi	transport		XP_774130.1	hypothetical protein CNBG4300 [Cryptococcus neoformans var. neoformans B-3501A]	0.702	2.096	2.915	3.273	2.659	2.986	4.153	4.663	3.788	1.391	1.562	1.269	1.123	0.912	0.812	0.948078	0.88587	0.23872	0.21766	0.289293	0.430657	0.0610764	0.0549506	0.0765095	0.775303	0.74177	0.841256	1	0.999991	0.999943	76.1	53.4	159.5	221.9	249.1	202.4	31.89	60	68.89	16.05	23.3
cnb:CNBH0400; cne:CNI00410; F5HAK7; Q55NP9; Q5KC34; XP_773993.1	3259649; 4937553	Pf00069	kinase activity;other molecular function	nucleus;other cell component	protein metabolism;other metabolic processes;stress response;signal transduction;other biological processes		XP_773993.1	hypothetical protein CNBH0400 [Cryptococcus neoformans var. neoformans B-3501A]	0.839	0.963	1.156	0.85	1.087	1.147	1.378	1.013	1.296	1.201	0.882	1.13	0.735	0.941	1.28	0.899407	0.951317	0.989589	0.868384	0.971021	0.999968	0.60113	0.999999	0.511967	0.702501	0.999796	0.612923	0.554756	0.999983	0.467708	174.6	146.5	168.1	201.9	148.4	189.9	14.36	17.28	11.47	14.58	13.62
cnb:CNBH0440; cne:CNI00460; F5HAD8; Q55NP5; Q5KC30; XP_773997.1	3259663; 4937558	Pf00004, Pf04212, Pf09336, Pf17862	other molecular function	other membranes;other cytoplasmic organelle	cell organization and biogenesis;transport		XP_773997.1	hypothetical protein CNBH0440 [Cryptococcus neoformans var. neoformans B-3501A]	0.817	0.924	1.527	1.49	1.468	1.13	1.868	1.823	1.796	1.653	1.614	1.59	0.976	0.962	0.985	0.484321	0.505387	0.0199418	0.0281399	0.0256236	1	0.00102155	0.0013988	0.00128356	0.0010835	0.001485	0.00136232	0.999937	0.999987	1	208.2	170.2	192.3	317.8	310.3	305.7	15.26	11.59	23.44	5.7	8.02
cnb:CNBH0450; Q55NP4; XP_773998.1	4937559						XP_773998.1	hypothetical protein CNBH0450 [Cryptococcus neoformans var. neoformans B-3501A]	0.507	1.412	0.98	0.974	1.11	2.787	1.934	1.923	2.191	0.694	0.69	0.786	0.994	1.133	1.14	0.961072	0.977063	0.997606	0.997648	0.987528	0.662194	0.811658	0.81245	0.714295	0.999706	0.999697	0.999999	1	0.999959	0.999958	127	64.3	179.3	124.5	123.7	141	51.08	71.07	41.36	12.55	4.03
cnb:CNBH0760; Q55NL2; XP_774030.1	4937595	Pf00326	other molecular function		protein metabolism		XP_774030.1	hypothetical protein CNBH0760 [Cryptococcus neoformans var. neoformans B-3501A]	0.542	0.915	1.596	1.861	1.836	1.689	2.946	3.435	3.389	1.744	2.034	2.006	1.166	1.15	0.987	0.384541	0.995041	0.131227	0.162777	0.0420095	0.66009	0.00453991	0.00569519	0.0014978	0.0577515	0.07263	0.0179441	0.999991	0.979205	0.955539	27.9	15.1	25.5	44.5	51.9	51.2	11.09	33.08	21.37	35.05	23.65
cnb:CNBH0880; Q55NK0; XP_774042.1	4937607	Pf03194	nucleic acid binding activity	nucleus	cell organization and biogenesis;RNA metabolism OR transcription;other metabolic processes		XP_774042.1	hypothetical protein CNBH0880 [Cryptococcus neoformans var. neoformans B-3501A]	0.953	1.038	1.237	1.183	1.218	1.089	1.299	1.242	1.278	1.192	1.14	1.173	0.956	0.984	1.029	0.999322	0.999992	0.254845	0.939002	0.127729	0.99658	0.155651	0.813795	0.0747503	0.307029	0.968203	0.15753	0.711352	0.996839	0.454102	666.7	635	691.8	824.6	788.7	811.7	6	2.33	4.53	20.17	14.89
cnb:CNBH1080; Q55NH9; XP_774063.1	4937628	Pf08920	nucleic acid binding activity	nucleus	cell organization and biogenesis;RNA metabolism OR transcription;other metabolic processes		XP_774063.1	hypothetical protein CNBH1080 [Cryptococcus neoformans var. neoformans B-3501A]	1.237	1.161	1.643	1.954	1.818	0.938	1.328	1.579	1.469	1.415	1.683	1.566	1.189	1.106	0.93	0.272455	0.110276	0.00130897	0.000340217	0.000651689	0.989272	0.0560605	0.0122835	0.0259299	0.147663	0.0336345	0.0705861	0.938963	0.996812	0.997281	466.5	577.2	541.6	766.5	911.5	847.9	4.97	7.97	26.8	11.67	6.56
cnb:CNBH1120; cne:CNI01180; F5HAS0; Q55NH5; Q5KBW0; XP_774067.1	3259738; 4937632	Pf00006, Pf02874	transporter activity;other molecular function	other membranes;other cytoplasmic organelle	other metabolic processes;transport;other biological processes		XP_774067.1	hypothetical protein CNBH1120 [Cryptococcus neoformans var. neoformans B-3501A]	0.82	0.89	0.956	0.957	0.986	1.086	1.167	1.168	1.202	1.074	1.075	1.107	1.001	1.031	1.029	0.251759	0.955208	0.997758	0.999999	1	0.668619	0.132589	0.2807	0.277077	0.80076	0.97	0.96842	0.995103	0.99551	1	538.6	441.4	479.4	515	515.6	530.8	13.84	2.42	8.66	8.72	3.86
cnb:CNBH1140; Q55NH3; XP_774069.1	4937634		kinase activity		other metabolic processes		XP_774069.1	hypothetical protein CNBH1140 [Cryptococcus neoformans var. neoformans B-3501A]	0.797	1.122	2.716	2.718	2.365	1.409	3.408	3.411	2.969	2.42	2.422	2.107	1.001	0.871	0.87	0.74814	0.999996	0.0128464	0.00937679	0.0204695	0.807476	0.001407	0.0010527	0.00217182	0.0105814	0.00773403	0.0168393	0.999958	0.999718	0.99661	106	84.4	118.9	287.8	288	250.7	20.15	47.71	18.81	17.68	20.88
A0A095CB39; A0A0D0T660; A0A0D0VBE6; A0A0D0YDV3; A0A0D0Z2Q8; A0A225Y066; A0A854QFL5; cgi:CGB_H2340W; cnb:CNBH1520; cne:CNI01600; E6RAP6; F5HHY5; J9VS80; Q55ND5; Q5KBS2; XP_773697.1	10189529; 23887822; 3259706; 4937672	Pf02966		nucleus	RNA metabolism OR transcription;other metabolic processes		XP_773697.1	hypothetical protein CNBH1520 [Cryptococcus neoformans var. neoformans B-3501A]
cnb:CNBH2090; cne:CNI02210; F5H8S9; Q55N76; Q5KBK7; XP_773756.1	3259756; 4937731	Pf00179	other molecular function	nucleus	protein metabolism;other metabolic processes		XP_773756.1	hypothetical protein CNBH2090 [Cryptococcus neoformans var. neoformans B-3501A]
cnb:CNBH2100; Q55N75; XP_773757.1	4937732	Pf00013	nucleic acid binding activity				XP_773757.1	hypothetical protein CNBH2100 [Cryptococcus neoformans var. neoformans B-3501A]	20.931	5.889	0.117	0.175	0.128	0.281	0.01	0.01	0.01	0.02	0.03	0.022	1.5	1.094	0.729	0.246	0.874201	0.0718175	0.189026	0.119178	0.881884	0.00275235	0.00921768	0.00595001	0.02504	0.0642446	0.0416333	0.999164	1	0.999519	70.7	1479	416.2	8.3	12.4	9	153.22	52.69	60.27	72.64	39.06
cnb:CNBH2530; Q55N31; XP_773801.1	4937776	Pf00069	kinase activity;other molecular function		protein metabolism;other metabolic processes;signal transduction		XP_773801.1	hypothetical protein CNBH2530 [Cryptococcus neoformans var. neoformans B-3501A]	0.839	0.963	1.156	0.85	1.087	1.147	1.378	1.013	1.296	1.201	0.882	1.13	0.735	0.941	1.28	0.899407	0.951317	0.989589	0.868384	0.971021	0.999968	0.60113	0.999999	0.511967	0.702501	0.999796	0.612923	0.554756	0.999983	0.467708	174.6	146.5	168.1	201.9	148.4	189.9	14.36	17.28	11.47	14.58	13.62
cnb:CNBH2570; Q55N27; XP_773805.1	4937780	Pf00270, Pf08148, Pf13234, Pf17911	nucleic acid binding activity;other molecular function		RNA metabolism OR transcription;other metabolic processes		XP_773805.1	hypothetical protein CNBH2570 [Cryptococcus neoformans var. neoformans B-3501A]	0.925	0.908	0.647	0.695	0.786	0.981	0.699	0.752	0.849	0.713	0.766	0.866	1.075	1.215	1.13	0.926163	0.427274	0.00674378	0.00438313	0.0419305	0.912537	0.0330892	0.0212499	0.19342	0.16697	0.110623	0.655299	0.999783	0.877456	0.754233	153.1	141.6	139	99.1	106.5	120.3	3.77	12.79	10.54	12.18	9.06
cnb:CNBH2720; cne:CNI02850; P0CR00; P0CR01; Q55N12; Q5KBE2; XP_773820.1	3259789; 4937795	Pf00270, Pf00271	nucleic acid binding activity;other molecular function	nucleus;other cell component	RNA metabolism OR transcription;other metabolic processes	RRP3	XP_773820.1	hypothetical protein CNBH2720 [Cryptococcus neoformans var. neoformans B-3501A]
cnb:CNBH3130; cne:CNI03270; F5H9C1; Q55MX1; Q5KBA0; XP_773861.1	3259761; 4937837	Pf00890, Pf02910	other molecular function	other membranes;mitochondrion	other metabolic processes		XP_773861.1	hypothetical protein CNBH3130 [Cryptococcus neoformans var. neoformans B-3501A]	1.101	0.733	1.516	1.079	1.391	0.666	1.377	0.981	1.264	2.067	1.472	1.897	0.712	0.918	1.289	0.803121	0.985008	0.570782	0.955763	0.609739	0.447678	0.99787	0.997812	0.999081	0.258775	0.685228	0.284605	0.953013	1	0.966668	678.7	746.9	497.8	1028.8	732.7	944.4	31.88	43.69	17.61	27.61	2.36
cnb:CNBH3180; P0CS50; P0CS51; Q55MW6; Q5KB95; XP_773866.1	4937842	Pf00400	other molecular function	other membranes;ER/Golgi;nucleus	cell organization and biogenesis;transport;other biological processes	SEC13	XP_773866.1	hypothetical protein CNBH3180 [Cryptococcus neoformans var. neoformans B-3501A]	0.904	0.947	1.205	1.028	1.19	1.047	1.333	1.137	1.315	1.273	1.085	1.256	0.853	0.987	1.157	0.678767	0.960424	0.420813	0.999721	0.199003	0.981245	0.0439918	0.521409	0.0174166	0.133537	0.878586	0.054563	0.571185	0.992651	0.29559	563.9	510	534.1	679.7	579.7	670.8	5.62	8.1	4.28	15.28	8.56
cnb:CNBH3200; cne:CNI03340; F5HH95; Q55MW4; Q5KB93; XP_773868.1	3259418; 4937844	Pf00022	cytoskeletal activity;other molecular function	cytoskeleton;other cell component	cell organization and biogenesis		XP_773868.1	hypothetical protein CNBH3200 [Cryptococcus neoformans var. neoformans B-3501A]	0.776	0.95	1.02	0.977	1.134	1.224	1.314	1.258	1.461	1.073	1.028	1.194	0.958	1.112	1.162	0.375955	0.968269	0.999972	0.999996	0.999002	0.79311	0.29918	0.323706	0.230307	0.928177	0.944007	0.86196	1	0.99996	0.999847	808.1	627.2	767.7	824	789.2	916.7	13.45	24.38	15.64	8.27	12.23
cnb:CNBH3460; cne:CNI03630; F5HF08; Q55MT8; Q5KB65; XP_773894.1	3259422; 4937873	Pf00300, Pf01591	kinase activity;other molecular function	cytosol	other metabolic processes		XP_773894.1	hypothetical protein CNBH3460 [Cryptococcus neoformans var. neoformans B-3501A]	1.458	1.161	2.102	2.126	1.912	0.796	1.442	1.458	1.311	1.812	1.832	1.647	1.011	0.909	0.899	0.668375	0.999532	0.0786318	0.0822065	0.0988592	0.829997	0.623741	0.639308	0.7036	0.129024	0.134658	0.16064	1	0.99999	0.999997	54.1	78.9	62.8	113.7	115	103.4	32.62	18.49	18.83	29.67	23.75
cnb:CNBH4100; Q55MM4; XP_773958.1	4937938	Pf00069	kinase activity;other molecular function		protein metabolism;other metabolic processes		XP_773958.1	hypothetical protein CNBH4100 [Cryptococcus neoformans var. neoformans B-3501A]	1.377	1.242	2.121	1.933	2.332	0.902	1.541	1.404	1.694	1.708	1.556	1.878	0.911	1.1	1.207	0.943931	0.999723	0.294109	0.563534	0.210235	0.988481	0.756688	0.961048	0.625179	0.420031	0.720268	0.310653	0.993227	0.999872	0.966898	847.8	1167	1053.1	1798.3	1638.5	1977.3	42.21	35.95	55.74	8.08	3.35
cnb:CNBI0180; cne:CNL06670; F5HHA9; Q55MJ4; Q5K876; XP_773652.1	3255025; 4937956	Pf00091, Pf03953	cytoskeletal activity;other molecular function	cytoskeleton;other cell component	cell cycle OR cell proliferation;cell organization and biogenesis;other biological processes		XP_773652.1	hypothetical protein CNBI0180 [Cryptococcus neoformans var. neoformans B-3501A]	0.91	0.915	1.053	1.021	1.131	1.005	1.157	1.121	1.242	1.15	1.115	1.235	0.97	1.074	1.108	0.919862	0.993117	0.995494	0.999991	0.999902	0.99773	0.692995	0.955682	0.971883	0.897292	0.998216	0.999438	0.986408	0.976184	0.999999	1619.4	1474.3	1482.3	1705.2	1653.2	1830.9	11.98	9.07	17.27	7.43	2.25
cnb:CNBI0220; cne:CNL06630; F5HGM9; Q55MJ0; Q5K880; XP_773656.1	3255024; 4937972	Pf00025	other molecular function	other cell component	transport		XP_773656.1	hypothetical protein CNBI0220 [Cryptococcus neoformans var. neoformans B-3501A]	0.924	1.009	0.935	1.053	0.999	1.093	1.013	1.14	1.081	0.927	1.043	0.99	1.126	1.068	0.949	0.999459	1	0.999519	0.983441	0.999777	0.999373	0.986886	0.917655	0.990618	0.999589	0.984496	0.999815	0.999114	1	0.998418	1003.6	927	1013	938.7	1056.7	1002.5	19.97	22.32	24.14	9.64	7.74
cnb:CNBI0300; Q55MI2; XP_773664.1	4937976	Pf00076	nucleic acid binding activity				XP_773664.1	hypothetical protein CNBI0300 [Cryptococcus neoformans var. neoformans B-3501A]
cnb:CNBI0390; Q55MH3; XP_773425.1	4937985	Pf00984, Pf03720, Pf03721	other molecular function		other metabolic processes		XP_773425.1	hypothetical protein CNBI0390 [Cryptococcus neoformans var. neoformans B-3501A]	1.072	1.383	4.47	3.799	4.651	1.291	4.172	3.545	4.341	3.232	2.747	3.363	0.85	1.041	1.225	0.999995	0.973116	5.03227e-05	0.00013854	3.83621e-05	0.987709	5.88162e-05	0.000163651	4.47103e-05	0.000132932	0.00039094	9.95592e-05	0.96815	0.999919	0.915335	103.3	110.7	142.9	462	392.6	480.7	23.17	35.93	30.12	6.2	9.24
cnb:CNBI1310; F5HE10; Q55M81; Q5K8I9; XP_773517.1	4938086	Pf00071	other molecular function		cell organization and biogenesis;other metabolic processes;transport		XP_773517.1	hypothetical protein CNBI1310 [Cryptococcus neoformans var. neoformans B-3501A]	0.997	1.323	1.016	1.169	1.003	1.327	1.02	1.173	1.006	0.768	0.884	0.758	1.151	0.987	0.857	0.99931	0.669135	0.993309	0.997554	0.999998	0.842254	0.946819	0.999998	0.999878	0.375873	0.88417	0.724718	0.918772	0.985681	0.999294	2900.2	2890.9	3836.5	2947.4	3391.5	2907.9	6.24	14.12	22.6	12.02	17.24
cnb:CNBI1750; Q55M37; XP_773561.1	4938135	Pf00171	other molecular function				XP_773561.1	hypothetical protein CNBI1750 [Cryptococcus neoformans var. neoformans B-3501A]	1.043	1.121	2.323	1.911	2.33	1.075	2.227	1.831	2.233	2.072	1.704	2.077	0.822	1.003	1.219	0.997605	0.999872	0.000160165	0.00052308	0.000170696	0.982544	8.94472e-05	0.000279915	9.51078e-05	0.000222146	0.000742849	0.000237059	0.956015	1	0.965209	208.2	217.3	233.5	483.7	397.8	485.1	19.12	5.24	9.99	14.62	9.41
cnb:CNBI1960; Q55M16; XP_773582.1	4938156	Pf00202	other molecular function		other metabolic processes		XP_773582.1	hypothetical protein CNBI1960 [Cryptococcus neoformans var. neoformans B-3501A]	1.11	1.002	0.291	0.206	0.218	0.902	0.262	0.185	0.196	0.291	0.205	0.218	0.706	0.748	1.06	0.997437	0.999996	0.373534	0.0306668	0.0304892	0.992491	0.203628	0.0146512	0.0145666	0.430025	0.0371805	0.0369656	0.611222	0.609245	1	41.1	45.7	41.2	12	8.5	9	37.4	36.52	27.74	116.62	17.83
cnb:CNBI2570; cne:CNL04260; F5HAN7; Q55LV5; Q5K8W5; XP_773412.1	3254889; 4938217	Pf00012	other molecular function	mitochondrion;other cell component	stress response;other biological processes		XP_773412.1	hypothetical protein CNBI2570 [Cryptococcus neoformans var. neoformans B-3501A]	1.042	0.938	1.289	1.138	1.345	0.9	1.237	1.091	1.29	1.374	1.213	1.434	0.883	1.043	1.182	0.91433	0.993846	0.550176	0.965505	0.466815	0.996859	0.974761	0.999938	0.945187	0.83685	0.999813	0.762588	0.93139	0.999986	0.880496	1671.6	1742.2	1568.1	2154.3	1901.6	2247.9	11.22	27.47	31.56	2.98	8.17
cnb:CNBI2690; cne:CNL04080; P0CO00; P0CO01; Q55LU3; Q5K8Y2; XP_773328.1	3254928; 4938229	Pf00125, Pf16211	nucleic acid binding activity;other molecular function	nucleus;other cell component	cell cycle OR cell proliferation;cell organization and biogenesis;RNA metabolism OR transcription;other metabolic processes;other biological processes	HTZ1	XP_773328.1	hypothetical protein CNBI2690 [Cryptococcus neoformans var. neoformans B-3501A]	1.191	0.88	0.82	1.06	0.991	0.739	0.689	0.89	0.832	0.932	1.204	1.126	1.293	1.208	0.935	0.8552	0.99791	0.999141	0.999961	0.987416	0.975301	0.677171	0.923291	0.994134	0.968253	0.999875	0.999943	0.993595	0.920178	0.997537	511.4	609	450.3	419.4	542.3	506.9	14.83	21.78	30.17	17.62	16.59
A0A095CL20; A0A0D0SWY0; A0A0D0UA46; A0A0D0YAP3; A0A0D0YIN1; A0A225Z5Z8; A0A854QFD4; cgi:CGB_J1220W; cnb:CNBI2830; cne:CNL03930; E6RCQ9; F5HI88; J9VS17; Q55LS9; Q5K8Z6; XP_773342.1	10184971; 23888564; 3254994; 4938244	Pf00244	other molecular function	plasma membrane;other membranes;other cell component	signal transduction;other biological processes		XP_773342.1	hypothetical protein CNBI2830 [Cryptococcus neoformans var. neoformans B-3501A]	0.82	0.906	0.923	0.852	0.896	1.105	1.126	1.039	1.093	1.019	0.94	0.989	0.922	0.97	1.052	0.325588	0.896641	0.999741	0.957445	0.926986	0.866295	0.457178	0.765389	0.825486	0.96857	0.999921	0.999999	0.992497	0.98187	0.999995	4770.3	3910.1	4321.2	4404	4062.4	4273.5	11.63	19.02	16.65	4.07	6.72
cnb:CNBI2940; cne:CNL03830; F5H9X7; Q55LR7; Q5K907; XP_773353.1	3254741; 4938255	Pf01602	other molecular function	other membranes	transport		XP_773353.1	hypothetical protein CNBI2940 [Cryptococcus neoformans var. neoformans B-3501A]	0.756	0.873	0.629	0.692	0.599	1.155	0.832	0.915	0.793	0.721	0.792	0.686	1.099	0.952	0.866	0.95348	1	0.397779	0.842554	0.573151	0.947596	0.849578	0.999346	0.956204	0.385368	0.831011	0.558649	0.956931	0.999378	0.995197	512.3	387.3	447.4	322.4	354.5	307	21.76	25.37	36.63	3.56	42.27
F5HGJ6; Q55LR8; Q5K906; XP_773354.1	3254741; 4938255	Pf01602	other molecular function	other membranes	transport		XP_773354.1	hypothetical protein CNBI2940 [Cryptococcus neoformans var. neoformans B-3501A]	0.756	0.873	0.629	0.692	0.599	1.155	0.832	0.915	0.793	0.721	0.792	0.686	1.099	0.952	0.866	0.95348	1	0.397779	0.842554	0.573151	0.947596	0.849578	0.999346	0.956204	0.385368	0.831011	0.558649	0.956931	0.999378	0.995197	512.3	387.3	447.4	322.4	354.5	307	21.76	25.37	36.63	3.56	42.27
cnb:CNBI3070; cne:CNH03700; cne:CNL03700; F5H9T7; Q55LQ3; Q5K920; XP_773368.1	3254998; 3259079; 4938268	Pf00282	other molecular function	cytosol	other metabolic processes		XP_773368.1	hypothetical protein CNBI3070 [Cryptococcus neoformans var. neoformans B-3501A]	0.761	0.868	0.756	0.76	0.686	1.14	0.993	0.998	0.901	0.871	0.875	0.791	1.005	0.908	0.903	0.264844	0.925341	0.300714	0.231567	0.0321633	0.752594	0.999999	0.999999	0.769765	0.799758	0.701235	0.152766	0.99996	0.720585	0.816706	1033.7	787.1	897.2	781.2	785.5	709.4	14.33	10.78	3.87	10.81	5.12
cnb:CNBI3300; cne:CNH03470; F5HCE1; Q55LN0; Q5KD67; XP_773391.1	3259051; 4938292	Pf00122, Pf13246, Pf16209, Pf16212	transporter activity;other molecular function	plasma membrane;other membranes;ER/Golgi;other cytoplasmic organelle	cell organization and biogenesis;transport		XP_773391.1	hypothetical protein CNBI3300 [Cryptococcus neoformans var. neoformans B-3501A]	0.72	1.124	1.351	1.512	1.246	1.561	1.876	2.099	1.73	1.202	1.344	1.108	1.119	0.922	0.824	0.572041	0.910847	0.269165	0.268929	0.908741	0.153813	0.0180751	0.018056	0.152316	0.782599	0.78228	1	1	0.785811	0.785493	31.3	22.6	35.2	42.3	47.3	39	4.72	24.41	16.95	9.47	15.38
cnb:CNBJ0160; cne:CNJ03290; F5HFI6; Q55LG9; Q5KA27; XP_773237.1	3254074; 4938376	Pf00004, Pf16450, Pf17862	other molecular function	cytosol;nucleus;other cell component	cell organization and biogenesis;protein metabolism;DNA metabolism;other metabolic processes;stress response;other biological processes		XP_773237.1	hypothetical protein CNBJ0160 [Cryptococcus neoformans var. neoformans B-3501A]	0.789	0.974	0.837	0.906	0.732	1.235	1.062	1.148	0.928	0.859	0.93	0.751	1.082	0.874	0.808	0.820362	0.996576	0.581733	0.901247	0.490714	0.97054	0.997444	0.99995	0.989095	0.833444	0.992066	0.752717	0.986175	0.99998	0.963302	1040.1	820.4	1013.2	870.9	942	761.1	12.53	17.11	9.15	21.12	25.28
cnb:CNBJ0180; cne:CNJ03270; F5HEB0; Q55LG7; Q5KA29; XP_773239.1	3254223; 4938378	Pf00637, Pf01394, Pf09268, Pf13838	other molecular function	plasma membrane;other membranes;cytosol;cytoskeleton;ER/Golgi	transport		XP_773239.1	hypothetical protein CNBJ0180 [Cryptococcus neoformans var. neoformans B-3501A]	0.872	1.274	1.72	1.684	1.709	1.461	1.971	1.93	1.959	1.35	1.321	1.341	0.979	0.994	1.015	0.88558	0.986742	0.337	0.382391	0.339908	0.560695	0.0661358	0.0777589	0.0668555	0.671268	0.726156	0.67498	0.999998	1	0.999999	1298.9	1133.1	1655.1	2233.9	2187.1	2219.6	24.65	39.79	27.31	11.39	20.91
cnb:CNBJ0700; cne:CNJ02750; F5HFA8; Q55LB4; Q5KA71; XP_773075.1	3254320; 4938409	Pf00004, Pf02359, Pf02933, Pf09336, Pf17862	other molecular function	other membranes;cytosol;ER/Golgi;nucleus	cell cycle OR cell proliferation;cell organization and biogenesis;protein metabolism;other metabolic processes;stress response;transport		XP_773075.1	hypothetical protein CNBJ0700 [Cryptococcus neoformans var. neoformans B-3501A]	0.986	1.048	1.348	1.207	1.294	1.063	1.366	1.224	1.313	1.286	1.152	1.235	0.896	0.961	1.072	0.862163	0.986395	0.455437	0.962493	0.511259	0.995424	0.0894854	0.434527	0.10571	0.194886	0.711539	0.226879	0.8784	0.999998	0.91523	1637.6	1615	1715.9	2206.7	1976.7	2119.9	13.43	17.69	18.69	10.12	9.05
A0A095CHH5; A0A0D0V8F5; A0A0D0VLG8; A0A0D0Y0C2; A0A0D0YRM2; A0A1E3HSW6; A0A1E3K417; A0A225XY65; A0A5D3ATI8; A0A5M6BZT1; A0A854QCA6; cgi:CGB_I3440C; cnb:CNBJ0920; cne:CNJ02540; E6RCC0; J9VSI7; P0CO04; P0CO05; Q55L92; Q5KA91; XP_773097.1	10186437; 23888205; 30154736; 3254210; 4938432	Pf00125	nucleic acid binding activity;other molecular function	nucleus;other cell component		HHT1	XP_773097.1	hypothetical protein CNBJ0920 [Cryptococcus neoformans var. neoformans B-3501A]	1.379	1.62	0.331	0.59	0.41	1.175	0.24	0.428	0.298	0.204	0.364	0.253	1.783	1.24	0.696	0.938603	0.831009	0.0246951	0.080883	0.326195	0.999625	0.00545136	0.0177943	0.0831911	0.00338045	0.0108684	0.0511857	0.977257	0.597415	0.933941	2508.6	3459.1	4064	829.8	1479.7	1029.1	24.36	28.98	31.06	9.17	48.83
cnb:CNBJ1150; cne:CNJ02330; F5HFI8; Q55L69; Q5KAB2; XP_773120.1	3254122; 4938455	Pf05719	other molecular function	other membranes;cytosol;ER/Golgi	cell organization and biogenesis;transport		XP_773120.1	hypothetical protein CNBJ1150 [Cryptococcus neoformans var. neoformans B-3501A]	0.916	0.982	1.642	1.669	1.546	1.072	1.793	1.822	1.689	1.673	1.7	1.575	1.016	0.942	0.927	0.285162	0.999966	0.0125982	0.0133456	0.027791	0.220623	0.000364527	0.000383086	0.000727881	0.0170575	0.0180735	0.0376549	1	0.99645	0.997514	57.8	52.9	56.7	94.8	96.4	89.3	4.89	26.4	12.38	3.65	9.96
cnb:CNBJ1250; F5HAJ8; XP_773130.1	4938465	Pf00149	other molecular function		signal transduction		XP_773130.1	hypothetical protein CNBJ1250 [Cryptococcus neoformans var. neoformans B-3501A]	0.865	0.966	1.082	0.937	1.021	1.118	1.251	1.084	1.181	1.119	0.969	1.057	0.866	0.944	1.09	0.400669	0.994331	0.948449	0.914745	0.999115	0.687251	0.11487	0.907198	0.250987	0.736664	0.99659	0.947177	0.47473	0.994593	0.762624	246.6	213.2	238.3	266.8	231.1	251.8	5.57	5.44	3.8	9.31	8.45
cnb:CNBJ1470; Q55L37; XP_773152.1	4938488	Pf00071	other molecular function				XP_773152.1	hypothetical protein CNBJ1470 [Cryptococcus neoformans var. neoformans B-3501A]	1.144	1.3	0.772	0.763	0.79	1.137	0.675	0.667	0.691	0.594	0.586	0.608	0.987	1.023	1.036	0.999996	1	0.215535	0.340759	0.240909	0.999998	0.255576	0.396068	0.28451	0.219957	0.346979	0.245742	0.999353	1	0.999822	393.5	450	511.6	303.9	300	310.8	26.27	14.15	27.8	6.41	11.54
cnb:CNBJ1620; F5HAY0; XP_773167.1	4938503	Pf00069	kinase activity;other molecular function		protein metabolism;other metabolic processes		XP_773167.1	hypothetical protein CNBJ1620 [Cryptococcus neoformans var. neoformans B-3501A]	1.111	1.146	1.047	1.107	1.049	1.032	0.942	0.996	0.944	0.913	0.965	0.915	1.057	1.002	0.948	0.999995	0.999651	0.965476	0.902908	0.987151	0.999975	0.983037	0.939624	0.995151	0.995498	0.97417	0.999305	0.999868	0.999981	0.998377	678.1	753.3	777.2	709.9	750.3	711	43.1	45.4	40.06	5.74	7.69
cnb:CNBJ2010; cne:CNJ01460; F5HHC6; Q55KY2; Q5KAJ6; XP_773207.1	3254095; 4938544	Pf04597	other molecular function	other membranes;ER/Golgi	protein metabolism;other metabolic processes		XP_773207.1	hypothetical protein CNBJ2010 [Cryptococcus neoformans var. neoformans B-3501A]	1.089	1.001	1.019	0.923	1.08	0.919	0.936	0.848	0.992	1.018	0.922	1.079	0.906	1.06	1.17	0.980153	0.999999	0.972192	0.9999	0.839761	0.988247	1	0.996665	0.995645	0.982635	0.999988	0.872712	0.994314	0.997543	0.924416	728.1	792.7	728.9	742	672.4	786.3	9.75	11.96	23.02	15.23	14.72
cnb:CNBJ2310; cne:CNJ01150; P0CR38; P0CR39; Q55KV2; Q5KAM7; XP_772955.1	3254041; 4938574	Pf00626, Pf04810, Pf04811, Pf04815, Pf08033	enzyme regulator activity;other molecular function	other membranes;ER/Golgi	cell organization and biogenesis;transport	SEC23	XP_772955.1	hypothetical protein CNBJ2310 [Cryptococcus neoformans var. neoformans B-3501A]	0.938	0.992	1.166	1.166	1.128	1.058	1.244	1.244	1.203	1.175	1.176	1.137	1	0.968	0.967	0.995068	0.999737	0.652306	0.718128	0.755187	0.96666	0.378284	0.436497	0.472608	0.8001	0.854256	0.882204	0.999996	0.999961	1	238.6	223.7	236.7	278.2	278.3	269.2	7.59	30.55	8.18	4.26	4.17
cnb:CNBJ2480; cne:CNJ01000; F5HFS5; Q55KT5; Q5KAP2; XP_772972.1	3254171; 4938591	Pf00004, Pf16450, Pf17862	other molecular function	nucleus;other cell component	cell organization and biogenesis;protein metabolism;DNA metabolism;RNA metabolism OR transcription;other metabolic processes;stress response;other biological processes		XP_772972.1	hypothetical protein CNBJ2480 [Cryptococcus neoformans var. neoformans B-3501A]	0.704	1.041	1.766	1.615	1.624	1.478	2.509	2.294	2.307	1.698	1.552	1.561	0.914	0.919	1.006	0.377649	0.999697	0.00494695	0.0101407	0.00826389	0.258992	0.000221101	0.000410811	0.000343929	0.00786131	0.0162469	0.0132154	0.997551	0.999503	0.999995	509.8	358.8	530.4	900.5	823.2	827.8	18.66	19.37	17.37	16.92	1.17
cnb:CNBJ2580; F5HB46; XP_772982.1	4938601	Pf00071	other molecular function				XP_772982.1	hypothetical protein CNBJ2580 [Cryptococcus neoformans var. neoformans B-3501A]
cnb:CNBJ2700; Q55KR3; XP_772994.1	4938613	Pf14559			RNA metabolism OR transcription;other metabolic processes		XP_772994.1	hypothetical protein CNBJ2700 [Cryptococcus neoformans var. neoformans B-3501A]
cnb:CNBJ2710; cne:CNJ00800; F5HBI1; Q55KR2; Q5KAR2; XP_772995.1	3254311; 4938614	Pf00285, Pf00549, Pf02629, Pf16114	other molecular function	cytosol	other metabolic processes		XP_772995.1	hypothetical protein CNBJ2710 [Cryptococcus neoformans var. neoformans B-3501A]
cnb:CNBJ2900; cne:CNJ00600; F5HGJ7; Q55KP3; Q5KAT2; XP_773014.1	3254240; 4938633	Pf12051		other membranes			XP_773014.1	hypothetical protein CNBJ2900 [Cryptococcus neoformans var. neoformans B-3501A]	1.433	0.976	0.21	0.927	0.29	0.681	0.147	0.647	0.203	0.215	0.95	0.298	4.413	1.383	0.313	0.999999	0.999996	0.00293274	0.984334	0.00822049	0.99993	0.00254077	0.972683	0.0070844	0.00355012	0.993648	0.0100164	0.00850859	0.986414	0.0245251	406.1	581.9	396.3	85.3	376.4	118	51.35	36.79	46.78	33.53	12.98
cnb:CNBK0080; cne:CNK03420; P0CO42; P0CO43; Q55KH8; Q5K931; XP_772932.1	3254609; 4938696	Pf00406, Pf05191	kinase activity;other molecular function	cytosol;mitochondrion;other cell component	DNA metabolism;other metabolic processes	ADK1	XP_772932.1	hypothetical protein CNBK0080 [Cryptococcus neoformans var. neoformans B-3501A]	0.91	1.086	0.835	0.676	0.826	1.194	0.918	0.743	0.908	0.769	0.623	0.76	0.81	0.989	1.221	0.999372	0.838512	0.941513	0.361344	0.927623	0.668033	0.991597	0.530411	0.987671	0.361963	0.0599409	0.338993	0.83791	1	0.859982	550.5	500.7	597.7	459.5	372.2	454.6	28.1	33.5	18.5	5.93	11.87
cnb:CNBK0310; Q55KF5; XP_772657.1	4938727	Pf00923	other molecular function	other cell component	other metabolic processes		XP_772657.1	hypothetical protein CNBK0310 [Cryptococcus neoformans var. neoformans B-3501A]	0.889	0.896	1.289	1.004	1.122	1.007	1.449	1.129	1.261	1.439	1.121	1.252	0.779	0.87	1.117	0.866158	0.947989	0.938744	1	0.983588	0.999828	0.387281	0.840789	0.515611	0.518453	0.9327	0.658161	0.953114	0.999844	0.989164	1050.9	934.6	941.2	1354.7	1054.8	1178.7	20.52	24.93	38.65	12.07	7.43
cnb:CNBK0340; cne:CNK03140; F5HAC3; Q55KF2; Q5K955; XP_772660.1	3254542; 4938730	Pf07992	other molecular function	mitochondrion	other metabolic processes		XP_772660.1	hypothetical protein CNBK0340 [Cryptococcus neoformans var. neoformans B-3501A]
cnb:CNBK0680; Q55KB8; XP_772694.1	4938764	Pf07690	transporter activity	other membranes	transport		XP_772694.1	hypothetical protein CNBK0680 [Cryptococcus neoformans var. neoformans B-3501A]	1.048	0.984	0.238	0.226	0.26	0.939	0.227	0.215	0.249	0.242	0.229	0.265	0.949	1.095	1.154	0.982571	0.994715	1.02117e-09	6.38022e-10	1.58467e-09	0.839442	6.80653e-10	4.20957e-10	1.06613e-09	1.38571e-09	8.72433e-10	2.13736e-09	0.967476	0.972974	0.665831	1356.2	1421.2	1334.3	322.7	306.1	353.2	4.3	7.82	15.87	1.62	2.09
A0A165F707; A0A5C3NME0; cnb:CNBK0920; cne:CNK02620; F5HEP5; Q55K94; Q5K9A5; W7HQ63; XP_772718.1	3254378; 4938788	Pf00240	other molecular function	nucleus;other cell component	protein metabolism;other metabolic processes		XP_772718.1	hypothetical protein CNBK0920 [Cryptococcus neoformans var. neoformans B-3501A]	1.123	1.25	1.637	2.077	1.771	1.113	1.458	1.849	1.576	1.309	1.661	1.416	1.268	1.082	0.853	0.478404	0.0458289	2.94083e-05	5.40242e-07	7.59478e-06	0.630042	0.000342004	3.30097e-06	7.0253e-05	0.00381589	1.9237e-05	0.000631408	0.0254082	0.849982	0.168675	15608.6	17531.1	19516.9	25552.4	32412	27635	7.05	6.62	7.84	2.03	7.09
cnb:CNBK1360; Q55K50; XP_772762.1	4938832	Pf00117, Pf00958, Pf02540	other molecular function		other metabolic processes		XP_772762.1	hypothetical protein CNBK1360 [Cryptococcus neoformans var. neoformans B-3501A]	0.84	0.934	2.428	2.351	1.983	1.111	2.889	2.797	2.359	2.599	2.517	2.123	0.968	0.817	0.844	0.931568	0.999962	0.000436447	0.00112144	0.0011901	0.972014	0.000118421	0.000283548	0.000299606	0.000334152	0.0008466	0.000897673	0.986432	0.98238	1	28.2	23.7	26.3	68.4	66.3	55.9	20.64	16.19	4.78	18.09	11.6
cnb:CNBK1580; Q55K28; XP_772784.1	4938854	Pf00118	other molecular function	cytosol	other biological processes		XP_772784.1	hypothetical protein CNBK1580 [Cryptococcus neoformans var. neoformans B-3501A]	0.958	0.971	0.481	0.498	0.491	1.013	0.502	0.52	0.513	0.496	0.513	0.506	1.035	1.02	0.986	0.975244	0.827775	0.00198104	0.000562623	0.00331672	0.996047	0.00637901	0.00169508	0.0109127	0.0142115	0.00364449	0.0244956	0.957743	0.999403	0.853894	855.6	819.7	830.6	411.8	426.2	420.1	15.68	3.47	16.79	19.16	23.85
cnb:CNBK1750; F5HHX4; XP_772801.1	4938872	Pf02179	other molecular function				XP_772801.1	hypothetical protein CNBK1750 [Cryptococcus neoformans var. neoformans B-3501A]	1.17	1.023	0.88	0.793	0.981	0.875	0.753	0.678	0.838	0.86	0.775	0.958	0.901	1.114	1.236	0.899948	0.999902	0.951707	0.959719	0.89789	0.961268	0.458836	0.478796	0.366745	0.883333	0.897187	0.802233	1	0.999962	0.999906	278.6	326	285.2	245.3	221.1	273.2	13.38	12.56	23.07	14.88	11.12
cnb:CNBK1950; P0CO95; Q55JY9; Q5K9L1; XP_772823.1	4938892	Pf00249, Pf11831	nucleic acid binding activity	nucleus;other cell component	RNA metabolism OR transcription;other metabolic processes	CEF1	XP_772823.1	hypothetical protein CNBK1950 [Cryptococcus neoformans var. neoformans B-3501A]	1.033	0.998	1.215	1.217	1.196	0.966	1.176	1.179	1.158	1.217	1.22	1.198	1.002	0.984	0.982	0.999956	0.999951	0.983599	0.927874	0.694108	1	0.952401	0.859894	0.585866	0.951467	0.858153	0.583511	0.999678	0.96174	0.994363	79.2	81.8	79.1	96.2	96.5	94.7	11.5	14.94	3.06	23.04	11.35
cnb:CNBK2450; cne:CNK01050; F5HFB2; Q55JT8; Q5K9R3; XP_772874.1	3254576; 4938943	Pf00393, Pf03446	other molecular function	cytosol	other metabolic processes		XP_772874.1	hypothetical protein CNBK2450 [Cryptococcus neoformans var. neoformans B-3501A]	0.81	0.818	0.266	0.269	0.258	1.01	0.328	0.333	0.318	0.325	0.329	0.315	1.013	0.97	0.957	0.356483	0.575173	1.96178e-06	1.48624e-06	1.96163e-06	0.997993	1.93908e-05	1.39729e-05	1.93891e-05	1.18986e-05	8.66942e-06	1.18976e-05	0.999715	1	0.999715	5678.9	4602	4646.1	1510.4	1530.3	1464.9	5.33	19.7	17.66	10.25	18.67
A0A095EJF3; A0A0D0UI64; A0A0D0VFS7; A0A0D0X0B2; A0A0D0YX76; cgi:CGB_K3630W; cnb:CNBK2830; cne:CNK00660; E6RDW1; F5HBI5; Q55JQ0; Q5K9V2; XP_772912.1	10185313; 3254681; 4938982	Pf00071	other molecular function	other membranes;other cytoplasmic organelle;other cell component	other biological processes		XP_772912.1	hypothetical protein CNBK2830 [Cryptococcus neoformans var. neoformans B-3501A]	1.16	1.166	1.292	1.247	1.295	1.006	1.114	1.076	1.117	1.108	1.07	1.111	0.966	1.003	1.038	0.27949	0.26358	0.00694631	0.0253786	0.0172086	1	0.276831	0.67175	0.540193	0.29333	0.695397	0.56393	0.967351	0.993075	0.999886	2257.7	2617.9	2632.4	2915.9	2815.7	2923.5	8.12	6.82	2.12	13.8	7.04
cnb:CNBK3260; cne:CNK00170; F5HHT3; Q55JK7; Q5K9Z4; XP_772622.1	3254438; 4939027	Pf00091, Pf03953	cytoskeletal activity;other molecular function	other membranes;cytoskeleton;nucleus;other cell component	cell cycle OR cell proliferation;cell organization and biogenesis		XP_772622.1	hypothetical protein CNBK3260 [Cryptococcus neoformans var. neoformans B-3501A]	0.798	0.813	0.489	0.557	0.481	1.018	0.613	0.697	0.603	0.602	0.685	0.592	1.139	0.985	0.865	0.962039	0.943358	0.0243918	0.0584593	0.0256131	0.999999	0.0928729	0.209065	0.097334	0.106333	0.236287	0.111386	0.99429	1	0.995617	151.4	120.9	123	74	84.3	72.9	8.39	15.24	3.9	25.08	4.79
cnb:CNBL0140; cne:CNH00140; E7EC20; F5HHI8; Q55JH3; Q5KC86; XP_772534.1	3259243; 4939061	Pf00071	other molecular function	plasma membrane;other membranes;other cell component	cell organization and biogenesis;transport;signal transduction;other biological processes		XP_772534.1	hypothetical protein CNBL0140 [Cryptococcus neoformans var. neoformans B-3501A]	1.041	0.733	0.777	0.65	0.666	0.705	0.746	0.625	0.64	1.059	0.887	0.908	0.838	0.858	1.024	1	0.984836	0.98956	0.965165	0.804855	0.991017	0.994174	0.976714	0.838575	1	0.999991	0.988596	0.999955	0.983578	0.996531	637.8	663.8	467.8	495.3	414.9	424.9	24.25	33.72	19.95	2.32	30.52
cnb:CNBL0170; cne:CNH00170; F5H9B3; Q55JH0; Q5KC89; XP_772537.1	3259187; 4939062	Pf03332	other molecular function	cytosol;other cell component	protein metabolism;other metabolic processes		XP_772537.1	hypothetical protein CNBL0170 [Cryptococcus neoformans var. neoformans B-3501A]	0.592	0.726	1.22	1.188	1.218	1.226	2.063	2.008	2.059	1.682	1.638	1.679	0.974	0.998	1.025	0.105018	0.640912	0.9996	0.821667	0.870701	0.750377	0.0645814	0.013761	0.0166026	0.473344	0.131506	0.156517	0.934235	0.960717	0.999997	16.4	9.7	11.9	20	19.5	19.9	14.96	18.35	35.01	29.74	16.21
cnb:CNBL0720; F5HD16; Q55JB3; Q5KCE8; XP_772457.1	4939121	Pf00004, Pf08542	nucleic acid binding activity;other molecular function	nucleus;other cell component	cell cycle OR cell proliferation;cell organization and biogenesis;DNA metabolism;other metabolic processes;stress response;signal transduction;other biological processes		XP_772457.1	hypothetical protein CNBL0720 [Cryptococcus neoformans var. neoformans B-3501A]	0.868	1.046	5.092	3.886	5.138	1.205	5.865	4.476	5.918	4.866	3.714	4.91	0.763	1.009	1.322	0.999322	0.766559	2.07346e-05	0.000119093	2.03509e-05	0.911041	3.10435e-05	0.000187478	3.04529e-05	0.000112011	0.000793226	0.000109693	0.742387	1	0.733959	79.7	69.2	83.4	406	309.8	409.6	45.33	16.58	7.07	16.16	11.95
cnb:CNBL0780; P0CR57; Q55JA7; Q5KCF5; XP_772463.1	4939127	Pf02731		nucleus	RNA metabolism OR transcription;other metabolic processes	PRP45	XP_772463.1	hypothetical protein CNBL0780 [Cryptococcus neoformans var. neoformans B-3501A]	1.037	0.928	0.476	0.597	0.495	0.895	0.459	0.575	0.477	0.513	0.643	0.533	1.253	1.04	0.83	0.977361	1	0.00384013	0.0251626	0.0116141	0.981739	0.00124972	0.00766066	0.00360852	0.00363184	0.0237423	0.0109637	0.860855	0.982203	0.996801	653.6	677.8	606.6	311.1	389.9	323.6	12.06	16.6	13.77	19.03	29.63
cnb:CNBL1310; F5HI54; XP_772516.1	4939180	Pf00227, Pf10584		nucleus;other cell component	protein metabolism;other metabolic processes		XP_772516.1	hypothetical protein CNBL1310 [Cryptococcus neoformans var. neoformans B-3501A]	0.959	1.169	1.869	1.803	1.749	1.218	1.949	1.88	1.824	1.599	1.543	1.497	0.965	0.936	0.97	0.999367	0.884077	0.0014013	0.00159732	0.00204822	0.728705	0.000848994	0.000964609	0.00122947	0.00786903	0.00904984	0.0117892	0.999999	0.999853	0.999982	753.8	723	881	1408.8	1359.4	1318.6	27.22	11.38	7.97	7.99	3.7
cnb:CNBL2150; F5H9Y7; XP_772347.1	4939264	Pf02545	other molecular function				XP_772347.1	hypothetical protein CNBL2150 [Cryptococcus neoformans var. neoformans B-3501A]
cnb:CNBL2380; cne:CNH02370; F5HEF6; Q55IU6; Q5KCV6; XP_772371.1	3259302; 4939287	Pf00122, Pf00689, Pf00690, Pf00702	transporter activity;other molecular function	other membranes	transport;other biological processes		XP_772371.1	hypothetical protein CNBL2380 [Cryptococcus neoformans var. neoformans B-3501A]	1.012	1.052	1.463	1.132	1.455	1.039	1.446	1.118	1.437	1.391	1.076	1.383	0.774	0.994	1.285	0.967177	0.987068	0.0865885	0.732501	0.225445	0.999986	0.282721	0.987576	0.589835	0.228312	0.968158	0.504885	0.591596	0.987849	0.900921	142.2	143.9	149.5	208	160.9	206.8	10.93	27.08	22.27	9.67	16.75
cnb:CNBM0090; Q55IL3; XP_772272.1	4939361	Pf00071	other molecular function		signal transduction		XP_772272.1	hypothetical protein CNBM0090 [Cryptococcus neoformans var. neoformans B-3501A]	1.022	0.679	0.826	0.736	0.689	0.665	0.809	0.72	0.674	1.216	1.083	1.014	0.89	0.833	0.936	0.999903	0.954469	0.998266	0.997294	0.896561	0.888267	0.986842	0.982744	0.800716	0.997522	0.998428	0.999943	1	0.985979	0.989488	381.6	390	259.2	315.4	280.8	262.8	23.58	34.01	21.01	2.53	28.63
cnb:CNBM0360; Q55II6; XP_772230.1	4939394	Pf00155	other molecular function		other metabolic processes		XP_772230.1	hypothetical protein CNBM0360 [Cryptococcus neoformans var. neoformans B-3501A]	0.532	1.14	3.64	2.77	3.151	2.144	6.845	5.21	5.926	3.193	2.43	2.764	0.761	0.866	1.137	0.406057	0.561569	1.90417e-05	0.000103281	7.65778e-05	0.0296575	2.14541e-06	9.01808e-06	7.00015e-06	0.000167146	0.00117746	0.000834105	0.760979	0.867912	0.999896	132.6	70.5	151.1	482.5	367.3	417.7	24.56	38.31	1.37	8.08	22.61
cnb:CNBM0420; Q55II0; Q5K818; XP_772236.1	4939400	Pf00025	other molecular function	cytoskeleton;other cell component	cell organization and biogenesis;other biological processes		XP_772236.1	hypothetical protein CNBM0420 [Cryptococcus neoformans var. neoformans B-3501A]	1.026	1.022	1.967	1.848	1.933	0.996	1.918	1.802	1.885	1.925	1.809	1.892	0.94	0.983	1.046	0.791074	0.999908	0.00145595	0.00181356	0.00166214	0.671934	0.00021937	0.000267415	0.000247189	0.00205652	0.0025706	0.00235276	0.99999	0.999999	1	333.5	342	340.7	656	616.4	644.7	14.39	19.68	14.53	8.81	9.94
cnb:CNBM0510; Q55IG9; Q5K810; XP_772218.1	4939411	Pf00071	other molecular function	cytosol;ER/Golgi	cell organization and biogenesis;other metabolic processes;transport		XP_772218.1	hypothetical protein CNBM0510 [Cryptococcus neoformans var. neoformans B-3501A]	0.879	1.421	1.179	1.339	1.156	1.617	1.342	1.524	1.316	0.83	0.942	0.814	1.136	0.981	0.864	0.999929	0.897471	0.973586	0.826856	0.974721	0.808453	0.927323	0.719465	0.929525	0.999577	0.999974	0.999523	0.996386	1	0.996108	784.5	689.2	1114.6	924.9	1050.4	907.2	24.95	24.82	50.49	5.48	12.22
cnb:CNBM0640; cne:CNM00740; F5H8X0; Q55IF6; Q5K7Z5; XP_772144.1	3255241; 4939424	Pf02383, Pf12456	other molecular function	ER/Golgi	other metabolic processes		XP_772144.1	hypothetical protein CNBM0640 [Cryptococcus neoformans var. neoformans B-3501A]	0.882	2.137	5.18	5.975	3.967	2.422	5.871	6.772	4.495	2.424	2.796	1.856	1.153	0.766	0.664	0.99999	0.225477	0.000718445	0.000727654	0.00203976	0.18266	0.000581469	0.000588836	0.00163219	0.0361887	0.0367094	0.110844	1	0.981381	0.982375	17.3	15.2	36.9	89.5	103.3	68.5	29.49	54.68	18.51	28.11	21.67
cnb:CNBM0670; Q55IF3; Q5K7Z2; XP_772147.1	4939427	Pf00439, Pf01426	other molecular function	nucleus	cell organization and biogenesis;RNA metabolism OR transcription;other metabolic processes		XP_772147.1	hypothetical protein CNBM0670 [Cryptococcus neoformans var. neoformans B-3501A]	1.501	1.136	1.874	1.444	1.579	0.757	1.248	0.962	1.052	1.649	1.271	1.39	0.771	0.843	1.094	0.819096	1	0.0852017	0.528266	0.39683	0.849166	0.491024	0.993812	0.966493	0.0948487	0.565525	0.429962	0.786047	0.895283	0.999834	17.5	26.2	19.8	32.7	25.2	27.6	37.31	31.16	23.9	3.42	3.99
cnb:CNBM0840; cne:CNM00950; F5HIL5; Q55ID6; Q5K7X5; XP_772164.1	3255194; 4939444	Pf00155	other molecular function	mitochondrion	other metabolic processes		XP_772164.1	hypothetical protein CNBM0840 [Cryptococcus neoformans var. neoformans B-3501A]	1.704	1.231	3.82	3.238	3.509	0.722	2.242	1.9	2.059	3.103	2.631	2.851	0.848	0.919	1.084	0.978866	0.97861	0.000758061	0.00296983	0.00222514	1	0.00222838	0.0093131	0.00689639	0.0022353	0.00934352	0.00691873	0.945326	0.978985	0.999965	60.9	103.7	74.9	232.6	197.2	213.7	27.96	42.24	20.35	11.08	14.12
cnb:CNBM1020; Q55IB7; XP_772183.1	4939462	Pf00621, Pf00780, Pf15405	enzyme regulator activity				XP_772183.1	hypothetical protein CNBM1020 [Cryptococcus neoformans var. neoformans B-3501A]	0.929	1.273	1.395	1.561	1.477	1.37	1.501	1.68	1.589	1.095	1.226	1.16	1.119	1.059	0.946	1	0.461814	0.599812	0.33021	0.229205	0.430962	0.566081	0.305116	0.210241	0.999837	0.999749	0.993642	0.994427	0.966101	0.999783	156.6	145.6	199.5	218.5	244.6	231.4	7.16	22.48	37.59	11.9	16.85
cnb:CNBM1050; cne:CNM01190; F5HG84; Q55IB4; Q5K7V1; XP_772186.1	3255052; 4939465	Pf00071	other molecular function	other cytoplasmic organelle	transport		XP_772186.1	hypothetical protein CNBM1050 [Cryptococcus neoformans var. neoformans B-3501A]	1.187	1.006	2.048	2.938	2.247	0.847	1.725	2.475	1.893	2.037	2.922	2.234	1.435	1.097	0.765	0.672585	0.992343	0.00171262	0.000184741	0.000732261	0.927233	0.019983	0.00169094	0.007901	0.00415512	0.000406097	0.00171573	0.667968	0.992415	0.924472	47.5	56.4	47.7	97.2	139.5	106.7	11.29	18.29	11.81	9.09	24.55
cnb:CNBM1150; cne:CNM01290; F5HAB3; Q55IA4; Q5K7U0; XP_772196.1	3255093; 4939475	Pf00133, Pf08264	other molecular function	other cell component	protein metabolism;RNA metabolism OR transcription;other metabolic processes;other biological processes		XP_772196.1	hypothetical protein CNBM1150 [Cryptococcus neoformans var. neoformans B-3501A]	1.095	1.306	1.579	1.921	1.433	1.192	1.442	1.754	1.308	1.209	1.471	1.097	1.217	0.907	0.746	1	0.997499	0.528229	0.332131	0.53895	0.997038	0.519314	0.325176	0.529982	0.772502	0.555626	0.782314	0.998572	1	0.998204	44.4	48.6	58	70.1	85.3	63.6	18.48	24.15	45.14	28.67	33.86
cnb:CNBM1160; cne:CNM01300; O42671; O42672; P0CN30; P0CN31; Q55IA3; Q5K7T9; XP_772197.1	3255123; 4939476	Pf00009, Pf03143, Pf03144	nucleic acid binding activity;other molecular function	other cell component	protein metabolism;other metabolic processes	TEF1	XP_772197.1	hypothetical protein CNBM1160 [Cryptococcus neoformans var. neoformans B-3501A]	0.897	0.879	0.951	1.014	1.16	0.979	1.06	1.13	1.293	1.082	1.154	1.32	1.066	1.22	1.144	1	0.796771	0.991281	0.999986	0.956783	0.816062	0.993712	0.999997	0.947864	0.978826	0.865803	0.351508	0.997902	0.728875	0.916824	6061.1	5438.4	5326.6	5763.1	6144.5	7032.2	18.56	18.17	17.19	18.96	15.7
cnb:CNBM1380; cne:CNM01520; F5HDC9; Q55I81; Q5K7R6; XP_772092.1	3255236; 4939498	Pf00183, Pf02518	other molecular function	plasma membrane;other membranes;cytosol;other cell component	cell organization and biogenesis;stress response;signal transduction;other biological processes		XP_772092.1	hypothetical protein CNBM1380 [Cryptococcus neoformans var. neoformans B-3501A]	0.919	0.877	0.626	0.597	0.667	0.954	0.68	0.649	0.725	0.713	0.68	0.761	0.954	1.066	1.118	0.94483	0.43857	0.0121005	0.0162718	0.0313324	0.896483	0.0531584	0.0712229	0.133389	0.270838	0.343879	0.54379	0.999969	0.9917	0.99855	2240	2059.1	1964	1401.2	1336.2	1493.8	15.25	3.61	20.79	4.86	16.03
cnb:CNBM1410; cne:CNM01550; F5HBV6; Q55I78; Q5K7R3; XP_772095.1	3255091; 4939501	Pf00004, Pf16450, Pf17862	other molecular function	nucleus;other cell component	cell organization and biogenesis;protein metabolism;other metabolic processes;other biological processes		XP_772095.1	hypothetical protein CNBM1410 [Cryptococcus neoformans var. neoformans B-3501A]	0.898	0.875	0.806	0.744	0.93	0.974	0.897	0.829	1.036	0.922	0.851	1.063	0.923	1.154	1.25	0.995707	1	0.990848	0.940432	0.999999	0.996601	0.886228	0.735631	0.991522	0.989017	0.934012	0.999998	0.999431	0.995298	0.958639	71.5	64.2	62.5	57.6	53.2	66.5	23.36	15.2	23.12	5.61	18.27
cnb:CNBM1640; cne:CNM01760; F5HI00; Q55I54; Q5K7P1; XP_772119.1	3255199; 4939524	Pf01851, Pf13646, Pf18004	enzyme regulator activity;other molecular function	nucleus;other cell component	cell organization and biogenesis;protein metabolism;other metabolic processes;other biological processes		XP_772119.1	hypothetical protein CNBM1640 [Cryptococcus neoformans var. neoformans B-3501A]	0.951	0.933	1.054	1.023	1.029	0.982	1.109	1.076	1.083	1.129	1.096	1.103	0.97	0.976	1.006	0.691891	0.786387	0.999998	1	0.999998	0.99997	0.631482	0.664284	0.634651	0.730419	0.761178	0.733428	1	1	1	278.9	265.1	260.3	294	285.3	287	12.41	6.58	9.68	9.11	6.82
cnb:CNBM1700; cne:CNM01820; F5HDZ8; Q55I48; Q5K7N5; XP_772125.1	3255238; 4939530	Pf00493, Pf14551, Pf17207, Pf17855	nucleic acid binding activity;other molecular function	nucleus;other cell component	cell cycle OR cell proliferation;cell organization and biogenesis;DNA metabolism;other metabolic processes;stress response;other biological processes		XP_772125.1	hypothetical protein CNBM1700 [Cryptococcus neoformans var. neoformans B-3501A]	0.806	1.093	3.168	2.975	3.463	1.356	3.931	3.692	4.298	2.899	2.723	3.17	0.939	1.093	1.164	0.995674	0.991503	2.79297e-05	4.02083e-05	2.17664e-05	0.889469	1.55121e-05	2.20056e-05	1.22103e-05	5.69477e-05	8.34771e-05	4.38391e-05	0.999623	0.999935	0.99529	75.9	61.2	82.9	240.5	225.8	262.9	27.68	20.33	20.61	9.83	14.64
cnb:CNBM1800; F5HI47; XP_772135.1	4939540	Pf00069	kinase activity;other molecular function		protein metabolism;other metabolic processes		XP_772135.1	hypothetical protein CNBM1800 [Cryptococcus neoformans var. neoformans B-3501A]	1.377	1.242	2.121	1.933	2.332	0.902	1.541	1.404	1.694	1.708	1.556	1.878	0.911	1.1	1.207	0.943931	0.999723	0.294109	0.563534	0.210235	0.988481	0.756688	0.961048	0.625179	0.420031	0.720268	0.310653	0.993227	0.999872	0.966898	847.8	1167	1053.1	1798.3	1638.5	1977.3	42.21	35.95	55.74	8.08	3.35
cnb:CNBM2060; F5HAN9; Q55I11; Q5K7J5; XP_772049.1	4939566						XP_772049.1	hypothetical protein CNBM2060 [Cryptococcus neoformans var. neoformans B-3501A]	1.223	1.737	0.805	0.631	0.822	1.421	0.658	0.516	0.672	0.463	0.363	0.473	0.784	1.021	1.302	0.998802	0.990446	0.999237	0.683182	0.936449	0.999928	1	0.472475	0.788566	0.999852	0.366813	0.675321	0.490588	0.805185	0.991432	28.7	35.1	49.9	23.1	18.1	23.6	49.81	64.43	64.65	119.12	35.53
cnb:CNBM2130; F5HHJ7; XP_772056.1	4939575	Pf02847, Pf02854	nucleic acid binding activity				XP_772056.1	hypothetical protein CNBM2130 [Cryptococcus neoformans var. neoformans B-3501A]	0.712	1.019	1.639	1.641	1.819	1.431	2.303	2.305	2.556	1.609	1.611	1.786	1.001	1.11	1.108	0.536527	0.997975	0.0104629	0.0264153	0.00443922	0.325705	0.000659683	0.00152813	0.000308995	0.0210813	0.0532236	0.00882413	0.992614	0.994361	0.885066	129.6	92.2	132	212.4	212.7	235.7	14.25	26.08	14.91	14.3	13.87
cnb:CNBN0060; Q55HW6; XP_772023.1	4939627						XP_772023.1	hypothetical protein CNBN0060 [Cryptococcus neoformans var. neoformans B-3501A]	0.79	0.785	0.455	0.325	0.41	0.994	0.577	0.411	0.52	0.58	0.414	0.523	0.713	0.901	1.264	0.994193	0.993953	0.0871328	0.0147049	0.0242165	1	0.197796	0.0354675	0.0582293	0.19917	0.0357457	0.0586805	0.887572	0.968439	0.999609	201.7	159.2	158.2	91.8	65.5	82.8	26.37	33.94	27.87	23.28	13.78
XP_772024.1							XP_772024.1	hypothetical protein CNBN0070 [Cryptococcus neoformans var. neoformans B-3501A]	0.652	0.794	3.295	2.657	2.941	1.218	5.053	4.075	4.51	4.15	3.347	3.704	0.806	0.892	1.107	0.87672	0.999998	0.000725086	0.00346127	0.00126587	0.834516	0.000151592	0.000635177	0.000252211	0.000841646	0.00406299	0.00147571	0.909081	0.998911	0.985842	43.7	28.5	34.7	143.8	116	128.4	47	1.92	40.8	3.99	4.9
cnb:CNBN0420; cne:CNN00440; F5HHA2; Q55HS9; Q5K7B4; XP_771861.1	3255300; 4939650	Pf00586, Pf01071, Pf02769, Pf02843, Pf02844	other molecular function	cytosol	other metabolic processes		XP_771861.1	hypothetical protein CNBN0420 [Cryptococcus neoformans var. neoformans B-3501A]	0.88	0.792	1.243	1.021	1.278	0.899	1.412	1.16	1.452	1.57	1.29	1.615	0.822	1.029	1.252	0.640497	0.350223	0.216768	0.960689	0.136685	0.993022	0.0171445	0.243655	0.0103092	0.00691047	0.106001	0.00420304	0.594265	0.999562	0.427701	185.4	163.1	146.7	230.4	189.3	236.9	5.77	14.36	21.88	11.71	8.8
cnb:CNBN1130; Q55HK7; XP_771933.1	4939722	Pf00888, Pf10557	other molecular function	other cell component	protein metabolism;other metabolic processes		XP_771933.1	hypothetical protein CNBN1130 [Cryptococcus neoformans var. neoformans B-3501A]	0.89	0.968	1.55	1.318	1.713	1.087	1.741	1.48	1.924	1.601	1.361	1.77	0.85	1.105	1.3	0.983575	0.999992	0.0298957	0.245768	0.00991083	0.963493	0.00987796	0.0889197	0.00335968	0.0375871	0.297251	0.0124413	0.774587	0.983791	0.412674	76.4	68	74	118.4	100.7	130.9	28.16	15.49	10.57	11.95	16.93
cnb:CNBN1510; cne:CNN01550; F5HCG0; Q55HG9; Q5K707; XP_771971.1	3255320; 4939762	Pf00441, Pf02770, Pf02771	other molecular function	mitochondrion			XP_771971.1	hypothetical protein CNBN1510 [Cryptococcus neoformans var. neoformans B-3501A]
cnb:CNBN1630; F5H9D5; XP_771983.1	4939776	Pf00012	other molecular function	other membranes;ER/Golgi	other biological processes		XP_771983.1	hypothetical protein CNBN1630 [Cryptococcus neoformans var. neoformans B-3501A]	1.207	1.257	1.341	1.418	1.414	1.041	1.11	1.175	1.171	1.066	1.128	1.125	1.058	1.055	0.997	0.756774	0.897988	0.135289	0.0969773	0.144744	0.999493	0.723859	0.605674	0.747275	0.546502	0.433144	0.571025	0.99993	1	0.999823	1605.6	1938.5	2018.7	2152.4	2277.4	2270.4	14.61	15.08	16.18	8.08	6.2
F5HE90; XP_771984.1	4939776	Pf00012	other molecular function	other membranes;ER/Golgi	other biological processes		XP_771984.1	hypothetical protein CNBN1630 [Cryptococcus neoformans var. neoformans B-3501A]	1.207	1.257	1.341	1.418	1.414	1.041	1.11	1.175	1.171	1.066	1.128	1.125	1.058	1.055	0.997	0.756774	0.897988	0.135289	0.0969773	0.144744	0.999493	0.723859	0.605674	0.747275	0.546502	0.433144	0.571025	0.99993	1	0.999823	1605.6	1938.5	2018.7	2152.4	2277.4	2270.4	14.61	15.08	16.18	8.08	6.2
cnb:CNBN1650; F5HFB7; Q55HF4; Q5K6Z2; XP_771986.1	3255541; 4939778	Pf00069	kinase activity;other molecular function	nucleus;other cell component	protein metabolism;other metabolic processes;other biological processes		XP_771986.1	hypothetical protein CNBN1650 [Cryptococcus neoformans var. neoformans B-3501A]	1.377	1.242	2.121	1.933	2.332	0.902	1.541	1.404	1.694	1.708	1.556	1.878	0.911	1.1	1.207	0.943931	0.999723	0.294109	0.563534	0.210235	0.988481	0.756688	0.961048	0.625179	0.420031	0.720268	0.310653	0.993227	0.999872	0.966898	847.8	1167	1053.1	1798.3	1638.5	1977.3	42.21	35.95	55.74	8.08	3.35
cnb:CNBN2220; Q55H95; XP_771777.1	4939835						XP_771777.1	hypothetical protein CNBN2220 [Cryptococcus neoformans var. neoformans B-3501A]
cne:CNE00080; cne:CNE05210; Q5KG15; XP_570695.1	3257573; 3257656						XP_570695.1	hypothetical protein CNE00080 [Cryptococcus neoformans var. neoformans JEC21]	1.402	1.228	0.152	0.16	0.115	0.876	0.109	0.114	0.082	0.124	0.13	0.094	1.052	0.755	0.718	0.988062	0.999987	0.00302781	0.00261756	0.00197204	0.996639	0.00115577	0.00100551	0.000767215	0.00238905	0.00206837	0.0015629	0.999999	0.999753	0.999968	212	297.1	260.3	32.3	34	24.4	57.93	52.29	89.41	29.59	35.74
A0A0S2M5H9; XP_024514523.1				other membranes			XP_024514523.1	hypothetical protein CNG00870 [Cryptococcus neoformans var. neoformans JEC21]
Q5KC29; XP_024513512.1							XP_024513512.1	hypothetical protein CNI00470 [Cryptococcus neoformans var. neoformans JEC21]	0.507	1.412	0.98	0.974	1.11	2.787	1.934	1.923	2.191	0.694	0.69	0.786	0.994	1.133	1.14	0.961072	0.977063	0.997606	0.997648	0.987528	0.662194	0.811658	0.81245	0.714295	0.999706	0.999697	0.999999	1	0.999959	0.999958	127	64.3	179.3	124.5	123.7	141	51.08	71.07	41.36	12.55	4.03
A0A0S2M678; XP_024514679.1		Pf00076	nucleic acid binding activity	nucleus;other cell component			XP_024514679.1	hypothetical protein CNL06555 [Cryptococcus neoformans var. neoformans JEC21]
cne:CNN01680; Q55HF7; Q5K6Z6; XP_568652.2	3255397	Pf00012	other molecular function	other membranes;ER/Golgi;nucleus;other cell component	protein metabolism;other metabolic processes;stress response;signal transduction;other biological processes		XP_568652.2	hypothetical protein CNN01680 [Cryptococcus neoformans var. neoformans JEC21]	1.207	1.257	1.341	1.418	1.414	1.041	1.11	1.175	1.171	1.066	1.128	1.125	1.058	1.055	0.997	0.756774	0.897988	0.135289	0.0969773	0.144744	0.999493	0.723859	0.605674	0.747275	0.546502	0.433144	0.571025	0.99993	1	0.999823	1605.6	1938.5	2018.7	2152.4	2277.4	2270.4	14.61	15.08	16.18	8.08	6.2
T2BNL7; XP_012053141.1	23889347						XP_012053141.1	hypothetical protein, variant [Cryptococcus neoformans var. grubii H99]	3.568	2.891	1.034	1.552	1.801	0.81	0.29	0.435	0.505	0.358	0.537	0.623	1.501	1.741	1.16	0.885567	0.990778	0.974332	0.999875	1	0.995675	0.999257	0.779748	0.858595	0.999985	0.959877	0.984964	0.921209	0.962932	0.999976	15	53.4	43.3	15.5	23.2	26.9	82.21	87.23	58.19	133.72	49.78
T2BM89; XP_012049605.1	23890022						XP_012049605.1	hypothetical protein, variant [Cryptococcus neoformans var. grubii H99]	1.402	1.228	0.152	0.16	0.115	0.876	0.109	0.114	0.082	0.124	0.13	0.094	1.052	0.755	0.718	0.988062	0.999987	0.00302781	0.00261756	0.00197204	0.996639	0.00115577	0.00100551	0.000767215	0.00238905	0.00206837	0.0015629	0.999999	0.999753	0.999968	212	297.1	260.3	32.3	34	24.4	57.93	52.29	89.41	29.59	35.74
A0A225YSC3; A0A854QGA8; J9VM09; XP_012049678.1	23886159	Pf00719	other molecular function	other cell component	other metabolic processes		XP_012049678.1	inorganic pyrophosphatase [Cryptococcus neoformans var. grubii H99]	1.022	0.961	1.225	1.408	1.31	0.94	1.198	1.377	1.281	1.275	1.465	1.363	1.149	1.069	0.93	0.831867	0.809442	0.747379	0.403993	0.631403	0.218744	0.999975	0.96414	0.998761	0.169899	0.0626581	0.123028	0.987208	0.999932	0.998021	39.7	40.6	38.1	48.6	55.9	52	7.17	36.8	25.5	4.95	10.43
A0A854QAL6; J9W014; XP_012053109.1	23889309	Pf02383, Pf12456	other molecular function				XP_012053109.1	inositol polyphosphate-5-phosphatase F [Cryptococcus neoformans var. grubii H99]	0.882	2.137	5.18	5.975	3.967	2.422	5.871	6.772	4.495	2.424	2.796	1.856	1.153	0.766	0.664	0.99999	0.225477	0.000718445	0.000727654	0.00203976	0.18266	0.000581469	0.000588836	0.00163219	0.0361887	0.0367094	0.110844	1	0.981381	0.982375	17.3	15.2	36.9	89.5	103.3	68.5	29.49	54.68	18.51	28.11	21.67
T2BPY3; XP_012053110.1	23889309	Pf02383, Pf12456	other molecular function				XP_012053110.1	inositol polyphosphate-5-phosphatase F, variant [Cryptococcus neoformans var. grubii H99]	0.882	2.137	5.18	5.975	3.967	2.422	5.871	6.772	4.495	2.424	2.796	1.856	1.153	0.766	0.664	0.99999	0.225477	0.000718445	0.000727654	0.00203976	0.18266	0.000581469	0.000588836	0.00163219	0.0361887	0.0367094	0.110844	1	0.981381	0.982375	17.3	15.2	36.9	89.5	103.3	68.5	29.49	54.68	18.51	28.11	21.67
J9VP27; XP_012047274.1	23887375	Pf00180	other molecular function		other metabolic processes		XP_012047274.1	isocitrate dehydrogenase, NADP-dependent [Cryptococcus neoformans var. grubii H99]	1.076	1.035	0.668	0.546	0.653	0.961	0.621	0.508	0.606	0.646	0.528	0.631	0.817	0.976	1.194	0.785417	0.877739	0.00700772	0.000108836	0.00196316	0.999938	0.000898545	2.11163e-05	0.000282706	0.00122621	2.70125e-05	0.000378415	0.132231	0.964923	0.405911	1527.3	1643.8	1580.2	1020.9	834.6	996.7	8.3	9.94	7.83	13	7.06
J9VHF2; XP_012046392.1	23884464	Pf00169, Pf00225, Pf00498, Pf12473, Pf16183	cytoskeletal activity;other molecular function	cytoskeleton;other cell component	other biological processes		XP_012046392.1	kinesin [Cryptococcus neoformans var. grubii H99]	0.779	0.843	1.207	1.174	1.247	1.082	1.551	1.508	1.602	1.433	1.393	1.48	0.972	1.033	1.062	0.833885	0.810178	0.119188	0.37721	0.0970552	1	0.016431	0.0623305	0.0132495	0.0150956	0.057326	0.0121759	0.963671	0.999994	0.933914	352.7	274.7	297.3	425.9	414.2	440	9.14	19.82	12.53	12.78	6.31
Q5KNG1; XP_024511991.1		Pf00169, Pf00225, Pf00498, Pf12423, Pf12473, Pf16183	cytoskeletal activity;other molecular function	cytoskeleton;other cell component	transport;other biological processes		XP_024511991.1	kinesin, putative [Cryptococcus neoformans var. neoformans JEC21]	0.779	0.843	1.207	1.174	1.247	1.082	1.551	1.508	1.602	1.433	1.393	1.48	0.972	1.033	1.062	0.833885	0.810178	0.119188	0.37721	0.0970552	1	0.016431	0.0623305	0.0132495	0.0150956	0.057326	0.0121759	0.963671	0.999994	0.933914	352.7	274.7	297.3	425.9	414.2	440	9.14	19.82	12.53	12.78	6.31
A0A0D0V4T4; A0A225ZZQ1; A0A854QLR3; J9VJJ1; XP_012046866.1	23884437	Pf00428	other molecular function	translational apparatus;other cell component	protein metabolism;other metabolic processes		XP_012046866.1	large subunit acidic ribosomal protein P1 [Cryptococcus neoformans var. grubii H99]	1.934	0.93	0.372	0.593	0.638	0.481	0.192	0.307	0.33	0.399	0.637	0.685	1.595	1.716	1.075	0.894155	0.999963	0.999999	0.895185	0.989512	0.816615	0.856091	0.355777	0.592191	0.999999	0.949794	0.998089	0.926772	0.995298	0.997174	12.4	24	11.6	4.6	7.4	7.9	31.09	36.48	60.09	147.49	30.86
A0A225YCM6; A0A854QBJ2; J9VNN9; XP_012050509.1	23889054	Pf00428	other molecular function	cytosol;translational apparatus	protein metabolism;other metabolic processes		XP_012050509.1	large subunit acidic ribosomal protein P2 [Cryptococcus neoformans var. grubii H99]	1.253	1.203	1.427	1.216	0.99	0.961	1.139	0.971	0.79	1.186	1.01	0.823	0.852	0.694	0.814	0.92439	0.99993	0.662478	0.997428	0.999761	0.955267	0.985922	0.990761	0.748338	0.692063	0.999803	0.993674	0.82486	0.403316	0.964545	12.3	15.4	14.8	17.5	15	12.2	23.47	31.6	58.93	75.06	15.66
A0A225ZW72; A0A854QGG3; J9VKV8; XP_012047427.1	23887211	Pf00252	other molecular function	translational apparatus;other cell component	protein metabolism;other metabolic processes		XP_012047427.1	large subunit ribosomal protein L10-like [Cryptococcus neoformans var. grubii H99]	0.682	1.591	2.587	2.515	2.206	2.331	3.791	3.685	3.233	1.626	1.581	1.387	0.972	0.853	0.877	0.86101	0.872258	0.113173	0.173209	0.121115	0.293585	0.0172632	0.0273273	0.0185469	0.521252	0.676387	0.545148	0.99974	1	0.999887	198	135.1	314.9	512.1	497.8	436.8	39.59	58.67	38.44	38.69	18.28
A0A225XQ20; A0A854Q3S7; J9VTA4; XP_012052551.1	23885186	Pf00298, Pf03946	other molecular function	translational apparatus;other cell component	protein metabolism;other metabolic processes		XP_012052551.1	large subunit ribosomal protein L12 [Cryptococcus neoformans var. grubii H99]	1.043	0.93	0.305	0.315	0.24	0.892	0.293	0.302	0.231	0.328	0.339	0.259	1.032	0.788	0.764	1	0.999797	0.00520655	0.0163022	0.0115403	0.999832	0.00529036	0.0165717	0.0117301	0.00798039	0.0252228	0.017828	0.980386	0.99607	0.999934	890.2	928.3	827.6	271.6	280.2	214	9.72	23.5	11.95	32.7	49.47
A0A225Z1A4; J9VT96; XP_012049401.1	23884961	Pf17135	other molecular function	translational apparatus;other cell component	protein metabolism;other metabolic processes		XP_012049401.1	large subunit ribosomal protein L18-A [Cryptococcus neoformans var. grubii H99]
A0A854QNB7; J9VGH8; XP_012047205.1	23887220	Pf12074, Pf13513	enzyme regulator activity;translation activity;other molecular function	translational apparatus	other biological processes		XP_012047205.1	large subunit ribosomal protein L19 [Cryptococcus neoformans var. grubii H99]
A0A225XJS8; A0A854QFN3; cnb:CNBK0380; cne:CNK03100; F5HIC3; J9W225; Q55KE8; Q5K959; XP_012052884.1	23885640; 3254469; 4938734	Pf00238	nucleic acid binding activity;other molecular function	cytosol;translational apparatus;other cell component	protein metabolism;other metabolic processes		XP_012052884.1	large subunit ribosomal protein L23 [Cryptococcus neoformans var. grubii H99]	0.848	0.764	0.46	0.604	0.533	0.901	0.543	0.712	0.628	0.602	0.79	0.697	1.312	1.158	0.882	0.999999	0.955051	0.0433587	0.273722	0.133986	0.9353	0.0378736	0.244253	0.117959	0.168125	0.702461	0.435098	0.844361	0.979921	0.996125	1182.7	1002.4	903.5	544.1	713.8	629.8	12.01	23.44	14.18	31.84	46.87
A0A225ZSU5; A0A854QK20; J9VPA5; XP_012047619.1	23887470	Pf00467, Pf16906	nucleic acid binding activity;other molecular function	translational apparatus	protein metabolism;other metabolic processes		XP_012047619.1	large subunit ribosomal protein L24 [Cryptococcus neoformans var. grubii H99]	1.097	1.026	1.294	1.581	1.4	0.936	1.18	1.442	1.277	1.261	1.541	1.365	1.222	1.082	0.886	0.999918	1	0.917337	0.95885	0.746551	0.999985	0.969252	0.98888	0.851821	0.935564	0.970271	0.778978	0.999981	0.998543	0.99275	635.3	696.7	651.9	821.8	1004.6	889.6	6.38	11.12	6.96	36.75	39.47
A0A225ZW10; A0A854QJQ0; cnb:CNBB3280; F5HC53; J9VFV3; Q55XN6; Q5KMA0; XP_012047432.1	23887219; 4934422	Pf00828	other molecular function	cytosol;translational apparatus	protein metabolism;other metabolic processes		XP_012047432.1	large subunit ribosomal protein L27Ae [Cryptococcus neoformans var. grubii H99]	1.017	1.055	0.719	1.044	0.772	1.038	0.707	1.027	0.76	0.681	0.99	0.732	1.453	1.075	0.74	0.999776	1	0.966623	0.999027	0.999856	0.99958	0.895539	0.987248	0.995006	0.972699	0.99942	0.999935	0.997908	0.993471	0.999996	590.8	600.6	623.2	424.5	616.7	456.2	7.03	10.95	15.28	32.48	40.25
J9VMM1; XP_012046955.1	23884556	Pf01777	other molecular function	translational apparatus;other cell component	protein metabolism;other metabolic processes		XP_012046955.1	large subunit ribosomal protein L27e [Cryptococcus neoformans var. grubii H99]	1.289	0.98	0.299	0.294	0.284	0.76	0.232	0.228	0.22	0.305	0.3	0.29	0.984	0.951	0.966	0.993004	1	0.894835	0.167909	0.284628	0.99154	0.6225	0.0703883	0.126338	0.903091	0.173969	0.293877	0.631138	0.824814	0.998977	68.9	88.8	67.5	20.6	20.2	19.6	25.25	14.15	58.87	124.39	20.52
A0A225Y7Q7; A0A854QGC2; J9VST2; XP_012051106.1	23886739	Pf01779	other molecular function	translational apparatus;other cell component	protein metabolism;other metabolic processes		XP_012051106.1	large subunit ribosomal protein L29 [Cryptococcus neoformans var. grubii H99]	1.298	0.979	0.259	0.33	0.396	0.754	0.199	0.254	0.305	0.264	0.337	0.404	1.276	1.529	1.199	0.998884	0.999981	0.294347	0.158893	0.145474	0.993923	0.172542	0.0885797	0.0807128	0.363778	0.202357	0.185825	0.997863	0.996126	1	74	96.1	72.4	19.2	24.4	29.3	28.38	27.76	73.07	103.29	21.68
A0A225ZZ56; A0A854QR97; J9VF13; XP_012046949.1	23884548	Pf00831	other molecular function	cytosol;translational apparatus	protein metabolism;RNA metabolism OR transcription;other metabolic processes		XP_012046949.1	large subunit ribosomal protein L29 [Cryptococcus neoformans var. grubii H99]
A0A225XJN6; A0A854QDX9; J9VXE8; XP_012052827.1	23885554	Pf00297	other molecular function	translational apparatus;other cell component	protein metabolism;other metabolic processes		XP_012052827.1	large subunit ribosomal protein L3 [Cryptococcus neoformans var. grubii H99]	0.875	0.789	1.36	1.309	1.522	0.901	1.554	1.496	1.74	1.724	1.66	1.93	0.963	1.119	1.163	0.99972	0.557722	0.0052522	0.0227886	0.00174892	0.714957	0.00335044	0.0143048	0.00113874	0.000378129	0.00141373	0.000144353	0.944987	0.980476	0.63577	815.2	713.4	643.1	1108.6	1067.5	1241	15.25	12.42	10.4	8.9	4.55
cnb:CNBK1290; cne:CNK02240; F5HG42; Q55K57; Q5K9E3; XP_567698.1	3254568; 4938825	Pf00297	nucleic acid binding activity;other molecular function	cytosol;translational apparatus;other cell component	protein metabolism;other metabolic processes		XP_567698.1	large subunit ribosomal protein L3, putative [Cryptococcus neoformans var. neoformans JEC21]	0.875	0.789	1.36	1.309	1.522	0.901	1.554	1.496	1.74	1.724	1.66	1.93	0.963	1.119	1.163	0.99972	0.557722	0.0052522	0.0227886	0.00174892	0.714957	0.00335044	0.0143048	0.00113874	0.000378129	0.00141373	0.000144353	0.944987	0.980476	0.63577	815.2	713.4	643.1	1108.6	1067.5	1241	15.25	12.42	10.4	8.9	4.55
A0A095C466; A0A0D0V4Y7; A0A225ZZG5; A0A854QMG5; cnb:CNBA6630; cne:CNA06820; F5HA50; J9VFG4; Q55Z24; Q5KNE0; XP_012046901.1	23884485; 3253203; 4933928	Pf01198	other molecular function	cytosol;translational apparatus;other cell component	protein metabolism;other metabolic processes		XP_012046901.1	large subunit ribosomal protein L31e [Cryptococcus neoformans var. grubii H99]
A0A225XZF4; A0A854Q7M4; J9VSU2; P0CQ50; P0CQ51; Q55LE4; Q5KA45; Q9HF88; XP_012051918.1	23888259	Pf00935	other molecular function	cytosol;translational apparatus;other cell component	protein metabolism;other metabolic processes;other biological processes	RPL44	XP_012051918.1	large subunit ribosomal protein L44 [Cryptococcus neoformans var. grubii H99]	1.06	0.966	1.08	0.963	1.115	0.911	1.019	0.908	1.052	1.118	0.997	1.154	0.892	1.032	1.158	0.995693	0.995959	0.964292	0.993332	0.887842	0.918799	0.99958	0.900338	0.991173	0.794839	1	0.646679	0.766533	0.999741	0.614912	661.5	701.4	638.9	714.4	637.2	737.6	13.06	4.64	5.08	20.36	12.42
A0A225XUX3; A0A854Q6Z8; J9W0B1; XP_012052190.1	23888144	Pf00573, Pf14374	other molecular function	translational apparatus;other cell component	protein metabolism;other metabolic processes		XP_012052190.1	large subunit ribosomal protein L4e [Cryptococcus neoformans var. grubii H99]	1.274	0.964	0.286	0.236	0.199	0.757	0.225	0.186	0.156	0.297	0.245	0.206	0.825	0.695	0.842	0.997029	0.999983	0.700372	0.0602472	0.0508323	0.988372	0.44691	0.0282195	0.023758	0.784427	0.0780412	0.0659668	0.500267	0.445506	0.999998	129.7	165.2	125	37.1	30.6	25.8	32.84	18.31	45.67	125.25	24.34
A0A854QFE8; J9VSJ2; XP_012050034.1	23885889	Pf01159	other molecular function	translational apparatus;other cell component	protein metabolism;other metabolic processes		XP_012050034.1	large subunit ribosomal protein L6e [Cryptococcus neoformans var. grubii H99]	1.197	0.967	0.522	0.404	0.46	0.808	0.436	0.338	0.384	0.539	0.418	0.475	0.775	0.881	1.137	0.995653	0.99848	0.802239	0.140617	0.201382	0.944028	0.530581	0.0636097	0.0935655	0.948268	0.253174	0.348855	0.688119	0.812451	0.999873	83.3	99.8	80.6	43.5	33.7	38.3	36.58	34.36	47.15	85.61	23.08
A0A225Z6M1; A0A854QDS0; J9VJ71; XP_012048791.1	23888561	Pf00181, Pf03947	other molecular function	translational apparatus;other cell component	protein metabolism;other metabolic processes		XP_012048791.1	large subunit ribosomal protein L8 [Cryptococcus neoformans var. grubii H99]
A0A854Q2G4; J9VVR3; XP_012053010.1	23889358	Pf00133, Pf08264	other molecular function		protein metabolism;RNA metabolism OR transcription;other metabolic processes		XP_012053010.1	leucine-tRNA ligase [Cryptococcus neoformans var. grubii H99]	1.095	1.306	1.579	1.921	1.433	1.192	1.442	1.754	1.308	1.209	1.471	1.097	1.217	0.907	0.746	1	0.997499	0.528229	0.332131	0.53895	0.997038	0.519314	0.325176	0.529982	0.772502	0.555626	0.782314	0.998572	1	0.998204	44.4	48.6	58	70.1	85.3	63.6	18.48	24.15	45.14	28.67	33.86
J9VXN5; XP_012051109.1	23886743	Pf00056, Pf02866	other molecular function		other metabolic processes		XP_012051109.1	malate dehydrogenase, NAD-dependent [Cryptococcus neoformans var. grubii H99]	0.96	0.754	0.123	0.118	0.092	0.786	0.128	0.123	0.096	0.163	0.156	0.122	0.956	0.749	0.783	0.999671	0.999676	0.0156068	0.00459929	0.00190888	0.991309	0.00966629	0.00289626	0.00122275	0.0252248	0.00734689	0.00300251	0.9735	0.789368	0.992756	181.5	174.2	136.9	22.4	21.4	16.7	50.41	37.45	29.51	101.34	20.6
Q55L22; Q5KAF9; XP_024513618.1		Pf00069	kinase activity;other molecular function	other cell component	protein metabolism;other metabolic processes;signal transduction		XP_024513618.1	map kinase kinase kinase mkh1, putative [Cryptococcus neoformans var. neoformans JEC21]	1.111	1.146	1.047	1.107	1.049	1.032	0.942	0.996	0.944	0.913	0.965	0.915	1.057	1.002	0.948	0.999995	0.999651	0.965476	0.902908	0.987151	0.999975	0.983037	0.939624	0.995151	0.995498	0.97417	0.999305	0.999868	0.999981	0.998377	678.1	753.3	777.2	709.9	750.3	711	43.1	45.4	40.06	5.74	7.69
Q5KBG0; XP_024513542.1		Pf00069	kinase activity;other molecular function	nucleus;other cell component	protein metabolism;other metabolic processes;signal transduction		XP_024513542.1	MAP kinase, putative [Cryptococcus neoformans var. neoformans JEC21]	0.839	0.963	1.156	0.85	1.087	1.147	1.378	1.013	1.296	1.201	0.882	1.13	0.735	0.941	1.28	0.899407	0.951317	0.989589	0.868384	0.971021	0.999968	0.60113	0.999999	0.511967	0.702501	0.999796	0.612923	0.554756	0.999983	0.467708	174.6	146.5	168.1	201.9	148.4	189.9	14.36	17.28	11.47	14.58	13.62
A0A854Q7W5; J9VQK7; XP_012051394.1	23890566	Pf00763, Pf01268, Pf02882	other molecular function		other metabolic processes		XP_012051394.1	methylenetetrahydrofolate dehydrogenase (NADP) [Cryptococcus neoformans var. grubii H99]	0.785	1.118	3.743	3.419	3.45	1.424	4.769	4.356	4.396	3.349	3.059	3.087	0.913	0.922	1.009	0.973625	0.971014	9.21234e-06	1.43749e-05	1.03907e-05	0.680127	4.10591e-06	6.24391e-06	4.59911e-06	2.21684e-05	3.56002e-05	2.51982e-05	0.998585	0.999998	0.999698	97.2	76.3	108.7	363.9	332.4	335.4	15.37	23.21	26.29	11.11	6.94
J9VYG5; XP_012053053.1	23889454	Pf02847, Pf02854	nucleic acid binding activity				XP_012053053.1	MIF4G/MA4 domain-containing protein [Cryptococcus neoformans var. grubii H99]	0.712	1.019	1.639	1.641	1.819	1.431	2.303	2.305	2.556	1.609	1.611	1.786	1.001	1.11	1.108	0.536527	0.997975	0.0104629	0.0264153	0.00443922	0.325705	0.000659683	0.00152813	0.000308995	0.0210813	0.0532236	0.00882413	0.992614	0.994361	0.885066	129.6	92.2	132	212.4	212.7	235.7	14.25	26.08	14.91	14.3	13.87
J9VFV9; XP_012046528.1	23883967	Pf00493, Pf14551, Pf17207, Pf17855	nucleic acid binding activity;other molecular function	nucleus;other cell component	cell organization and biogenesis;DNA metabolism;other metabolic processes		XP_012046528.1	minichromosome maintenance protein 3 [Cryptococcus neoformans var. grubii H99]	0.857	1.149	2.572	2.403	3.252	1.341	3.001	2.804	3.794	2.238	2.091	2.83	0.934	1.264	1.353	0.999021	0.855197	0.000286329	0.000992789	0.000110156	0.671724	0.000173348	0.000579525	6.86414e-05	0.00157732	0.00611155	0.000551828	0.953416	0.979727	0.652883	41.5	35.6	47.7	106.8	99.8	135.1	22.72	28.4	15.88	25.35	9.74
J9W0E5; XP_012053186.1	23889413	Pf00493, Pf14551, Pf17207, Pf17855	nucleic acid binding activity;other molecular function	nucleus;other cell component	cell organization and biogenesis;DNA metabolism;other metabolic processes;other biological processes		XP_012053186.1	minichromosome maintenance protein 4 (cell division control protein 54) [Cryptococcus neoformans var. grubii H99]	0.806	1.093	3.168	2.975	3.463	1.356	3.931	3.692	4.298	2.899	2.723	3.17	0.939	1.093	1.164	0.995674	0.991503	2.79297e-05	4.02083e-05	2.17664e-05	0.889469	1.55121e-05	2.20056e-05	1.22103e-05	5.69477e-05	8.34771e-05	4.38391e-05	0.999623	0.999935	0.99529	75.9	61.2	82.9	240.5	225.8	262.9	27.68	20.33	20.61	9.83	14.64
cne:CNF00790; Q5KFR9; XP_571532.1	3258400	Pf03028, Pf08385, Pf08393, Pf12774, Pf12775, Pf12777, Pf12780, Pf12781, Pf17852, Pf18198, Pf18199	cytoskeletal activity;other molecular function	cytoskeleton;other cell component	cell cycle OR cell proliferation;cell organization and biogenesis;transport;other biological processes		XP_571532.1	motor, putative [Cryptococcus neoformans var. neoformans JEC21]	0.881	1.038	1.542	1.647	1.426	1.178	1.75	1.869	1.618	1.485	1.587	1.373	1.068	0.925	0.865	0.831378	0.999997	0.0464725	0.0148637	0.0688996	0.776059	0.00624731	0.00209194	0.00924814	0.056141	0.0179827	0.0829818	0.981468	0.999869	0.936079	1696.9	1495.1	1761.5	2616.2	2795.1	2419.2	15.98	18.43	22.03	13.07	4.76
Q5K986; XP_024513785.1		Pf07690	transporter activity	plasma membrane;other membranes;other cytoplasmic organelle	transport		XP_024513785.1	multidrug transporter, putative [Cryptococcus neoformans var. neoformans JEC21]	1.048	0.984	0.238	0.226	0.26	0.939	0.227	0.215	0.249	0.242	0.229	0.265	0.949	1.095	1.154	0.982571	0.994715	1.02117e-09	6.38022e-10	1.58467e-09	0.839442	6.80653e-10	4.20957e-10	1.06613e-09	1.38571e-09	8.72433e-10	2.13736e-09	0.967476	0.972974	0.665831	1356.2	1421.2	1334.3	322.7	306.1	353.2	4.3	7.82	15.87	1.62	2.09
Q55UP7; Q5KHP4; XP_024512625.1		Pf00063, Pf00612, Pf01843	cytoskeletal activity;other molecular function	cytoskeleton	cell organization and biogenesis;transport		XP_024512625.1	MYO2-related [Cryptococcus neoformans var. neoformans JEC21]	0.923	1.15	0.97	0.905	0.969	1.246	1.051	0.98	1.05	0.843	0.787	0.843	0.933	0.999	1.071	0.972593	0.993946	0.994129	0.998573	0.999944	0.796978	0.999913	0.999068	0.993116	0.89213	0.935836	0.974867	0.999991	0.999394	0.999958	111.5	102.9	128.2	108.1	100.9	108.1	21.36	47.05	13.31	11.85	21.1
J9VWE5; XP_012052360.1	23885235	Pf00063	cytoskeletal activity;other molecular function	cytoskeleton	cell organization and biogenesis		XP_012052360.1	myosin heavy chain [Cryptococcus neoformans var. grubii H99]	0.926	0.701	0.576	0.521	0.579	0.757	0.622	0.562	0.625	0.822	0.743	0.826	0.904	1.005	1.112	0.99999	0.992024	0.326927	0.139205	0.285012	0.997917	0.391771	0.172973	0.344309	0.619733	0.316336	0.561781	0.990308	0.999998	0.995943	303.7	281.4	212.9	174.9	158.1	175.8	18.43	15.92	32.77	28.08	26.75
A0A225YMW2; A0A854QDL7; J9VM62; XP_012050046.1	23885909	Pf01058	transporter activity;other molecular function		other metabolic processes;transport		XP_012050046.1	NADH-quinone oxidoreductase subunit B 2 [Cryptococcus neoformans var. grubii H99]	0.977	1.144	0.667	0.571	0.68	1.17	0.683	0.585	0.696	0.583	0.499	0.595	0.856	1.02	1.191	0.999969	0.740037	0.201922	0.017018	0.229452	0.829455	0.154307	0.0126339	0.176316	0.0213335	0.00178432	0.0247059	0.665415	0.999999	0.615628	309.2	302.1	353.6	206.2	176.6	210.3	7.64	8.5	20.72	14.86	22.58
A0A854QD63; J9VT05; XP_012049445.1	23885017	Pf01512, Pf10531, Pf10589	transporter activity;other molecular function	other membranes;mitochondrion	other metabolic processes;transport		XP_012049445.1	NADH-ubiquinone oxidoreductase 51 kDa subunit, mitochondrial [Cryptococcus neoformans var. grubii H99]	1.612	0.886	0.765	0.585	0.792	0.55	0.475	0.363	0.491	0.863	0.66	0.893	0.765	1.035	1.353	0.158426	0.999957	0.259973	0.00894286	0.39942	0.117797	0.00343476	0.000155455	0.00581732	0.336547	0.0122636	0.498239	0.363683	0.999401	0.233694	402.1	648.2	356.3	307.7	235.2	318.3	22.09	21.55	28.63	7.97	14.66
cne:CND04070; Q5KI64; XP_570152.2	3257333	Pf01512, Pf10531, Pf10589	transporter activity;other molecular function	other membranes;mitochondrion	other metabolic processes;transport		XP_570152.2	NADH-ubiquinone oxidoreductase 51 kDa subunit, putative [Cryptococcus neoformans var. neoformans JEC21]	1.612	0.886	0.765	0.585	0.792	0.55	0.475	0.363	0.491	0.863	0.66	0.893	0.765	1.035	1.353	0.158426	0.999957	0.259973	0.00894286	0.39942	0.117797	0.00343476	0.000155455	0.00581732	0.336547	0.0122636	0.498239	0.363683	0.999401	0.233694	402.1	648.2	356.3	307.7	235.2	318.3	22.09	21.55	28.63	7.97	14.66
J9VRQ5; XP_012051798.1	23887855		kinase activity		other metabolic processes		XP_012051798.1	nicotinamide riboside kinase [Cryptococcus neoformans var. grubii H99]	0.797	1.122	2.716	2.718	2.365	1.409	3.408	3.411	2.969	2.42	2.422	2.107	1.001	0.871	0.87	0.74814	0.999996	0.0128464	0.00937679	0.0204695	0.807476	0.001407	0.0010527	0.00217182	0.0105814	0.00773403	0.0168393	0.999958	0.999718	0.99661	106	84.4	118.9	287.8	288	250.7	20.15	47.71	18.81	17.68	20.88
T2BPH0; XP_012051799.1	23887855		kinase activity		other metabolic processes		XP_012051799.1	nicotinamide riboside kinase, variant [Cryptococcus neoformans var. grubii H99]	0.797	1.122	2.716	2.718	2.365	1.409	3.408	3.411	2.969	2.42	2.422	2.107	1.001	0.871	0.87	0.74814	0.999996	0.0128464	0.00937679	0.0204695	0.807476	0.001407	0.0010527	0.00217182	0.0105814	0.00773403	0.0168393	0.999958	0.999718	0.99661	106	84.4	118.9	287.8	288	250.7	20.15	47.71	18.81	17.68	20.88
A0A854QIZ4; J9VIB9; XP_012048126.1	23886337	Pf01729, Pf02749	other molecular function		other metabolic processes		XP_012048126.1	nicotinate-nucleotide diphosphorylase (carboxylating) [Cryptococcus neoformans var. grubii H99]	0.896	0.894	0.264	0.249	0.256	0.998	0.295	0.278	0.285	0.295	0.279	0.286	0.943	0.968	1.027	0.999276	0.998732	0.948898	0.870286	0.892131	1	0.993964	0.96775	0.976602	0.995871	0.974461	0.981933	0.999848	0.999958	1	451.7	404.9	403.9	119.3	112.5	115.6	69.77	78.88	77.73	23.49	16.05
cne:CNG03060; P0CS48; Q55PP3; Q5KDR4; XP_572004.1	3258829	Pf00400		nucleus;other cell component	RNA metabolism OR transcription;other metabolic processes	PRP46	XP_572004.1	nuclear mRNA splicing, via spliceosome-related protein, putative [Cryptococcus neoformans var. neoformans JEC21]	1.063	1.004	1.417	1.197	1.436	0.945	1.334	1.127	1.351	1.411	1.192	1.43	0.845	1.013	1.199	0.825937	0.951864	0.0469429	0.40347	0.033543	0.999015	0.308841	0.966297	0.23337	0.18465	0.85764	0.135679	0.719735	0.999943	0.606316	794.9	844.6	798.3	1126.8	951.9	1141.5	6.45	23.97	16.1	1.29	6.91
A0A854QC21; J9VQB5; XP_012050017.1	23885864	Pf01798, Pf08156	nucleic acid binding activity	nucleus;other cell component	other biological processes		XP_012050017.1	nucleolar protein 56 [Cryptococcus neoformans var. grubii H99]	1.102	1.005	1.285	1.139	1.427	0.911	1.166	1.033	1.295	1.28	1.133	1.421	0.886	1.11	1.253	0.321403	0.999785	0.0432615	0.408431	0.00390656	0.446727	0.787793	0.999959	0.141075	0.0669537	0.549118	0.00599515	0.687017	0.70551	0.104828	390.5	430.5	392.3	502	444.6	557.3	6.43	20.73	3.59	3.66	4.92
J9VTC9; XP_012052161.1	23888099	Pf04597	other molecular function	other membranes;ER/Golgi	protein metabolism;other metabolic processes		XP_012052161.1	oligosaccharyltransferase complex subunit alpha (ribophorin I) [Cryptococcus neoformans var. grubii H99]	1.089	1.001	1.019	0.923	1.08	0.919	0.936	0.848	0.992	1.018	0.922	1.079	0.906	1.06	1.17	0.980153	0.999999	0.972192	0.9999	0.839761	0.988247	1	0.996665	0.995645	0.982635	0.999988	0.872712	0.994314	0.997543	0.924416	728.1	792.7	728.9	742	672.4	786.3	9.75	11.96	23.02	15.23	14.72
A0A854QGD4; J9VP99; XP_012048731.1	23888477	Pf00202	other molecular function		other metabolic processes		XP_012048731.1	ornithine-oxo-acid transaminase [Cryptococcus neoformans var. grubii H99]	1.11	1.002	0.291	0.206	0.218	0.902	0.262	0.185	0.196	0.291	0.205	0.218	0.706	0.748	1.06	0.997437	0.999996	0.373534	0.0306668	0.0304892	0.992491	0.203628	0.0146512	0.0145666	0.430025	0.0371805	0.0369656	0.611222	0.609245	1	41.1	45.7	41.2	12	8.5	9	37.4	36.52	27.74	116.62	17.83
cne:CNL04880; Q5K8Q2; XP_568030.1	3254816	Pf00202	other molecular function	other cell component	other metabolic processes		XP_568030.1	ornithine-oxo-acid transaminase, putative [Cryptococcus neoformans var. neoformans JEC21]	1.11	1.002	0.291	0.206	0.218	0.902	0.262	0.185	0.196	0.291	0.205	0.218	0.706	0.748	1.06	0.997437	0.999996	0.373534	0.0306668	0.0304892	0.992491	0.203628	0.0146512	0.0145666	0.430025	0.0371805	0.0369656	0.611222	0.609245	1	41.1	45.7	41.2	12	8.5	9	37.4	36.52	27.74	116.62	17.83
Q55I04; Q5K7I8; XP_024513926.1		Pf02847, Pf02854	nucleic acid binding activity	nucleus	other biological processes		XP_024513926.1	osmoregulation-related protein, putative [Cryptococcus neoformans var. neoformans JEC21]	0.712	1.019	1.639	1.641	1.819	1.431	2.303	2.305	2.556	1.609	1.611	1.786	1.001	1.11	1.108	0.536527	0.997975	0.0104629	0.0264153	0.00443922	0.325705	0.000659683	0.00152813	0.000308995	0.0210813	0.0532236	0.00882413	0.992614	0.994361	0.885066	129.6	92.2	132	212.4	212.7	235.7	14.25	26.08	14.91	14.3	13.87
A0A854QK18; J9VH48; XP_012047294.1	23887434	Pf00248	other molecular function				XP_012047294.1	oxidoreductase [Cryptococcus neoformans var. grubii H99]
A0A854QPK4; J9VKN8; XP_012047379.1	23887150	Pf00676, Pf02779, Pf16078, Pf16870	other molecular function		other metabolic processes		XP_012047379.1	oxoglutarate dehydrogenase (succinyl-transferring), E1 component [Cryptococcus neoformans var. grubii H99]	0.937	1.113	1.311	1.345	1.32	1.188	1.399	1.435	1.409	1.178	1.209	1.186	1.026	1.007	0.981	1	0.414133	0.106309	0.263623	0.14623	0.38603	0.0969785	0.243114	0.133759	0.928556	0.999204	0.973023	0.989324	0.999941	0.998415	344.5	322.9	383.4	451.6	463.5	454.9	12.93	3.99	27.56	6.52	16.14
cne:CNB01730; Q55XG3; Q5KMH0; XP_568841.2	3255601	Pf00676, Pf02779, Pf16078, Pf16870	other molecular function	mitochondrion;other cell component	other metabolic processes		XP_568841.2	oxoglutarate dehydrogenase (succinyl-transferring), putative [Cryptococcus neoformans var. neoformans JEC21]	0.937	1.113	1.311	1.345	1.32	1.188	1.399	1.435	1.409	1.178	1.209	1.186	1.026	1.007	0.981	1	0.414133	0.106309	0.263623	0.14623	0.38603	0.0969785	0.243114	0.133759	0.928556	0.999204	0.973023	0.989324	0.999941	0.998415	344.5	322.9	383.4	451.6	463.5	454.9	12.93	3.99	27.56	6.52	16.14
cnb:CNBF3470; cne:CNF01240; P0CQ76; P0CQ77; Q55QJ0; Q55QJ1; Q5KFM5; Q5KFM6; XP_571269.1	3258234; 4936899	Pf00270, Pf00271	nucleic acid binding activity;other molecular function	nucleus;other cell component	RNA metabolism OR transcription;other metabolic processes	DBP2	XP_571269.1	p68-like protein, putative [Cryptococcus neoformans var. neoformans JEC21]	0.768	1.576	1.88	2.525	1.864	2.051	2.447	3.287	2.426	1.193	1.603	1.183	1.343	0.991	0.738	0.996152	0.873314	0.178514	0.153536	0.15248	0.628149	0.0838197	0.0713196	0.0707972	0.68612	0.630064	0.627506	0.999998	0.999998	1	280.4	215.4	441.8	527.1	708.1	522.5	31.21	21.48	50.56	43.76	28.56
XP_571268.1							XP_571268.1	p68-like protein, putative [Cryptococcus neoformans var. neoformans JEC21]	0.768	1.576	1.88	2.525	1.864	2.051	2.447	3.287	2.426	1.193	1.603	1.183	1.343	0.991	0.738	0.996152	0.873314	0.178514	0.153536	0.15248	0.628149	0.0838197	0.0713196	0.0707972	0.68612	0.630064	0.627506	0.999998	0.999998	1	280.4	215.4	441.8	527.1	708.1	522.5	31.21	21.48	50.56	43.76	28.56
cne:CNI00800; Q5KC00; XP_572743.1	3259442	Pf00326	other molecular function		protein metabolism		XP_572743.1	peptidase, putative [Cryptococcus neoformans var. neoformans JEC21]	0.542	0.915	1.596	1.861	1.836	1.689	2.946	3.435	3.389	1.744	2.034	2.006	1.166	1.15	0.987	0.384541	0.995041	0.131227	0.162777	0.0420095	0.66009	0.00453991	0.00569519	0.0014978	0.0577515	0.07263	0.0179441	0.999991	0.979205	0.955539	27.9	15.1	25.5	44.5	51.9	51.2	11.09	33.08	21.37	35.05	23.65
A0A854QGX0; J9VMB6; XP_012047838.1	23886494	Pf03463, Pf03464, Pf03465	nucleic acid binding activity	other cell component	cell organization and biogenesis;protein metabolism;other metabolic processes		XP_012047838.1	peptide chain release factor 1 [Cryptococcus neoformans var. grubii H99]	0.792	0.892	1.525	1.412	1.616	1.127	1.926	1.784	2.042	1.709	1.583	1.811	0.926	1.06	1.144	0.203122	0.585509	0.00305783	0.0378108	0.00205426	0.954688	8.03925e-05	0.000671727	5.81014e-05	0.000251779	0.00244774	0.000177623	0.665202	0.99983	0.522925	785.2	621.5	700.7	1197.3	1109	1268.9	6.9	10.71	17.01	8.4	12.11
A0A854QKP7; J9VKI3; XP_012047343.1	23887097	Pf00160	other molecular function		protein metabolism;other metabolic processes;other biological processes		XP_012047343.1	peptidyl-prolyl cis-trans isomerase [Cryptococcus neoformans var. grubii H99]	1.552	1.729	0.298	0.242	0.256	1.114	0.192	0.156	0.165	0.172	0.14	0.148	0.812	0.858	1.056	0.996341	1	0.14761	0.0122324	0.0182384	0.996634	0.0689773	0.00557864	0.008261	0.145699	0.012062	0.0179829	0.670731	0.798621	0.999867	267.6	415.4	462.8	79.8	64.8	68.4	70.61	40.26	53.44	85.12	24.69
A0A854QLA2; J9VN56; Q9P8W9; XP_012047349.1	23887103	Pf00160	other molecular function		protein metabolism;other metabolic processes;other biological processes	CPA1	XP_012047349.1	peptidyl-prolyl cis-trans isomerase [Cryptococcus neoformans var. grubii H99]	1.552	1.729	0.298	0.242	0.256	1.114	0.192	0.156	0.165	0.172	0.14	0.148	0.812	0.858	1.056	0.996341	1	0.14761	0.0122324	0.0182384	0.996634	0.0689773	0.00557864	0.008261	0.145699	0.012062	0.0179829	0.670731	0.798621	0.999867	267.6	415.4	462.8	79.8	64.8	68.4	70.61	40.26	53.44	85.12	24.69
T2BP90; XP_012047344.1	23887097	Pf00160	other molecular function		protein metabolism;other metabolic processes;other biological processes		XP_012047344.1	peptidyl-prolyl cis-trans isomerase, variant [Cryptococcus neoformans var. grubii H99]	1.552	1.729	0.298	0.242	0.256	1.114	0.192	0.156	0.165	0.172	0.14	0.148	0.812	0.858	1.056	0.996341	1	0.14761	0.0122324	0.0182384	0.996634	0.0689773	0.00557864	0.008261	0.145699	0.012062	0.0179829	0.670731	0.798621	0.999867	267.6	415.4	462.8	79.8	64.8	68.4	70.61	40.26	53.44	85.12	24.69
A0A854Q6T1; J9VQF1; XP_012050970.1	23886982	Pf00578, Pf10417	other molecular function		stress response;other biological processes		XP_012050970.1	peroxiredoxin (alkyl hydroperoxide reductase subunit C) [Cryptococcus neoformans var. grubii H99]	1.128	1.117	0.598	0.504	0.644	0.99	0.53	0.447	0.571	0.535	0.451	0.577	0.843	1.077	1.277	0.999664	0.840716	0.0273071	0.00698616	0.0399392	0.942456	0.016828	0.00436072	0.0246227	0.00385335	0.00106835	0.00556989	0.959808	0.999896	0.896446	731.8	825.8	817.7	437.6	369.1	471.5	27.06	24	21.78	11.32	5.77
Q7Z9J6; T2BN17; XP_012051287.1	23886982	Pf00578, Pf10417	other molecular function		stress response;other biological processes	TSA1	XP_012051287.1	peroxiredoxin (alkyl hydroperoxide reductase subunit C), variant [Cryptococcus neoformans var. grubii H99]	1.128	1.117	0.598	0.504	0.644	0.99	0.53	0.447	0.571	0.535	0.451	0.577	0.843	1.077	1.277	0.999664	0.840716	0.0273071	0.00698616	0.0399392	0.942456	0.016828	0.00436072	0.0246227	0.00385335	0.00106835	0.00556989	0.959808	0.999896	0.896446	731.8	825.8	817.7	437.6	369.1	471.5	27.06	24	21.78	11.32	5.77
J9VMY0; XP_012048116.1	23886322	Pf03483, Pf03484, Pf17759, Pf18262	nucleic acid binding activity;other molecular function	other cell component	protein metabolism;RNA metabolism OR transcription;other metabolic processes		XP_012048116.1	phenylalanine-tRNA ligase, beta subunit [Cryptococcus neoformans var. grubii H99]	0.856	1.035	3.824	5.159	3.235	1.21	4.47	6.03	3.782	3.694	4.983	3.125	1.349	0.846	0.627	0.990695	1	0.0187163	0.0129541	0.0150585	0.986784	0.00328059	0.00223431	0.00261306	0.00853716	0.00571611	0.00673308	0.999793	0.999985	0.999997	26.6	22.7	27.5	101.6	137	85.9	8.88	29.37	9.24	48.17	8.1
cne:CNC03850; Q5KK90; XP_569623.1	3256286	Pf03483, Pf03484, Pf17759, Pf18262	nucleic acid binding activity;other molecular function	other cell component	protein metabolism;RNA metabolism OR transcription;other metabolic processes		XP_569623.1	phenylalanyl-tRNA synthetase beta chain, putative [Cryptococcus neoformans var. neoformans JEC21]	0.856	1.035	3.824	5.159	3.235	1.21	4.47	6.03	3.782	3.694	4.983	3.125	1.349	0.846	0.627	0.990695	1	0.0187163	0.0129541	0.0150585	0.986784	0.00328059	0.00223431	0.00261306	0.00853716	0.00571611	0.00673308	0.999793	0.999985	0.999997	26.6	22.7	27.5	101.6	137	85.9	8.88	29.37	9.24	48.17	8.1
J9VTF5; XP_012052357.1	23885231	Pf02383, Pf03372	other molecular function		other metabolic processes		XP_012052357.1	phosphatidylinositol phosphate phosphatase [Cryptococcus neoformans var. grubii H99]	0.882	2.137	5.18	5.975	3.967	2.422	5.871	6.772	4.495	2.424	2.796	1.856	1.153	0.766	0.664	0.99999	0.225477	0.000718445	0.000727654	0.00203976	0.18266	0.000581469	0.000588836	0.00163219	0.0361887	0.0367094	0.110844	1	0.981381	0.982375	17.3	15.2	36.9	89.5	103.3	68.5	29.49	54.68	18.51	28.11	21.67
J9VM87; XP_012048826.1	23888608	Pf00122, Pf13246, Pf16209, Pf16212	transporter activity;other molecular function	other membranes	cell organization and biogenesis;transport		XP_012048826.1	phospholipid-translocating ATPase [Cryptococcus neoformans var. grubii H99]	0.72	1.124	1.351	1.512	1.246	1.561	1.876	2.099	1.73	1.202	1.344	1.108	1.119	0.922	0.824	0.572041	0.910847	0.269165	0.268929	0.908741	0.153813	0.0180751	0.018056	0.152316	0.782599	0.78228	1	1	0.785811	0.785493	31.3	22.6	35.2	42.3	47.3	39	4.72	24.41	16.95	9.47	15.38
J9VYP5; XP_012053406.1	23889525	Pf00586, Pf01071, Pf02769, Pf02843, Pf02844	other molecular function	cytosol	other metabolic processes	ADE57	XP_012053406.1	phosphoribosylamine-glycine ligase [Cryptococcus neoformans var. grubii H99]	0.88	0.792	1.243	1.021	1.278	0.899	1.412	1.16	1.452	1.57	1.29	1.615	0.822	1.029	1.252	0.640497	0.350223	0.216768	0.960689	0.136685	0.993022	0.0171445	0.243655	0.0103092	0.00691047	0.106001	0.00420304	0.594265	0.999562	0.427701	185.4	163.1	146.7	230.4	189.3	236.9	5.77	14.36	21.88	11.71	8.8
A0A854Q4N2; J9VYC9; XP_012052062.1	23887962	Pf05721	other molecular function				XP_012052062.1	phytanoyl-CoA dioxygenase [Cryptococcus neoformans var. grubii H99]
A0A226A0G0; A0A854QKZ6; cnb:CNBA3200; cne:CNA03330; J9VLE6; P04838; P40909; P61863; Q560C0; Q5KPC3; XP_012046679.1	23884182; 3254022; 4933577	Pf00240, Pf01020	other molecular function	translational apparatus;nucleus;other cell component	protein metabolism;other metabolic processes	UBI1	XP_012046679.1	polyubiquitin [Cryptococcus neoformans var. grubii H99]	1.123	1.25	1.637	2.077	1.771	1.113	1.458	1.849	1.576	1.309	1.661	1.416	1.268	1.082	0.853	0.478404	0.0458289	2.94083e-05	5.40242e-07	7.59478e-06	0.630042	0.000342004	3.30097e-06	7.0253e-05	0.00381589	1.9237e-05	0.000631408	0.0254082	0.849982	0.168675	15608.6	17531.1	19516.9	25552.4	32412	27635	7.05	6.62	7.84	2.03	7.09
A0A225XKU4; A0A854QFP5; J9VXH6; XP_012052847.1	23885588	Pf00240					XP_012052847.1	polyubiquitin [Cryptococcus neoformans var. grubii H99]	1.123	1.25	1.637	2.077	1.771	1.113	1.458	1.849	1.576	1.309	1.661	1.416	1.268	1.082	0.853	0.478404	0.0458289	2.94083e-05	5.40242e-07	7.59478e-06	0.630042	0.000342004	3.30097e-06	7.0253e-05	0.00381589	1.9237e-05	0.000631408	0.0254082	0.849982	0.168675	15608.6	17531.1	19516.9	25552.4	32412	27635	7.05	6.62	7.84	2.03	7.09
J9W462; XP_012053868.1	23888893	Pf00122, Pf00689, Pf00690, Pf00702, Pf13246	other molecular function	other membranes			XP_012053868.1	potassium/sodium efflux P-type ATPase, fungal-type [Cryptococcus neoformans var. grubii H99]	1.012	1.052	1.463	1.132	1.455	1.039	1.446	1.118	1.437	1.391	1.076	1.383	0.774	0.994	1.285	0.967177	0.987068	0.0865885	0.732501	0.225445	0.999986	0.282721	0.987576	0.589835	0.228312	0.968158	0.504885	0.591596	0.987849	0.900921	142.2	143.9	149.5	208	160.9	206.8	10.93	27.08	22.27	9.67	16.75
cne:CNC02390; Q5KKN7; XP_569522.1	3256412	Pf00270, Pf00271, Pf04408, Pf07717	nucleic acid binding activity;other molecular function	other cell component			XP_569522.1	pre-mRNA splicing factor, putative [Cryptococcus neoformans var. neoformans JEC21]
J9W1G2; XP_012053755.1	23888734	Pf02731		nucleus	RNA metabolism OR transcription;other metabolic processes		XP_012053755.1	pre-mRNA-processing protein 45 [Cryptococcus neoformans var. grubii H99]	1.037	0.928	0.476	0.597	0.495	0.895	0.459	0.575	0.477	0.513	0.643	0.533	1.253	1.04	0.83	0.977361	1	0.00384013	0.0251626	0.0116141	0.981739	0.00124972	0.00766066	0.00360852	0.00363184	0.0237423	0.0109637	0.860855	0.982203	0.996801	653.6	677.8	606.6	311.1	389.9	323.6	12.06	16.6	13.77	19.03	29.63
J9VI50; XP_012046564.1	23884010	Pf08082, Pf08083, Pf08084, Pf10596, Pf10597, Pf10598, Pf12134	nucleic acid binding activity;other molecular function	nucleus	RNA metabolism OR transcription;other metabolic processes		XP_012046564.1	pre-mRNA-processing-splicing factor 8 [Cryptococcus neoformans var. grubii H99]	1.015	1.118	1.132	1.09	1.145	1.101	1.115	1.074	1.128	1.013	0.975	1.024	0.963	1.011	1.05	1	0.783441	0.942073	0.932092	0.840506	0.785107	0.942907	0.933012	0.841973	0.998237	0.998886	0.999996	1	0.99967	0.999833	1111.7	1128.5	1243	1258.6	1211.4	1272.6	13.9	7.89	40.28	10.47	16.81
A0A854QDT6; J9VL34; XP_012049026.1	23884941	Pf03371		nucleus	RNA metabolism OR transcription;other metabolic processes		XP_012049026.1	pre-mRNA-splicing factor 38A [Cryptococcus neoformans var. grubii H99]	0.942	1.185	1.051	1.112	1.19	1.258	1.116	1.18	1.264	0.887	0.938	1.004	1.058	1.133	1.071	0.99948	0.707895	0.972905	0.862001	0.790471	0.529361	0.891092	0.705515	0.617727	0.978923	0.999514	0.999984	0.998567	0.993115	0.999984	142.9	134.7	169.4	150.2	158.9	170.1	6.64	22.95	27.48	15.12	14.78
J9VRA8; XP_012050740.1	23889805	Pf00270, Pf00271, Pf04408, Pf07717	nucleic acid binding activity;other molecular function	other cell component	RNA metabolism OR transcription;other metabolic processes		XP_012050740.1	pre-mRNA-splicing factor ATP-dependent RNA helicase DHX15/PRP43 [Cryptococcus neoformans var. grubii H99]	1.042	1.119	1.43	1.541	1.653	1.073	1.372	1.478	1.586	1.278	1.377	1.478	1.078	1.156	1.073	0.998631	0.411142	0.067392	0.04652	0.00600562	0.62189	0.125603	0.0878221	0.0113637	0.823583	0.708231	0.157397	0.999903	0.703902	0.819918	118.1	123.1	132.1	168.8	181.9	195.2	15.29	1.54	24.94	13.06	10.18
A0A854Q6K3; J9VX30; XP_012052718.1	23885423	Pf00270, Pf00271, Pf04408, Pf07717	nucleic acid binding activity;other molecular function	other cell component			XP_012052718.1	pre-mRNA-splicing factor ATP-dependent RNA helicase DHX16 [Cryptococcus neoformans var. grubii H99]
A0A854QG46; J9VKR8; XP_012047949.1	23886234	Pf11831, Pf13921		nucleus	RNA metabolism OR transcription;other metabolic processes		XP_012047949.1	pre-mRNA-splicing factor CEF1 [Cryptococcus neoformans var. grubii H99]	1.033	0.998	1.215	1.217	1.196	0.966	1.176	1.179	1.158	1.217	1.22	1.198	1.002	0.984	0.982	0.999956	0.999951	0.983599	0.927874	0.694108	1	0.952401	0.859894	0.585866	0.951467	0.858153	0.583511	0.999678	0.96174	0.994363	79.2	81.8	79.1	96.2	96.5	94.7	11.5	14.94	3.06	23.04	11.35
J9VPV6; XP_012051139.1	23886784	Pf00400			RNA metabolism OR transcription;other metabolic processes		XP_012051139.1	pre-mRNA-splicing factor PRP46 [Cryptococcus neoformans var. grubii H99]	1.063	1.004	1.417	1.197	1.436	0.945	1.334	1.127	1.351	1.411	1.192	1.43	0.845	1.013	1.199	0.825937	0.951864	0.0469429	0.40347	0.033543	0.999015	0.308841	0.966297	0.23337	0.18465	0.85764	0.135679	0.719735	0.999943	0.606316	794.9	844.6	798.3	1126.8	951.9	1141.5	6.45	23.97	16.1	1.29	6.91
J9VGV9; XP_012046737.1	23884269	Pf03178, Pf10433	nucleic acid binding activity	nucleus			XP_012046737.1	pre-mRNA-splicing factor RSE1 [Cryptococcus neoformans var. grubii H99]	0.919	1.155	1.127	1.077	1.173	1.258	1.227	1.173	1.277	0.975	0.932	1.015	0.956	1.041	1.089	0.999355	0.353761	0.930038	0.99746	0.676483	0.522216	0.988548	0.999997	0.845964	0.849342	0.583946	0.989183	0.995351	0.992167	0.890371	72.3	66.4	83.5	81.5	77.9	84.8	15.33	25.31	24.07	4.25	9.51
A0A854QBF6; J9VVY8; XP_012050712.1	23889768	Pf00270, Pf00271, Pf02889, Pf18149	nucleic acid binding activity;other molecular function		RNA metabolism OR transcription;other metabolic processes		XP_012050712.1	pre-mRNA-splicing helicase BRR2 [Cryptococcus neoformans var. grubii H99]	0.929	1.031	0.637	0.693	0.715	1.11	0.686	0.746	0.77	0.618	0.672	0.694	1.087	1.123	1.033	0.947421	0.996835	0.120991	0.250768	0.240731	0.767006	0.419135	0.686336	0.670187	0.0572832	0.125438	0.119886	0.996031	0.997018	1	31.8	29.5	32.8	20.3	22	22.7	10.39	35.23	21.01	11.68	19.31
A0A226A1K7; A0A854QRD4; J9VHQ2; XP_012046457.1	23883878	Pf01145		other membranes;mitochondrion			XP_012046457.1	prohibitin-2 [Cryptococcus neoformans var. grubii H99]	1.226	1.157	1.084	1.218	1.155	0.944	0.884	0.993	0.942	0.937	1.052	0.998	1.123	1.065	0.948	0.995032	0.998359	0.997397	0.983556	0.980541	0.999998	1	0.999985	0.999967	1	0.999794	0.999671	0.999911	0.999845	1	248.2	304.2	287.2	269	302.2	286.6	10.58	17.54	43.44	7.35	13.52
A0A854Q909; J9VWK9; XP_012050515.1	23889062	Pf00227	other molecular function	nucleus;other cell component	protein metabolism;other metabolic processes		XP_012050515.1	proteasome component PRE2 [Cryptococcus neoformans var. grubii H99]	0.643	1.1	1.414	1.262	1.234	1.711	2.199	1.963	1.919	1.285	1.147	1.121	0.892	0.872	0.978	0.849258	0.935841	0.273225	0.715206	0.466275	0.363249	0.044079	0.177083	0.0880734	0.744804	0.99483	0.925224	0.949579	0.997952	0.997324	316.3	203.4	348	447.3	399.1	390.2	22.61	42	22.81	36.14	8.83
J9VWU5; Q55J54; Q5KCK7; XP_012053800.1	23888789	Pf00227, Pf10584		nucleus;other cell component	protein metabolism;other metabolic processes		XP_012053800.1	proteasome subunit alpha type-5 [Cryptococcus neoformans var. grubii H99]	0.959	1.169	1.869	1.803	1.749	1.218	1.949	1.88	1.824	1.599	1.543	1.497	0.965	0.936	0.97	0.999367	0.884077	0.0014013	0.00159732	0.00204822	0.728705	0.000848994	0.000964609	0.00122947	0.00786903	0.00904984	0.0117892	0.999999	0.999853	0.999982	753.8	723	881	1408.8	1359.4	1318.6	27.22	11.38	7.97	7.99	3.7
J9VMU2; XP_012050043.1	23885903	Pf04921		nucleus			XP_012050043.1	protein FAM50 [Cryptococcus neoformans var. grubii H99]	0.894	1.078	1.604	1.171	1.502	1.206	1.795	1.31	1.68	1.488	1.086	1.393	0.73	0.936	1.283	0.993067	0.942117	0.43252	0.965326	0.490627	0.99915	0.208033	0.767045	0.243977	0.121919	0.572248	0.144821	0.854117	0.999997	0.897343	40.4	36.1	43.6	64.8	47.3	60.7	16.76	20.77	51.25	25.12	9.65
Q5KAZ9; XP_024513550.1		Pf00069	kinase activity;other molecular function	nucleus;other cell component	protein metabolism;RNA metabolism OR transcription;other metabolic processes;other biological processes		XP_024513550.1	protein kinase, putative [Cryptococcus neoformans var. neoformans JEC21]	1.377	1.242	2.121	1.933	2.332	0.902	1.541	1.404	1.694	1.708	1.556	1.878	0.911	1.1	1.207	0.943931	0.999723	0.294109	0.563534	0.210235	0.988481	0.756688	0.961048	0.625179	0.420031	0.720268	0.310653	0.993227	0.999872	0.966898	847.8	1167	1053.1	1798.3	1638.5	1977.3	42.21	35.95	55.74	8.08	3.35
Q5KP84; Q8NIL1; XP_024512056.1		Pf00069	kinase activity;other molecular function	cytosol;nucleus;other cytoplasmic organelle;other cell component	protein metabolism;other metabolic processes;signal transduction;other biological processes	Pka1	XP_024512056.1	protein serine/threonine kinase, putative [Cryptococcus neoformans var. neoformans JEC21]	0.825	0.911	0.715	0.624	0.732	1.105	0.868	0.757	0.888	0.785	0.685	0.803	0.873	1.023	1.172	0.923877	0.953328	0.684379	0.14428	0.310105	0.999997	0.994169	0.52548	0.813194	0.985969	0.464024	0.756268	0.813473	0.976852	0.994198	348.3	287.2	317.3	249.2	217.5	254.9	11.16	18.1	27.89	13.77	2.13
Q5KMH1; XP_024512141.1		Pf00149, Pf16891	other molecular function	plasma membrane;other membranes;nucleus;other cytoplasmic organelle;other cell component	other biological processes		XP_024512141.1	protein serine/threonine phosphatase, putative [Cryptococcus neoformans var. neoformans JEC21]	0.879	1.026	0.668	0.608	0.693	1.167	0.76	0.691	0.788	0.651	0.592	0.675	0.91	1.037	1.14	0.854948	0.999675	0.0169301	0.00307568	0.0209848	0.949882	0.113664	0.0204265	0.13904	0.0273814	0.0048832	0.0339405	0.898736	0.999994	0.848014	738.3	649.1	757.3	493.1	448.7	511.3	14.37	5.1	15.52	8.06	1.91
J9VU63; XP_012051653.1	23887633	Pf00400	other molecular function	other membranes;ER/Golgi;nucleus	cell organization and biogenesis;transport;other biological processes		XP_012051653.1	protein transporter SEC13 [Cryptococcus neoformans var. grubii H99]	0.904	0.947	1.205	1.028	1.19	1.047	1.333	1.137	1.315	1.273	1.085	1.256	0.853	0.987	1.157	0.678767	0.960424	0.420813	0.999721	0.199003	0.981245	0.0439918	0.521409	0.0174166	0.133537	0.878586	0.054563	0.571185	0.992651	0.29559	563.9	510	534.1	679.7	579.7	670.8	5.62	8.1	4.28	15.28	8.56
J9VST8; XP_012049970.1	23885792	Pf03908	other molecular function	other membranes	cell organization and biogenesis;transport		XP_012049970.1	protein transporter SEC20 [Cryptococcus neoformans var. grubii H99]	0.882	0.94	1.239	1.404	1.267	1.066	1.406	1.593	1.438	1.319	1.494	1.349	1.133	1.023	0.903	0.998811	1	0.853828	0.281874	0.787591	0.999593	0.967259	0.45424	0.93576	0.884048	0.311969	0.823797	0.86711	0.99999	0.918362	180.6	159.2	169.7	223.8	253.6	228.9	17.46	29.61	32.61	17.16	5.39
A0A854Q574; J9VY38; XP_012052144.1	23888070	Pf00626, Pf04810, Pf04811, Pf04815, Pf08033	other molecular function	other membranes;ER/Golgi	cell organization and biogenesis;transport		XP_012052144.1	protein transporter SEC23 [Cryptococcus neoformans var. grubii H99]	0.938	0.992	1.166	1.166	1.128	1.058	1.244	1.244	1.203	1.175	1.176	1.137	1	0.968	0.967	0.995068	0.999737	0.652306	0.718128	0.755187	0.96666	0.378284	0.436497	0.472608	0.8001	0.854256	0.882204	0.999996	0.999961	1	238.6	223.7	236.7	278.2	278.3	269.2	7.59	30.55	8.18	4.26	4.17
J9VT51; XP_012051953.1	23888182			other membranes;ER/Golgi	transport		XP_012051953.1	protein transporter SEC31 [Cryptococcus neoformans var. grubii H99]
cne:CNC03240; Q5KKE9; XP_569646.1	3256155	Pf03635	other molecular function	other membranes;cytosol;other cytoplasmic organelle	transport;other biological processes		XP_569646.1	protein-Golgi retention-related protein, putative [Cryptococcus neoformans var. neoformans JEC21]
Q5K7F0; XP_024514030.1			other molecular function	nucleus	other metabolic processes;transport		XP_024514030.1	protein-nucleus import-related protein, putative [Cryptococcus neoformans var. neoformans JEC21]	0.79	0.785	0.455	0.325	0.41	0.994	0.577	0.411	0.52	0.58	0.414	0.523	0.713	0.901	1.264	0.994193	0.993953	0.0871328	0.0147049	0.0242165	1	0.197796	0.0354675	0.0582293	0.19917	0.0357457	0.0586805	0.887572	0.968439	0.999609	201.7	159.2	158.2	91.8	65.5	82.8	26.37	33.94	27.87	23.28	13.78
cne:CNA00070; Q5KQ94; XP_566440.1	3253998	Pf01145		other membranes;mitochondrion	cell organization and biogenesis		XP_566440.1	proteolysis and peptidolysis-related protein, putative [Cryptococcus neoformans var. neoformans JEC21]	1.226	1.157	1.084	1.218	1.155	0.944	0.884	0.993	0.942	0.937	1.052	0.998	1.123	1.065	0.948	0.995032	0.998359	0.997397	0.983556	0.980541	0.999998	1	0.999985	0.999967	1	0.999794	0.999671	0.999911	0.999845	1	248.2	304.2	287.2	269	302.2	286.6	10.58	17.54	43.44	7.35	13.52
A0A854QE77; J9VNN1; XP_012049327.1	23884863	Pf00198, Pf00364, Pf02817	other molecular function	mitochondrion;other cell component	other metabolic processes		XP_012049327.1	pyruvate dehydrogenase complex dihydrolipoamide acetyltransferase [Cryptococcus neoformans var. grubii H99]	1.104	1.049	0.357	0.486	0.43	0.951	0.324	0.441	0.389	0.34	0.464	0.41	1.362	1.203	0.884	0.999996	1	0.855871	0.625878	0.573053	0.999985	0.723978	0.449762	0.397613	0.802948	0.531408	0.474856	0.995361	0.988941	0.999998	12	13.2	12.6	4.3	5.8	5.2	28.84	40.19	51.22	96.99	29.68
Q55KS5; Q5KAQ0; XP_024513656.1		Pf00071	other molecular function		transport		XP_024513656.1	Rab family GTP-binding protein, putative [Cryptococcus neoformans var. neoformans JEC21]
J9VSZ1; XP_012052011.1	23888044	Pf00071	other molecular function				XP_012052011.1	rab family protein [Cryptococcus neoformans var. grubii H99]
A0A225XGC1; A0A854Q8T0; J9VVQ1; XP_012053144.1	23889350	Pf00071	other molecular function				XP_012053144.1	rab family protein [Cryptococcus neoformans var. grubii H99]	1.187	1.006	2.048	2.938	2.247	0.847	1.725	2.475	1.893	2.037	2.922	2.234	1.435	1.097	0.765	0.672585	0.992343	0.00171262	0.000184741	0.000732261	0.927233	0.019983	0.00169094	0.007901	0.00415512	0.000406097	0.00171573	0.667968	0.992415	0.924472	47.5	56.4	47.7	97.2	139.5	106.7	11.29	18.29	11.81	9.09	24.55
J9VMR7; XP_012049776.1	23885923	Pf00071	other molecular function		signal transduction		XP_012049776.1	rab family protein [Cryptococcus neoformans var. grubii H99]	0.712	1.175	0.814	0.833	0.753	1.65	1.144	1.17	1.058	0.693	0.709	0.641	1.023	0.925	0.904	0.513571	0.928849	0.78032	0.838597	0.557384	0.143253	0.99617	0.989261	0.999999	0.289919	0.340953	0.161646	0.999995	0.998347	0.994305	167.1	119	196.3	136.1	139.2	125.9	10.89	35.71	16.78	21.45	29.73
A0A854Q4T6; J9VVN1; XP_012051965.1	23888153	Pf00071	other molecular function				XP_012051965.1	rab family protein [Cryptococcus neoformans var. grubii H99]	1.144	1.3	0.772	0.763	0.79	1.137	0.675	0.667	0.691	0.594	0.586	0.608	0.987	1.023	1.036	0.999996	1	0.215535	0.340759	0.240909	0.999998	0.255576	0.396068	0.28451	0.219957	0.346979	0.245742	0.999353	1	0.999822	393.5	450	511.6	303.9	300	310.8	26.27	14.15	27.8	6.41	11.54
A0A225ZGK7; A0A854QGA0; J9VI51; XP_012048028.1	23886186	Pf00071	other molecular function				XP_012048028.1	RAB small monomeric GTPase [Cryptococcus neoformans var. grubii H99]	1.16	1.166	1.292	1.247	1.295	1.006	1.114	1.076	1.117	1.108	1.07	1.111	0.966	1.003	1.038	0.27949	0.26358	0.00694631	0.0253786	0.0172086	1	0.276831	0.67175	0.540193	0.29333	0.695397	0.56393	0.967351	0.993075	0.999886	2257.7	2617.9	2632.4	2915.9	2815.7	2923.5	8.12	6.82	2.12	13.8	7.04
Q55S91; Q5KGN7; XP_024512917.1		Pf00071	other molecular function	nucleus;other cell component	transport		XP_024512917.1	RAN small monomeric GTPase, putative [Cryptococcus neoformans var. neoformans JEC21]	0.841	0.941	1.261	1.485	1.277	1.119	1.499	1.766	1.519	1.339	1.578	1.357	1.178	1.013	0.86	0.920209	0.999497	0.858238	0.901497	0.709852	0.983809	0.34819	0.401022	0.231105	0.70173	0.762312	0.532537	0.999997	0.999602	0.998156	632.7	532.1	595.5	797.6	939.5	808.1	3.82	27.83	4.25	33.1	34.58
A0A226A1G6; J9VDS7; XP_012046636.1	23884115	Pf00071	other molecular function	plasma membrane;other membranes	signal transduction		XP_012046636.1	Ras-like protein [Cryptococcus neoformans var. grubii H99]	0.995	1.059	1.93	2.017	2.054	1.064	1.94	2.027	2.065	1.822	1.904	1.94	1.045	1.064	1.019	0.999894	0.999478	0.0399592	0.0407054	0.0595076	0.999999	0.0583703	0.0594488	0.0864327	0.0674978	0.0687373	0.0996412	1	0.999865	0.999893	338.5	336.8	358.5	653.3	682.8	695.4	5.35	30.19	28.7	27.07	15.41
A0A854Q4Z6; J9VWI5; XP_012053752.1	23888727	Pf00004, Pf08542	nucleic acid binding activity;other molecular function	other cell component	DNA metabolism;other metabolic processes;other biological processes		XP_012053752.1	replication factor C subunit 2/4 [Cryptococcus neoformans var. grubii H99]	0.868	1.046	5.092	3.886	5.138	1.205	5.865	4.476	5.918	4.866	3.714	4.91	0.763	1.009	1.322	0.999322	0.766559	2.07346e-05	0.000119093	2.03509e-05	0.911041	3.10435e-05	0.000187478	3.04529e-05	0.000112011	0.000793226	0.000109693	0.742387	1	0.733959	79.7	69.2	83.4	406	309.8	409.6	45.33	16.58	7.07	16.16	11.95
A0A854Q3K1; cne:CNM00070; J9VXT9; Q5K854; XP_012052960.1	23889257; 3255108	Pf00071	other molecular function	plasma membrane;other membranes;cytoskeleton;other cell component	cell organization and biogenesis;signal transduction;other biological processes		XP_012052960.1	rho family protein [Cryptococcus neoformans var. grubii H99]	1.022	0.679	0.826	0.736	0.689	0.665	0.809	0.72	0.674	1.216	1.083	1.014	0.89	0.833	0.936	0.999903	0.954469	0.998266	0.997294	0.896561	0.888267	0.986842	0.982744	0.800716	0.997522	0.998428	0.999943	1	0.985979	0.989488	381.6	390	259.2	315.4	280.8	262.8	23.58	34.01	21.01	2.53	28.63
A0A024QYS1; A0A225ZKD2; A0A854QIT3; J9VHX9; XP_012048200.1	23886434	Pf00071	other molecular function		signal transduction	RAC1	XP_012048200.1	rho family protein [Cryptococcus neoformans var. grubii H99]	1.022	0.679	0.826	0.736	0.689	0.665	0.809	0.72	0.674	1.216	1.083	1.014	0.89	0.833	0.936	0.999903	0.954469	0.998266	0.997294	0.896561	0.888267	0.986842	0.982744	0.800716	0.997522	0.998428	0.999943	1	0.985979	0.989488	381.6	390	259.2	315.4	280.8	262.8	23.58	34.01	21.01	2.53	28.63
A0A854QIU2; J9VMB0; XP_012050016.1	23885863	Pf00317, Pf02867, Pf03477	other molecular function		DNA metabolism;other metabolic processes		XP_012050016.1	ribonucleoside-diphosphate reductase large subunit [Cryptococcus neoformans var. grubii H99]
cnb:CNBB3350; F5H9N2; Q55XM9; Q5KMA6; XP_024512263.1	4934429	Pf00252	other molecular function	cytosol;translational apparatus;other cell component	cell organization and biogenesis;protein metabolism;other metabolic processes		XP_024512263.1	ribosomal L10 protein, putative [Cryptococcus neoformans var. neoformans JEC21]	0.682	1.591	2.587	2.515	2.206	2.331	3.791	3.685	3.233	1.626	1.581	1.387	0.972	0.853	0.877	0.86101	0.872258	0.113173	0.173209	0.121115	0.293585	0.0172632	0.0273273	0.0185469	0.521252	0.676387	0.545148	0.99974	1	0.999887	198	135.1	314.9	512.1	497.8	436.8	39.59	58.67	38.44	38.69	18.28
A0A095D7V6; A0A0D0VBT3; A0A0D0W7Y6; A0A0D0YQF0; cgi:CGB_K0690C; cnb:CNBK0590; cne:CNK02900; E6RD83; F5HET2; Q55KC7; Q5K979; XP_567885.1	10185079; 3254590; 4938755	Pf00410	other molecular function	cytosol;translational apparatus;other cell component	protein metabolism;other metabolic processes		XP_567885.1	ribosomal protein 22 of the small subunit, putative [Cryptococcus neoformans var. neoformans JEC21]	0.845	1.029	1.6	1.948	1.693	1.217	1.893	2.306	2.004	1.555	1.894	1.646	1.218	1.059	0.869	0.962416	0.894133	0.022449	0.0217795	0.0241526	0.477414	0.00589531	0.00572385	0.00633174	0.126787	0.123236	0.135749	1	1	1	264.9	223.8	272.4	423.7	516.1	448.5	15.9	11.33	17.85	28.68	22.4
cnb:CNBG1250; Q55PT9; Q5KDL6; XP_024513248.1	4937159	Pf01779	other molecular function	cytosol;translational apparatus;other cell component	protein metabolism;other metabolic processes		XP_024513248.1	ribosomal protein L29.e, cytosolic, putative [Cryptococcus neoformans var. neoformans JEC21]	1.298	0.979	0.259	0.33	0.396	0.754	0.199	0.254	0.305	0.264	0.337	0.404	1.276	1.529	1.199	0.998884	0.999981	0.294347	0.158893	0.145474	0.993923	0.172542	0.0885797	0.0807128	0.363778	0.202357	0.185825	0.997863	0.996126	1	74	96.1	72.4	19.2	24.4	29.3	28.38	27.76	73.07	103.29	21.68
cnb:CNBA7310; F5HBT8; Q55YV5; Q5KN73; XP_024512029.1	4933997	Pf00831	nucleic acid binding activity;other molecular function	cytosol;translational apparatus	protein metabolism;RNA metabolism OR transcription;other metabolic processes		XP_024512029.1	ribosomal protein L35, putative [Cryptococcus neoformans var. neoformans JEC21]
A0A095C8H8; A0A0D0T3T0; A0A0D0WHS2; A0A0D0WSZ9; cgi:CGB_F3630C; cnb:CNBF2550; cne:CNF02150; E6R882; F5HDM0; Q55QT3; Q5KFD2; XP_571539.1	10190191; 3258469; 4936807	Pf00428	other molecular function	cytosol;translational apparatus	protein metabolism;other metabolic processes		XP_571539.1	ribosomal protein P2, putative [Cryptococcus neoformans var. neoformans JEC21]	1.253	1.203	1.427	1.216	0.99	0.961	1.139	0.971	0.79	1.186	1.01	0.823	0.852	0.694	0.814	0.92439	0.99993	0.662478	0.997428	0.999761	0.955267	0.985922	0.990761	0.748338	0.692063	0.999803	0.993674	0.82486	0.403316	0.964545	12.3	15.4	14.8	17.5	15	12.2	23.47	31.6	58.93	75.06	15.66
cnb:CNBF0710; cne:CNF04150; F5HG40; Q55RC0; Q5KEV1; XP_571691.1	3258428; 4936623	Pf00333, Pf03719	nucleic acid binding activity;other molecular function	cytosol;translational apparatus;other cell component	protein metabolism;other metabolic processes;transport;other biological processes		XP_571691.1	ribosomal protein S2, putative [Cryptococcus neoformans var. neoformans JEC21]	1.087	0.945	1.874	1.747	1.976	0.87	1.725	1.607	1.819	1.983	1.848	2.091	0.932	1.054	1.131	0.996181	0.999999	0.0310896	0.13152	0.151078	0.992168	0.0690544	0.26867	0.303659	0.0271386	0.115748	0.133209	0.945902	0.921409	0.999999	82.8	90	78.3	155.2	144.6	163.6	13.46	15.3	3.6	5.93	24.79
Q5KAR1; XP_024513652.1		Pf14559		other cell component	RNA metabolism OR transcription;other metabolic processes		XP_024513652.1	RNA polymerase III transcription factor, putative [Cryptococcus neoformans var. neoformans JEC21]
cne:CNA01290; Q5KPW7; XP_566585.1	3253694	Pf08159	nucleic acid binding activity	nucleus	RNA metabolism OR transcription;other metabolic processes		XP_566585.1	rRNA processing-related protein, putative [Cryptococcus neoformans var. neoformans JEC21]	0.606	1.082	1.249	0.619	0.888	1.785	2.061	1.021	1.465	1.154	0.572	0.82	0.495	0.711	1.435	0.998945	0.999953	0.921154	0.999996	0.998702	0.999974	0.988998	0.999835	1	0.967484	0.999999	0.999959	0.952	0.990258	0.999775	162.8	98.6	176.1	203.3	100.7	144.5	56.87	126.41	104.87	94.04	34.79
A0A226A139; A0A854QK94; J9VMB8; XP_012046903.1	23884487	Pf06068, Pf17856	other molecular function	nucleus;other cell component	cell organization and biogenesis;DNA metabolism;other metabolic processes;stress response		XP_012046903.1	RuvB-like helicase 2 [Cryptococcus neoformans var. grubii H99]	1.038	0.835	0.678	0.653	0.832	0.804	0.653	0.629	0.801	0.812	0.782	0.996	0.963	1.226	1.273	0.998943	0.56227	0.213226	0.300945	0.809221	0.766311	0.353381	0.474839	0.944774	0.968948	0.994254	0.997132	0.999852	0.824006	0.919614	30	31.1	25	20.3	19.6	24.9	16.86	19.12	14.12	14.77	34.25
A0A226A0R4; A0A854QNT8; J9VGS7; XP_012046704.1	23884226	Pf00438, Pf02772, Pf02773	other molecular function		other metabolic processes		XP_012046704.1	S-adenosylmethionine synthase [Cryptococcus neoformans var. grubii H99]	0.928	1.325	1.168	0.952	1.28	1.428	1.259	1.027	1.38	0.881	0.719	0.966	0.816	1.096	1.344	0.771182	0.893395	0.654542	0.999901	0.351616	0.242948	0.116231	0.874859	0.0459406	0.995912	0.795842	0.892625	0.526956	0.991677	0.259539	318.5	295.5	422.1	371.9	303.3	407.7	10.13	17.45	21.48	16.71	14.37
A0A854QP30; J9VH59; XP_012046817.1	23884374	Pf00026	other molecular function	other cytoplasmic organelle	protein metabolism		XP_012046817.1	saccharopepsin [Cryptococcus neoformans var. grubii H99]	1.237	1.257	0.685	0.58	0.495	1.016	0.554	0.469	0.4	0.545	0.461	0.394	0.847	0.722	0.853	0.994856	0.966076	0.990097	0.738926	0.114617	0.999744	0.874683	0.453986	0.0497571	0.745686	0.323234	0.0315309	0.96376	0.27766	0.684119	21.8	26.9	27.4	14.9	12.6	10.8	14.13	40.29	20.51	30.71	45.74
cne:CNI02220; Q5KBK6; XP_572710.1	3259736	Pf00013	nucleic acid binding activity	nucleus;other cell component	cell organization and biogenesis		XP_572710.1	SCP160 protein, putative [Cryptococcus neoformans var. neoformans JEC21]	20.931	5.889	0.117	0.175	0.128	0.281	0.01	0.01	0.01	0.02	0.03	0.022	1.5	1.094	0.729	0.246	0.874201	0.0718175	0.189026	0.119178	0.881884	0.00275235	0.00921768	0.00595001	0.02504	0.0642446	0.0416333	0.999164	1	0.999519	70.7	1479	416.2	8.3	12.4	9	153.22	52.69	60.27	72.64	39.06
A0A854QA61; J9VU34; XP_012052724.1	23885429	Pf00735	other molecular function	cytoskeleton;other cell component			XP_012052724.1	septin [Cryptococcus neoformans var. grubii H99]	0.843	0.829	2.097	1.824	2.08	0.983	2.488	2.164	2.468	2.53	2.201	2.51	0.87	0.992	1.14	0.957579	0.990091	0.000241657	0.00115248	0.000349847	0.99987	7.87651e-05	0.00033835	0.000111196	0.000107786	0.000476952	0.000153245	0.888512	0.999794	0.962258	148.7	125.3	123.2	311.8	271.1	309.2	26.56	19.02	9.45	6.51	3.95
A0A854QBZ9; J9VUF2; XP_012050631.1	23889207	Pf00735	other molecular function	cytoskeleton;other cell component			XP_012050631.1	septin ring protein [Cryptococcus neoformans var. grubii H99]	0.871	0.937	1.403	1.283	1.346	1.076	1.611	1.473	1.546	1.497	1.369	1.437	0.915	0.96	1.049	0.907919	0.913969	0.00694066	0.0770382	0.0156488	1	0.0013806	0.0142599	0.00297724	0.00142033	0.0147049	0.00306597	0.707519	0.995804	0.925483	991.2	863.1	928.5	1390.2	1271.5	1334	14.75	14.04	9.99	5.8	1.99
cne:CNF00500; Q5KFU8; XP_571311.2	3258140	Pf00735	other molecular function	cytoskeleton;other cell component	cell cycle OR cell proliferation;other biological processes		XP_571311.2	septin ring protein, putative [Cryptococcus neoformans var. neoformans JEC21]	0.871	0.937	1.403	1.283	1.346	1.076	1.611	1.473	1.546	1.497	1.369	1.437	0.915	0.96	1.049	0.907919	0.913969	0.00694066	0.0770382	0.0156488	1	0.0013806	0.0142599	0.00297724	0.00142033	0.0147049	0.00306597	0.707519	0.995804	0.925483	991.2	863.1	928.5	1390.2	1271.5	1334	14.75	14.04	9.99	5.8	1.99
J9W443; XP_012053657.1	23888870	Pf02545	other molecular function				XP_012053657.1	septum formation protein Maf [Cryptococcus neoformans var. grubii H99]
A0A854Q6X0; J9W089; O42773; XP_012052213.1	23888175	Pf00149	other molecular function	cytoskeleton;other cell component	cell cycle OR cell proliferation;signal transduction;other biological processes	CNA1	XP_012052213.1	serine/threonine-protein phosphatase 2B catalytic subunit A1 [Cryptococcus neoformans var. grubii H99]	0.865	0.966	1.082	0.937	1.021	1.118	1.251	1.084	1.181	1.119	0.969	1.057	0.866	0.944	1.09	0.400669	0.994331	0.948449	0.914745	0.999115	0.687251	0.11487	0.907198	0.250987	0.736664	0.99659	0.947177	0.47473	0.994593	0.762624	246.6	213.2	238.3	266.8	231.1	251.8	5.57	5.44	3.8	9.31	8.45
A0A854QNT0; J9VGR9; XP_012046699.1	23884216	Pf00149	other molecular function				XP_012046699.1	serine/threonine-protein phosphatase PP-X isozyme 1 [Cryptococcus neoformans var. grubii H99]	0.887	1.14	2.052	1.732	2.041	1.285	2.313	1.953	2.301	1.801	1.52	1.791	0.844	0.995	1.178	0.372004	1	0.0252013	0.144273	0.0350929	0.395874	0.000902272	0.00480066	0.00121841	0.023179	0.133497	0.0322815	0.88906	0.999948	0.948987	79	70.1	90.1	162.2	136.9	161.3	15.44	39.52	21.37	8.83	5.71
J9VGB0; XP_012047378.1	23887149	Pf00149, Pf16891	other molecular function	other cell component			XP_012047378.1	serine/threonine-protein phosphatase PP-Z1 [Cryptococcus neoformans var. grubii H99]	0.879	1.026	0.668	0.608	0.693	1.167	0.76	0.691	0.788	0.651	0.592	0.675	0.91	1.037	1.14	0.854948	0.999675	0.0169301	0.00307568	0.0209848	0.949882	0.113664	0.0204265	0.13904	0.0273814	0.0048832	0.0339405	0.898736	0.999994	0.848014	738.3	649.1	757.3	493.1	448.7	511.3	14.37	5.1	15.52	8.06	1.91
A0A225YL91; A0A854QBU5; cne:CNE03610; J9VN16; Q5KGH3; XP_012049994.1	23885832; 3257901	Pf00149	other molecular function	cytosol	cell cycle OR cell proliferation		XP_012049994.1	serine/threonine-protein phosphatase PP2A catalytic subunit [Cryptococcus neoformans var. grubii H99]	0.82	1.08	1.846	1.747	1.724	1.318	2.253	2.131	2.104	1.709	1.617	1.596	0.946	0.934	0.987	0.734689	1	0.000289898	0.000890538	0.000589955	0.713776	4.49219e-05	0.000121813	8.44503e-05	0.000306112	0.000943666	0.00062436	0.96909	0.995733	0.99973	919.2	753.4	992.9	1697.2	1605.5	1584.8	2.96	20.17	16.06	4.67	4.09
J9VQE9; XP_012049992.1	23885829	Pf00448, Pf02881, Pf02978	nucleic acid binding activity;other molecular function	translational apparatus	transport		XP_012049992.1	signal recognition particle protein SRP54 [Cryptococcus neoformans var. grubii H99]	0.967	1.023	1.331	1.205	1.458	1.057	1.376	1.246	1.508	1.301	1.179	1.426	0.906	1.096	1.21	0.999983	0.999851	0.0310576	0.172955	0.0363823	0.998363	0.0238837	0.135931	0.0279858	0.0467209	0.247664	0.054661	0.891382	0.999999	0.923044	312.9	302.6	320	416.4	377.2	456.4	2.98	11.26	9.98	11.73	11.53
T2BMP7; XP_012049991.1	23885829	Pf00448, Pf02881, Pf02978	nucleic acid binding activity;other molecular function	translational apparatus	transport		XP_012049991.1	signal recognition particle protein SRP54, variant 1 [Cryptococcus neoformans var. grubii H99]	0.967	1.023	1.331	1.205	1.458	1.057	1.376	1.246	1.508	1.301	1.179	1.426	0.906	1.096	1.21	0.999983	0.999851	0.0310576	0.172955	0.0363823	0.998363	0.0238837	0.135931	0.0279858	0.0467209	0.247664	0.054661	0.891382	0.999999	0.923044	312.9	302.6	320	416.4	377.2	456.4	2.98	11.26	9.98	11.73	11.53
T2BMM3; XP_012049993.1	23885829	Pf00448, Pf02881, Pf02978	nucleic acid binding activity;other molecular function	translational apparatus	transport		XP_012049993.1	signal recognition particle protein SRP54, variant 2 [Cryptococcus neoformans var. grubii H99]	0.967	1.023	1.331	1.205	1.458	1.057	1.376	1.246	1.508	1.301	1.179	1.426	0.906	1.096	1.21	0.999983	0.999851	0.0310576	0.172955	0.0363823	0.998363	0.0238837	0.135931	0.0279858	0.0467209	0.247664	0.054661	0.891382	0.999999	0.923044	312.9	302.6	320	416.4	377.2	456.4	2.98	11.26	9.98	11.73	11.53
Q5K7V4; XP_024514004.1		Pf00621, Pf00780, Pf15405	enzyme regulator activity				XP_024514004.1	signal transducer, putative [Cryptococcus neoformans var. neoformans JEC21]	0.929	1.273	1.395	1.561	1.477	1.37	1.501	1.68	1.589	1.095	1.226	1.16	1.119	1.059	0.946	1	0.461814	0.599812	0.33021	0.229205	0.430962	0.566081	0.305116	0.210241	0.999837	0.999749	0.993642	0.994427	0.966101	0.999783	156.6	145.6	199.5	218.5	244.6	231.4	7.16	22.48	37.59	11.9	16.85
A0A225XZJ0; A0A854Q530; J9VZK4; XP_012051545.1	23887882	Pf03194	nucleic acid binding activity	nucleus	cell organization and biogenesis;RNA metabolism OR transcription;other metabolic processes		XP_012051545.1	small nuclear ribonucleoprotein [Cryptococcus neoformans var. grubii H99]	0.953	1.038	1.237	1.183	1.218	1.089	1.299	1.242	1.278	1.192	1.14	1.173	0.956	0.984	1.029	0.999322	0.999992	0.254845	0.939002	0.127729	0.99658	0.155651	0.813795	0.0747503	0.307029	0.968203	0.15753	0.711352	0.996839	0.454102	666.7	635	691.8	824.6	788.7	811.7	6	2.33	4.53	20.17	14.89
A0A0D0T0Z8; A0A225ZV93; A0A854QMN5; cgi:CGB_A3310W; cne:CNB03050; E6QZM3; J9VNP3; Q5KM44; XP_012047468.1	10188597; 23887273; 3256044	Pf01423		cytosol;nucleus;other cell component	cell organization and biogenesis;RNA metabolism OR transcription;other metabolic processes		XP_012047468.1	small nuclear ribonucleoprotein Sm D2 [Cryptococcus neoformans var. grubii H99]	1.041	1.028	0.969	1.006	0.882	0.987	0.93	0.966	0.847	0.942	0.979	0.857	1.039	0.91	0.876	1	0.980332	0.998427	1	0.999415	0.982821	0.998789	1	0.999579	0.999641	0.982724	0.998933	0.998775	1	0.999573	390.4	406.5	401.4	378.1	392.8	344.2	11.31	15.79	7.29	17.73	23.63
cne:CNE03320; Q5KGK2; XP_570894.1	3257711	Pf01798, Pf08156	nucleic acid binding activity	nucleus;other cell component	RNA metabolism OR transcription;other metabolic processes		XP_570894.1	small nuclear ribonucleoprotein, putative [Cryptococcus neoformans var. neoformans JEC21]	1.102	1.005	1.285	1.139	1.427	0.911	1.166	1.033	1.295	1.28	1.133	1.421	0.886	1.11	1.253	0.321403	0.999785	0.0432615	0.408431	0.00390656	0.446727	0.787793	0.999959	0.141075	0.0669537	0.549118	0.00599515	0.687017	0.70551	0.104828	390.5	430.5	392.3	502	444.6	557.3	6.43	20.73	3.59	3.66	4.92
cne:CNI01130; Q5KBW5; XP_572829.1	3259645	Pf08920	nucleic acid binding activity	nucleus	cell organization and biogenesis;RNA metabolism OR transcription;other metabolic processes		XP_572829.1	small nuclear ribonucleoprotein, putative [Cryptococcus neoformans var. neoformans JEC21]	1.237	1.161	1.643	1.954	1.818	0.938	1.328	1.579	1.469	1.415	1.683	1.566	1.189	1.106	0.93	0.272455	0.110276	0.00130897	0.000340217	0.000651689	0.989272	0.0560605	0.0122835	0.0259299	0.147663	0.0336345	0.0705861	0.938963	0.996812	0.997281	466.5	577.2	541.6	766.5	911.5	847.9	4.97	7.97	26.8	11.67	6.56
cne:CNI00920; Q5KBY8; XP_572846.1	3259395	Pf03194	nucleic acid binding activity	nucleus	cell organization and biogenesis;RNA metabolism OR transcription;other metabolic processes		XP_572846.1	small nuclear ribonucleoprotein, putative [Cryptococcus neoformans var. neoformans JEC21]	0.953	1.038	1.237	1.183	1.218	1.089	1.299	1.242	1.278	1.192	1.14	1.173	0.956	0.984	1.029	0.999322	0.999992	0.254845	0.939002	0.127729	0.99658	0.155651	0.813795	0.0747503	0.307029	0.968203	0.15753	0.711352	0.996839	0.454102	666.7	635	691.8	824.6	788.7	811.7	6	2.33	4.53	20.17	14.89
T2BPK9; XP_012051817.1	23887882	Pf03194	nucleic acid binding activity	nucleus	cell organization and biogenesis;RNA metabolism OR transcription;other metabolic processes		XP_012051817.1	small nuclear ribonucleoprotein, variant [Cryptococcus neoformans var. grubii H99]	0.953	1.038	1.237	1.183	1.218	1.089	1.299	1.242	1.278	1.192	1.14	1.173	0.956	0.984	1.029	0.999322	0.999992	0.254845	0.939002	0.127729	0.99658	0.155651	0.813795	0.0747503	0.307029	0.968203	0.15753	0.711352	0.996839	0.454102	666.7	635	691.8	824.6	788.7	811.7	6	2.33	4.53	20.17	14.89
A0A225ZXP9; A0A854QL56; cnb:CNBB2930; F5HC43; J9VFY8; Q55XS1; Q5KM68; XP_012047450.1	23887245; 4934386	Pf00380	nucleic acid binding activity;other molecular function	cytosol;translational apparatus;other cell component	protein metabolism;RNA metabolism OR transcription;other metabolic processes		XP_012047450.1	small subunit ribosomal protein S16 [Cryptococcus neoformans var. grubii H99]	1.137	0.901	1.736	1.497	1.95	0.792	1.526	1.316	1.715	1.926	1.661	2.164	0.862	1.123	1.303	0.999971	0.937846	0.828084	0.978771	0.742767	0.880648	0.89965	0.994089	0.830356	0.345137	0.612134	0.274619	0.995006	0.999975	0.981721	342	388.8	308.1	593.5	511.8	666.8	27.75	10.6	51.85	35.48	32.42
A0A225YXM6; A0A854QJR4; J9VTE3; XP_012049362.1	23884912	Pf00833	other molecular function	translational apparatus;other cell component	protein metabolism;other metabolic processes		XP_012049362.1	small subunit ribosomal protein S17 [Cryptococcus neoformans var. grubii H99]	0.94	1.01	1.615	1.514	1.692	1.074	1.718	1.61	1.8	1.599	1.499	1.675	0.937	1.048	1.118	0.767893	0.999999	9.77781e-05	0.000529489	3.92644e-05	0.719007	1.84203e-05	8.32613e-05	8.14451e-06	0.000110429	0.000605858	4.40294e-05	0.827868	0.977756	0.442721	1139.2	1071.1	1150.7	1840.4	1724.7	1928	4.4	7.89	6.57	11.18	1.3
A0A225YHI9; A0A854QC98; J9VW40; XP_012050728.1	23889787	Pf00333, Pf03719	nucleic acid binding activity;other molecular function	translational apparatus	protein metabolism;other metabolic processes		XP_012050728.1	small subunit ribosomal protein S2 [Cryptococcus neoformans var. grubii H99]	1.087	0.945	1.874	1.747	1.976	0.87	1.725	1.607	1.819	1.983	1.848	2.091	0.932	1.054	1.131	0.996181	0.999999	0.0310896	0.13152	0.151078	0.992168	0.0690544	0.26867	0.303659	0.0271386	0.115748	0.133209	0.945902	0.921409	0.999999	82.8	90	78.3	155.2	144.6	163.6	13.46	15.3	3.6	5.93	24.79
A0A225XKY1; A0A854QHB6; J9VXK6; XP_012052867.1	23885617	Pf00410	other molecular function	translational apparatus;other cell component	protein metabolism;other metabolic processes		XP_012052867.1	small subunit ribosomal protein S22-A [Cryptococcus neoformans var. grubii H99]	0.845	1.029	1.6	1.948	1.693	1.217	1.893	2.306	2.004	1.555	1.894	1.646	1.218	1.059	0.869	0.962416	0.894133	0.022449	0.0217795	0.0241526	0.477414	0.00589531	0.00572385	0.00633174	0.126787	0.123236	0.135749	1	1	1	264.9	223.8	272.4	423.7	516.1	448.5	15.9	11.33	17.85	28.68	22.4
A0A225Y802; A0A854Q970; cnb:CNBG2030; cne:CNG02740; F5H9L1; J9VVA3; Q55PL0; Q5KDU6; XP_012051162.1	23886815; 3258886; 4937237	Pf01667	nucleic acid binding activity;other molecular function	cytosol;translational apparatus;other cell component	cell organization and biogenesis;protein metabolism;other metabolic processes		XP_012051162.1	small subunit ribosomal protein S27 [Cryptococcus neoformans var. grubii H99]	0.793	1.013	1.354	1.464	1.462	1.278	1.709	1.847	1.845	1.337	1.446	1.444	1.081	1.08	0.999	0.675801	0.999271	0.396787	0.383401	0.0829358	0.849129	0.0402238	0.0384048	0.00681044	0.253122	0.243363	0.0474727	1	0.889242	0.89927	532.3	421.9	539	720.9	779.4	778.4	5.86	16.95	6.41	23.87	17.65
A0A095CZA1; A0A0D0V2F2; A0A0D0Y3I4; A0A226A1T5; cgi:CGB_B1290W; cnb:CNBA1030; cne:CNA01060; E6QZZ9; F5HAD4; J9VD88; Q560Z0; Q5KPZ1; XP_012046541.1	10187026; 23883979; 3253810; 4933354	Pf00189, Pf07650	nucleic acid binding activity;other molecular function	cytosol;translational apparatus;nucleus;other cell component	protein metabolism;other metabolic processes;transport		XP_012046541.1	small subunit ribosomal protein S3 [Cryptococcus neoformans var. grubii H99]	0.88	0.839	1.36	1.28	1.281	0.954	1.546	1.455	1.456	1.621	1.525	1.527	0.941	0.942	1.001	0.969301	0.960487	0.208343	0.571251	0.143282	1	0.0622341	0.218889	0.041263	0.0574741	0.203965	0.0380722	0.963282	0.999842	0.895505	161.8	142.3	135.8	220.1	207.1	207.3	22.63	21.46	9.57	18.52	15.32
A0A095CC66; A0A0D0VGG8; A0A0D0VMN2; A0A0D0YLN9; A0A225XID8; A0A854QHD9; J9VZS2; XP_012052893.1	23885654	Pf00177	nucleic acid binding activity;other molecular function	translational apparatus	protein metabolism;other metabolic processes		XP_012052893.1	small subunit ribosomal protein S5 [Cryptococcus neoformans var. grubii H99]	0.944	0.933	1.748	1.629	1.785	0.988	1.851	1.725	1.89	1.873	1.745	1.913	0.932	1.021	1.096	0.971937	0.999897	0.000250955	0.00133171	0.000117095	0.994302	9.04634e-05	0.000433989	4.42497e-05	0.000183051	0.000942035	8.66661e-05	0.86193	0.992488	0.569427	1749.2	1652	1632.5	3057.7	2849.3	3122.5	7.35	10.21	8.64	13.43	6.62
A0A225Y184; A0A854QBH7; J9VZI7; XP_012051806.1	23887863	Pf01251	other molecular function	translational apparatus;other cell component	protein metabolism;other metabolic processes		XP_012051806.1	small subunit ribosomal protein S7e [Cryptococcus neoformans var. grubii H99]	0.913	1.238	0.226	0.323	0.189	1.356	0.248	0.353	0.207	0.183	0.261	0.153	1.426	0.836	0.587	1	1	0.0851058	0.0572053	0.00675608	0.999999	0.0834441	0.0560671	0.00662268	0.0962727	0.0648802	0.00765975	0.999858	0.664068	0.7944	60.9	55.6	75.4	13.8	19.7	11.5	37.8	33.05	29.75	100.41	13.21
A0A225YP86; A0A854QBM6; cnb:CNBE2150; cne:CNE02160; F5HCE0; J9VMN2; Q55SG7; Q5KGW0; XP_012050082.1	23885963; 3257503; 4936225	Pf00163, Pf01479	nucleic acid binding activity;other molecular function	cytosol;translational apparatus	protein metabolism;other metabolic processes;other biological processes		XP_012050082.1	small subunit ribosomal protein S9 [Cryptococcus neoformans var. grubii H99]	0.855	1.282	2.193	2.144	2.179	1.5	2.565	2.508	2.549	1.71	1.672	1.699	0.978	0.994	1.016	0.797272	0.805765	0.000332204	0.000300248	0.000326448	0.194347	5.91318e-05	5.4002e-05	5.82116e-05	0.00219988	0.00196745	0.00215785	1	1	1	768.3	656.8	985.3	1684.7	1647.2	1673.9	13.61	18.29	19.77	13.47	4.64
J9VTN2; XP_012050766.1	23889843	Pf00787, Pf19566	other molecular function	other membranes;cytosol	transport		XP_012050766.1	sorting nexin MVP1 [Cryptococcus neoformans var. grubii H99]	0.953	0.914	1.278	1.243	1.287	0.959	1.341	1.305	1.351	1.398	1.36	1.408	0.973	1.007	1.035	0.999683	0.878542	0.0477224	0.181765	0.0980656	0.961855	0.029624	0.116937	0.0615917	0.00769812	0.0310079	0.015977	0.956327	0.997479	0.998465	661.2	629.9	604.2	844.9	822	850.8	10.41	10.62	11.92	5.46	5.91
A0A225Y0Z7; A0A854Q7W3; J9VX11; XP_012051805.1	23887862	Pf08920	nucleic acid binding activity	nucleus	cell organization and biogenesis;RNA metabolism OR transcription;other metabolic processes		XP_012051805.1	splicing factor 3B subunit 1 [Cryptococcus neoformans var. grubii H99]	1.237	1.161	1.643	1.954	1.818	0.938	1.328	1.579	1.469	1.415	1.683	1.566	1.189	1.106	0.93	0.272455	0.110276	0.00130897	0.000340217	0.000651689	0.989272	0.0560605	0.0122835	0.0259299	0.147663	0.0336345	0.0705861	0.938963	0.996812	0.997281	466.5	577.2	541.6	766.5	911.5	847.9	4.97	7.97	26.8	11.67	6.56
J9VQG8; XP_012051136.1	23886780	Pf04037, Pf04046		nucleus			XP_012051136.1	splicing factor 3B subunit 2 [Cryptococcus neoformans var. grubii H99]	1.184	0.988	1.182	1.016	1.162	0.835	0.998	0.858	0.981	1.196	1.028	1.176	0.86	0.983	1.143	0.602169	0.836098	0.764512	0.992943	0.425062	0.997491	0.999644	0.881942	0.999412	0.999988	0.985347	0.969903	0.964824	0.988056	0.728366	151.3	179.2	149.6	178.9	153.8	175.8	16.61	12.07	29.56	10.94	6.53
J9VSI4; Q8J0Z5; XP_012049620.1	23890116	Pf00069, Pf00536, Pf14847	kinase activity;other molecular function		protein metabolism;other metabolic processes		XP_012049620.1	STE/STE11 protein kinase [Cryptococcus neoformans var. grubii H99]	1.111	1.146	1.047	1.107	1.049	1.032	0.942	0.996	0.944	0.913	0.965	0.915	1.057	1.002	0.948	0.999995	0.999651	0.965476	0.902908	0.987151	0.999975	0.983037	0.939624	0.995151	0.995498	0.97417	0.999305	0.999868	0.999981	0.998377	678.1	753.3	777.2	709.9	750.3	711	43.1	45.4	40.06	5.74	7.69
J9VSQ1; XP_012052184.1	23888137	Pf00069	kinase activity;other molecular function		protein metabolism;other metabolic processes		XP_012052184.1	STE/STE11/BCK1 protein kinase [Cryptococcus neoformans var. grubii H99]	1.111	1.146	1.047	1.107	1.049	1.032	0.942	0.996	0.944	0.913	0.965	0.915	1.057	1.002	0.948	0.999995	0.999651	0.965476	0.902908	0.987151	0.999975	0.983037	0.939624	0.995151	0.995498	0.97417	0.999305	0.999868	0.999981	0.998377	678.1	753.3	777.2	709.9	750.3	711	43.1	45.4	40.06	5.74	7.69
cnb:CNBE3060; cne:CNE03060; F5HDQ8; Q55S76; Q5KGM8; XP_571207.1	3257527; 4936316	Pf01159	nucleic acid binding activity;other molecular function	cytosol;translational apparatus;other cell component	cell organization and biogenesis;protein metabolism;other metabolic processes		XP_571207.1	structural constituent of ribosome, putative [Cryptococcus neoformans var. neoformans JEC21]	1.197	0.967	0.522	0.404	0.46	0.808	0.436	0.338	0.384	0.539	0.418	0.475	0.775	0.881	1.137	0.995653	0.99848	0.802239	0.140617	0.201382	0.944028	0.530581	0.0636097	0.0935655	0.948268	0.253174	0.348855	0.688119	0.812451	0.999873	83.3	99.8	80.6	43.5	33.7	38.3	36.58	34.36	47.15	85.61	23.08
cne:CNB05030; Q5KLJ6; XP_569252.1	3255932	Pf00467, Pf16906	nucleic acid binding activity;other molecular function	cytosol;translational apparatus	protein metabolism;other metabolic processes;other biological processes		XP_569252.1	structural constituent of ribosome, putative [Cryptococcus neoformans var. neoformans JEC21]	1.097	1.026	1.294	1.581	1.4	0.936	1.18	1.442	1.277	1.261	1.541	1.365	1.222	1.082	0.886	0.999918	1	0.917337	0.95885	0.746551	0.999985	0.969252	0.98888	0.851821	0.935564	0.970271	0.778978	0.999981	0.998543	0.99275	635.3	696.7	651.9	821.8	1004.6	889.6	6.38	11.12	6.96	36.75	39.47
A0A854Q5J7; J9VU59; XP_012051649.1	23887628	Pf00890, Pf02910	other molecular function	other membranes;mitochondrion	other metabolic processes		XP_012051649.1	succinate dehydrogenase [ubiquinone] flavoprotein subunit, mitochondrial [Cryptococcus neoformans var. grubii H99]	1.101	0.733	1.516	1.079	1.391	0.666	1.377	0.981	1.264	2.067	1.472	1.897	0.712	0.918	1.289	0.803121	0.985008	0.570782	0.955763	0.609739	0.447678	0.99787	0.997812	0.999081	0.258775	0.685228	0.284605	0.953013	1	0.966668	678.7	746.9	497.8	1028.8	732.7	944.4	31.88	43.69	17.61	27.61	2.36
J9VEX3; XP_012046934.1	23884526	Pf00549, Pf08442	other molecular function	mitochondrion	other metabolic processes		XP_012046934.1	succinyl-CoA synthetase beta subunit [Cryptococcus neoformans var. grubii H99]	0.962	1.073	1.782	1.718	1.846	1.116	1.854	1.787	1.92	1.661	1.601	1.72	0.964	1.036	1.074	0.998187	0.792143	4.72255e-05	0.000109168	3.78399e-05	0.946951	7.99151e-05	0.000190317	6.35328e-05	0.000262358	0.000667824	0.000204901	0.985274	0.99997	0.958802	126.7	121.9	136	225.9	217.8	234	16.28	4.79	12.19	6.9	9.98
A0A854QHE9; J9W230; XP_012052523.1	23885645	Pf07992	other molecular function				XP_012052523.1	sulfide:quinone oxidoreductase [Cryptococcus neoformans var. grubii H99]
cne:CNA00480; Q5KQ47; XP_566476.1	3253935	Pf00118	other molecular function	cytosol	other biological processes		XP_566476.1	T-complex protein 1 epsilon subunit, putative [Cryptococcus neoformans var. neoformans JEC21]	0.717	0.947	1.919	1.749	2.05	1.32	2.674	2.437	2.858	2.027	1.847	2.165	0.911	1.068	1.172	0.297833	0.999453	0.000775254	0.0051658	0.000550969	0.446119	3.66581e-05	0.000178414	2.76263e-05	0.000483741	0.0030865	0.000346835	0.82802	0.999889	0.710031	339.8	243.8	321.7	652	594.2	696.7	7.91	28.98	12.19	15.1	4.1
A0A225XP23; J9VU24; XP_012052606.1	23885267	Pf00118	other molecular function	cytosol	other biological processes		XP_012052606.1	T-complex protein 1 subunit alpha [Cryptococcus neoformans var. grubii H99]	0.921	0.927	0.204	0.153	0.165	1.007	0.221	0.166	0.179	0.22	0.165	0.178	0.752	0.81	1.077	0.919091	0.484454	2.35357e-08	4.55486e-09	9.04676e-09	0.949466	4.77089e-08	8.07544e-09	1.6739e-08	9.39826e-08	1.37811e-08	3.02835e-08	0.163213	0.686501	0.848374	1184.6	1091.3	1098.7	241.2	181.3	195.3	4.83	3.69	17.11	18.79	8.36
A0A225Y582; J9VVP1; XP_012051275.1	23886964	Pf00118	other molecular function	cytosol	other biological processes		XP_012051275.1	T-complex protein 1 subunit delta [Cryptococcus neoformans var. grubii H99]	1.173	1	2.359	1.697	2.084	0.852	2.011	1.447	1.777	2.359	1.697	2.084	0.719	0.883	1.228	0.966542	0.999872	4.87598e-05	0.00407849	0.000248233	0.993122	0.000135624	0.014795	0.000771683	6.60103e-05	0.00599766	0.000347379	0.0836947	0.823381	0.48015	149	174.7	148.9	351.3	252.7	310.4	6.99	23.5	17.96	5.66	7.74
A0A226A1H1; A0A854QRU3; J9VFR5; XP_012046498.1	23883927	Pf00118	other molecular function	cytosol	other biological processes		XP_012046498.1	T-complex protein 1 subunit epsilon [Cryptococcus neoformans var. grubii H99]	0.717	0.947	1.919	1.749	2.05	1.32	2.674	2.437	2.858	2.027	1.847	2.165	0.911	1.068	1.172	0.297833	0.999453	0.000775254	0.0051658	0.000550969	0.446119	3.66581e-05	0.000178414	2.76263e-05	0.000483741	0.0030865	0.000346835	0.82802	0.999889	0.710031	339.8	243.8	321.7	652	594.2	696.7	7.91	28.98	12.19	15.1	4.1
J9VGH0; XP_012047046.1	23890202	Pf00118	other molecular function	cytosol	other biological processes		XP_012047046.1	T-complex protein 1 subunit eta [Cryptococcus neoformans var. grubii H99]	0.805	0.868	2.075	1.752	2.013	1.078	2.577	2.176	2.5	2.391	2.019	2.32	0.844	0.97	1.149	0.45966	0.616454	0.000108738	0.00174648	9.49077e-05	0.9997	1.06065e-05	0.00011332	9.44376e-06	1.46748e-05	0.000165972	1.30306e-05	0.443484	0.999998	0.392019	327.3	263.6	284	679.1	573.4	658.9	18.64	12.56	10.88	8.13	8.24
A0A854QE07; J9VN22; XP_012048084.1	23886273	Pf00118	other molecular function	cytosol	other biological processes		XP_012048084.1	T-complex protein 1 subunit gamma [Cryptococcus neoformans var. grubii H99]	0.958	0.971	0.481	0.498	0.491	1.013	0.502	0.52	0.513	0.496	0.513	0.506	1.035	1.02	0.986	0.975244	0.827775	0.00198104	0.000562623	0.00331672	0.996047	0.00637901	0.00169508	0.0109127	0.0142115	0.00364449	0.0244956	0.957743	0.999403	0.853894	855.6	819.7	830.6	411.8	426.2	420.1	15.68	3.47	16.79	19.16	23.85
J9VMY1; XP_012047117.1	23889926	Pf00587, Pf02824, Pf03129, Pf07973	other molecular function	other cell component	protein metabolism;RNA metabolism OR transcription;other metabolic processes		XP_012047117.1	threonine-tRNA ligase [Cryptococcus neoformans var. grubii H99]	1.195	1.148	0.424	0.326	0.383	0.961	0.354	0.273	0.32	0.369	0.284	0.333	0.77	0.904	1.174	0.974015	0.737422	9.1305e-05	3.63664e-06	1.2835e-05	0.984389	3.56291e-05	1.71226e-06	5.62779e-06	1.61919e-05	9.06592e-07	2.81413e-06	0.142855	0.625708	0.857274	226.8	271.1	260.4	96.1	74	86.8	10.12	10.1	29.22	7.35	4.14
A0A854QI20; J9VV89; XP_012052888.1	23885648	Pf00923	other molecular function	other cell component	other metabolic processes		XP_012052888.1	transaldolase [Cryptococcus neoformans var. grubii H99]	0.889	0.896	1.289	1.004	1.122	1.007	1.449	1.129	1.261	1.439	1.121	1.252	0.779	0.87	1.117	0.866158	0.947989	0.938744	1	0.983588	0.999828	0.387281	0.840789	0.515611	0.518453	0.9327	0.658161	0.953114	0.999844	0.989164	1050.9	934.6	941.2	1354.7	1054.8	1178.7	20.52	24.93	38.65	12.07	7.43
cne:CNK03170; Q5K952; XP_567910.1	3254706	Pf00923	other molecular function	other cell component	other metabolic processes		XP_567910.1	transaldolase, putative [Cryptococcus neoformans var. neoformans JEC21]	0.889	0.896	1.289	1.004	1.122	1.007	1.449	1.129	1.261	1.439	1.121	1.252	0.779	0.87	1.117	0.866158	0.947989	0.938744	1	0.983588	0.999828	0.387281	0.840789	0.515611	0.518453	0.9327	0.658161	0.953114	0.999844	0.989164	1050.9	934.6	941.2	1354.7	1054.8	1178.7	20.52	24.93	38.65	12.07	7.43
cne:CNG02720; Q5KDU8; XP_571935.1	3258630	Pf08569	enzyme regulator activity		signal transduction		XP_571935.1	transcriptional repressor, putative [Cryptococcus neoformans var. neoformans JEC21]	0.532	1.335	1.756	1.834	1.543	2.51	3.303	3.45	2.903	1.316	1.374	1.156	1.044	0.879	0.841	0.490084	0.994111	0.241798	0.387356	0.428059	0.25034	0.0124448	0.0224086	0.0257191	0.476922	0.674313	0.719999	0.999128	0.997627	0.999999	360	191.4	480.5	632.3	660.4	555.6	23.17	50.73	39.69	23.3	21.83
J9VJH2; XP_012046372.1	23890231	Pf00454, Pf02259, Pf20175, Pf20206	kinase activity	other cell component	protein metabolism;other metabolic processes		XP_012046372.1	transformation/transcription domain-associated protein [Cryptococcus neoformans var. grubii H99]
A0A225XXV7; A0A854Q7D2; J9VXL1; XP_012052250.1	23888228	Pf00004, Pf02359, Pf02933, Pf09336, Pf17862	other molecular function				XP_012052250.1	transitional endoplasmic reticulum ATPase [Cryptococcus neoformans var. grubii H99]	0.986	1.048	1.348	1.207	1.294	1.063	1.366	1.224	1.313	1.286	1.152	1.235	0.896	0.961	1.072	0.862163	0.986395	0.455437	0.962493	0.511259	0.995424	0.0894854	0.434527	0.10571	0.194886	0.711539	0.226879	0.8784	0.999998	0.91523	1637.6	1615	1715.9	2206.7	1976.7	2119.9	13.43	17.69	18.69	10.12	9.05
A0A854Q932; J9VV75; XP_012051135.1	23886776	Pf00009, Pf03143, Pf03144	nucleic acid binding activity;other molecular function		protein metabolism;other metabolic processes		XP_012051135.1	translation elongation factor Tu [Cryptococcus neoformans var. grubii H99]	1.12	1.027	1.042	0.76	0.907	0.917	0.93	0.679	0.809	1.014	0.74	0.883	0.73	0.87	1.193	0.910381	0.997374	0.998964	0.785491	0.940515	0.992138	0.749411	0.270784	0.450654	0.961891	0.539921	0.761892	0.931671	0.993541	0.998436	493.9	553.4	507.4	514.5	375.5	447.8	4.63	24.87	11.18	23.18	28.5
A0A854QL59; J9VIW2; XP_012046685.1	23884194	Pf02854, Pf12152	nucleic acid binding activity		protein metabolism;other metabolic processes		XP_012046685.1	translation initiation factor 4G [Cryptococcus neoformans var. grubii H99]	1.04	0.959	0.258	0.264	0.319	0.923	0.248	0.254	0.307	0.269	0.275	0.333	1.024	1.237	1.208	1	0.999963	1.30889e-05	4.35087e-05	8.65204e-05	0.999986	1.35901e-05	4.53224e-05	9.02986e-05	1.62168e-05	5.4921e-05	0.000110407	0.912586	0.658648	0.993668	45.1	46.9	43.3	11.7	11.9	14.4	6.1	23.1	15.15	27.4	20.48
A0A854QA29; J9VU11; XP_012052700.1	23885399	Pf01873, Pf02020	nucleic acid binding activity;other molecular function		protein metabolism;other metabolic processes		XP_012052700.1	translation initiation factor 5 [Cryptococcus neoformans var. grubii H99]	1.009	1.089	2.33	1.89	2.326	1.079	2.309	1.873	2.305	2.14	1.736	2.137	0.811	0.998	1.231	0.99747	0.968109	0.0091826	0.0831325	0.00825197	0.99932	0.00446679	0.0402244	0.00402354	0.0026147	0.022994	0.00236041	0.773283	1	0.739292	171.8	173.3	187	400.2	324.6	399.6	21.83	27.22	36.14	6.92	8.75
A0A225Z2T6; A0A854QKC2; J9VQ24; XP_012049535.1	23885144	Pf01287	translation activity;nucleic acid binding activity		protein metabolism;other metabolic processes;other biological processes		XP_012049535.1	translation initiation factor 5A [Cryptococcus neoformans var. grubii H99]	1.729	1.652	0.696	0.47	0.517	0.955	0.402	0.272	0.299	0.421	0.285	0.313	0.676	0.742	1.099	0.986921	0.999908	0.95089	0.254911	0.209104	0.952938	0.683949	0.0978227	0.078294	0.986065	0.344281	0.286526	0.684518	0.60645	0.999991	15.7	27.1	25.9	10.9	7.4	8.1	67.35	39.59	56.61	79.51	17.98
Q5KBF6; XP_024513476.1		Pf00270, Pf08148, Pf13234, Pf17911	nucleic acid binding activity;other molecular function	other cell component	RNA metabolism OR transcription;other metabolic processes		XP_024513476.1	translation repressor, putative [Cryptococcus neoformans var. neoformans JEC21]	0.925	0.908	0.647	0.695	0.786	0.981	0.699	0.752	0.849	0.713	0.766	0.866	1.075	1.215	1.13	0.926163	0.427274	0.00674378	0.00438313	0.0419305	0.912537	0.0330892	0.0212499	0.19342	0.16697	0.110623	0.655299	0.999783	0.877456	0.754233	153.1	141.6	139	99.1	106.5	120.3	3.77	12.79	10.54	12.18	9.06
J9VE31; XP_012046309.1	23884237	Pf01207	other molecular function		RNA metabolism OR transcription;other metabolic processes		XP_012046309.1	tRNA-dihydrouridine synthase 1 [Cryptococcus neoformans var. grubii H99]
A0A854QCB5; J9VNN2; XP_012048439.1	23888312	Pf00091, Pf03953	cytoskeletal activity;other molecular function	cytoskeleton	cell organization and biogenesis;other biological processes		XP_012048439.1	tubulin beta [Cryptococcus neoformans var. grubii H99]	0.91	0.915	1.053	1.021	1.131	1.005	1.157	1.121	1.242	1.15	1.115	1.235	0.97	1.074	1.108	0.919862	0.993117	0.995494	0.999991	0.999902	0.99773	0.692995	0.955682	0.971883	0.897292	0.998216	0.999438	0.986408	0.976184	0.999999	1619.4	1474.3	1482.3	1705.2	1653.2	1830.9	11.98	9.07	17.27	7.43	2.25
A0A225XJP9; A0A854QFE1; J9W1R2; XP_012052469.1	23885510	Pf00091, Pf03953	cytoskeletal activity;other molecular function	cytoskeleton	cell organization and biogenesis;other biological processes		XP_012052469.1	tubulin beta chain [Cryptococcus neoformans var. grubii H99]	0.91	0.926	1.037	1.005	1.115	1.018	1.14	1.105	1.226	1.12	1.085	1.204	0.969	1.075	1.11	0.907087	0.997697	0.999283	0.999891	0.999535	0.990644	0.758367	0.96607	0.978353	0.968957	0.999943	0.999995	0.991787	0.985265	0.999999	1660.9	1510.7	1538.4	1722.9	1668.9	1851.9	12.21	8.8	19.28	7.36	3.52
A0A0D0V4M9; A0A0D0VAF5; A0A0D0W773; A0A0D0YJ46; A0A854QND0; cgi:CGB_K4330C; E6RE05; J9VR27; XP_012048008.1	10185360; 23890068	Pf00091, Pf03953	other molecular function	other membranes;cytoskeleton;nucleus;other cell component	cell cycle OR cell proliferation;cell organization and biogenesis		XP_012048008.1	tubulin gamma chain [Cryptococcus neoformans var. grubii H99]	0.798	0.813	0.489	0.557	0.481	1.018	0.613	0.697	0.603	0.602	0.685	0.592	1.139	0.985	0.865	0.962039	0.943358	0.0243918	0.0584593	0.0256131	0.999999	0.0928729	0.209065	0.097334	0.106333	0.236287	0.111386	0.99429	1	0.995617	151.4	120.9	123	74	84.3	72.9	8.39	15.24	3.9	25.08	4.79
cnb:CNBA4270; cne:CNA04430; P0CR22; P0CR23; Q55ZR3; Q5KP25; XP_566804.1	3253342; 4933686	Pf03178, Pf10433	nucleic acid binding activity	nucleus	RNA metabolism OR transcription;other metabolic processes	RSE1	XP_566804.1	U2 snRNA binding protein, putative [Cryptococcus neoformans var. neoformans JEC21]	0.919	1.155	1.127	1.077	1.173	1.258	1.227	1.173	1.277	0.975	0.932	1.015	0.956	1.041	1.089	0.999355	0.353761	0.930038	0.99746	0.676483	0.522216	0.988548	0.999997	0.845964	0.849342	0.583946	0.989183	0.995351	0.992167	0.890371	72.3	66.4	83.5	81.5	77.9	84.8	15.33	25.31	24.07	4.25	9.51
A0A854QJY4; J9VTL0; XP_012049309.1	23884834	Pf00009, Pf00679, Pf03144, Pf03764, Pf16004	other molecular function	nucleus;other cell component	RNA metabolism OR transcription;other metabolic processes		XP_012049309.1	U5 small nuclear ribonucleoprotein component [Cryptococcus neoformans var. grubii H99]	0.714	0.915	1.694	1.723	1.919	1.283	2.374	2.414	2.689	1.851	1.882	2.096	1.017	1.133	1.114	0.159969	0.989628	0.00654516	0.019479	0.0024482	0.371545	0.000121361	0.000300241	5.46814e-05	0.0024973	0.00721393	0.000970883	0.984223	0.988617	0.802104	615.3	439.2	563.2	1042.4	1060.2	1180.8	8.93	30.54	11.74	15.48	6.49
J9VQZ2; XP_012047989.1	23886180	Pf12763	other molecular function				XP_012047989.1	UBA/TS-N domain-containing protein [Cryptococcus neoformans var. grubii H99]	1.407	1.006	0.661	0.675	0.733	0.715	0.47	0.48	0.521	0.658	0.671	0.729	1.02	1.108	1.086	0.995842	0.999417	0.166833	0.149114	0.316875	0.960962	0.0769202	0.0682257	0.156496	0.267704	0.241403	0.472635	1	0.997264	0.994455	116	163.1	116.6	76.7	78.2	85	40.42	33.02	20.38	6.66	9.43
cne:CNA01230; Q5KPX3; XP_566574.1	3253709	Pf00899, Pf09358, Pf10585, Pf16190, Pf16191	other molecular function	nucleus;other cell component	protein metabolism;other metabolic processes;stress response		XP_566574.1	ubiquitin activating enzyme, putative [Cryptococcus neoformans var. neoformans JEC21]	0.828	0.914	1.6	1.657	1.606	1.104	1.932	2.001	1.939	1.75	1.812	1.756	1.036	1.004	0.969	0.714882	0.949098	0.0358963	0.00921602	0.034108	0.99188	0.00335462	0.000943936	0.0031945	0.00842973	0.00226174	0.00801518	0.960727	1	0.966461	520.8	431.2	476.2	833.2	862.9	836.3	9.82	21.58	24.25	11.38	11.52
J9VE11; XP_012046554.1	23883999	Pf00899, Pf09358, Pf10585, Pf16190, Pf16191	other molecular function		protein metabolism;other metabolic processes		XP_012046554.1	ubiquitin-activating enzyme E1 [Cryptococcus neoformans var. grubii H99]	0.877	0.957	1.561	1.752	1.601	1.091	1.779	1.996	1.825	1.631	1.83	1.673	1.122	1.026	0.914	0.599614	0.924712	0.0335494	0.00826523	0.0260831	0.981812	0.00227362	0.000630219	0.00179625	0.00678103	0.00176664	0.00530339	0.955484	0.999987	0.980539	915.7	803.5	876.6	1429.5	1604.2	1466.3	4.23	22.84	21.24	9.72	8.22
A0A225YIY0; A0A854QJ04; J9VMG3; XP_012049838.1	23885804	Pf00179	other molecular function		protein metabolism;other metabolic processes		XP_012049838.1	ubiquitin-conjugating enzyme E2 35 [Cryptococcus neoformans var. grubii H99]	0.724	0.967	1.8	1.673	1.857	1.336	2.487	2.312	2.566	1.862	1.731	1.921	0.93	1.032	1.11	0.42636	0.987757	0.0525246	0.0660616	0.0888733	0.183211	0.00210748	0.00262413	0.0035076	0.142884	0.176711	0.231092	0.999991	0.999442	0.999966	104.1	75.3	100.6	187.3	174.2	193.3	26.35	43.99	3.75	4.85	7.58
A0A225Y0M3; A0A854Q8T1; J9VWR9; XP_012051736.1	23887763	Pf00179	other molecular function		protein metabolism;other metabolic processes		XP_012051736.1	ubiquitin-conjugating enzyme E2 I [Cryptococcus neoformans var. grubii H99]
J9VS24; XP_012050615.1	23889180	Pf00899, Pf10585, Pf14732	other molecular function	nucleus	protein metabolism;other metabolic processes		XP_012050615.1	ubiquitin-like 1-activating enzyme E1 B [Cryptococcus neoformans var. grubii H99]	0.657	1.081	2.088	1.924	2.039	1.645	3.176	2.928	3.101	1.931	1.78	1.886	0.922	0.976	1.059	0.388898	1	0.00170158	0.00908714	0.00114954	0.402373	9.20491e-05	0.000386298	6.60663e-05	0.00162995	0.00868071	0.00110204	0.898121	0.999819	0.78783	84.7	55.7	91.6	176.9	163	172.7	18.5	21.11	18.79	16.5	9.68
cne:CNN01140; Q5K745; XP_568555.1	3255508	Pf00888, Pf10557	other molecular function	other cell component	protein metabolism;other metabolic processes		XP_568555.1	ubiquitin-protein ligase, putative [Cryptococcus neoformans var. neoformans JEC21]	0.89	0.968	1.55	1.318	1.713	1.087	1.741	1.48	1.924	1.601	1.361	1.77	0.85	1.105	1.3	0.983575	0.999992	0.0298957	0.245768	0.00991083	0.963493	0.00987796	0.0889197	0.00335968	0.0375871	0.297251	0.0124413	0.774587	0.983791	0.412674	76.4	68	74	118.4	100.7	130.9	28.16	15.49	10.57	11.95	16.93
A0A854QE62; J9VR87; Q6QQB1; XP_012048628.1	23888330	Pf00984, Pf03720, Pf03721	other molecular function		other metabolic processes		XP_012048628.1	UDP-glucose 6-dehydrogenase [Cryptococcus neoformans var. grubii H99]	1.072	1.383	4.47	3.799	4.651	1.291	4.172	3.545	4.341	3.232	2.747	3.363	0.85	1.041	1.225	0.999995	0.973116	5.03227e-05	0.00013854	3.83621e-05	0.987709	5.88162e-05	0.000163651	4.47103e-05	0.000132932	0.00039094	9.95592e-05	0.96815	0.999919	0.915335	103.3	110.7	142.9	462	392.6	480.7	23.17	35.93	30.12	6.2	9.24
cne:CNL06460; Q5K899; Q96VU5; XP_568166.1	3255012	Pf00984, Pf03720, Pf03721	other molecular function	cytosol;nucleus	other metabolic processes	UGD1	XP_568166.1	UDP-glucose 6-dehydrogenase [Cryptococcus neoformans var. neoformans JEC21]	1.072	1.383	4.47	3.799	4.651	1.291	4.172	3.545	4.341	3.232	2.747	3.363	0.85	1.041	1.225	0.999995	0.973116	5.03227e-05	0.00013854	3.83621e-05	0.987709	5.88162e-05	0.000163651	4.47103e-05	0.000132932	0.00039094	9.95592e-05	0.96815	0.999919	0.915335	103.3	110.7	142.9	462	392.6	480.7	23.17	35.93	30.12	6.2	9.24
J9VM05; XP_012049757.1	23885959	Pf00006, Pf02874, Pf16886	transporter activity;other molecular function	other membranes;other cytoplasmic organelle;other cell component	other metabolic processes;transport		XP_012049757.1	V-type proton ATPase catalytic subunit A [Cryptococcus neoformans var. grubii H99]	0.786	1.137	1.478	1.394	1.423	1.446	1.88	1.773	1.81	1.301	1.226	1.252	0.943	0.963	1.021	0.427581	0.981242	0.202588	0.227114	0.270121	0.167133	0.00834801	0.00950115	0.0116388	0.495264	0.538461	0.607667	0.999999	0.999944	0.999995	1215.3	955.4	1381.3	1796.6	1694.2	1729.2	7.86	27.46	16.07	10	18
J9VX07; XP_012051801.1	23887857	Pf00006, Pf02874	transporter activity;other molecular function	other membranes	other metabolic processes;transport		XP_012051801.1	V-type proton ATPase subunit B [Cryptococcus neoformans var. grubii H99]	0.82	0.89	0.956	0.957	0.986	1.086	1.167	1.168	1.202	1.074	1.075	1.107	1.001	1.031	1.029	0.251759	0.955208	0.997758	0.999999	1	0.668619	0.132589	0.2807	0.277077	0.80076	0.97	0.96842	0.995103	0.99551	1	538.6	441.4	479.4	515	515.6	530.8	13.84	2.42	8.66	8.72	3.86
J9VUV4; XP_012052796.1	23885508	Pf03635		other membranes;cytosol	transport		XP_012052796.1	vacuolar protein sorting-associated protein VPS35 [Cryptococcus neoformans var. grubii H99]
A0A854Q603; J9VX80; XP_012051846.1	23887919	Pf00004, Pf04212, Pf09336, Pf17862	other molecular function	other membranes;other cytoplasmic organelle	transport		XP_012051846.1	vacuolar protein-sorting-associated protein 4 [Cryptococcus neoformans var. grubii H99]	0.817	0.924	1.527	1.49	1.468	1.13	1.868	1.823	1.796	1.653	1.614	1.59	0.976	0.962	0.985	0.484321	0.505387	0.0199418	0.0281399	0.0256236	1	0.00102155	0.0013988	0.00128356	0.0010835	0.001485	0.00136232	0.999937	0.999987	1	208.2	170.2	192.3	317.8	310.3	305.7	15.26	11.59	23.44	5.7	8.02
A0A854QIS0; J9VNB3; XP_012047180.1	23890316	Pf00133, Pf08264	other molecular function		protein metabolism;RNA metabolism OR transcription;other metabolic processes		XP_012047180.1	valine-tRNA ligase [Cryptococcus neoformans var. grubii H99]	0.838	0.844	2.033	1.622	1.926	1.007	2.426	1.936	2.299	2.409	1.922	2.283	0.798	0.948	1.188	0.610116	0.99472	0.000532272	0.0168827	0.00203549	0.874253	5.78548e-05	0.00123703	0.000186989	0.000254222	0.00717774	0.000921124	0.320176	0.945297	0.786358	86.4	72.4	72.9	175.6	140.1	166.4	18.84	12	27.96	8.94	4.98
XP_024513454.1							XP_024513454.1	vesicle budding-related protein, putative [Cryptococcus neoformans var. neoformans JEC21]	0.904	0.947	1.205	1.028	1.19	1.047	1.333	1.137	1.315	1.273	1.085	1.256	0.853	0.987	1.157	0.678767	0.960424	0.420813	0.999721	0.199003	0.981245	0.0439918	0.521409	0.0174166	0.133537	0.878586	0.054563	0.571185	0.992651	0.29559	563.9	510	534.1	679.7	579.7	670.8	5.62	8.1	4.28	15.28	8.56
J9VW35; XP_012050287.1	23889782	Pf00004, Pf02933, Pf17862	other molecular function	other cell component	cell organization and biogenesis;transport		XP_012050287.1	vesicle-fusing ATPase [Cryptococcus neoformans var. grubii H99]	0.905	0.887	0.916	0.911	0.955	0.98	1.013	1.006	1.055	1.033	1.026	1.077	0.994	1.042	1.049	0.994112	0.99382	0.999811	0.999765	0.995402	1	0.966304	0.999804	0.902943	0.965296	0.999782	0.901002	0.994211	0.999856	0.969036	838.4	758.8	743.9	768.4	763.5	800.9	14.33	5.33	8.79	8.95	3.23
Q5KEF7; XP_024513174.1		Pf01602, Pf02296, Pf02883	other molecular function	plasma membrane;other membranes	transport		XP_024513174.1	vesicle-mediated transport-related protein, putative [Cryptococcus neoformans var. neoformans JEC21]	0.801	1.174	0.976	1.128	1.016	1.466	1.218	1.408	1.269	0.831	0.96	0.866	1.156	1.042	0.901	0.99131	0.862948	1	0.953686	0.999388	0.56055	0.994786	0.721278	0.940888	0.836651	0.999687	0.96236	0.939044	0.998611	0.994446	238.1	190.6	279.5	232.3	268.5	242	32.43	32.01	13.38	4.77	26.76
[truncated: 65 more columns]
