# Supplementary material for: A conserved enzymatic toolkit targeting host cell metabolism is associated with Cryptococcus neoformans intracellular survival in protozoal and mammalian phagocytic cells
Source: PLoS Pathog. 2025 Dec 26;21(12):e1013787. doi: 10.1371/journal.ppat.1013787 (PMC12758812; doi:10.1371/journal.ppat.1013787)
Supplement: S5 Table — (XLSX) [file ppat.1013787.s012.xlsx]

## Sheet: STable-5
Supplemental Table 5	GO Enrichment Analysis of C. neoformans infected whole cell lysates of M0, M1, and M2 polarized BMDMs and PBMCs
GO.ID	Term	Adjusted p Value	Enrichment	Ontology
GO:0000723	telomere maintenance	0.0021	2.67778	BP
GO:0001732	formation of cytoplasmic translation initiation complex	0.0102	1.9914	BP
GO:0006099	tricarboxylic acid cycle	0.0102	1.9914	BP
GO:0006457	protein folding	0.019	1.72125	BP
GO:0006886	intracellular protein transport	0.0257	1.59007	BP
GO:0006891	intra-Golgi vesicle-mediated transport	0.0109	1.96257	BP
GO:0046856	phosphatidylinositol dephosphorylation	0.004	2.39794	BP
GO:0003824	catalytic activity	0.04379	1.35863	MF
GO:0004252	serine-type endopeptidase activity	0.01305	1.88439	MF
GO:0004525	ribonuclease III activity	3e-04	3.52288	MF
GO:0005524	ATP binding	0.00017	3.76955	MF
GO:0005680	anaphase-promoting complex	0.0093	2.03152	CC
GO:0005737	cytoplasm	0.0116	1.93554	CC
GO:0005819	spindle	0.0367	1.43533	CC
GO:0005852	eukaryotic translation initiation factor 3 complex	0.0323	1.4908	CC
GO:0016282	eukaryotic 43S preinitiation complex	0.0132	1.87943	CC
