# Supplementary material for: A conserved enzymatic toolkit targeting host cell metabolism is associated with Cryptococcus neoformans intracellular survival in protozoal and mammalian phagocytic cells
Source: PLoS Pathog. 2025 Dec 26;21(12):e1013787. doi: 10.1371/journal.ppat.1013787 (PMC12758812; doi:10.1371/journal.ppat.1013787)
Supplement: S7 Table — (XLSX) [file ppat.1013787.s014.xlsx]

## Sheet: STable-7
Supplemental Table 7	GO Enrichment Analysis of isolated C. neoformans-containing phagolysosomes of M0, M1, and M2 polarized BMDMs and PBMCs
GO.ID	Term	Adjusted p Value	Enrichment	Ontology
GO:0006099	tricarboxylic acid cycle	0.01335	1.87452	BP
GO:0006412	translation	2e-07	6.69897	BP
GO:0006414	translational elongation	2.5e-05	4.60206	BP
GO:0006457	protein folding	0.00021	3.67778	BP
GO:0006888	endoplasmic reticulum to Golgi vesicle-mediated transport	0.03954	1.40296	BP
GO:0006979	response to oxidative stress	0.0166	1.77989	BP
GO:0007017	microtubule-based process	0.0245	1.61083	BP
GO:0030163	protein catabolic process	2.4e-05	4.61979	BP
GO:0051301	cell division	0.03345	1.4756	BP
GO:0071472	cellular response to salt stress	0.03305	1.48083	BP
GO:0002161	aminoacyl-tRNA editing activity	0.0487	1.31247	MF
GO:0003735	structural constituent of ribosome	9.8e-07	6.00877	MF
GO:0003746	translation elongation factor activity	9e-04	3.04576	MF
GO:0003924	GTPase activity	0.00016	3.79588	MF
GO:0004069	L-aspartate:2-oxoglutarate aminotransferase activity	0.01103	1.95742	MF
GO:0004298	threonine-type endopeptidase activity	0.00074	3.13077	MF
GO:0004386	helicase activity	5.6e-06	5.25181	MF
GO:0004707	MAP kinase activity	0.00214	2.66959	MF
GO:0005200	structural constituent of cytoskeleton	0.01103	1.95742	MF
GO:0005524	ATP binding	0.00185	2.73283	MF
GO:0005525	GTP binding	0.00152	2.81816	MF
GO:0008233	peptidase activity	0.02439	1.61279	MF
GO:0016668	oxidoreductase activity, acting on a sulfur group of donors, NAD(P) as acceptor	0.00383	2.4168	MF
GO:0030276	clathrin binding	0.00383	2.4168	MF
GO:0046933	proton-transporting ATP synthase activity, rotational mechanism	0.0487	1.31247	MF
GO:0005839	proteasome core complex	0.02066	1.68487	CC
GO:0005840	ribosome	0.00032	3.49485	CC
GO:0015935	small ribosomal subunit	0.00555	2.25571	CC
GO:0016459	myosin complex	0.00633	2.1986	CC
GO:0030117	membrane coat	0.02732	1.56352	CC
