# Supplementary material for: A conserved enzymatic toolkit targeting host cell metabolism is associated with Cryptococcus neoformans intracellular survival in protozoal and mammalian phagocytic cells
Source: PLoS Pathog. 2025 Dec 26;21(12):e1013787. doi: 10.1371/journal.ppat.1013787 (PMC12758812; doi:10.1371/journal.ppat.1013787)
Supplement: S8 Table — (XLSX) [file ppat.1013787.s015.xlsx]

## Sheet: STable-8
Supplemental Table 8	KEGG Enrichment Analysis of isolated C. neoformans-containing phagolysosomes of M0, M1, and M2 polarized BMDMs and PBMCs
Pathway Code	Pathway	Adjusted p Vlaue	Annotated	Enrichment
cng04138	Autophagy - yeast	0.0483806	8	2.80161
cng04011	MAPK signaling pathway - yeast	0.0347933	8	3.06426
cng04141	Protein processing in endoplasmic reticulum	0.0115364	10	3.16512
cng00330	Arginine and proline metabolism	0.040276	5	4.18239
cng04148	Efferocytosis	0.0364086	5	4.33176
cng00620	Pyruvate metabolism	0.00419565	8	4.56076
cng00640	Propanoate metabolism	0.0483806	4	4.83472
cng00010	Glycolysis / Gluconeogenesis	0.00512045	7	4.88561
cng03040	Spliceosome	6.74382318569874e-07	19	5.04724
cng00970	Aminoacyl-tRNA biosynthesis	0.00419565	7	5.18171
cng04814	Motor proteins	0.00419565	7	5.18171
cng04144	Endocytosis	1.72736387404789e-06	16	5.38126
cng04145	Phagosome	0.00120626	8	5.76802
cng00480	Glutathione metabolism	0.00500191	6	5.84224
cng03010	Ribosome	5.47111164714399e-11	27	5.86228
cng00710	Carbon fixation by Calvin cycle	0.00972365	5	6.06446
cng00785	Lipoic acid metabolism	0.02105	4	6.4463
cng05100	Bacterial invasion of epithelial cells	0.00205483	6	7.3028
cng03050	Proteasome	3.32880624130676e-06	11	7.57038
cng00020	Citrate cycle (TCA cycle)	6.74382318569874e-07	10	10.2866
cng04620	Toll-like receptor signaling pathway	0.00618793	3	14.454
