# Supplementary material for: A conserved enzymatic toolkit targeting host cell metabolism is associated with Cryptococcus neoformans intracellular survival in protozoal and mammalian phagocytic cells
Source: PLoS Pathog. 2025 Dec 26;21(12):e1013787. doi: 10.1371/journal.ppat.1013787 (PMC12758812; doi:10.1371/journal.ppat.1013787)
Supplement: S9 Table — (XLSX) [file ppat.1013787.s016.xlsx]

## Sheet: STable-9
Supplemental Table 9	GO Enrichment Analysis of common proteins among isolated phagosome samples
GO.ID	Term	Adjusted P Value	Enrichment	Ontology
GO:0006101	citrate metabolic process	0.0081	2.09151	BP
GO:0006424	glutamyl-tRNA aminoacylation	0.0161	1.79317	BP
GO:0006432	phenylalanyl-tRNA aminoacylation	0.0081	2.09151	BP
GO:0006435	threonyl-tRNA aminoacylation	0.0081	2.09151	BP
GO:0006457	protein folding	0.001	3	BP
GO:0006888	endoplasmic reticulum to Golgi vesicle-mediated transport	0.0477	1.32148	BP
GO:0002161	aminoacyl-tRNA editing activity	0.0462	1.33536	MF
GO:0004018	N6-(1,2-dicarboxyethyl)AMP AMP-lyase (fumarate-forming) activity	0.0079	2.10237	MF
GO:0004386	helicase activity	0.0133	1.87615	MF
GO:0004707	MAP kinase activity	0.0387	1.41229	MF
GO:0004818	glutamate-tRNA ligase activity	0.0156	1.80688	MF
GO:0004826	phenylalanine-tRNA ligase activity	0.0234	1.63078	MF
GO:0004829	threonine-tRNA ligase activity	0.0079	2.10237	MF
GO:0004832	valine-tRNA ligase activity	0.0079	2.10237	MF
GO:0019901	protein kinase binding	0.0387	1.41229	MF
GO:0046933	proton-transporting ATP synthase activity, rotational mechanism	0.0462	1.33536	MF
