# Supplementary material for: A conserved enzymatic toolkit targeting host cell metabolism is associated with Cryptococcus neoformans intracellular survival in protozoal and mammalian phagocytic cells
Source: PLoS Pathog. 2025 Dec 26;21(12):e1013787. doi: 10.1371/journal.ppat.1013787 (PMC12758812; doi:10.1371/journal.ppat.1013787)
Supplement: S10 Table — (XLSX) [file ppat.1013787.s017.xlsx]

## Sheet: STable-10
Supplemental Table 10	KEGG Enrichment Analysis of common proteins among isolated phagosome samples
Pathway Code	Pathway	Adjusted p Value	Annotated	Enrichment
cng00970	Aminoacyl-tRNA biosynthesis	0.00260296	4	26.3712
