# Supplementary material for: A conserved enzymatic toolkit targeting host cell metabolism is associated with Cryptococcus neoformans intracellular survival in protozoal and mammalian phagocytic cells
Source: PLoS Pathog. 2025 Dec 26;21(12):e1013787. doi: 10.1371/journal.ppat.1013787 (PMC12758812; doi:10.1371/journal.ppat.1013787)
Supplement: S11 Table — (XLSX) [file ppat.1013787.s018.xlsx]

## Sheet: STable-11
Supplemental Table 11	359 Significant C. neoformans DEGs after ingestion by BMDMs, PBMCs, and Amoebas compared to stationary YPD cultures
CNAG	P-value.(Human.Mac_M0.vs.H99_YDP)	FDR.step.up.(Human.Mac_M0.vs.H99_YDP)	Ratio.(Human.Mac_M0.vs.H99_YDP)	Fold.change.(Human.Mac_M0.vs.H99_YDP)	LSMean(Human.Mac_M0).(Human.Mac_M0.vs.H99_YDP)	LSMean(H99_YDP).(Human.Mac_M0.vs.H99_YDP)	P-value.(Human.Mac_M1.vs.H99_YDP)	FDR.step.up.(Human.Mac_M1.vs.H99_YDP)	Ratio.(Human.Mac_M1.vs.H99_YDP)	Fold.change.(Human.Mac_M1.vs.H99_YDP)	LSMean(Human.Mac_M1).(Human.Mac_M1.vs.H99_YDP)	LSMean(H99_YDP).(Human.Mac_M1.vs.H99_YDP)	P-value.(Human.Mac_M2.vs.H99_YDP)	FDR.step.up.(Human.Mac_M2.vs.H99_YDP)	Ratio.(Human.Mac_M2.vs.H99_YDP)	Fold.change.(Human.Mac_M2.vs.H99_YDP)	LSMean(Human.Mac_M2).(Human.Mac_M2.vs.H99_YDP)	LSMean(H99_YDP).(Human.Mac_M2.vs.H99_YDP)	P-value.(Mouse.Mac_M0.vs.H99_YDP)	FDR.step.up.(Mouse.Mac_M0.vs.H99_YDP)	Ratio.(Mouse.Mac_M0.vs.H99_YDP)	Fold.change.(Mouse.Mac_M0.vs.H99_YDP)	LSMean(Mouse.Mac_M0).(Mouse.Mac_M0.vs.H99_YDP)	LSMean(H99_YDP).(Mouse.Mac_M0.vs.H99_YDP)	P-value.(Mouse.Mac_M1.vs.H99_YDP)	FDR.step.up.(Mouse.Mac_M1.vs.H99_YDP)	Ratio.(Mouse.Mac_M1.vs.H99_YDP)	Fold.change.(Mouse.Mac_M1.vs.H99_YDP)	LSMean(Mouse.Mac_M1).(Mouse.Mac_M1.vs.H99_YDP)	LSMean(H99_YDP).(Mouse.Mac_M1.vs.H99_YDP)	P-value.(Mouse.Mac_M2.vs.H99_YDP)	FDR.step.up.(Mouse.Mac_M2.vs.H99_YDP)	Ratio.(Mouse.Mac_M2.vs.H99_YDP)	Fold.change.(Mouse.Mac_M2.vs.H99_YDP)	LSMean(Mouse.Mac_M2).(Mouse.Mac_M2.vs.H99_YDP)	LSMean(H99_YDP).(Mouse.Mac_M2.vs.H99_YDP)	P-value.(Amoeba.vs.H99_YDP)	FDR.step.up.(Amoeba.vs.H99_YDP)	Ratio.(Amoeba.vs.H99_YDP)	Fold.change.(Amoeba.vs.H99_YDP)	LSMean(Amoeba).(Amoeba.vs.H99_YDP)	LSMean(H99_YDP).(Amoeba.vs.H99_YDP)	P-value.(Human.Mac_M1.vs.Human.Mac_M0)	FDR.step.up.(Human.Mac_M1.vs.Human.Mac_M0)	Ratio.(Human.Mac_M1.vs.Human.Mac_M0)	Fold.change.(Human.Mac_M1.vs.Human.Mac_M0)	LSMean(Human.Mac_M1).(Human.Mac_M1.vs.Human.Mac_M0)	LSMean(Human.Mac_M0).(Human.Mac_M1.vs.Human.Mac_M0)	P-value.(Human.Mac_M2.vs.Human.Mac_M0)
CNAG_04143	7.15253714349065e-11	6.36146653542059e-07	0.000178281	-5609.13	1e-04	0.560913	7.15253714349082e-11	6.36146653542073e-07	0.000178281	-5609.13	9.99999999999889e-05	0.560913	7.15253714349065e-11	3.18073326771029e-07	0.000178281	-5609.13	9.99999999999889e-05	0.560913	7.1525371435983e-11	3.18073326775816e-07	0.000178281	-5609.13	0.0001	0.560913	7.15253714349065e-11	3.18073326771029e-07	0.000178281	-5609.13	9.99999999999889e-05	0.560913	7.15253714349082e-11	3.18073326771036e-07	0.000178281	-5609.13	9.99999999999889e-05	0.560913	7.15253714349097e-11	7.95183316927609e-08	0.000178281	-5609.13	9.99999999999779e-05	0.560913	1	1	1	-1	9.99999999999889e-05	1e-04	1
CNAG_06517	1.99946352548928e-10	7.38437799781061e-07	47.7615	47.7615	552.744	11.573	8.25562359196195e-10	1.12153069616445e-06	39.3511	39.3511	455.41	11.573	5.776912146081e-11	3.18073326771029e-07	60.9007	60.9007	704.803	11.573	1.41999552548425e-11	1.26294402036569e-07	85.4971	85.4971	989.457	11.573	5.26579478995633e-11	3.18073326771029e-07	60.7314	60.7314	702.844	11.573	3.36710123401337e-11	2.99469983753149e-07	66.8143	66.8143	773.242	11.573	1.67673291759186e-06	0.00022258	9.86492	9.86492	114.167	11.573	0.446453	0.948329	0.823908	-1.21373	455.41	552.744	0.484142
CNAG_12608	3.84116818367426e-10	7.38437799781061e-07	0.000184453	-5421.42	1e-04	0.542142	4.31577113404394e-10	9.5961171165467e-07	0.000194816	-5133.06	0.000105618	0.542142	1.34964335198424e-09	1.02806980481739e-06	0.000442233	-2261.25	0.000239753	0.542142	5.73126746678526e-10	8.38867082799344e-07	0.000227671	-4392.3	0.00012343	0.542142	3.84116818367426e-10	7.38437799781063e-07	0.000184453	-5421.42	9.99999999999889e-05	0.542142	3.84116818367428e-10	6.51695504593215e-07	0.000184453	-5421.42	9.99999999999889e-05	0.542142	3.84116818367457e-10	2.63727785636103e-07	0.000184453	-5421.42	9.99999999998669e-05	0.542142	0.949817	1	1.05618	1.05618	0.000105618	1e-04	0.507707
CNAG_05916	3.86703189380247e-10	7.38437799781061e-07	2.30154477335009e-05	-43449.1	1e-04	4.34491	3.86703189380251e-10	9.5961171165467e-07	2.30154477336516e-05	-43449.1	0.0001	4.34491	3.86703189380241e-10	7.38437799781063e-07	2.30154477336516e-05	-43449.1	0.0001	4.34491	3.86703189380241e-10	8.38867082799344e-07	2.30154477336516e-05	-43449.1	0.0001	4.34491	3.86703189380246e-10	7.38437799781063e-07	2.30154477336516e-05	-43449.1	0.0001	4.34491	3.86703189380246e-10	6.51695504593215e-07	2.30154477336516e-05	-43449.1	0.0001	4.34491	3.86703189380256e-10	2.63727785636103e-07	2.30154477333936e-05	-43449.1	9.99999999995338e-05	4.34491	1	1	1	1	0.0001	1e-04	1
rna-XR_001045811.1	4.15132561154183e-10	7.38437799781061e-07	2.99168345989879e-05	-33426	0.0001	3.3426	4.15132561154184e-10	9.5961171165467e-07	2.9916834599051e-05	-33426	0.0001	3.3426	4.15132561154184e-10	7.38437799781063e-07	2.99168345989181e-05	-33426	0.0001	3.3426	4.15132561154184e-10	8.38867082799344e-07	2.99168345989181e-05	-33426	0.0001	3.3426	4.15132561154184e-10	7.38437799781063e-07	2.99168345989181e-05	-33426	0.0001	3.3426	4.15132561154191e-10	6.51695504593215e-07	2.9916834599051e-05	-33426	0.0001	3.3426	4.15132561154199e-10	2.63727785636103e-07	2.99168345987156e-05	-33426	9.99999999995338e-05	3.3426	1	1	1	1	0.0001	0.0001	1
rna-XR_001045923.1	6.6022819649151e-10	9.78678263265915e-07	3.99692639231035e-05	-25019.2	0.0001	2.50192	6.60228196491518e-10	1.12153069616445e-06	3.99692639231878e-05	-25019.2	0.0001	2.50192	6.60228196491501e-10	9.78678263265901e-07	3.99692639230103e-05	-25019.2	0.0001	2.50192	6.60228196491501e-10	8.38867082799344e-07	3.99692639230103e-05	-25019.2	0.0001	2.50192	6.6022819649151e-10	8.38867082799356e-07	3.99692639230103e-05	-25019.2	0.0001	2.50192	6.6022819649151e-10	8.38867082799356e-07	3.99692639231878e-05	-25019.2	0.0001	2.50192	6.6022819649152e-10	3.91471305306372e-07	3.99692639229172e-05	-25019.2	9.99999999999779e-05	2.50192	1	1	1	1	0.0001	0.0001	1
rna-XR_001046469.1	9.08215521758955e-10	1.12153069616442e-06	5.26534223246263e-05	-18992.1	0.0001	1.89921	9.08215521758986e-10	1.12153069616445e-06	5.26534223243866e-05	-18992.1	9.99999999997669e-05	1.89921	9.08215521758958e-10	1.02806980481739e-06	5.26534223246205e-05	-18992.1	0.0001	1.89921	9.08215521758958e-10	1.00970860631552e-06	5.26534223246205e-05	-18992.1	0.0001	1.89921	9.08215521758958e-10	1.00970860631552e-06	5.26534223246205e-05	-18992.1	0.0001	1.89921	9.08215521758974e-10	1.00970860631553e-06	5.26534223243866e-05	-18992.1	9.99999999997669e-05	1.89921	9.08215521759001e-10	4.75156991207327e-07	5.26534223239132e-05	-18992.1	9.99999999988677e-05	1.89921	1	1	1	-1	9.99999999997669e-05	0.0001	1
CNAG_07831	1.10040769412765e-09	1.12153069616442e-06	4.67759730706098e-05	-21378.5	0.0001	2.13785	1.10040769412768e-09	1.12153069616445e-06	4.67759730707085e-05	-21378.5	0.0001	2.13785	1.10040769412765e-09	1.02806980481739e-06	4.67759730705008e-05	-21378.5	0.0001	2.13785	1.10040769412765e-09	1.02806980481739e-06	4.67759730705008e-05	-21378.5	0.0001	2.13785	1.10040769412765e-09	1.02806980481739e-06	4.67759730705008e-05	-21378.5	0.0001	2.13785	1.10040769412766e-09	1.0280698048174e-06	4.67759730707085e-05	-21378.5	0.0001	2.13785	1.10040769412768e-09	5.43723668420646e-07	4.6775973070184e-05	-21378.5	9.99999999995338e-05	2.13785	1	1	1	1	0.0001	0.0001	1
CNAG_03570	1.33483679085013e-09	1.12153069616442e-06	5.96957228504337e-05	-16751.6	0.0001	1.67516	1.33483679085017e-09	1.12153069616445e-06	5.96957228505597e-05	-16751.6	0.0001	1.67516	1.33483679085013e-09	1.02806980481739e-06	5.96957228504271e-05	-16751.6	0.0001	1.67516	1.33483679085013e-09	1.02806980481739e-06	5.96957228504271e-05	-16751.6	0.0001	1.67516	1.33483679085013e-09	1.02806980481739e-06	5.96957228504271e-05	-16751.6	0.0001	1.67516	1.33483679085015e-09	1.0280698048174e-06	5.96957228505597e-05	-16751.6	0.0001	1.67516	1.33483679085018e-09	5.60765348082248e-07	5.96957228501554e-05	-16751.6	9.99999999999779e-05	1.67516	1	1	1	1	0.0001	0.0001	1
CNAG_04139	1.36110732827018e-09	1.12153069616442e-06	3.68921034167267e-05	-27106.1	0.0001	2.71061	1.36110732827019e-09	1.12153069616445e-06	3.68921034166407e-05	-27106.1	0.0001	2.71061	1.36110732827018e-09	1.02806980481739e-06	3.68921034166407e-05	-27106.1	0.0001	2.71061	1.36110732827018e-09	1.02806980481739e-06	3.68921034166407e-05	-27106.1	0.0001	2.71061	1.36110732827018e-09	1.02806980481739e-06	3.68921034166407e-05	-27106.1	0.0001	2.71061	1.36110732827018e-09	1.0280698048174e-06	3.68921034166407e-05	-27106.1	0.0001	2.71061	1.36110732827023e-09	5.60765348082248e-07	3.68921034162271e-05	-27106.1	9.99999999995338e-05	2.71061	1	1	1	-1	0.0001	0.0001	1
CNAG_13080	1.38709665592632e-09	1.12153069616442e-06	7.22659663723514e-05	-13837.8	0.0001	1.38378	1.38709665592636e-09	1.12153069616445e-06	7.22659663721829e-05	-13837.8	9.99999999999889e-05	1.38378	1.38709665592632e-09	1.02806980481739e-06	7.22659663723434e-05	-13837.8	0.0001	1.38378	1.38709665592632e-09	1.02806980481739e-06	7.22659663723434e-05	-13837.8	0.0001	1.38378	1.38709665592632e-09	1.02806980481739e-06	7.22659663723434e-05	-13837.8	0.0001	1.38378	1.38709665592634e-09	1.0280698048174e-06	7.22659663721829e-05	-13837.8	9.99999999999889e-05	1.38378	1.3870966559264e-09	5.60765348082248e-07	7.22659663723354e-05	-13837.8	0.0001	1.38378	1	1	1	-1	9.99999999999889e-05	0.0001	1
CNAG_12883	1.86706629661179e-09	1.27736058785117e-06	0.000106918	-9352.97	0.0001	0.935297	1.86706629661185e-09	1.27736058785121e-06	0.000106918	-9352.97	9.99999999999889e-05	0.935297	1.86706629661179e-09	1.1861205458618e-06	0.000106918	-9352.97	0.0001	0.935297	1.86706629661179e-09	1.1861205458618e-06	0.000106918	-9352.97	0.0001	0.935297	1.86706629661179e-09	1.1861205458618e-06	0.000106918	-9352.97	0.0001	0.935297	1.86706629661181e-09	1.18612054586182e-06	0.000106918	-9352.97	9.99999999999889e-05	0.935297	1.86706629661188e-09	6.64227505682642e-07	0.000106918	-9352.97	0.0001	0.935297	1	1	1	-1	9.99999999999889e-05	0.0001	1
rna-XR_001046155.1	1.86706629661179e-09	1.27736058785117e-06	0.000106918	-9352.97	0.0001	0.935297	1.86706629661185e-09	1.27736058785121e-06	0.000106918	-9352.97	9.99999999999889e-05	0.935297	1.86706629661179e-09	1.1861205458618e-06	0.000106918	-9352.97	0.0001	0.935297	1.86706629661179e-09	1.1861205458618e-06	0.000106918	-9352.97	0.0001	0.935297	1.86706629661179e-09	1.1861205458618e-06	0.000106918	-9352.97	0.0001	0.935297	1.86706629661181e-09	1.18612054586182e-06	0.000106918	-9352.97	9.99999999999889e-05	0.935297	1.86706629661188e-09	6.64227505682642e-07	0.000106918	-9352.97	0.0001	0.935297	1	1	1	-1	9.99999999999889e-05	0.0001	1
CNAG_12074	2.81867211485951e-09	1.58087911733076e-06	0.000110568	-9044.22	0.0001	0.904422	2.81867211485953e-09	1.67128465263737e-06	0.000110568	-9044.22	9.99999999999889e-05	0.904422	2.81867211485945e-09	1.5668293618475e-06	0.000110568	-9044.22	0.0001	0.904422	2.81867211485945e-09	1.5668293618475e-06	0.000110568	-9044.22	0.0001	0.904422	2.81867211485949e-09	1.56682936184752e-06	0.000110568	-9044.22	0.0001	0.904422	2.81867211485949e-09	1.56682936184752e-06	0.000110568	-9044.22	9.99999999999889e-05	0.904422	2.81867211485965e-09	9.28491473687472e-07	0.000110568	-9044.22	0.0001	0.904422	1	1	1	-1	9.99999999999889e-05	0.0001	1
rna-XR_001045361.1	2.81867211485951e-09	1.58087911733076e-06	0.000110568	-9044.22	0.0001	0.904422	2.81867211485953e-09	1.67128465263737e-06	0.000110568	-9044.22	9.99999999999889e-05	0.904422	2.81867211485945e-09	1.5668293618475e-06	0.000110568	-9044.22	0.0001	0.904422	2.81867211485945e-09	1.5668293618475e-06	0.000110568	-9044.22	0.0001	0.904422	2.81867211485949e-09	1.56682936184752e-06	0.000110568	-9044.22	0.0001	0.904422	2.81867211485949e-09	1.56682936184752e-06	0.000110568	-9044.22	9.99999999999889e-05	0.904422	2.81867211485965e-09	9.28491473687472e-07	0.000110568	-9044.22	0.0001	0.904422	1	1	1	-1	9.99999999999889e-05	0.0001	1
CNAG_05312	2.84394714158895e-09	1.58087911733076e-06	74.7801	74.7801	1733.83	23.1858	4.77764542270842e-08	1.63432224575264e-05	51.3194	51.3194	1189.88	23.1858	3.00309109604583e-10	7.38437799781063e-07	124.535	124.535	2887.45	23.1858	5.66196431898121e-10	8.38867082799344e-07	130.637	130.637	3028.93	23.1858	5.19048446676312e-10	7.69402814123186e-07	113.353	113.353	2628.17	23.1858	4.39641671639228e-10	6.51695504593215e-07	115.892	115.892	2687.06	23.1858	2.59916995457151e-06	0.000315726	21.5576	21.5576	499.83	23.1858	0.181256	0.920059	0.686271	-1.45715	1189.88	1733.83	0.244715
CNAG_12801	4.6391929982455e-09	2.42711661919973e-06	2.55909899708405e-05	-39076.3	0.0001	3.90763	4.63919299824555e-09	2.57881140789974e-06	2.55909899708945e-05	-39076.3	0.0001	3.90763	4.63919299824543e-09	2.4271166191997e-06	2.55909899707808e-05	-39076.3	0.0001	3.90763	4.63919299824543e-09	2.4271166191997e-06	2.55909899707808e-05	-39076.3	0.0001	3.90763	4.6391929982455e-09	2.42711661919973e-06	2.55909899707808e-05	-39076.3	0.0001	3.90763	4.6391929982455e-09	2.29227680702197e-06	2.55909899708945e-05	-39076.3	0.0001	3.90763	4.6391929982456e-09	1.47360651879987e-06	2.55909899706076e-05	-39076.3	9.99999999995338e-05	3.90763	1	1	1	1	0.0001	0.0001	1
rna-XR_001045977.1	5.55773742134299e-09	2.68289981050558e-06	8.25512684993504e-05	-12113.7	1e-04	1.21137	5.55773742134306e-09	2.81704480103093e-06	8.2551268499158e-05	-12113.7	9.99999999997669e-05	1.21137	5.5577374213429e-09	2.68289981050559e-06	8.25512684993413e-05	-12113.7	9.99999999999889e-05	1.21137	5.5577374213429e-09	2.56094981911897e-06	8.25512684993413e-05	-12113.7	9.99999999999889e-05	1.21137	5.55773742134299e-09	2.68289981050559e-06	8.25512684993413e-05	-12113.7	9.99999999999889e-05	1.21137	5.55773742134299e-09	2.560949819119e-06	8.2551268499158e-05	-12113.7	9.99999999997669e-05	1.21137	5.55773742134312e-09	1.70450057329054e-06	8.2551268498599e-05	-12113.7	9.99999999990897e-05	1.21137	1	1	1	-1	9.99999999997669e-05	1e-04	1
rna-XR_001045531.1	6.32685400664867e-09	2.68289981050558e-06	0.000859091	-1164.02	1e-04	0.116402	6.32685400664895e-09	2.81704480103093e-06	0.000859091	-1164.02	0.0001	0.116402	6.32685400664869e-09	2.68289981050559e-06	0.000859091	-1164.02	0.0001	0.116402	6.32685400664869e-09	2.56094981911897e-06	0.000859091	-1164.02	0.0001	0.116402	6.32685400664869e-09	2.68289981050559e-06	0.000859091	-1164.02	0.0001	0.116402	6.32685400664895e-09	2.560949819119e-06	0.000859091	-1164.02	0.0001	0.116402	6.32685400664946e-09	1.76065300064438e-06	0.000859091	-1164.02	9.99999999999502e-05	0.116402	1	1	1	1	0.0001	1e-04	1
CNAG_12239	6.32685400664867e-09	2.68289981050558e-06	0.000859091	-1164.02	1e-04	0.116402	6.32685400664895e-09	2.81704480103093e-06	0.000859091	-1164.02	0.0001	0.116402	6.32685400664869e-09	2.68289981050559e-06	0.000859091	-1164.02	0.0001	0.116402	6.32685400664869e-09	2.56094981911897e-06	0.000859091	-1164.02	0.0001	0.116402	6.32685400664869e-09	2.68289981050559e-06	0.000859091	-1164.02	0.0001	0.116402	6.32685400664895e-09	2.560949819119e-06	0.000859091	-1164.02	0.0001	0.116402	6.32685400664946e-09	1.76065300064438e-06	0.000859091	-1164.02	9.99999999999502e-05	0.116402	1	1	1	1	0.0001	1e-04	1
CNAG_05833	6.33470834502105e-09	2.68289981050558e-06	4.25974549312077e-05	-23475.6	1e-04	2.34756	6.33470834502121e-09	2.81704480103093e-06	4.25974549314868e-05	-23475.6	0.0001	2.34756	6.33470834502108e-09	2.68289981050559e-06	4.25974549311085e-05	-23475.6	9.99999999997669e-05	2.34756	6.33470834502108e-09	2.56094981911897e-06	4.25974549311085e-05	-23475.6	9.99999999997669e-05	2.34756	6.33470834502108e-09	2.68289981050559e-06	4.25974549311085e-05	-23475.6	9.99999999997669e-05	2.34756	6.33470834502114e-09	2.560949819119e-06	4.25974549314868e-05	-23475.6	0.0001	2.34756	6.33470834502141e-09	1.76065300064438e-06	4.259745493082e-05	-23475.6	9.99999999990897e-05	2.34756	1	1	1	1	0.0001	1e-04	1
rna-XR_001045636.1	8.23858070907166e-09	3.33063349211288e-06	9.15482187713062e-05	-10923.2	0.0001	1.09232	8.23858070907189e-09	3.48923508697549e-06	9.15482187706863e-05	-10923.2	9.99999999997669e-05	1.09232	8.23858070907166e-09	3.33063349211288e-06	9.15482187712961e-05	-10923.2	0.0001	1.09232	8.23858070907166e-09	3.18582334028188e-06	9.15482187712961e-05	-10923.2	0.0001	1.09232	8.23858070907166e-09	3.33063349211288e-06	9.15482187712961e-05	-10923.2	0.0001	1.09232	8.23858070907178e-09	3.18582334028193e-06	9.15482187706863e-05	-10923.2	9.99999999997669e-05	1.09232	8.23858070907212e-09	2.22042232807537e-06	9.15482187704729e-05	-10923.2	9.99999999995338e-05	1.09232	1	1	1	-1	9.99999999997669e-05	0.0001	1
rna-XR_001046336.1	1.69292940121668e-08	6.27371420600884e-06	0.00022918	-4363.38	0.0001	0.436338	1.69292940121673e-08	6.54648438887898e-06	0.00022918	-4363.38	9.99999999999889e-05	0.436338	1.69292940121668e-08	6.27371420600884e-06	0.00022918	-4363.38	0.0001	0.436338	1.69292940121668e-08	5.79112080554662e-06	0.00022918	-4363.38	0.0001	0.436338	1.69292940121668e-08	6.02276563776848e-06	0.00022918	-4363.38	0.0001	0.436338	1.69292940121673e-08	5.79112080554679e-06	0.00022918	-4363.38	9.99999999999889e-05	0.436338	1.69292940121681e-08	4.30197545554924e-06	0.00022918	-4363.38	0.0001	0.436338	1	1	1	-1	9.99999999999889e-05	0.0001	1
CNAG_13070	1.69292940121668e-08	6.27371420600884e-06	0.00022918	-4363.38	0.0001	0.436338	1.69292940121673e-08	6.54648438887898e-06	0.00022918	-4363.38	9.99999999999889e-05	0.436338	1.69292940121668e-08	6.27371420600884e-06	0.00022918	-4363.38	0.0001	0.436338	1.69292940121668e-08	5.79112080554662e-06	0.00022918	-4363.38	0.0001	0.436338	1.69292940121668e-08	6.02276563776848e-06	0.00022918	-4363.38	0.0001	0.436338	1.69292940121673e-08	5.79112080554679e-06	0.00022918	-4363.38	9.99999999999889e-05	0.436338	1.69292940121681e-08	4.30197545554924e-06	0.00022918	-4363.38	0.0001	0.436338	1	1	1	-1	9.99999999999889e-05	0.0001	1
CNAG_12500	2.32760211584444e-08	7.96218969935402e-06	0.000165131	-6055.81	0.0001	0.605581	2.32760211584447e-08	8.28067728732829e-06	0.000165131	-6055.81	9.99999999997669e-05	0.605581	2.32760211584441e-08	7.66729378456303e-06	0.000165131	-6055.81	0.0001	0.605581	2.3276021158444e-08	7.39346186368574e-06	0.000165131	-6055.81	0.0001	0.605581	2.32760211584443e-08	7.6672937845631e-06	0.000165131	-6055.81	0.0001	0.605581	2.32760211584443e-08	7.39346186368585e-06	0.000165131	-6055.81	9.99999999997669e-05	0.605581	2.32760211584453e-08	5.47190078407269e-06	0.000165131	-6055.81	9.99999999988677e-05	0.605581	1	1	1	-1	9.99999999997669e-05	0.0001	1
rna-XR_001045747.1	2.32760211584444e-08	7.96218969935402e-06	0.000165131	-6055.81	0.0001	0.605581	2.32760211584447e-08	8.28067728732829e-06	0.000165131	-6055.81	9.99999999997669e-05	0.605581	2.32760211584441e-08	7.66729378456303e-06	0.000165131	-6055.81	0.0001	0.605581	2.3276021158444e-08	7.39346186368574e-06	0.000165131	-6055.81	0.0001	0.605581	2.32760211584443e-08	7.6672937845631e-06	0.000165131	-6055.81	0.0001	0.605581	2.32760211584443e-08	7.39346186368585e-06	0.000165131	-6055.81	9.99999999997669e-05	0.605581	2.32760211584453e-08	5.47190078407269e-06	0.000165131	-6055.81	9.99999999988677e-05	0.605581	1	1	1	-1	9.99999999997669e-05	0.0001	1
CNAG_04969	1.06340547655132e-07	3.50293641053612e-05	6.69023	6.69023	1511.41	225.913	4.89330066492807e-07	0.000131882	5.90624	5.90624	1334.3	225.913	2.04855490033785e-08	7.28793891344193e-06	7.87191	7.87191	1778.36	225.913	1.47733413943673e-08	5.47475409839595e-06	8.92198	8.92198	2015.59	225.913	4.51992830951297e-08	1.43572294231458e-05	7.17817	7.17817	1621.64	225.913	1.26717185091088e-08	4.69592768416725e-06	8.38265	8.38265	1893.75	225.913	6.15667040206769e-06	0.00057039	4.18318	4.18318	945.032	225.913	0.500883	0.992446	0.882816	-1.13274	1334.3	1511.41	0.44839
CNAG_07422	1.45524844432961e-07	4.62249273709557e-05	7.80906237709774e-05	-12805.6	0.0001	1.28056	1.45524844432966e-07	4.46309643581655e-05	7.80906237711422e-05	-12805.6	0.0001	1.28056	1.45524844432961e-07	4.20772186253354e-05	7.80906237709688e-05	-12805.6	0.0001	1.28056	1.45524844432961e-07	3.80675872466694e-05	7.80906237709688e-05	-12805.6	0.0001	1.28056	1.45524844432961e-07	3.92211504965685e-05	7.80906237709688e-05	-12805.6	0.0001	1.28056	1.45524844432963e-07	3.6979941896765e-05	7.80906237711422e-05	-12805.6	0.0001	1.28056	1.4552484443297e-07	2.69645409663925e-05	7.80906237711336e-05	-12805.6	0.0001	1.28056	1	1	1	1	0.0001	0.0001	1
CNAG_02060	1.77561485957718e-07	5.44562709002739e-05	35.3528	35.3528	372.42	10.5344	1.05425584755093e-06	0.000246751	34.9143	34.9143	367.8	10.5344	1.46659970472835e-07	4.20772186253354e-05	38.5158	38.5158	405.74	10.5344	9.93713025539194e-08	2.67820716640775e-05	40.0542	40.0542	421.947	10.5344	1.12460298045048e-07	3.12569340878957e-05	38.195	38.195	402.361	10.5344	9.27748727768986e-08	2.50042338932647e-05	41.1664	41.1664	433.663	10.5344	6.34485118603095e-07	0.00010056	27.7547	27.7547	292.379	10.5344	0.440388	0.944493	0.987596	-1.01256	367.8	372.42	0.931863
CNAG_06576	2.04599740947976e-07	6.06570031997102e-05	0.0458208	-21.8241	430.446	9394.12	3.04233744235742e-06	0.000614967	0.0868216	-11.5179	815.613	9394.12	1.4412241215542e-06	0.000298099	0.0711078	-14.0632	667.995	9394.12	3.41977244745604e-07	7.79883490966001e-05	0.0582844	-17.1573	547.53	9394.12	4.02174170972777e-07	9.66739750441049e-05	0.0483305	-20.6909	454.023	9394.12	8.87887629282913e-08	2.46777267963819e-05	0.0404407	-24.7275	379.905	9394.12	7.14584312574431e-07	0.000108198	0.0532708	-18.772	500.432	9394.12	0.25276	0.920059	1.89481	1.89481	815.613	430.446	0.400985
rna-XR_001046148.1	3.29799870665228e-07	9.46206467644045e-05	0.000125943	-7940.1	1e-04	0.79401	3.29799870665232e-07	9.46206467644057e-05	0.000125943	-7940.1	9.99999999999889e-05	0.79401	3.29799870665224e-07	8.88860621120153e-05	0.000125943	-7940.1	9.99999999999889e-05	0.79401	3.29799870665224e-07	7.71905276235922e-05	0.000125943	-7940.1	9.99999999999889e-05	0.79401	3.29799870665227e-07	8.62717661675451e-05	0.000125943	-7940.1	9.99999999999889e-05	0.79401	3.29799870665227e-07	8.14788902693482e-05	0.000125943	-7940.1	9.99999999999889e-05	0.79401	3.29799870665245e-07	5.64084624941671e-05	0.000125943	-7940.1	9.99999999999779e-05	0.79401	1	1	1	-1	9.99999999999889e-05	1e-04	1
CNAG_12958	3.42278856242633e-07	9.5132129606937e-05	0.000103079	-9701.26	0.000346363	3.36016	9.88936161399928e-08	3.25762897018183e-05	2.9760529164291e-05	-33601.6	0.0001	3.36016	9.88936161399928e-08	3.03296490327274e-05	2.97605291641589e-05	-33601.6	0.0001	3.36016	9.88936161399928e-08	2.67820716640775e-05	2.97605291641589e-05	-33601.6	0.0001	3.36016	9.8893616139994e-08	2.83728974822292e-05	2.97605291641589e-05	-33601.6	0.0001	3.36016	9.88936161399937e-08	2.58694065279148e-05	2.9760529164291e-05	-33601.6	0.0001	3.36016	9.8893616139996e-08	1.99899959533892e-05	2.97605291640441e-05	-33601.6	9.99999999998254e-05	3.36016	0.581281	1	0.288714	-3.46363	0.0001	0.000346363	0.581281
CNAG_04342	3.65626358974197e-07	9.85418435368639e-05	2.45289233849749e-05	-40768.2	0.0001	4.07682	3.65626358974195e-07	0.000101621	2.4528923384917e-05	-40768.2	9.99999999997669e-05	4.07682	3.65626358974197e-07	9.56435540210738e-05	2.45289233851349e-05	-40768.2	0.0001	4.07682	3.66631983461871e-07	8.1520621522747e-05	2.45739040468702e-05	-40693.6	0.000100183	4.07682	3.65626358974197e-07	9.03300232421252e-05	2.45289233851349e-05	-40768.2	0.0001	4.07682	3.65626358974338e-07	8.55758114925728e-05	2.4528923384917e-05	-40768.2	9.99999999997669e-05	4.07682	1.98601265497381e-05	0.00127997	0.0170213	-58.7501	0.0693926	4.07682	1	1	1	-1	9.99999999997669e-05	0.0001	1
CNAG_02849	4.64157717261499e-07	0.000121418	1.0002e+06	1.0002e+06	1650.15	0.00164982	1.66679362817074e-06	0.000352963	556917	556917	918.814	0.00164982	2.76252588824955e-07	7.67809539065361e-05	1.34778e+06	1.34778e+06	2223.59	0.00164982	3.82368785359766e-07	8.29460482192626e-05	1.00852e+06	1.00852e+06	1663.87	0.00164982	4.81225588783382e-07	0.000112632	769334	769334	1269.27	0.00164982	3.54356584967711e-07	8.51796612622386e-05	981840	981840	1619.86	0.00164982	0.0396546	0.124752	4544.11	4544.11	7.49697	0.00164982	0.58504	1	0.556805	-1.79596	918.814	1650.15	0.820322
CNAG_03012	4.90096534883792e-07	0.000124541	0.134804	-7.41819	1648.36	12227.8	5.46260304196355e-05	0.00549299	0.219639	-4.55292	2685.71	12227.8	4.68465630781303e-06	0.000781922	0.159964	-6.25139	1956.02	12227.8	1.81998667473952e-07	4.49637819031482e-05	0.104986	-9.52512	1283.74	12227.8	7.72377066398668e-07	0.000165434	0.123003	-8.1299	1504.06	12227.8	1.31974347820921e-06	0.00024974	0.135118	-7.40096	1652.19	12227.8	1.12728502630916e-07	2.17958109217254e-05	0.105244	-9.50172	1286.91	12227.8	0.0605246	0.775003	1.62933	1.62933	2685.71	1648.36	0.343889
CNAG_04105	6.0276306765336e-07	0.000144891	0.0491016	-20.3659	199.983	4072.83	1.36191308015333e-05	0.00211436	0.0870048	-11.4936	354.356	4072.83	2.19022157247362e-06	0.000423475	0.0683523	-14.6301	278.388	4072.83	4.98748154584478e-08	1.47862202895811e-05	0.0265938	-37.6027	108.312	4072.83	5.57139362532409e-08	1.65173249678774e-05	0.0317722	-31.474	129.403	4072.83	6.32413032951346e-08	1.87489383835642e-05	0.0290804	-34.3875	118.439	4072.83	7.28456170547805e-07	0.000108198	0.053785	-18.5925	219.057	4072.83	0.200529	0.920059	1.77193	1.77193	354.356	199.983	0.583897
CNAG_12671	6.44467915220635e-07	0.000150839	0.0017486	-571.887	0.0001	0.0571887	6.44467915220649e-07	0.000163769	0.0017486	-571.887	0.0001	0.0571887	6.44467915220623e-07	0.000163769	0.0017486	-571.887	0.0001	0.0571887	6.44467915220623e-07	0.0001333	0.0017486	-571.887	0.0001	0.0571887	6.44467915220637e-07	0.000146972	0.0017486	-571.887	0.0001	0.0571887	6.44467915220637e-07	0.000140853	0.0017486	-571.887	0.0001	0.0571887	6.44467915220643e-07	0.00010056	0.0017486	-571.887	9.99999999999571e-05	0.0571887	1	1	1	-1	0.0001	0.0001	1
CNAG_00911	8.01490451098894e-07	0.000182781	2.70172015401004e-06	-370135	1e-04	37.0135	6.89540530176552e-05	0.00613277	0.0372388	-26.8537	1.37834	37.0135	8.01490451098894e-07	0.000191555	2.70172015390776e-06	-370135	9.99999999962142e-05	37.0135	8.01490451098898e-07	0.000161758	2.70172015390776e-06	-370135	9.99999999962142e-05	37.0135	8.01490451098894e-07	0.000165434	2.70172015390776e-06	-370135	9.99999999962142e-05	37.0135	8.01490451098894e-07	0.000169281	2.70172015409973e-06	-370135	0.0001	37.0135	8.01490451098906e-07	0.00011686	2.70172015418942e-06	-370135	0.0001	37.0135	0.0767095	0.78319	13783.4	13783.4	1.37834	1e-04	1
CNAG_02070	9.82149323367615e-07	0.000218381	0.0118344	-84.4997	51.411	4344.22	5.80070408269167e-05	0.00566752	0.0206612	-48.3999	89.7567	4344.22	2.87189121510092e-05	0.00268718	0.0293415	-34.0815	127.466	4344.22	7.76637397529463e-05	0.00590377	0.0356286	-28.0673	154.779	4344.22	7.65033619762471e-05	0.00544497	0.0249525	-40.0762	108.399	4344.22	0.000120469	0.00811704	0.0264623	-37.7896	114.958	4344.22	0.00268354	0.0307174	0.0701859	-14.2479	304.902	4344.22	0.103464	0.826043	1.74586	1.74586	89.7567	51.411	0.171722
CNAG_12829	1.0444376629479e-06	0.000226567	4.50876183548632e-05	-22179	0.0001	2.2179	1.05122831363067e-06	0.000246751	4.52782963195167e-05	-22085.6	0.000100423	2.2179	1.04443766295581e-06	0.000235364	4.50876183549572e-05	-22179	0.0001	2.2179	1.04443766294786e-06	0.000197643	4.5087618354757e-05	-22179	9.99999999997669e-05	2.2179	1.04443766294786e-06	0.00020194	4.5087618354757e-05	-22179	9.99999999997669e-05	2.2179	1.04443766294786e-06	0.000206427	4.5087618354757e-05	-22179	9.99999999997669e-05	2.2179	1.07870763156087e-06	0.000154742	4.60615275346366e-05	-21710.1	0.00010216	2.2179	0.997793	1	1.00423	1.00423	0.000100423	0.0001	1
CNAG_01117	1.33149414998731e-06	0.00028196	0.256967	-3.89156	1321.1	5141.15	4.37630956625358e-05	0.00487985	0.35155	-2.84455	1807.37	5141.15	5.40706130180416e-05	0.00421846	0.35856	-2.78894	1843.41	5141.15	0.00112248	0.0441077	0.470982	-2.12323	2421.39	5141.15	0.00037887	0.0175504	0.406054	-2.46273	2087.58	5141.15	0.00163098	0.0475605	0.460765	-2.17031	2368.86	5141.15	2.08947796109583e-07	3.71676339719727e-05	0.215381	-4.64294	1107.3	5141.15	0.160375	0.920059	1.36808	1.36808	1807.37	1321.1	0.138125
CNAG_03492	1.47434033160104e-06	0.000304948	0.00624544	-160.117	68.0205	10891.2	2.4664085456289e-07	7.31207920160781e-05	0.0111816	-89.4328	121.781	10891.2	4.20203530869721e-06	0.000732802	0.00829658	-120.532	90.3599	10891.2	2.93828435770706e-07	7.06300029120179e-05	0.00341888	-292.493	37.2358	10891.2	7.88899409908578e-07	0.000165434	0.00467855	-213.741	50.9552	10891.2	8.2943929150675e-08	2.37968808343904e-05	0.00247408	-404.19	26.9458	10891.2	7.01038211819232e-06	0.000629801	0.0159752	-62.5971	173.989	10891.2	0.44236	0.945951	1.79036	1.79036	121.781	68.0205	0.661564
CNAG_12777	1.66588224805347e-06	0.000336735	9.43523415464346e-05	-10598.6	1e-04	1.05986	1.6658822480535e-06	0.000352963	9.43523415464242e-05	-10598.6	9.99999999999889e-05	1.05986	0.0105386	0.0999089	0.117946	-8.47849	0.125005	1.05986	1.66588224805347e-06	0.000308674	9.43523415464242e-05	-10598.6	9.99999999999889e-05	1.05986	1.66588224805347e-06	0.000308674	9.43523415464242e-05	-10598.6	9.99999999999889e-05	1.05986	1.66588224805348e-06	0.000305519	9.43523415464242e-05	-10598.6	9.99999999999889e-05	1.05986	1.66588224805356e-06	0.00022258	9.43523415468328e-05	-10598.6	0.0001	1.05986	1	1	1	-1	9.99999999999889e-05	1e-04	0.00151339
CNAG_12229	2.26397073418558e-06	0.00043836	3.09885555487726e-05	-32270	0.0001	3.227	0.000187567	0.0133458	0.0823045	-12.15	0.265596	3.227	2.26397073418558e-06	0.00042842	3.09885555487003e-05	-32270	0.0001	3.227	2.26397073418558e-06	0.000394819	3.09885555487003e-05	-32270	0.0001	3.227	2.26397073418558e-06	0.000402715	3.09885555487003e-05	-32270	0.0001	3.227	2.26397073418558e-06	0.000402715	3.0988555548838e-05	-32270	0.0001	3.227	2.26397073418562e-06	0.000279663	3.09885555487657e-05	-32270	0.0001	3.227	0.0832468	0.785141	2655.96	2655.96	0.265596	0.0001	1
CNAG_00848	2.26720761493164e-06	0.00043836	0.0257577	-38.8234	113.589	4409.92	1.23279264215434e-05	0.00195794	0.0349943	-28.5761	154.322	4409.92	1.34683671076554e-05	0.00166372	0.0396024	-25.251	174.643	4409.92	1.75703867583937e-06	0.000318468	0.01572	-63.613	69.3241	4409.92	7.8279296295043e-07	0.000165434	0.0140828	-71.0088	62.1038	4409.92	1.24194341500325e-06	0.000240127	0.01459	-68.5399	64.3409	4409.92	4.53562676980916e-07	7.47034527605235e-05	0.0169891	-58.8614	74.9204	4409.92	0.486763	0.982381	1.3586	1.3586	154.322	113.589	0.464872
CNAG_07574	2.62691087531061e-06	0.000497101	6.59729198398218e-05	-15157.7	0.0001	1.51577	0.000143875	0.0108443	0.0364365	-27.445	0.0552294	1.51577	2.62691087531059e-06	0.000486745	6.59729198398145e-05	-15157.7	0.0001	1.51577	2.62691087531059e-06	0.000449303	6.59729198398145e-05	-15157.7	0.0001	1.51577	2.62691087531062e-06	0.000449303	6.59729198398145e-05	-15157.7	0.0001	1.51577	2.62691087531062e-06	0.000449303	6.59729198395215e-05	-15157.7	9.99999999997669e-05	1.51577	2.62691087531066e-06	0.000315726	6.59729198395142e-05	-15157.7	9.99999999997559e-05	1.51577	0.114336	0.84701	552.294	552.294	0.0552294	0.0001	1
CNAG_00407	2.99027402634021e-06	0.000554073	0.186513	-5.36155	543.088	2911.79	1.43891134354032e-06	0.000319942	0.181653	-5.50499	528.937	2911.79	0.000360755	0.015963	0.320543	-3.11971	933.355	2911.79	0.000417258	0.0216062	0.340342	-2.93822	991.006	2911.79	0.000421534	0.0184686	0.326956	-3.05852	952.028	2911.79	0.000327788	0.0167549	0.323326	-3.09285	941.46	2911.79	6.71442986513233e-05	0.00285733	0.279109	-3.58283	812.708	2911.79	0.758696	1	0.973944	-1.02675	528.937	543.088	0.0626956
CNAG_02526	3.47816526881421e-06	0.000631322	4.18227882810298e-07	-2.39104e+06	0.0001	239.104	9.30813320099192e-05	0.00745825	0.00244297	-409.338	0.584124	239.104	3.47816526881421e-06	0.000626137	4.18227882824182e-07	-2.39104e+06	0.0001	239.104	0.000113221	0.00812089	0.00432774	-231.068	1.03478	239.104	3.47816526881421e-06	0.000579756	4.18227882824182e-07	-2.39104e+06	0.0001	239.104	3.47816526881421e-06	0.000579756	4.18227882824182e-07	-2.39104e+06	0.0001	239.104	3.47816526881422e-06	0.000386685	4.18227882481463e-07	-2.39104e+06	9.99999999497958e-05	239.104	0.190858	0.920059	5841.24	5841.24	0.584124	0.0001	1
CNAG_06541	3.8146726886511e-06	0.000678554	0.116011	-8.61986	265.098	2285.11	1.37882363618664e-05	0.00211436	0.140881	-7.09819	321.929	2285.11	1.51811108404036e-06	0.000306865	0.121154	-8.25393	276.851	2285.11	5.12089772398318e-09	2.53029246428369e-06	0.0439352	-22.7608	100.397	2285.11	1.67480866004872e-08	6.02276563776848e-06	0.0490806	-20.3746	112.155	2285.11	3.93484070942609e-09	2.05861607468445e-06	0.0408512	-24.4791	93.3495	2285.11	0.000592579	0.0123718	0.253328	-3.94745	578.883	2285.11	0.598916	1	1.21437	1.21437	321.929	265.098	0.699837
CNAG_12760	4.31414713482447e-06	0.000752353	0.00239945	-416.763	0.000554941	0.231279	2.52580163542294e-06	0.00052243	0.00127625	-783.545	0.00029517	0.231279	6.6761812690816e-07	0.000164939	0.000432378	-2312.79	0.0001	0.231279	1.79035161258804e-06	0.000318468	0.000892019	-1121.05	0.000206305	0.231279	1.3495137436519e-06	0.000255374	0.000684322	-1461.3	0.000158269	0.231279	3.71299799339783e-06	0.000600426	0.00199605	-500.989	0.000461645	0.231279	1.07996689663046e-05	0.000873202	0.0031948	-313.008	0.000738891	0.231279	0.823678	1	0.531894	-1.88007	0.00029517	0.000554941	0.433776
CNAG_12418	4.55204309232367e-06	0.000778574	2.59768401181843e-05	-38495.8	0.0001	3.84958	6.05599688383844e-05	0.00573	0.00233732	-427.841	0.0089977	3.84958	4.55204309232362e-06	0.000778574	2.59768401181237e-05	-38495.8	0.0001	3.84958	4.55204309232362e-06	0.000736107	2.59768401181237e-05	-38495.8	0.0001	3.84958	4.55204309232367e-06	0.000736107	2.59768401181237e-05	-38495.8	0.0001	3.84958	0.000177518	0.0108886	0.0227353	-43.9845	0.0875213	3.84958	4.55204309232376e-06	0.000487782	2.59768401179478e-05	-38495.8	9.99999999999779e-05	3.84958	0.29945	0.920059	89.977	89.977	0.0089977	0.0001	1
CNAG_01194	4.81094810927424e-06	0.000796138	3.2756832360836e-05	-30528	1e-04	3.0528	4.81094810927428e-06	0.000912242	3.27568323610506e-05	-30528	0.0001	3.0528	4.81094810927427e-06	0.000781922	3.27568323607596e-05	-30528	9.99999999997669e-05	3.0528	0.000478763	0.0235906	0.188326	-5.30994	0.574922	3.0528	4.81094810927427e-06	0.000754959	3.27568323607596e-05	-30528	9.99999999997669e-05	3.0528	4.81094810927428e-06	0.000754959	3.27568323610506e-05	-30528	0.0001	3.0528	4.81094810927433e-06	0.000497542	3.27568323608288e-05	-30528	9.99999999999779e-05	3.0528	1	1	1	1	0.0001	1e-04	1
CNAG_13062	4.92327567245898e-06	0.000796138	0.000102392	-9766.38	0.0001	0.976638	4.92327567245905e-06	0.000912242	0.000102392	-9766.38	9.99999999997669e-05	0.976638	4.92327567245898e-06	0.000781922	0.000102392	-9766.38	0.0001	0.976638	0.000412515	0.0216062	0.147499	-6.77969	0.144054	0.976638	4.92327567245899e-06	0.000754959	0.000102392	-9766.38	0.0001	0.976638	4.923275672459e-06	0.000754959	0.000102392	-9766.38	9.99999999997669e-05	0.976638	4.92327567245911e-06	0.000497587	0.000102392	-9766.38	9.99999999996449e-05	0.976638	1	1	1	-1	9.99999999997669e-05	0.0001	1
rna-XR_001046328.1	4.92327567245898e-06	0.000796138	0.000102392	-9766.38	0.0001	0.976638	4.92327567245905e-06	0.000912242	0.000102392	-9766.38	9.99999999997669e-05	0.976638	4.92327567245898e-06	0.000781922	0.000102392	-9766.38	0.0001	0.976638	0.000412515	0.0216062	0.147499	-6.77969	0.144054	0.976638	4.92327567245899e-06	0.000754959	0.000102392	-9766.38	0.0001	0.976638	4.923275672459e-06	0.000754959	0.000102392	-9766.38	9.99999999997669e-05	0.976638	4.92327567245911e-06	0.000497587	0.000102392	-9766.38	9.99999999996449e-05	0.976638	1	1	1	-1	9.99999999997669e-05	0.0001	1
CNAG_00419	5.28110808991279e-06	0.000818101	6.64960647675595e-05	-15038.5	0.0001	1.50385	5.28110808991286e-06	0.000943499	6.64960647672569e-05	-15038.5	9.99999999997669e-05	1.50385	5.28110808991306e-06	0.000813362	6.64960647675522e-05	-15038.5	0.0001	1.50385	5.28110808991278e-06	0.000838753	6.64960647675522e-05	-15038.5	0.0001	1.50385	5.2811080899128e-06	0.00078625	6.64960647675522e-05	-15038.5	0.0001	1.50385	5.2811080899128e-06	0.00077336	6.64960647672569e-05	-15038.5	9.99999999997669e-05	1.50385	5.28110808991296e-06	0.000518406	6.64960647668066e-05	-15038.5	9.99999999990897e-05	1.50385	1	1	1	-1	9.99999999997669e-05	0.0001	1
CNAG_00033	5.30413443027263e-06	0.000818101	0.000206113	-4851.71	1e-04	0.485171	5.30413443027275e-06	0.000943499	0.000206113	-4851.71	9.99999999999889e-05	0.485171	5.30413443027262e-06	0.000813362	0.000206113	-4851.71	0.0001	0.485171	0.000666562	0.0294945	0.30478	-3.28105	0.147871	0.485171	5.3041344302726e-06	0.00078625	0.000206113	-4851.71	9.99999999999889e-05	0.485171	5.30413443027275e-06	0.00077336	0.000206113	-4851.71	9.99999999999889e-05	0.485171	5.30413443027291e-06	0.000518406	0.000206113	-4851.71	9.99999999999779e-05	0.485171	1	1	1	-1	9.99999999999889e-05	1e-04	1
CNAG_04210	5.3350408986204e-06	0.000818101	17.424	17.424	393.293	22.5719	8.64025528865603e-05	0.00711541	10.578	10.578	238.766	22.5719	9.34170485492346e-06	0.00132899	20.2809	20.2809	457.777	22.5719	8.91074246468677e-07	0.000172287	28.3607	28.3607	640.154	22.5719	2.50852772868571e-06	0.000437468	19.8181	19.8181	447.331	22.5719	5.54606577331665e-06	0.000790408	16.7217	16.7217	377.44	22.5719	0.000771344	0.0145655	6.40358	6.40358	144.541	22.5719	0.266568	0.920059	0.607095	-1.64719	238.766	393.293	0.818149
CNAG_07853	5.59879488927076e-06	0.000843995	1.76033975560034e-05	-56807.2	0.0001	5.68072	0.000611428	0.0312531	0.239903	-4.16835	1.36282	5.68072	5.59879488927076e-06	0.000843995	1.76033975561187e-05	-56807.2	0.0001	5.68072	5.59879488927076e-06	0.000873608	1.76033975561187e-05	-56807.2	0.0001	5.68072	5.59879488927076e-06	0.000816323	1.76033975561187e-05	-56807.2	0.0001	5.68072	5.59879488927077e-06	0.000790408	1.7603397555806e-05	-56807.2	9.99999999997669e-05	5.68072	5.59879488927088e-06	0.000541257	1.76033975557649e-05	-56807.2	9.99999999995338e-05	5.68072	0.0692182	0.779718	13628.2	13628.2	1.36282	0.0001	1
CNAG_12800	8.66134607291949e-06	0.0012839	2.66883064402158e-05	-37469.6	0.0001	3.74696	0.000959516	0.0417092	0.3507	-2.85144	1.31406	3.74696	8.66134607291949e-06	0.0012839	2.66883064401536e-05	-37469.6	0.0001	3.74696	8.66134607296255e-06	0.0012839	2.66883064403907e-05	-37469.6	0.0001	3.74696	8.66134607369265e-06	0.00122276	2.668830644205e-05	-37469.6	0.0001	3.74696	8.66134607291953e-06	0.00118514	2.66883064396796e-05	-37469.6	9.99999999997669e-05	3.74696	8.66134607385895e-06	0.000747903	2.66883064419878e-05	-37469.6	0.0001	3.74696	0.0690356	0.779718	13140.6	13140.6	1.31406	0.0001	1
CNAG_06346	8.90750952257618e-06	0.00129874	3.86402	3.86402	4518.67	1169.42	0.000303251	0.0189938	2.93181	2.93181	3428.52	1169.42	1.31190898689958e-05	0.0016434	3.94211	3.94211	4609.98	1169.42	0.0247764	0.356572	1.93026	1.93026	2257.29	1169.42	0.000343609	0.0165498	2.73822	2.73822	3202.13	1169.42	0.00273659	0.0625941	2.24365	2.24365	2623.77	1169.42	1.81518936704869e-09	6.64227505682642e-07	0.104732	-9.54822	122.475	1169.42	0.165913	0.920059	0.758746	-1.31796	3428.52	4518.67	0.874566
CNAG_06731	9.26634919285883e-06	0.00132927	5.25277750632591e-05	-19037.5	0.000100001	1.90377	9.27039568137525e-06	0.00158559	5.25441082103392e-05	-19031.6	0.000100032	1.90377	9.2662134798944e-06	0.00132899	5.25272273629231e-05	-19037.7	0.0001	1.90377	9.2662134798944e-06	0.00134824	5.25272273629231e-05	-19037.7	0.0001	1.90377	9.26621347989449e-06	0.00128771	5.25272273629231e-05	-19037.7	0.0001	1.90377	9.2662134798945e-06	0.00124869	5.25272273625731e-05	-19037.7	9.99999999997669e-05	1.90377	9.26808246354613e-06	0.000777645	5.25347708580574e-05	-19035	0.000100014	1.90377	0.999858	1	1.00031	1.00031	0.000100032	0.000100001	0.999995
CNAG_06578	9.66054584437048e-06	0.00135187	0.281685	-3.55006	570.426	2025.05	1.31783779908938e-07	4.18601763753607e-05	0.181879	-5.49817	368.313	2025.05	4.36595676238308e-05	0.00369817	0.304206	-3.28724	616.033	2025.05	4.44654912608187e-05	0.00414069	0.311835	-3.20683	631.481	2025.05	0.000327262	0.0161922	0.373594	-2.6767	756.546	2025.05	1.99101054955527e-05	0.0021335	0.281873	-3.5477	570.806	2025.05	1.40269730560526e-07	2.65438081618154e-05	0.171302	-5.83763	346.896	2025.05	0.0766767	0.78319	0.645681	-1.54875	368.313	570.426	0.543615
CNAG_03772	9.72787183614734e-06	0.00135187	12.1788	12.1788	5640.35	463.128	0.00022852	0.0155866	8.11774	8.11774	3759.55	463.128	2.1314688189967e-06	0.000421273	15.2867	15.2867	7079.71	463.128	2.52866347628407e-05	0.00275358	12.2998	12.2998	5696.38	463.128	2.90016261253435e-05	0.00271547	10.76	10.76	4983.23	463.128	1.75066197216565e-05	0.00204873	11.4503	11.4503	5302.95	463.128	0.000242751	0.00700984	6.82697	6.82697	3161.76	463.128	0.213058	0.920059	0.666546	-1.50027	3759.55	5640.35	0.531428
CNAG_12208	1.06504634083132e-05	0.0014383	0.00242482	-412.402	0.0022562	0.930463	8.1842815649345e-07	0.000202197	0.000107473	-9304.63	9.99999999999889e-05	0.930463	8.18428156493428e-07	0.000191555	0.000107473	-9304.63	9.99999999999889e-05	0.930463	8.18428208205114e-07	0.000161758	0.000107473	-9304.63	0.0001	0.930463	8.18428156493439e-07	0.000165434	0.000107473	-9304.63	9.99999999999889e-05	0.930463	8.18428156493439e-07	0.000169281	0.000107473	-9304.63	9.99999999999889e-05	0.930463	7.53919840030232e-06	0.000657389	0.00142697	-700.788	0.00132774	0.930463	0.289797	0.920059	0.0443223	-22.562	9.99999999999889e-05	0.0022562	0.289797
rna-XR_001045708.1	1.06732249898369e-05	0.0014383	9.58609551693814e-06	-104318	0.0001	10.4318	0.000191626	0.0135263	0.0044414	-225.154	0.0463317	10.4318	1.06732249898369e-05	0.00146152	9.5860955169158e-06	-104318	0.0001	10.4318	1.06732249898369e-05	0.00148325	9.5860955169158e-06	-104318	0.0001	10.4318	1.06732249898369e-05	0.00146043	9.5860955169158e-06	-104318	0.0001	10.4318	0.000480401	0.0209445	0.0435529	-22.9606	0.454334	10.4318	1.06732249898369e-05	0.000870896	9.58609551791516e-06	-104318	0.0001	10.4318	0.253325	0.920059	463.317	463.317	0.0463317	0.0001	1
CNAG_02201	1.09252785603384e-05	0.00145029	2.7055614139806e-05	-36960.9	0.0001	3.69609	0.00122026	0.0491085	0.358002	-2.79328	1.32321	3.69609	1.09252785603384e-05	0.00147226	2.7055614139743e-05	-36960.9	0.0001	3.69609	1.09252785603384e-05	0.00149491	2.7055614139743e-05	-36960.9	0.0001	3.69609	1.09252785603384e-05	0.00147226	2.7055614139743e-05	-36960.9	0.0001	3.69609	1.09252785603384e-05	0.00145029	2.70556141398631e-05	-36960.9	0.0001	3.69609	1.09252785603386e-05	0.0008754	2.70556141394396e-05	-36960.9	9.99999999990897e-05	3.69609	0.0687771	0.779718	13232.1	13232.1	1.32321	0.0001	1
CNAG_04357	1.1331333338415e-05	0.00146513	2.55933807143333e-05	-39072.6	1e-04	3.90726	1.1331333338415e-05	0.00187211	2.55933807145009e-05	-39072.6	0.0001	3.90726	1.13313333384149e-05	0.00148668	2.55933807145009e-05	-39072.6	0.0001	3.90726	1.1331333338415e-05	0.00150887	2.55933807145009e-05	-39072.6	0.0001	3.90726	0.00138597	0.0398859	0.528249	-1.89305	2.06401	3.90726	1.13392096264562e-05	0.00146513	2.56072335956582e-05	-39051.5	0.000100054	3.90726	1.13313333384152e-05	0.000894637	2.55933807143276e-05	-39072.6	9.99999999999779e-05	3.90726	1	1	1	1	0.0001	1e-04	1
CNAG_02102	1.1366534191092e-05	0.00146513	2.75370772409675e-05	-36314.7	0.0001	3.63147	1.1366534191092e-05	0.00187211	2.75370772406588e-05	-36314.7	9.99999999997669e-05	3.63147	1.1366534191092e-05	0.00148668	2.75370772411479e-05	-36314.7	0.0001	3.63147	1.1366534191092e-05	0.00150887	2.75370772411479e-05	-36314.7	0.0001	3.63147	0.00133153	0.0388283	0.456899	-2.18867	1.65921	3.63147	1.13665341910921e-05	0.00146513	2.75370772406588e-05	-36314.7	9.99999999997669e-05	3.63147	1.13665341910922e-05	0.000894637	2.75370772405946e-05	-36314.7	9.99999999995338e-05	3.63147	1	1	1	-1	9.99999999997669e-05	0.0001	1
CNAG_02551	1.21072915412307e-05	0.00153832	0.000222414	-4496.13	0.0001	0.449613	1.2107291541231e-05	0.00195786	0.000222414	-4496.13	9.99999999999889e-05	0.449613	1.21072915412306e-05	0.00156061	0.000222414	-4496.13	0.0001	0.449613	1.21072915412306e-05	0.00158356	0.000222414	-4496.13	0.0001	0.449613	1.21072915412306e-05	0.0016072	0.000222414	-4496.13	0.0001	0.449613	1.21072915412307e-05	0.00153832	0.000222414	-4496.13	9.99999999999889e-05	0.449613	0.000763402	0.0145232	0.142962	-6.99489	0.0642773	0.449613	1	1	1	-1	9.99999999999889e-05	0.0001	1
CNAG_12741	1.40124399737525e-05	0.00175036	3.57163372367298e-05	-27998.4	0.0001	2.79984	1.56285907118325e-05	0.00224195	3.90951639674895e-05	-25578.6	0.00010946	2.79984	1.40124399737525e-05	0.00170721	3.57163372366466e-05	-27998.4	0.0001	2.79984	0.000654952	0.0292136	0.0695037	-14.3877	0.194599	2.79984	1.40124399737525e-05	0.00177502	3.57163372366466e-05	-27998.4	0.0001	2.79984	0.000203451	0.0121443	0.0050472	-198.13	0.0141314	2.79984	1.40124399737527e-05	0.00102153	3.57163372360875e-05	-27998.4	9.99999999990897e-05	2.79984	0.964658	1	1.0946	1.0946	0.00010946	0.0001	1
CNAG_12077	1.41697968473909e-05	0.00175036	0.000113011	-8848.71	0.0001	0.884871	1.4169796847391e-05	0.00213604	0.000113011	-8848.71	9.99999999999889e-05	0.884871	0.000195905	0.0108822	0.00719185	-139.046	0.00636386	0.884871	1.41697968473909e-05	0.00180037	0.000113011	-8848.71	0.0001	0.884871	1.41697968473909e-05	0.00177502	0.000113011	-8848.71	0.0001	0.884871	1.46153828092806e-05	0.00180541	0.000115445	-8662.15	0.000102154	0.884871	1.41697968473914e-05	0.0010246	0.000113011	-8848.71	0.0001	0.884871	1	1	1	-1	9.99999999999889e-05	0.0001	0.298383
CNAG_05072	1.45509918825351e-05	0.00177283	6.95893474337542e-05	-14370	1e-04	1.437	1.45509918825353e-05	0.00215694	6.95893474335921e-05	-14370	9.99999999997669e-05	1.437	1.45509918825351e-05	0.00174887	6.95893474337466e-05	-14370	9.99999999999889e-05	1.437	1.45509918825351e-05	0.00182277	6.95893474337466e-05	-14370	9.99999999999889e-05	1.437	0.00138489	0.0398859	0.358981	-2.78566	0.515856	1.437	1.45509918825352e-05	0.00180541	6.95893474335921e-05	-14370	9.99999999997669e-05	1.437	1.45509918825355e-05	0.00103533	6.95893474331208e-05	-14370	9.99999999990897e-05	1.437	1	1	1	-1	9.99999999997669e-05	1e-04	1
CNAG_07869	1.50268865201321e-05	0.00180607	178.499	178.499	436.085	2.44306	6.14441899275334e-07	0.000160731	275.961	275.961	674.189	2.44306	1.06185832286206e-06	0.000235364	198.607	198.607	485.209	2.44306	3.65972649447648e-06	0.000602771	166.188	166.188	406.008	2.44306	1.90845821633864e-06	0.000346405	164.82	164.82	402.664	2.44306	7.77328936771354e-06	0.00108024	114.839	114.839	280.558	2.44306	5.62298731343646e-05	0.00260473	59.6276	59.6276	145.674	2.44306	0.190203	0.920059	1.546	1.546	674.189	436.085	0.27742
rna-XR_001046004.1	1.5454233416117e-05	0.00183267	6.01687283905553e-05	-16619.9	9.99999999999889e-05	1.66199	1.5454233416117e-05	0.00224195	6.01687283904217e-05	-16619.9	9.99999999997669e-05	1.66199	1.5454233416117e-05	0.00180855	6.01687283904217e-05	-16619.9	9.99999999997669e-05	1.66199	1.5454233416117e-05	0.00190903	6.01687283904217e-05	-16619.9	9.99999999997669e-05	1.66199	1.5454233416117e-05	0.00190903	6.01687283904217e-05	-16619.9	9.99999999997669e-05	1.66199	1.54542334161171e-05	0.00188288	6.01687283904217e-05	-16619.9	9.99999999997669e-05	1.66199	0.00162817	0.0226974	0.386207	-2.58929	0.641873	1.66199	1	1	1	-1	9.99999999997669e-05	9.99999999999889e-05	1
CNAG_13100	1.63933692982652e-05	0.00191846	0.000527322	-1896.37	0.0001	0.189637	1.63933692982657e-05	0.00231433	0.000527322	-1896.37	9.99999999999889e-05	0.189637	1.63933692982651e-05	0.00189354	0.000527322	-1896.37	0.0001	0.189637	1.63933692982651e-05	0.0019973	0.000527322	-1896.37	0.0001	0.189637	1.63933692982651e-05	0.00197878	0.000527322	-1896.37	0.0001	0.189637	1.63933692982655e-05	0.00197031	0.000527322	-1896.37	9.99999999999889e-05	0.189637	1.63933692982666e-05	0.00113025	0.000527322	-1896.37	0.0001	0.189637	1	1	1	-1	9.99999999999889e-05	0.0001	1
rna-XR_001045482.1	1.69290735364151e-05	0.00195542	7.27583325409429e-05	-13744.1	1e-04	1.37441	1.69290735364155e-05	0.00235261	7.27583325414196e-05	-13744.1	0.0001	1.37441	1.69290735364151e-05	0.00193035	7.27583325410964e-05	-13744.1	0.0001	1.37441	0.00185872	0.063828	0.524813	-1.90544	0.721309	1.37441	1.69290735364151e-05	0.00200756	7.27583325409349e-05	-13744.1	9.99999999999889e-05	1.37441	1.69290735364153e-05	0.00200756	7.27583325414196e-05	-13744.1	0.0001	1.37441	1.69290735364155e-05	0.00115821	7.27583325410884e-05	-13744.1	0.0001	1.37441	1	1	1	1	0.0001	1e-04	1
CNAG_07912	1.87830208875183e-05	0.00205861	3.86519379802213e-06	-258719	9.99999999962142e-05	25.8719	1.87830208875184e-05	0.00249338	3.86519379829676e-06	-258719	0.0001	25.8719	1.87830208875182e-05	0.0020525	3.86519379829676e-06	-258719	0.0001	25.8719	1.87830208875183e-05	0.00224323	3.86519379829676e-06	-258719	0.0001	25.8719	1.87830208875183e-05	0.00208403	3.86519379829676e-06	-258719	0.0001	25.8719	1.87830208875184e-05	0.00208403	3.86519379829676e-06	-258719	0.0001	25.8719	0.002795	0.0314508	1.65703	1.65703	42.8706	25.8719	1	1	1	1	0.0001	9.99999999962142e-05	1
CNAG_12526	1.89234046226969e-05	0.00205861	2.80827917633153e-05	-35609	0.0001	3.5609	0.0117778	0.190112	0.40051	-2.49682	1.42617	3.5609	1.89234046226968e-05	0.0020525	2.80827917632499e-05	-35609	0.0001	3.5609	0.000184265	0.0117903	0.00199132	-502.18	0.00709088	3.5609	1.89234046226969e-05	0.00208403	2.80827917632499e-05	-35609	0.0001	3.5609	1.89234046226969e-05	0.00208403	2.80827917633746e-05	-35609	0.0001	3.5609	1.89234046226971e-05	0.00124122	2.8082791762935e-05	-35609	9.99999999990897e-05	3.5609	0.0147749	0.775003	14261.7	14261.7	1.42617	0.0001	1
CNAG_13057	1.89797756267683e-05	0.00205861	3.05018722420302e-05	-32784.9	0.0001	3.27849	0.00730732	0.141593	0.363523	-2.75086	1.1918	3.27849	0.000113431	0.00710463	0.000688174	-1453.12	0.00225617	3.27849	9.61858119051039e-05	0.00712897	0.000475373	-2103.61	0.0015585	3.27849	1.89797756267684e-05	0.00208403	3.05018722419591e-05	-32784.9	0.0001	3.27849	1.89797765827005e-05	0.00208403	3.0501873451577e-05	-32784.9	0.0001	3.27849	1.89797756267683e-05	0.00124122	3.0501872241888e-05	-32784.9	0.0001	3.27849	0.0234323	0.775003	11918	11918	1.1918	0.0001	0.476102
CNAG_06827	2.04992010549252e-05	0.00219662	1.05788089376011e-06	-945286	0.0001	94.5286	0.000667641	0.0333177	0.0185359	-53.9494	1.75217	94.5286	2.0499201054925e-05	0.00219662	1.05788089379769e-06	-945286	0.0001	94.5286	2.04992010549252e-05	0.00236779	1.05788089379769e-06	-945286	0.0001	94.5286	2.04992010549252e-05	0.00222341	1.05788089379769e-06	-945286	0.0001	94.5286	2.0499201054925e-05	0.00217047	1.05788089349703e-06	-945286	0.0001	94.5286	0.000777717	0.0146547	0.0298735	-33.4745	2.8239	94.5286	0.172919	0.920059	17521.7	17521.7	1.75217	0.0001	1
CNAG_12210	2.09925391882194e-05	0.00222271	2.88655753759191e-06	-346433	0.0001	34.6433	0.0085648	0.15546	0.106537	-9.38642	3.69079	34.6433	2.09925391882193e-05	0.00222271	2.88655753748263e-06	-346433	0.0001	34.6433	0.00843638	0.173165	0.0405411	-24.6663	1.40448	34.6433	2.09925391882193e-05	0.00224949	2.88655753748263e-06	-346433	0.0001	34.6433	2.09925391882194e-05	0.00219656	2.88655753748263e-06	-346433	0.0001	34.6433	2.09925391882195e-05	0.00134322	2.88655753675804e-06	-346433	9.99999999782176e-05	34.6433	0.0220822	0.775003	36907.9	36907.9	3.69079	0.0001	1
CNAG_12903	2.34779275126587e-05	0.0023536	0.000145851	-6856.33	0.0001	0.685633	8.99635209018406e-05	0.00734069	0.0008334	-1199.9	0.000571406	0.685633	2.34779275126582e-05	0.00238035	0.000145851	-6856.33	9.99999999999889e-05	0.685633	2.34779275126582e-05	0.00265152	0.000145851	-6856.33	9.99999999999889e-05	0.685633	0.00276286	0.0630449	0.75238	-1.32912	0.515856	0.685633	2.34779275126582e-05	0.0023536	0.000145851	-6856.33	9.99999999999889e-05	0.685633	2.3477927512659e-05	0.00145466	0.000145851	-6856.33	0.0001	0.685633	0.591527	1	5.71406	5.71406	0.000571406	0.0001	1
CNAG_02544	2.35518798857855e-05	0.0023536	3.71495815297165e-05	-26918.2	0.0001	2.69182	0.00318653	0.0894039	1.24934	1.24934	3.36299	2.69182	2.35518798857853e-05	0.00238035	3.71495815296299e-05	-26918.2	0.0001	2.69182	2.35518798857853e-05	0.00265152	3.71495815296299e-05	-26918.2	0.0001	2.69182	2.35518798857854e-05	0.00240771	3.71495815296299e-05	-26918.2	0.0001	2.69182	2.35518798857853e-05	0.0023536	3.7149581529465e-05	-26918.2	9.99999999997669e-05	2.69182	2.35518798857857e-05	0.00145466	3.71495815288835e-05	-26918.2	9.99999999982016e-05	2.69182	0.0586742	0.775003	33629.9	33629.9	3.36299	0.0001	1
CNAG_01683	2.52555104314189e-05	0.00245428	0.069873	-14.3117	147.257	2107.49	4.88232332168822e-05	0.00506939	0.0725415	-13.7852	152.88	2107.49	1.06812175059214e-05	0.00146152	0.0816703	-12.2444	172.119	2107.49	4.05713406354275e-05	0.00392219	0.0753856	-13.2651	158.874	2107.49	2.14172522190302e-05	0.00226768	0.061086	-16.3704	128.738	2107.49	0.000150832	0.00972102	0.108274	-9.2358	228.187	2107.49	0.0024294	0.0291683	0.1955	-5.11509	412.014	2107.49	0.791346	1	1.03819	1.03819	152.88	147.257	0.727542
rna-XR_001046138.1	2.53871986720146e-05	0.00245428	2.80973466754168e-05	-35590.5	1e-04	3.55905	2.53871986720145e-05	0.00318019	2.80973466753513e-05	-35590.5	9.99999999997669e-05	3.55905	2.53871986720143e-05	0.00248385	2.80973466753513e-05	-35590.5	9.99999999997669e-05	3.55905	2.53871986720939e-05	0.00275358	2.80973466754761e-05	-35590.5	0.0001	3.55905	2.53871986720146e-05	0.00253701	2.80973466753513e-05	-35590.5	9.99999999997669e-05	3.55905	0.00333616	0.0705586	1.21891	1.21891	4.33816	3.55905	2.53871986720143e-05	0.00153601	2.80973466769079e-05	-35590.5	0.0001	3.55905	1	1	1	-1	9.99999999997669e-05	1e-04	1
CNAG_12860	2.53871986720146e-05	0.00245428	2.80973466754168e-05	-35590.5	1e-04	3.55905	2.53871986720145e-05	0.00318019	2.80973466753513e-05	-35590.5	9.99999999997669e-05	3.55905	2.53871986720143e-05	0.00248385	2.80973466753513e-05	-35590.5	9.99999999997669e-05	3.55905	2.53871986720939e-05	0.00275358	2.80973466754761e-05	-35590.5	0.0001	3.55905	2.53871986720146e-05	0.00253701	2.80973466753513e-05	-35590.5	9.99999999997669e-05	3.55905	0.00333616	0.0705586	1.21891	1.21891	4.33816	3.55905	2.53871986720143e-05	0.00153601	2.80973466769079e-05	-35590.5	0.0001	3.55905	1	1	1	-1	9.99999999997669e-05	1e-04	1
CNAG_13090	2.6306111217942e-05	0.00248901	0.000149594	-6684.77	0.0001	0.668477	2.63061112179424e-05	0.00320502	0.000149594	-6684.77	9.99999999997669e-05	0.668477	2.6306111217942e-05	0.00251577	0.000149594	-6684.77	0.0001	0.668477	0.0025955	0.0796014	0.539591	-1.85325	0.360705	0.668477	2.6306111217942e-05	0.00257106	0.000149594	-6684.77	0.0001	0.668477	2.63061112179422e-05	0.00257106	0.000149594	-6684.77	9.99999999997669e-05	0.668477	2.63061112179428e-05	0.00154945	0.000149594	-6684.77	9.99999999996449e-05	0.668477	1	1	1	-1	9.99999999997669e-05	0.0001	1
rna-XR_001046321.1	2.6306111217942e-05	0.00248901	0.000149594	-6684.77	0.0001	0.668477	2.63061112179424e-05	0.00320502	0.000149594	-6684.77	9.99999999997669e-05	0.668477	2.6306111217942e-05	0.00251577	0.000149594	-6684.77	0.0001	0.668477	0.0025955	0.0796014	0.539591	-1.85325	0.360705	0.668477	2.6306111217942e-05	0.00257106	0.000149594	-6684.77	0.0001	0.668477	2.63061112179422e-05	0.00257106	0.000149594	-6684.77	9.99999999997669e-05	0.668477	2.63061112179428e-05	0.00154945	0.000149594	-6684.77	9.99999999996449e-05	0.668477	1	1	1	-1	9.99999999997669e-05	0.0001	1
rna-XR_001045787.1	2.78123100437203e-05	0.00260382	0.000304986	-3278.84	1e-04	0.327884	2.7812310043721e-05	0.00334274	0.000304986	-3278.84	9.99999999999889e-05	0.327884	2.78123100437204e-05	0.00263152	0.000304986	-3278.84	9.99999999999889e-05	0.327884	2.78123100437204e-05	0.00298027	0.000304986	-3278.84	9.99999999999889e-05	0.327884	2.78123100437204e-05	0.00265981	0.000304986	-3278.84	9.99999999999889e-05	0.327884	2.7812310043721e-05	0.00263152	0.000304986	-3278.84	9.99999999999889e-05	0.327884	2.78123100437218e-05	0.00159589	0.000304986	-3278.84	0.0001	0.327884	1	1	1	-1	9.99999999999889e-05	1e-04	1
CNAG_05168	2.90048863091173e-05	0.00268718	6.16627016533541e-06	-162173	1e-04	16.2173	0.000648131	0.0329399	0.0120103	-83.2616	0.194775	16.2173	2.90048863091173e-05	0.00268718	6.16627016532104e-06	-162173	9.99999999997669e-05	16.2173	0.00143614	0.0519227	0.112443	-8.89342	1.82351	16.2173	2.90048863091173e-05	0.00271547	6.16627016532104e-06	-162173	9.99999999997669e-05	16.2173	2.90048863091171e-05	0.00271547	6.16627016510197e-06	-162173	9.99999999962142e-05	16.2173	2.90048863091174e-05	0.00163272	6.16627016552574e-06	-162173	0.0001	16.2173	0.222741	0.920059	1947.75	1947.75	0.194775	1e-04	1
CNAG_05448	3.07789956717173e-05	0.00282215	9.20763177641667e-05	-10860.6	1e-04	1.08606	3.0778995671718e-05	0.00364998	9.20763177641566e-05	-10860.6	9.99999999999889e-05	1.08606	3.07789956717173e-05	0.00282215	9.20763177641566e-05	-10860.6	9.99999999999889e-05	1.08606	3.07789956717173e-05	0.00317599	9.20763177641566e-05	-10860.6	9.99999999999889e-05	1.08606	3.07789956717173e-05	0.00285155	9.20763177641566e-05	-10860.6	9.99999999999889e-05	1.08606	3.07789956717176e-05	0.00285155	9.20763177641566e-05	-10860.6	9.99999999999889e-05	1.08606	3.07789956717191e-05	0.00171093	9.20763177641464e-05	-10860.6	9.99999999999779e-05	1.08606	1	1	1	-1	9.99999999999889e-05	1e-04	1
CNAG_12710	3.58001535678189e-05	0.00324905	3.53569882780956e-05	-28283	0.0001	2.8283	0.00101448	0.0435885	0.0390196	-25.6282	0.110359	2.8283	3.58001535678187e-05	0.00321623	3.53569882780132e-05	-28283	0.0001	2.8283	3.58001535678188e-05	0.0035776	3.53569882780132e-05	-28283	0.0001	2.8283	0.00108475	0.0351737	0.0459495	-21.763	0.129959	2.8283	3.58001535678189e-05	0.00328254	3.53569882781703e-05	-28283	0.0001	2.8283	3.58001535678195e-05	0.00191811	3.53569882777738e-05	-28283	9.99999999995338e-05	2.8283	0.190414	0.920059	1103.59	1103.59	0.110359	0.0001	1
CNAG_04691	4.03373789691132e-05	0.00358761	8.25884226893311e-05	-12108.2	0.0001	1.21082	0.00505055	0.118769	1.50259	1.50259	1.81937	1.21082	4.03373789691134e-05	0.00351726	8.2588422689322e-05	-12108.2	0.0001	1.21082	4.03373789691134e-05	0.00392219	8.2588422689322e-05	-12108.2	0.0001	1.21082	4.03373789691134e-05	0.00358761	8.2588422689322e-05	-12108.2	0.0001	1.21082	4.03373789691134e-05	0.00362385	8.25884226887719e-05	-12108.2	9.99999999997669e-05	1.21082	4.03373789691141e-05	0.00207376	8.2588422688396e-05	-12108.2	9.99999999993118e-05	1.21082	0.0617439	0.775003	18193.7	18193.7	1.81937	0.0001	1
CNAG_12136	4.11202702474926e-05	0.00362103	0.00012918	-7741.11	0.0001	0.774111	6.73460449112042e-05	0.006112	0.000198539	-5036.8	0.000153691	0.774111	0.00278048	0.0525303	0.157982	-6.32985	0.122295	0.774111	4.11202705266901e-05	0.00393251	0.00012918	-7741.11	0.0001	0.774111	4.1120270244479e-05	0.00362103	0.00012918	-7741.11	0.0001	0.774111	4.11203361883458e-05	0.00365724	0.000129181	-7741.1	0.0001	0.774111	4.112027024448e-05	0.00210186	0.00012918	-7741.11	0.0001	0.774111	0.843572	1	1.53691	1.53691	0.000153691	0.0001	0.101403
CNAG_05443	4.32807180209292e-05	0.00377391	0.000196038	-5101.05	0.0001	0.510105	4.32807180209301e-05	0.00487985	0.000196038	-5101.05	9.99999999999889e-05	0.510105	4.3280718020929e-05	0.00369817	0.000196038	-5101.05	0.0001	0.510105	4.3280718020929e-05	0.00409509	0.000196038	-5101.05	0.0001	0.510105	4.3280718020929e-05	0.00377391	0.000196038	-5101.05	0.0001	0.510105	4.32807180209296e-05	0.00381127	0.000196038	-5101.05	9.99999999999889e-05	0.510105	4.32807180209316e-05	0.00218715	0.000196038	-5101.05	0.0001	0.510105	1	1	1	-1	9.99999999999889e-05	0.0001	1
rna-XR_001046405.1	4.51592831522137e-05	0.00386199	0.000360801	-2771.61	0.0001	0.277161	4.51592831522148e-05	0.00489813	0.000360801	-2771.61	9.99999999999889e-05	0.277161	4.51592831522137e-05	0.00375371	0.000360801	-2771.61	0.0001	0.277161	4.51592831522137e-05	0.00414069	0.000360801	-2771.61	0.0001	0.277161	4.51592831522137e-05	0.00386199	0.000360801	-2771.61	0.0001	0.277161	4.51592831522143e-05	0.00382521	0.000360801	-2771.61	9.99999999999889e-05	0.277161	4.5159283152217e-05	0.00224384	0.000360801	-2771.61	9.99999999999224e-05	0.277161	1	1	1	-1	9.99999999999889e-05	0.0001	1
CNAG_13129	4.51592831522137e-05	0.00386199	0.000360801	-2771.61	0.0001	0.277161	4.51592831522148e-05	0.00489813	0.000360801	-2771.61	9.99999999999889e-05	0.277161	4.51592831522137e-05	0.00375371	0.000360801	-2771.61	0.0001	0.277161	4.51592831522137e-05	0.00414069	0.000360801	-2771.61	0.0001	0.277161	4.51592831522137e-05	0.00386199	0.000360801	-2771.61	0.0001	0.277161	4.51592831522143e-05	0.00382521	0.000360801	-2771.61	9.99999999999889e-05	0.277161	4.5159283152217e-05	0.00224384	0.000360801	-2771.61	9.99999999999224e-05	0.277161	1	1	1	-1	9.99999999999889e-05	0.0001	1
CNAG_03825	4.67100700255453e-05	0.00394712	6.47822114595292e-05	-15436.3	0.0001	1.54363	4.67100700255453e-05	0.00500529	6.47822114598097e-05	-15436.3	0.0001	1.54363	4.67100700255447e-05	0.00383848	6.47822114595221e-05	-15436.3	0.0001	1.54363	4.67100700255448e-05	0.00423918	6.47822114595221e-05	-15436.3	0.0001	1.54363	4.67100700255451e-05	0.00395657	6.47822114595221e-05	-15436.3	0.0001	1.54363	0.00534306	0.0907263	1.38958	1.38958	2.145	1.54363	4.67100700255451e-05	0.002308	6.47822114583642e-05	-15436.3	9.99999999984236e-05	1.54363	1	1	1	1	0.0001	0.0001	1
CNAG_13155	4.7042304542463e-05	0.00394712	1.14786911231325e-05	-87117.9	0.0001	8.71179	0.00188269	0.0631875	0.0927793	-10.7783	0.808274	8.71179	4.70423045424627e-05	0.00383848	1.14786911231058e-05	-87117.9	0.0001	8.71179	0.000138973	0.00950791	8.13621245566231e-05	-12290.7	0.00070881	8.71179	0.0140444	0.165192	0.0242939	-41.1626	0.211644	8.71179	4.7042304542463e-05	0.00394712	1.14786911229019e-05	-87117.9	9.99999999997669e-05	8.71179	4.70423045424627e-05	0.00231157	1.14786911245063e-05	-87117.9	0.0001	8.71179	0.149543	0.920059	8082.74	8082.74	0.808274	0.0001	1
CNAG_06810	5.33716796914136e-05	0.00443633	7.36007809298948e-05	-13586.8	1e-04	1.35868	0.00131657	0.0502555	0.0406493	-24.6007	0.0552294	1.35868	5.33716796914138e-05	0.00421846	7.36007809298867e-05	-13586.8	9.99999999999889e-05	1.35868	5.33716796914137e-05	0.00469988	7.36007809298867e-05	-13586.8	9.99999999999889e-05	1.35868	5.33716796914137e-05	0.00439526	7.36007809298867e-05	-13586.8	9.99999999999889e-05	1.35868	5.33716796914146e-05	0.00435493	7.36007809297233e-05	-13586.8	9.99999999997669e-05	1.35868	5.33716796914159e-05	0.00255208	7.36007809295517e-05	-13586.8	9.99999999995338e-05	1.35868	0.208659	0.920059	552.294	552.294	0.0552294	1e-04	1
CNAG_12933	5.49669791397588e-05	0.00452663	2.04854356503702e-06	-488152	0.0001	48.8152	5.49669791626868e-05	0.00549299	2.04854356583304e-06	-488152	0.0001	48.8152	6.07876921459753e-05	0.0046209	2.30891999706333e-06	-433103	0.00011271	48.8152	5.49669791397588e-05	0.00478611	2.04854356495969e-06	-488152	0.0001	48.8152	0.00113438	0.0357773	0.0110932	-90.145	0.541518	48.8152	0.000758277	0.0284995	0.00302884	-330.159	0.147853	48.8152	0.0012282	0.0193339	0.0143443	-69.7139	0.700222	48.8152	1	1	1	1	0.0001	0.0001	0.967899
rna-XR_001045989.1	5.60227925510328e-05	0.00457125	8.16152273366117e-05	-12252.6	0.0001	1.22526	5.60227925510341e-05	0.0055363	8.1615227336059e-05	-12252.6	9.99999999997669e-05	1.22526	5.60227925510328e-05	0.00433275	8.16152273366027e-05	-12252.6	0.0001	1.22526	5.60227925510328e-05	0.00479103	8.16152273366027e-05	-12252.6	0.0001	1.22526	5.60227925510328e-05	0.0045297	8.16152273366027e-05	-12252.6	0.0001	1.22526	5.60227925510335e-05	0.0045297	8.1615227336059e-05	-12252.6	9.99999999997669e-05	1.22526	5.60227925510357e-05	0.00260473	8.16152273358688e-05	-12252.6	9.99999999995338e-05	1.22526	1	1	1	-1	9.99999999997669e-05	0.0001	1
CNAG_00476	6.17870169935462e-05	0.00499576	0.000116101	-8613.17	1e-04	0.861317	6.17870169935471e-05	0.00578457	0.000116101	-8613.17	9.99999999999889e-05	0.861317	6.17870169935461e-05	0.00465707	0.000116101	-8613.17	0.0001	0.861317	0.00541453	0.129454	0.89829	-1.11323	0.773712	0.861317	6.17870169935462e-05	0.00490655	0.000116101	-8613.17	9.99999999999889e-05	0.861317	6.17870169935464e-05	0.00486313	0.000116101	-8613.17	9.99999999999889e-05	0.861317	6.178701699355e-05	0.00278951	0.000116101	-8613.17	0.0001	0.861317	1	1	1	-1	9.99999999999889e-05	1e-04	1
CNAG_12345	6.57237697517391e-05	0.00511463	4.41559685372595e-05	-22647	0.0001	2.2647	6.57239646625818e-05	0.00602628	4.41560764176991e-05	-22646.9	0.0001	2.2647	6.57237697517391e-05	0.00478466	4.41559685371566e-05	-22647	0.0001	2.2647	6.57237697517391e-05	0.00531407	4.41559685371566e-05	-22647	0.0001	2.2647	0.00201353	0.052137	0.0701471	-14.2558	0.158862	2.2647	0.00222015	0.0566587	0.0897341	-11.144	0.203221	2.2647	6.57237697517391e-05	0.00285078	4.41559685368576e-05	-22647	9.99999999995338e-05	2.2647	0.999999	1	1	1	0.0001	0.0001	1
rna-XR_001045676.1	6.57237697517391e-05	0.00511463	4.41559685372595e-05	-22647	0.0001	2.2647	6.57239646625818e-05	0.00602628	4.41560764176991e-05	-22646.9	0.0001	2.2647	6.57237697517391e-05	0.00478466	4.41559685371566e-05	-22647	0.0001	2.2647	6.57237697517391e-05	0.00531407	4.41559685371566e-05	-22647	0.0001	2.2647	0.00201353	0.052137	0.0701471	-14.2558	0.158862	2.2647	0.00222015	0.0566587	0.0897341	-11.144	0.203221	2.2647	6.57237697517391e-05	0.00285078	4.41559685368576e-05	-22647	9.99999999995338e-05	2.2647	0.999999	1	1	1	0.0001	0.0001	1
rna-XR_001045915.1	6.67075981141261e-05	0.00511463	3.18431521063295e-05	-31403.9	0.0001	3.14039	0.00148887	0.054556	0.0310271	-32.2299	0.0974373	3.14039	6.6707598114126e-05	0.00478466	3.18431521062553e-05	-31403.9	0.0001	3.14039	0.00319252	0.0921891	0.229688	-4.35374	0.721309	3.14039	6.67075981141261e-05	0.00503991	3.18431521062553e-05	-31403.9	0.0001	3.14039	7.72684211618822e-05	0.00554214	3.67108185549355e-05	-27239.9	0.000115286	3.14039	6.67075981141267e-05	0.00285239	3.18431521060397e-05	-31403.9	9.99999999995338e-05	3.14039	0.222547	0.920059	974.373	974.373	0.0974373	0.0001	1
CNAG_12707	6.67075981141261e-05	0.00511463	3.18431521063295e-05	-31403.9	0.0001	3.14039	0.00148887	0.054556	0.0310271	-32.2299	0.0974373	3.14039	6.6707598114126e-05	0.00478466	3.18431521062553e-05	-31403.9	0.0001	3.14039	0.00319252	0.0921891	0.229688	-4.35374	0.721309	3.14039	6.67075981141261e-05	0.00503991	3.18431521062553e-05	-31403.9	0.0001	3.14039	7.72684211618822e-05	0.00554214	3.67108185549355e-05	-27239.9	0.000115286	3.14039	6.67075981141267e-05	0.00285239	3.18431521060397e-05	-31403.9	9.99999999995338e-05	3.14039	0.222547	0.920059	974.373	974.373	0.0974373	0.0001	1
CNAG_01077	6.83406171651269e-05	0.00515727	6.03955313011685e-05	-16557.5	0.0001	1.65575	6.83406171651281e-05	0.00613277	6.03955313006321e-05	-16557.5	9.99999999997669e-05	1.65575	6.83406171651269e-05	0.00479233	6.03955313011685e-05	-16557.5	0.0001	1.65575	6.83406171651272e-05	0.0054311	6.03955313011685e-05	-16557.5	0.0001	1.65575	6.83406171651269e-05	0.00507202	6.03955313011685e-05	-16557.5	0.0001	1.65575	6.83406171651273e-05	0.00515103	6.03955313006321e-05	-16557.5	9.99999999997669e-05	1.65575	0.00932238	0.0550188	3.36239	3.36239	5.56728	1.65575	1	1	1	-1	9.99999999997669e-05	0.0001	1
CNAG_06220	7.44520095437301e-05	0.00551814	0.197994	-5.05066	820.653	4144.84	8.11359843038093e-05	0.00680777	0.217557	-4.59649	901.741	4144.84	0.000573662	0.0209965	0.292831	-3.41494	1213.74	4144.84	3.40973211482547e-05	0.00344615	0.190525	-5.24866	789.695	4144.84	0.000347966	0.0165498	0.242288	-4.12733	1004.24	4144.84	5.07165175114315e-06	0.00076453	0.132946	-7.52186	551.04	4144.84	1.89626135613268e-05	0.00124122	0.158397	-6.31325	656.53	4144.84	0.972636	1	1.09881	1.09881	901.741	820.653	0.419441
CNAG_00192	8.90457119753049e-05	0.00647851	24.4436	24.4436	246.554	10.0867	0.000218738	0.0150923	20.7802	20.7802	209.603	10.0867	9.41379801433412e-06	0.00132899	39.4486	39.4486	397.905	10.0867	5.54271571497737e-05	0.00478611	31.7925	31.7925	320.681	10.0867	0.000195293	0.0116573	18.3593	18.3593	185.184	10.0867	0.000163814	0.0104531	23.303	23.303	235.05	10.0867	0.000264762	0.00740501	15.9278	15.9278	160.658	10.0867	0.7209	1	0.850129	-1.17629	209.603	246.554	0.369631
CNAG_01585	8.97043961219121e-05	0.00647851	3.47234964810046e-07	-2.87989e+06	0.0001	287.989	0.0186138	0.257868	0.00891971	-112.111	2.56878	287.989	8.97043961219121e-05	0.00599873	3.47234964920253e-07	-2.87989e+06	0.0001	287.989	8.97043961219121e-05	0.00676128	3.47234964920253e-07	-2.87989e+06	0.0001	287.989	0.000925414	0.0317785	0.000798973	-1251.61	0.230096	287.989	0.00171071	0.0490177	0.00841966	-118.77	2.42477	287.989	0.000661881	0.013479	0.000223193	-4480.42	0.0642773	287.989	0.0374141	0.775003	25687.8	25687.8	2.56878	0.0001	1
CNAG_13133	9.13113379991658e-05	0.00647851	0.00049279	-2029.26	1e-04	0.202926	9.13113379991686e-05	0.00738294	0.00049279	-2029.26	0.0001	0.202926	9.13113379991659e-05	0.00604677	0.00049279	-2029.26	0.0001	0.202926	9.13113379991659e-05	0.00682456	0.00049279	-2029.26	0.0001	0.202926	9.13113379991659e-05	0.00637729	0.00049279	-2029.26	0.0001	0.202926	0.00245109	0.0592392	0.027632	-36.1899	0.00560726	0.202926	9.13113379991745e-05	0.00356194	0.00049279	-2029.26	0.0001	0.202926	1	1	1	1	0.0001	1e-04	1
CNAG_00995	9.17083139071729e-05	0.00647851	0.0491509	-20.3455	181.654	3695.84	0.00196462	0.0651991	0.106131	-9.42235	392.242	3695.84	0.000816349	0.026352	0.0778984	-12.8372	287.9	3695.84	6.04517244822177e-05	0.00507224	0.0442919	-22.5775	163.696	3695.84	0.000117546	0.00792012	0.0405985	-24.6315	150.046	3695.84	3.82353239823481e-05	0.00347005	0.0287992	-34.7231	106.437	3695.84	0.000150569	0.0051705	0.0622149	-16.0733	229.936	3695.84	0.227824	0.920059	2.15928	2.15928	392.242	181.654	0.387538
CNAG_12856	9.17801550660463e-05	0.00647851	1.67084203224026e-05	-59850.1	0.0001	5.98501	0.00426074	0.107351	0.00556518	-179.689	0.0333076	5.98501	9.17826087930893e-05	0.00604677	1.67088297751558e-05	-59848.6	0.000100002	5.98501	0.00746398	0.158815	1.19096	1.19096	7.12789	5.98501	9.17801550660462e-05	0.00637729	1.67084203225121e-05	-59850.1	0.0001	5.98501	9.17801550660459e-05	0.00653034	1.67084203220669e-05	-59850.1	9.99999999997669e-05	5.98501	9.17801550660472e-05	0.0035646	1.67084203233635e-05	-59850.1	0.0001	5.98501	0.132358	0.884439	333.076	333.076	0.0333076	0.0001	0.999991
CNAG_00457	9.48883015610242e-05	0.00664517	0.354328	-2.82225	665.858	1879.22	4.38934407936378e-05	0.00487985	0.333626	-2.99737	626.955	1879.22	0.000126937	0.00762823	0.377793	-2.64695	709.954	1879.22	0.00191798	0.065304	0.489009	-2.04495	918.952	1879.22	0.0010589	0.0347523	0.444121	-2.25164	834.599	1879.22	0.00149022	0.0447771	0.45778	-2.18445	860.268	1879.22	0.00343026	0.0357664	0.493644	-2.02575	927.664	1879.22	0.758306	1	0.941574	-1.06205	626.955	665.858	0.907741
CNAG_12315	9.85859384946578e-05	0.00678882	2.71670384430935e-05	-36809.3	0.000531587	19.5673	0.00193922	0.0645971	0.139291	-7.17924	2.72555	19.5673	3.98557709044043e-05	0.00350968	5.11055761634962e-06	-195673	0.0001	19.5673	0.000199259	0.0126586	0.000186003	-5376.26	0.00363958	19.5673	3.98557709044043e-05	0.00358058	5.11055761634962e-06	-195673	0.0001	19.5673	0.0004709	0.0207336	0.00221271	-451.934	0.0432969	19.5673	3.98557709044046e-05	0.00206676	5.11055761764615e-06	-195673	0.0001	19.5673	0.24062	0.920059	5127.19	5127.19	2.72555	0.000531587	0.717778
CNAG_03754	9.92294670805448e-05	0.00678882	4.62149109325242e-05	-21638	0.0001	2.1638	9.92294670805459e-05	0.00787988	4.62149109326217e-05	-21638	0.0001	2.1638	9.92294670805446e-05	0.00644195	4.62149109324165e-05	-21638	0.0001	2.1638	0.00305395	0.0899397	0.106308	-9.40667	0.230029	2.1638	9.92294670805446e-05	0.00678882	4.62149109324165e-05	-21638	0.0001	2.1638	9.92294670805448e-05	0.00700434	4.62149109326217e-05	-21638	0.0001	2.1638	9.92294670805463e-05	0.00378775	4.62149109327193e-05	-21638	0.0001	2.1638	1	1	1	1	0.0001	0.0001	1
CNAG_04981	0.000104446	0.00709117	0.18064	-5.53589	545.433	3019.45	1.19649133611229e-06	0.000272861	0.07202	-13.885	217.461	3019.45	0.000861709	0.0273716	0.236625	-4.22609	714.48	3019.45	0.00142651	0.0519227	0.269045	-3.71684	812.371	3019.45	0.000156646	0.0100231	0.171119	-5.84388	516.687	3019.45	0.000207301	0.0122461	0.180981	-5.52545	546.463	3019.45	1.50558666773558e-06	0.000206011	0.0873485	-11.4484	263.745	3019.45	0.0775605	0.783757	0.398694	-2.50819	217.461	545.433	0.403905
CNAG_02864	0.000108115	0.00728463	2.57503657414664e-07	-3.88344e+06	0.0001	388.344	0.00094233	0.0413009	0.000426138	-2346.66	0.165488	388.344	0.000108115	0.00691777	2.57503657497e-07	-3.88344e+06	0.0001	388.344	0.00135027	0.049826	0.00177648	-562.91	0.689886	388.344	0.000108115	0.00734023	2.57503657497e-07	-3.88344e+06	0.0001	388.344	0.00140693	0.0427186	0.00209243	-477.913	0.812583	388.344	0.0208815	0.0839223	0.040813	-24.502	15.8495	388.344	0.391834	0.920059	1654.88	1654.88	0.165488	0.0001	1
CNAG_12579	0.000112458	0.00746417	0.000127399	-7849.34	1e-04	0.784934	0.000112458	0.00885132	0.000127399	-7849.34	9.99999999999889e-05	0.784934	0.000112458	0.00709361	0.000127399	-7849.34	9.99999999999889e-05	0.784934	0.000112458	0.00812089	0.000127399	-7849.34	9.99999999999889e-05	0.784934	0.00427953	0.0851458	0.0727275	-13.75	0.0570863	0.784934	0.000112458	0.00769384	0.000127399	-7849.34	9.99999999999889e-05	0.784934	0.000112458	0.0041502	0.000127399	-7849.34	9.99999999999779e-05	0.784934	1	1	1	-1	9.99999999999889e-05	1e-04	1
CNAG_03650	0.000115019	0.00757763	7.0384212479216e-06	-142077	0.0001	14.2077	0.000115019	0.00897351	7.03842124740509e-06	-142077	9.99999999962142e-05	14.2077	0.000115019	0.00715371	7.0384212479052e-06	-142077	0.0001	14.2077	0.0043523	0.114865	0.194207	-5.14914	2.75925	14.2077	0.00415772	0.0842319	0.167622	-5.9658	2.38153	14.2077	0.000115019	0.00780901	7.03842124740509e-06	-142077	9.99999999962142e-05	14.2077	0.000115019	0.00422719	7.03842124776377e-06	-142077	0.0001	14.2077	1	1	1	-1	9.99999999962142e-05	0.0001	1
CNAG_02026	0.000124627	0.00815023	4.63569770780385e-05	-21571.7	0.0001	2.15717	0.0491186	0.436437	0.115848	-8.632	0.249904	2.15717	0.000124627	0.00762823	4.63569770779304e-05	-21571.7	0.0001	2.15717	0.000124627	0.0087278	4.63569770779304e-05	-21571.7	0.0001	2.15717	0.000124627	0.00827187	4.63569770779304e-05	-21571.7	0.0001	2.15717	0.00458378	0.0852009	0.17297	-5.78134	0.373127	2.15717	0.000124627	0.00445153	4.63569770776165e-05	-21571.7	9.99999999995338e-05	2.15717	0.0186442	0.775003	2499.04	2499.04	0.249904	0.0001	1
CNAG_07683	0.000129315	0.00833423	4.41216842495579e-05	-22664.6	0.0001	2.26646	0.00360914	0.0970501	0.0859379	-11.6363	0.194775	2.26646	0.000129315	0.00771895	4.41216842494551e-05	-22664.6	0.0001	2.26646	0.00496557	0.125038	0.202941	-4.92754	0.459958	2.26646	0.000129315	0.00845679	4.41216842494551e-05	-22664.6	0.0001	2.26646	0.000129315	0.00858301	4.41216842494551e-05	-22664.6	0.0001	2.26646	0.000129315	0.00454594	4.4121684250136e-05	-22664.6	0.0001	2.26646	0.189297	0.920059	1947.75	1947.75	0.194775	0.0001	1
CNAG_03566	0.000131779	0.00843194	0.0536467	-18.6405	155.741	2903.1	3.90105513572674e-05	0.00450597	0.0572693	-17.4614	166.258	2903.1	4.32079440923332e-05	0.00369817	0.0553401	-18.0701	160.658	2903.1	6.71986783005772e-06	0.00103046	0.0439106	-22.7735	127.477	2903.1	6.23447500230969e-05	0.00490703	0.0445753	-22.4339	129.406	2903.1	4.47870207269905e-05	0.00382521	0.0446587	-22.3921	129.648	2903.1	0.00887074	0.0539647	0.174164	-5.7417	505.616	2903.1	0.627779	1	1.06753	1.06753	166.258	155.741	0.65692
CNAG_01745	0.00013829	0.00878536	0.182756	-5.47177	254.525	1392.7	0.00230751	0.0715087	0.279065	-3.58339	388.655	1392.7	0.00058727	0.0211753	0.22816	-4.38289	317.759	1392.7	0.000248849	0.0150562	0.194102	-5.15193	270.327	1392.7	0.000218754	0.0125522	0.190105	-5.26026	264.76	1392.7	7.54450312030791e-05	0.00554214	0.169457	-5.90119	236.004	1392.7	0.000434594	0.0101185	0.282257	-3.54287	393.1	1392.7	0.266021	0.920059	1.52698	1.52698	388.655	254.525	0.566096
CNAG_07898	0.000140748	0.0088781	1.03946580662117e-05	-96203.3	0.000100846	9.70175	0.00535459	0.120435	0.250702	-3.9888	2.43225	9.70175	0.000139589	0.00827671	1.03074192462003e-05	-97017.5	0.0001	9.70175	0.00505637	0.125038	0.207741	-4.81369	2.01545	9.70175	0.000139589	0.00906209	1.03074192462003e-05	-97017.5	0.0001	9.70175	0.00013959	0.00919638	1.03074550038573e-05	-97017.2	0.0001	9.70175	0.000139957	0.0048624	1.03349306979896e-05	-96759.2	0.000100267	9.70175	0.151238	0.920059	24118.4	24118.4	2.43225	0.000100846	0.997375
rna-XR_001045767.1	0.000160994	0.00994364	0.000181319	-5515.15	1e-04	0.551515	0.000160994	0.0119324	0.000181319	-5515.15	9.99999999997669e-05	0.551515	0.000160994	0.00942029	0.000181319	-5515.15	9.99999999999889e-05	0.551515	0.000160994	0.010766	0.000181319	-5515.15	9.99999999999889e-05	0.551515	0.000160994	0.0102277	0.000181319	-5515.15	9.99999999999889e-05	0.551515	0.0242545	0.230224	5.69798	5.69798	3.14252	0.551515	0.000160994	0.00543849	0.000181319	-5515.15	9.99999999977575e-05	0.551515	1	1	1	-1	9.99999999997669e-05	1e-04	1
CNAG_03322	0.00016554	0.00996908	5.37248	5.37248	578.037	107.592	0.000314288	0.0194117	5.4647	5.4647	587.958	107.592	0.000103902	0.00669644	6.04276	6.04276	650.153	107.592	1.9168563407533e-05	0.00224323	7.65345	7.65345	823.451	107.592	1.82495891557249e-05	0.00208403	7.22545	7.22545	777.401	107.592	5.91638474230929e-05	0.00469824	6.09914	6.09914	656.22	107.592	0.0013569	0.0204548	4.01861	4.01861	432.371	107.592	0.798804	1	1.01716	1.01716	587.958	578.037	0.852963
CNAG_12649	0.00016589	0.00996908	0.000786259	-1271.85	1e-04	0.127185	0.00016589	0.0119953	0.000786259	-1271.85	0.0001	0.127185	0.00016589	0.00945785	0.000786259	-1271.85	0.0001	0.127185	0.00649529	0.146622	0.117051	-8.54327	0.0148871	0.127185	0.00016589	0.010246	0.000786259	-1271.85	0.0001	0.127185	0.00016589	0.010464	0.000786259	-1271.85	0.0001	0.127185	0.00016589	0.005515	0.000786259	-1271.85	0.0001	0.127185	1	1	1	1	0.0001	1e-04	1
CNAG_04506	0.000167362	0.00999004	2.54610643368053e-05	-39275.7	0.0001	3.92757	0.000167362	0.0120042	2.54610643362965e-05	-39275.7	9.99999999997669e-05	3.92757	0.000167362	0.00948099	2.54610643367487e-05	-39275.7	0.0001	3.92757	0.000167362	0.010945	2.54610643367487e-05	-39275.7	0.0001	3.92757	0.00879016	0.122924	0.787928	-1.26915	3.09464	3.92757	0.000167362	0.0104825	2.54610643362965e-05	-39275.7	9.99999999997669e-05	3.92757	0.00382248	0.0375911	0.0653864	-15.2937	0.256809	3.92757	1	1	1	-1	9.99999999997669e-05	0.0001	1
CNAG_12363	0.000175255	0.0103914	4.50623764219472e-05	-22191.5	0.0001	2.21915	0.00995001	0.171836	1.00569	1.00569	2.23176	2.21915	0.000175255	0.00986528	4.50623764218421e-05	-22191.5	0.0001	2.21915	0.000175255	0.011295	4.50623764218421e-05	-22191.5	0.0001	2.21915	0.000175255	0.0106761	4.50623764218421e-05	-22191.5	0.0001	2.21915	0.000175255	0.0108244	4.5062376421642e-05	-22191.5	9.99999999997669e-05	2.21915	0.000175255	0.00568874	4.5062376421537e-05	-22191.5	9.99999999995338e-05	2.21915	0.110034	0.843656	22317.6	22317.6	2.23176	0.0001	1
rna-XR_001046400.1	0.000179407	0.0105672	0.032155	-31.0994	0.27145	8.44193	3.51999477238734e-06	0.000695707	1.18456319380239e-05	-84419.3	9.99999999997669e-05	8.44193	3.51999477238782e-06	0.000626137	1.18456319382343e-05	-84419.3	0.0001	8.44193	3.51999477238731e-06	0.000590695	1.18456319382343e-05	-84419.3	0.0001	8.44193	3.51999477238752e-06	0.000579756	1.18456319382343e-05	-84419.3	0.0001	8.44193	3.51999477238735e-06	0.000579756	1.18456319380239e-05	-84419.3	9.99999999997669e-05	8.44193	3.45778141589536e-05	0.00187521	0.000784267	-1275.08	0.00662072	8.44193	0.12176	0.86699	0.000368392	-2714.5	9.99999999997669e-05	0.27145	0.12176
CNAG_02527	0.000194634	0.0113142	0.138221	-7.23479	93.3081	675.065	0.00108458	0.0458349	0.191706	-5.21631	129.414	675.065	0.00072771	0.0246093	0.200006	-4.99986	135.017	675.065	0.000527528	0.0251716	0.167462	-5.9715	113.048	675.065	6.51529206288322e-06	0.000934629	0.0805913	-12.4083	54.4043	675.065	0.000372258	0.0180921	0.184966	-5.40641	124.864	675.065	0.003156	0.034094	0.232439	-4.3022	156.912	675.065	0.495035	0.989102	1.38696	1.38696	129.414	93.3081	0.600211
CNAG_04091	0.000207912	0.0119301	2.2804042794369e-05	-43851.9	0.0001	4.38519	0.00832172	0.152291	0.44396	-2.25246	1.94685	4.38519	0.000207912	0.0113446	2.28040427945184e-05	-43851.9	0.0001	4.38519	0.00653756	0.146831	0.209755	-4.76747	0.919815	4.38519	0.000207912	0.0121656	2.28040427945184e-05	-43851.9	0.0001	4.38519	0.000207912	0.0122461	2.28040427939108e-05	-43851.9	9.99999999997669e-05	4.38519	0.000207912	0.00638065	2.28040427956805e-05	-43851.9	0.0001	4.38519	0.14311	0.915248	19468.5	19468.5	1.94685	0.0001	1
CNAG_13123	0.000216572	0.0120387	0.000230554	-4337.38	0.0001	0.433738	0.00655695	0.133756	0.224646	-4.45146	0.0974373	0.433738	0.000216572	0.0116036	0.000230554	-4337.38	9.99999999999889e-05	0.433738	0.000216572	0.0134826	0.000230554	-4337.38	9.99999999999889e-05	0.433738	0.000216572	0.0125077	0.000230554	-4337.38	9.99999999999889e-05	0.433738	0.000216572	0.0125895	0.000230554	-4337.38	9.99999999999889e-05	0.433738	0.0069931	0.0477463	0.262879	-3.80403	0.114021	0.433738	0.175616	0.920059	974.373	974.373	0.0974373	0.0001	1
rna-XR_001046399.1	0.000216572	0.0120387	0.000230554	-4337.38	0.0001	0.433738	0.00655695	0.133756	0.224646	-4.45146	0.0974373	0.433738	0.000216572	0.0116036	0.000230554	-4337.38	9.99999999999889e-05	0.433738	0.000216572	0.0134826	0.000230554	-4337.38	9.99999999999889e-05	0.433738	0.000216572	0.0125077	0.000230554	-4337.38	9.99999999999889e-05	0.433738	0.000216572	0.0125895	0.000230554	-4337.38	9.99999999999889e-05	0.433738	0.0069931	0.0477463	0.262879	-3.80403	0.114021	0.433738	0.175616	0.920059	974.373	974.373	0.0974373	0.0001	1
CNAG_06137	0.000234832	0.0129727	0.000108018	-9257.71	9.99999999997669e-05	0.925771	0.000234832	0.0155866	0.000108018	-9257.71	9.99999999997669e-05	0.925771	0.000234832	0.0123586	0.000108018	-9257.71	9.99999999997669e-05	0.925771	0.000234832	0.0143055	0.000108018	-9257.71	9.99999999997669e-05	0.925771	0.000234832	0.0130538	0.000108018	-9257.71	9.99999999997669e-05	0.925771	0.000234832	0.0133885	0.000108018	-9257.71	9.99999999997669e-05	0.925771	0.0296813	0.104393	9.35228	9.35228	8.65807	0.925771	1	1	1	-1	9.99999999997669e-05	9.99999999997669e-05	1
CNAG_12616	0.000246491	0.0135327	2.339799481688e-05	-42738.7	1e-04	4.27387	0.00693601	0.136744	0.182223	-5.48777	0.778799	4.27387	0.000246491	0.0127505	2.33979948170332e-05	-42738.7	0.0001	4.27387	0.000536419	0.0253772	6.00213053738513e-05	-16660.8	0.000256523	4.27387	0.0103342	0.138214	0.645796	-1.54848	2.76005	4.27387	0.00032008	0.0164554	3.24755010067493e-05	-30792.4	0.000138796	4.27387	0.000246491	0.0070948	2.33979948165631e-05	-42738.7	9.99999999986457e-05	4.27387	0.184084	0.920059	7787.99	7787.99	0.778799	1e-04	1
CNAG_06159	0.000254501	0.0137184	4.11433623818825e-05	-24305.3	1e-04	2.43053	0.00547066	0.12209	0.0801369	-12.4787	0.194775	2.43053	0.000254501	0.0129345	4.11433623819694e-05	-24305.3	0.0001	2.43053	0.0126933	0.230397	0.987163	-1.013	2.39933	2.43053	0.000254501	0.0138867	4.11433623817867e-05	-24305.3	9.99999999997669e-05	2.43053	0.000254501	0.0143262	4.11433623821521e-05	-24305.3	0.0001	2.43053	0.000254501	0.00720871	4.11433623811426e-05	-24305.3	9.99999999982016e-05	2.43053	0.221901	0.920059	1947.75	1947.75	0.194775	1e-04	1
CNAG_12405	0.000260495	0.0139115	0.000165196	-6053.41	0.000233009	1.4105	0.000122506	0.00947451	7.08968215370914e-05	-14105	9.99999999997669e-05	1.4105	0.000122506	0.00756645	7.08968215370914e-05	-14105	9.99999999997669e-05	1.4105	0.000122506	0.00864737	7.0896821704589e-05	-14105	0.0001	1.4105	0.016472	0.183587	6.3594	6.3594	8.96993	1.4105	0.000122506	0.00819224	7.08968215370914e-05	-14105	9.99999999997669e-05	1.4105	0.000122506	0.00442914	7.08968215370207e-05	-14105	9.99999999996673e-05	1.4105	0.76427	1	0.429167	-2.33009	9.99999999997669e-05	0.000233009	0.76427
CNAG_07840	0.000261212	0.0139115	3.73488453424506e-05	-26774.6	9.99999999997669e-05	2.67746	0.00751405	0.142935	0.218164	-4.58372	0.584124	2.67746	0.000261212	0.0130518	3.73488453427823e-05	-26774.6	0.0001	2.67746	0.000261212	0.0154881	3.73488453427823e-05	-26774.6	0.0001	2.67746	0.000261212	0.0140801	3.73488453427823e-05	-26774.6	0.0001	2.67746	0.000261212	0.0145201	3.73488453427823e-05	-26774.6	0.0001	2.67746	0.0114294	0.0607389	0.791031	-1.26417	2.11795	2.67746	0.18072	0.920059	5841.24	5841.24	0.584124	9.99999999997669e-05	1
CNAG_01582	0.000273932	0.0145021	0.000124557	-8028.47	0.0001	0.802847	0.000273932	0.0177836	0.000124557	-8028.47	9.99999999997669e-05	0.802847	0.000273932	0.0135353	0.000124557	-8028.47	0.0001	0.802847	0.0130282	0.235994	0.956412	-1.04557	0.767852	0.802847	0.000273932	0.0146768	0.000124557	-8028.47	0.0001	0.802847	0.000273932	0.0151326	0.000124557	-8028.47	9.99999999997669e-05	0.802847	0.000273932	0.00758989	0.000124557	-8028.47	0.0001	0.802847	1	1	1	-1	9.99999999997669e-05	0.0001	1
CNAG_12227	0.000293315	0.0151691	0.00019456	-5139.8	0.0001	0.51398	0.00029332	0.0186117	0.000194562	-5139.74	0.000100001	0.51398	0.000293315	0.0141089	0.00019456	-5139.8	9.99999999999889e-05	0.51398	0.000293315	0.0166162	0.00019456	-5139.8	9.99999999999889e-05	0.51398	0.000293315	0.0152558	0.00019456	-5139.8	9.99999999999889e-05	0.51398	0.000293315	0.0156206	0.00019456	-5139.8	9.99999999999889e-05	0.51398	0.00885771	0.0539223	0.125058	-7.99629	0.0642773	0.51398	0.999995	1	1.00001	1.00001	0.000100001	0.0001	1
CNAG_04861	0.000307607	0.0154499	0.217575	-4.59612	144.928	666.107	0.013062	0.205253	0.41703	-2.39791	277.787	666.107	0.00858204	0.0904368	0.354599	-2.82009	236.201	666.107	0.0012338	0.0468356	0.253919	-3.93827	169.137	666.107	0.000181874	0.011004	0.206113	-4.8517	137.294	666.107	0.0012614	0.0400674	0.261712	-3.821	174.328	666.107	0.0177476	0.0773001	0.400252	-2.49843	266.611	666.107	0.13351	0.889341	1.91672	1.91672	277.787	144.928	0.183315
CNAG_06347	0.000309739	0.0154499	0.267415	-3.73951	3089.02	11551.4	0.0055687	0.122594	0.40759	-2.45344	4708.25	11551.4	0.000254394	0.0129345	0.277638	-3.60182	3207.12	11551.4	1.625493297696e-07	4.13061068277378e-05	0.096808	-10.3297	1118.27	11551.4	2.67981200576202e-05	0.00259068	0.22494	-4.44562	2598.38	11551.4	9.300952651241e-07	0.000188006	0.143903	-6.94911	1662.29	11551.4	1.28044172486066e-09	5.60765348082248e-07	0.0478884	-20.8819	553.18	11551.4	0.24849	0.920059	1.52419	1.52419	4708.25	3089.02	0.937563
CNAG_12992	0.000310944	0.0154499	5.29796811687725e-05	-18875.2	1e-04	1.88752	0.0109586	0.18252	0.464174	-2.15436	0.876136	1.88752	0.000310944	0.0144038	5.29796811687667e-05	-18875.2	9.99999999999889e-05	1.88752	0.0106548	0.203356	0.426407	-2.34518	0.804851	1.88752	0.000310944	0.0156245	5.29796811687667e-05	-18875.2	9.99999999999889e-05	1.88752	0.000310944	0.0160787	5.29796811691196e-05	-18875.2	0.0001	1.88752	0.000310944	0.00815792	5.29796811686432e-05	-18875.2	9.99999999997559e-05	1.88752	0.154073	0.920059	8761.36	8761.36	0.876136	1e-04	1
rna-XR_001046229.1	0.000310944	0.0154499	5.29796811687725e-05	-18875.2	1e-04	1.88752	0.0109586	0.18252	0.464174	-2.15436	0.876136	1.88752	0.000310944	0.0144038	5.29796811687667e-05	-18875.2	9.99999999999889e-05	1.88752	0.0106548	0.203356	0.426407	-2.34518	0.804851	1.88752	0.000310944	0.0156245	5.29796811687667e-05	-18875.2	9.99999999999889e-05	1.88752	0.000310944	0.0160787	5.29796811691196e-05	-18875.2	0.0001	1.88752	0.000310944	0.00815792	5.29796811686432e-05	-18875.2	9.99999999997559e-05	1.88752	0.154073	0.920059	8761.36	8761.36	0.876136	1e-04	1
CNAG_07842	0.000337322	0.0166674	7.01585759864654e-05	-14253.4	1e-04	1.42534	0.0115408	0.187739	0.502884	-1.98853	0.716782	1.42534	0.000337322	0.0154646	7.01585759866134e-05	-14253.4	0.0001	1.42534	0.0118094	0.219734	0.538714	-1.85627	0.767852	1.42534	0.000337322	0.0165498	7.01585759864577e-05	-14253.4	9.99999999999889e-05	1.42534	0.000337322	0.0170358	7.01585759863019e-05	-14253.4	9.99999999997669e-05	1.42534	0.000337322	0.00864594	7.01585759861384e-05	-14253.4	9.99999999995338e-05	1.42534	0.156786	0.920059	7167.82	7167.82	0.716782	1e-04	1
rna-XR_001045746.1	0.00034299	0.0166674	0.00024689	-4050.38	1e-04	0.405038	0.00717647	0.139973	0.135966	-7.35476	0.0550716	0.405038	0.00034299	0.0154949	0.00024689	-4050.38	0.0001	0.405038	0.0220228	0.331423	2.54746	2.54746	1.03182	0.405038	0.00034299	0.0165498	0.00024689	-4050.38	9.99999999999889e-05	0.405038	0.00034299	0.0170358	0.00024689	-4050.38	9.99999999999889e-05	0.405038	0.00034299	0.00876595	0.00024689	-4050.38	9.99999999999779e-05	0.405038	0.223452	0.920059	550.716	550.716	0.0550716	1e-04	1
rna-XR_001045647.1	0.000346692	0.0166674	0.000799235	-1251.2	1e-04	0.12512	0.000346692	0.0211197	0.000799235	-1251.2	9.99999999999889e-05	0.12512	0.000346692	0.0154949	0.000799235	-1251.2	0.0001	0.12512	0.0308067	0.410209	3.21672	3.21672	0.402475	0.12512	0.000346692	0.0165498	0.000799235	-1251.2	0.0001	0.12512	0.000346692	0.0170358	0.000799235	-1251.2	9.99999999999889e-05	0.12512	0.000346692	0.00878483	0.000799235	-1251.2	0.0001	0.12512	1	1	1	-1	9.99999999999889e-05	1e-04	1
CNAG_12388	0.000346692	0.0166674	0.000799235	-1251.2	1e-04	0.12512	0.000346692	0.0211197	0.000799235	-1251.2	9.99999999999889e-05	0.12512	0.000346692	0.0154949	0.000799235	-1251.2	0.0001	0.12512	0.0308067	0.410209	3.21672	3.21672	0.402475	0.12512	0.000346692	0.0165498	0.000799235	-1251.2	0.0001	0.12512	0.000346692	0.0170358	0.000799235	-1251.2	9.99999999999889e-05	0.12512	0.000346692	0.00878483	0.000799235	-1251.2	0.0001	0.12512	1	1	1	-1	9.99999999999889e-05	1e-04	1
CNAG_02008	0.000359294	0.0169977	0.231807	-4.31393	451.621	1948.26	0.000886239	0.0400112	0.320125	-3.12378	623.686	1948.26	0.000246424	0.0127505	0.214097	-4.67078	417.116	1948.26	0.000379891	0.020682	0.24731	-4.04351	481.824	1948.26	0.00203413	0.052137	0.312102	-3.20408	608.056	1948.26	0.00231417	0.0573322	0.295218	-3.38733	575.161	1948.26	2.88254555869714e-06	0.000337334	0.113703	-8.79485	221.523	1948.26	0.718674	1	1.381	1.381	623.686	451.621	0.880717
CNAG_06225	0.000370624	0.0173491	0.00014574	-6861.53	1e-04	0.686153	0.000370624	0.0222725	0.00014574	-6861.53	9.99999999999889e-05	0.686153	0.000370624	0.0163185	0.00014574	-6861.53	9.99999999999889e-05	0.686153	0.000370624	0.0204741	0.00014574	-6861.53	0.0001	0.686153	0.000370624	0.0173857	0.00014574	-6861.53	9.99999999999889e-05	0.686153	0.000370624	0.0180921	0.00014574	-6861.53	9.99999999999889e-05	0.686153	0.000370624	0.00918199	0.00014574	-6861.53	0.0001	0.686153	1	1	1	-1	9.99999999999889e-05	1e-04	1
CNAG_06463	0.000378183	0.0176102	0.000179149	-5581.96	1e-04	0.558196	0.000378183	0.0225742	0.000179149	-5581.96	9.99999999999889e-05	0.558196	0.000378183	0.0165692	0.000179149	-5581.96	9.99999999999889e-05	0.558196	0.000378183	0.020682	0.000179149	-5581.96	9.99999999999889e-05	0.558196	0.000378183	0.0175504	0.000179149	-5581.96	9.99999999999889e-05	0.558196	0.000378183	0.0182802	0.000179149	-5581.96	9.99999999999889e-05	0.558196	0.000378183	0.00931733	0.000179149	-5581.96	9.99999999999779e-05	0.558196	1	1	1	-1	9.99999999999889e-05	1e-04	1
CNAG_12214	0.000390035	0.0179739	7.37235931824194e-05	-13564.2	0.0001	1.35642	0.00514943	0.119855	0.0310493	-32.2068	0.0421158	1.35642	0.000390035	0.0168419	7.37235931824194e-05	-13564.2	0.0001	1.35642	0.000390035	0.0210241	7.37235931824194e-05	-13564.2	0.0001	1.35642	0.000390035	0.0179739	7.37235931824194e-05	-13564.2	0.0001	1.35642	0.000390035	0.0187512	7.37235931824194e-05	-13564.2	0.0001	1.35642	0.0262082	0.0971535	3.90038	3.90038	5.29054	1.35642	0.300994	0.920059	421.158	421.158	0.0421158	0.0001	1
CNAG_07554	0.000397782	0.0182365	6.27761	6.27761	469.673	74.8171	0.000540931	0.0286371	6.01255	6.01255	449.842	74.8171	0.000302669	0.0143151	6.87617	6.87617	514.455	74.8171	0.000312838	0.0173899	7.00237	7.00237	523.898	74.8171	0.000170243	0.0104423	6.87634	6.87634	514.468	74.8171	0.000147867	0.00967006	7.02388	7.02388	525.507	74.8171	0.00334118	0.0350844	4.37619	4.37619	327.414	74.8171	0.902432	1	0.957776	-1.04409	449.842	469.673	0.91335
rna-XR_001045884.1	0.0004036	0.0183144	0.000149468	-6690.37	0.0001	0.669037	0.0004036	0.0232914	0.000149468	-6690.37	9.99999999999889e-05	0.669037	0.0004036	0.0170934	0.000149468	-6690.37	0.0001	0.669037	0.00620007	0.143469	0.0252951	-39.5334	0.0169233	0.669037	0.0004036	0.0182162	0.000149468	-6690.37	0.0001	0.669037	0.0004036	0.0189927	0.000149468	-6690.37	9.99999999999889e-05	0.669037	0.0004036	0.00972797	0.000149468	-6690.37	0.0001	0.669037	1	1	1	-1	9.99999999999889e-05	0.0001	1
CNAG_12709	0.0004036	0.0183144	0.000149468	-6690.37	0.0001	0.669037	0.0004036	0.0232914	0.000149468	-6690.37	9.99999999999889e-05	0.669037	0.0004036	0.0170934	0.000149468	-6690.37	0.0001	0.669037	0.00620007	0.143469	0.0252951	-39.5334	0.0169233	0.669037	0.0004036	0.0182162	0.000149468	-6690.37	0.0001	0.669037	0.0004036	0.0189927	0.000149468	-6690.37	9.99999999999889e-05	0.669037	0.0004036	0.00972797	0.000149468	-6690.37	0.0001	0.669037	1	1	1	-1	9.99999999999889e-05	0.0001	1
CNAG_02660	0.000412707	0.0185852	0.000178271	-5609.44	1e-04	0.560944	0.000412707	0.0234548	0.000178271	-5609.44	9.99999999999889e-05	0.560944	0.000412707	0.0171955	0.000178271	-5609.44	9.99999999999889e-05	0.560944	0.000412707	0.0216062	0.000178271	-5609.44	9.99999999999889e-05	0.560944	0.000412707	0.0183204	0.000178271	-5609.44	9.99999999999889e-05	0.560944	0.000412707	0.0192617	0.000178271	-5609.44	9.99999999999889e-05	0.560944	0.000412707	0.00981973	0.000178271	-5609.44	0.0001	0.560944	1	1	1	-1	9.99999999999889e-05	1e-04	1
CNAG_01581	0.000414032	0.0185852	0.000239868	-4168.96	1e-04	0.416896	0.000414032	0.0234548	0.000239868	-4168.96	9.99999999999889e-05	0.416896	0.000414032	0.0171955	0.000239868	-4168.96	9.99999999999889e-05	0.416896	0.000414032	0.0216062	0.000239868	-4168.96	9.99999999999889e-05	0.416896	0.000414032	0.0183204	0.000239868	-4168.96	9.99999999999889e-05	0.416896	0.000414032	0.0192617	0.000239868	-4168.96	9.99999999999889e-05	0.416896	0.000414032	0.00981973	0.000239868	-4168.96	9.99999999999779e-05	0.416896	1	1	1	-1	9.99999999999889e-05	1e-04	1
rna-XR_001045988.1	0.000417839	0.0185852	6.85948015218688e-05	-14578.4	0.0001	1.45784	0.0219144	0.284951	1.36889	1.36889	1.99561	1.45784	0.000417839	0.0171955	6.85948015218612e-05	-14578.4	0.0001	1.45784	0.00041784	0.0216062	6.8594806617123e-05	-14578.4	0.0001	1.45784	0.00041784	0.0183974	6.8594892957082e-05	-14578.3	0.0001	1.45784	0.000417839	0.0192617	6.85948015218612e-05	-14578.4	0.0001	1.45784	0.00041784	0.00985748	6.8594912600936e-05	-14578.3	0.0001	1.45784	0.109608	0.841842	19956.1	19956.1	1.99561	0.0001	1
CNAG_00540	0.000456603	0.0196185	0.000105214	-9504.44	0.0001	0.950444	0.0230694	0.295471	2.04835	2.04835	1.94685	0.950444	0.000456603	0.0181296	0.000105214	-9504.44	0.0001	0.950444	0.000456603	0.0229437	0.000105214	-9504.44	0.0001	0.950444	0.000456603	0.0192466	0.000105214	-9504.44	0.0001	0.950444	0.000456603	0.0204072	0.000105214	-9504.44	9.99999999999889e-05	0.950444	0.000456603	0.0104129	0.000105214	-9504.44	9.99999999992008e-05	0.950444	0.112099	0.845388	19468.5	19468.5	1.94685	0.0001	1
CNAG_12446	0.000462328	0.019738	3.45325100697446e-05	-28958.2	0.0001	2.89582	0.00549422	0.122149	0.0247999	-40.3227	0.0718161	2.89582	0.000462328	0.0182753	3.4532510075572e-05	-28958.2	0.0001	2.89582	0.00201053	0.0669726	0.00106885	-935.581	0.00309521	2.89582	0.00172859	0.0467298	0.000677696	-1475.59	0.00196249	2.89582	0.000462328	0.0205236	3.45325100718915e-05	-28958.2	0.0001	2.89582	0.0221885	0.0875567	2.51777	2.51777	7.29102	2.89582	0.319711	0.920059	718.161	718.161	0.0718161	0.0001	1
CNAG_05683	0.000485763	0.0204227	0.096277	-10.3867	149.795	1555.87	0.00376772	0.10033	0.165324	-6.04871	257.223	1555.87	0.000317145	0.014615	0.0787816	-12.6933	122.574	1555.87	9.39859584980932e-06	0.00134824	0.0376111	-26.5879	58.5181	1555.87	3.15455094731632e-05	0.00289243	0.0382403	-26.1504	59.4969	1555.87	2.77851725169791e-05	0.00263152	0.0434422	-23.0191	67.5904	1555.87	1.38096179347575e-06	0.000191911	0.0220645	-45.3216	34.3295	1555.87	0.410532	0.925076	1.71718	1.71718	257.223	149.795	0.865128
CNAG_01931	0.000516892	0.0209919	0.000146805	-6811.78	0.0001	0.681178	0.000516892	0.0276942	0.000146805	-6811.78	9.99999999997669e-05	0.681178	0.000516892	0.0194798	0.000146805	-6811.78	0.0001	0.681178	0.000516892	0.0248499	0.000146805	-6811.78	0.0001	0.681178	0.0143542	0.166767	0.337791	-2.96041	0.230096	0.681178	0.000516892	0.0219963	0.000146805	-6811.78	0.0001	0.681178	0.000516892	0.0111855	0.000146805	-6811.78	9.99999999990897e-05	0.681178	1	1	1	-1	9.99999999997669e-05	0.0001	1
CNAG_00980	0.000529244	0.0213959	0.000476929	-2096.75	1e-04	0.209675	0.000529244	0.0281862	0.000476929	-2096.75	0.0001	0.209675	0.000529244	0.0198612	0.000476929	-2096.75	0.0001	0.209675	0.000529244	0.0251716	0.000476929	-2096.75	0.0001	0.209675	0.000529244	0.0214936	0.000476929	-2096.75	0.0001	0.209675	0.000529244	0.0224147	0.000476929	-2096.75	0.0001	0.209675	0.000529244	0.0113698	0.000476929	-2096.75	0.0001	0.209675	1	1	1	1	0.0001	1e-04	1
CNAG_02572	0.000553842	0.0219905	0.000216199	-4625.38	0.0001	0.462538	0.0234891	0.299301	1.3113	1.3113	0.606524	0.462538	0.000553842	0.0205245	0.000216199	-4625.38	0.0001	0.462538	0.000553842	0.0260628	0.000216199	-4625.38	0.0001	0.462538	0.000553842	0.0221886	0.000216199	-4625.38	0.0001	0.462538	0.000553842	0.0232352	0.000216199	-4625.38	9.99999999999889e-05	0.462538	0.000553842	0.0118126	0.000216199	-4625.38	0.0001	0.462538	0.127182	0.876186	6065.24	6065.24	0.606524	0.0001	1
CNAG_06561	0.000561468	0.0221942	5.72582393429798e-05	-17464.7	0.0001	1.74647	0.000561468	0.0295485	5.72582393425921e-05	-17464.7	9.99999999997669e-05	1.74647	0.0203537	0.148893	1.17797	1.17797	2.05729	1.74647	0.000561468	0.0262826	5.72582393431006e-05	-17464.7	0.0001	1.74647	0.000561468	0.0222933	5.72582393429735e-05	-17464.7	0.0001	1.74647	0.0177343	0.187373	0.747617	-1.33758	1.30569	1.74647	0.000561468	0.0119181	5.72582393414415e-05	-17464.7	9.99999999977575e-05	1.74647	1	1	1	-1	9.99999999997669e-05	0.0001	0.144255
CNAG_00323	0.000570629	0.0224565	0.000509998	-1960.79	1e-04	0.196079	0.000570629	0.0296794	0.000509998	-1960.79	0.0001	0.196079	0.000570629	0.0209718	0.000509998	-1960.79	0.0001	0.196079	0.000570629	0.0264332	0.000509998	-1960.79	0.0001	0.196079	0.000570629	0.0224565	0.000509998	-1960.79	0.0001	0.196079	0.000570629	0.0237158	0.000509998	-1960.79	0.0001	0.196079	0.000570629	0.0120838	0.000509998	-1960.79	0.0001	0.196079	1	1	1	1	0.0001	1e-04	1
CNAG_04322	0.0005865	0.0225152	0.0496187	-20.1537	75.3537	1518.66	0.00519341	0.119855	0.121645	-8.22062	184.737	1518.66	0.0125129	0.111179	0.101908	-9.81276	154.763	1518.66	0.00112575	0.0441077	0.0519918	-19.2338	78.9576	1518.66	0.000653445	0.024547	0.0477638	-20.9364	72.5367	1518.66	0.00112698	0.0369866	0.0480952	-20.7921	73.0399	1518.66	0.000368058	0.00914389	0.0406784	-24.583	61.7765	1518.66	0.378904	0.920059	2.4516	2.4516	184.737	75.3537	0.21454
rna-XR_001045628.1	0.000588495	0.0225152	0.000190432	-5251.22	0.0001	0.525122	0.000588495	0.0304306	0.000190432	-5251.22	9.99999999999889e-05	0.525122	0.000588495	0.0211753	0.000190432	-5251.22	0.0001	0.525122	0.000588495	0.0269797	0.000190432	-5251.22	0.0001	0.525122	0.000588495	0.0227336	0.000190432	-5251.22	0.0001	0.525122	0.0297052	0.263935	2.03437	2.03437	1.06829	0.525122	0.000588495	0.0123564	0.000190432	-5251.22	9.99999999994228e-05	0.525122	1	1	1	-1	9.99999999999889e-05	0.0001	1
CNAG_12966	0.00059045	0.0225152	0.000277099	-3608.82	0.0001	0.360882	0.000828143	0.0379665	0.000397744	-2514.18	0.000143539	0.360882	0.00059045	0.0211753	0.000277099	-3608.82	0.0001	0.360882	0.0321776	0.419629	3.02665	3.02665	1.09226	0.360882	0.00059045	0.0227336	0.000277099	-3608.82	0.0001	0.360882	0.00059045	0.0240871	0.000277099	-3608.82	9.99999999999889e-05	0.360882	0.00059045	0.0123564	0.000277099	-3608.82	9.99999999994783e-05	0.360882	0.892308	1	1.43539	1.43539	0.000143539	0.0001	1
rna-XR_001046275.1	0.00059045	0.0225152	0.000277099	-3608.82	0.0001	0.360882	0.000828143	0.0379665	0.000397744	-2514.18	0.000143539	0.360882	0.00059045	0.0211753	0.000277099	-3608.82	0.0001	0.360882	0.0321776	0.419629	3.02665	3.02665	1.09226	0.360882	0.00059045	0.0227336	0.000277099	-3608.82	0.0001	0.360882	0.00059045	0.0240871	0.000277099	-3608.82	9.99999999999889e-05	0.360882	0.00059045	0.0123564	0.000277099	-3608.82	9.99999999994783e-05	0.360882	0.892308	1	1.43539	1.43539	0.000143539	0.0001	1
CNAG_12995	0.000611554	0.0230473	4.05510969210114e-05	-24660.2	0.0001	2.46602	0.0170483	0.245029	0.563987	-1.77309	1.39081	2.46602	0.000611554	0.021812	4.05510969210114e-05	-24660.2	0.0001	2.46602	0.000611554	0.0278931	4.05510969210114e-05	-24660.2	0.0001	2.46602	0.000611554	0.023344	4.05510969210114e-05	-24660.2	0.0001	2.46602	0.000612044	0.0247433	4.05845019053517e-05	-24639.9	0.000100082	2.46602	0.0250228	0.0940628	2.14506	2.14506	5.28977	2.46602	0.175725	0.920059	13908.1	13908.1	1.39081	0.0001	1
CNAG_01570	0.000652009	0.0243168	0.000102993	-9709.36	0.0001	0.970936	0.0135184	0.207477	0.227222	-4.40099	0.220618	0.970936	0.000652009	0.0229041	0.000102993	-9709.36	0.0001	0.970936	0.000652009	0.0292136	0.000102993	-9709.36	0.0001	0.970936	0.0290887	0.268007	2.54013	2.54013	2.4663	0.970936	0.000652009	0.0259716	0.000102993	-9709.36	0.0001	0.970936	0.000652009	0.0134235	0.000102993	-9709.36	9.99999999989787e-05	0.970936	0.217557	0.920059	2206.18	2206.18	0.220618	0.0001	1
CNAG_12803	0.000654109	0.0243168	0.000216529	-4618.31	1e-04	0.461831	0.000654109	0.0330548	0.000216529	-4618.31	9.99999999999889e-05	0.461831	0.000654109	0.0229041	0.000216529	-4618.31	9.99999999999889e-05	0.461831	0.000654109	0.0292136	0.000216529	-4618.31	9.99999999999889e-05	0.461831	0.000654109	0.024547	0.000216529	-4618.31	9.99999999999889e-05	0.461831	0.000654109	0.0259716	0.000216529	-4618.31	9.99999999999889e-05	0.461831	0.000662282	0.013479	0.000218032	-4586.48	0.000100694	0.461831	1	1	1	-1	9.99999999999889e-05	1e-04	1
CNAG_01150	0.00065891	0.0243168	0.470518	-2.12532	1461.01	3105.1	0.00880414	0.15819	0.561858	-1.77981	1744.62	3105.1	0.00279957	0.0525303	0.517109	-1.93383	1605.68	3105.1	0.0185845	0.300528	0.628426	-1.59128	1951.33	3105.1	0.0202417	0.213053	0.602802	-1.65892	1871.76	3105.1	0.0281897	0.257079	0.623245	-1.60451	1935.24	3105.1	9.5417747213928e-06	0.000793127	0.319731	-3.12763	992.797	3105.1	0.293114	0.920059	1.19413	1.19413	1744.62	1461.01	0.560042
CNAG_07596	0.000705784	0.0256214	0.000163346	-6121.97	0.0001	0.612197	0.000705784	0.0344903	0.000163346	-6121.97	9.99999999999889e-05	0.612197	0.000705784	0.0241432	0.000163346	-6121.97	0.0001	0.612197	0.000705784	0.0307708	0.000163346	-6121.97	0.0001	0.612197	0.000705784	0.0261552	0.000163346	-6121.97	0.0001	0.612197	0.000705784	0.0272924	0.000163346	-6121.97	9.99999999999889e-05	0.612197	0.000705784	0.0139494	0.000163346	-6121.97	0.0001	0.612197	1	1	1	-1	9.99999999999889e-05	0.0001	1
CNAG_02049	0.000721106	0.0260712	7.52256244760285e-06	-132933	0.0001	13.2933	0.000721106	0.0348561	7.52256245261388e-06	-132933	0.0001	13.2933	0.000721109	0.0244792	7.52259033133016e-06	-132933	0.0001	13.2933	0.0138806	0.246416	0.187022	-5.34696	2.48615	13.2933	0.000721106	0.0265021	7.52256244753603e-06	-132933	0.0001	13.2933	0.0118151	0.14395	0.0982216	-10.1811	1.30569	13.2933	0.0159008	0.0720802	0.323469	-3.09149	4.29998	13.2933	1	1	1	1	0.0001	0.0001	0.999999
CNAG_12030	0.000732184	0.0263646	0.000509745	-1961.77	1e-04	0.196177	0.000732184	0.0352002	0.000509745	-1961.77	0.0001	0.196177	0.000732184	0.0246668	0.000509745	-1961.77	0.0001	0.196177	0.000732184	0.0316119	0.000509745	-1961.77	0.0001	0.196177	0.000732184	0.0267985	0.000509745	-1961.77	0.0001	0.196177	0.000732184	0.0280692	0.000509745	-1961.77	0.0001	0.196177	0.000732184	0.0142301	0.000509745	-1961.77	0.0001	0.196177	1	1	1	1	0.0001	1e-04	1
rna-XR_001046198.1	0.000758213	0.0270825	3.7653689562669e-05	-26557.8	0.0001	2.65578	0.000758213	0.0360617	3.76536895623346e-05	-26557.8	9.99999999997669e-05	2.65578	0.000758213	0.0252274	3.76536895623346e-05	-26557.8	9.99999999997669e-05	2.65578	0.000758213	0.0324209	3.76536895636723e-05	-26557.8	0.0001	2.65578	0.000758213	0.0275247	3.76536895623346e-05	-26557.8	9.99999999997669e-05	2.65578	0.0177043	0.187373	0.399659	-2.50214	1.06141	2.65578	0.0309905	0.107207	2.9803	2.9803	7.91503	2.65578	1	1	1	-1	9.99999999997669e-05	0.0001	1
CNAG_01977	0.000765841	0.027137	8.67729668957912e-05	-11524.3	0.0001	1.15243	0.0157767	0.23176	0.169012	-5.91675	0.194775	1.15243	0.000765841	0.0252274	8.67729668959744e-05	-11524.3	0.0001	1.15243	0.03236	0.419643	1.59621	1.59621	1.83953	1.15243	0.000765841	0.0276886	8.67729668957817e-05	-11524.3	0.0001	1.15243	0.000765841	0.0284995	8.67729668959744e-05	-11524.3	0.0001	1.15243	0.000765841	0.0145232	8.67729668957721e-05	-11524.3	0.0001	1.15243	0.216299	0.920059	1947.75	1947.75	0.194775	0.0001	1
CNAG_12554	0.000781113	0.0271593	4.97675756458606e-05	-20093.4	0.0001	2.00934	0.000781113	0.0365935	4.97675756454186e-05	-20093.4	9.99999999997669e-05	2.00934	0.0251113	0.168686	1.36513	1.36513	2.74302	2.00934	0.000781113	0.0329515	4.97675756463027e-05	-20093.4	0.0001	2.00934	0.000781113	0.0279228	4.97675756463027e-05	-20093.4	0.0001	2.00934	0.000781113	0.0286122	4.97675756454186e-05	-20093.4	9.99999999997669e-05	2.00934	0.0280664	0.101346	2.02821	2.02821	4.07536	2.00934	1	1	1	-1	9.99999999997669e-05	0.0001	0.153959
rna-XR_001045827.1	0.000781113	0.0271593	4.97675756458606e-05	-20093.4	0.0001	2.00934	0.000781113	0.0365935	4.97675756454186e-05	-20093.4	9.99999999997669e-05	2.00934	0.0251113	0.168686	1.36513	1.36513	2.74302	2.00934	0.000781113	0.0329515	4.97675756463027e-05	-20093.4	0.0001	2.00934	0.000781113	0.0279228	4.97675756463027e-05	-20093.4	0.0001	2.00934	0.000781113	0.0286122	4.97675756454186e-05	-20093.4	9.99999999997669e-05	2.00934	0.0280664	0.101346	2.02821	2.02821	4.07536	2.00934	1	1	1	-1	9.99999999997669e-05	0.0001	0.153959
CNAG_12128	0.000781737	0.0271593	5.32298795157807e-05	-18786.4	0.0001	1.87864	0.000781737	0.0365935	5.32298795156477e-05	-18786.4	9.99999999997669e-05	1.87864	0.000781737	0.025468	5.32298795156477e-05	-18786.4	9.99999999997669e-05	1.87864	0.000781737	0.0329515	5.32298795156477e-05	-18786.4	9.99999999997669e-05	1.87864	0.000781737	0.0279228	5.32298795714354e-05	-18786.4	0.0001	1.87864	0.000781737	0.0286122	5.32298795156477e-05	-18786.4	9.99999999997669e-05	1.87864	0.0163111	0.0734166	0.0683763	-14.625	0.128455	1.87864	1	1	1	-1	9.99999999997669e-05	0.0001	1
CNAG_00729	0.00081776	0.0281905	0.000765079	-1307.05	1e-04	0.130705	0.00081776	0.037881	0.000765079	-1307.05	0.0001	0.130705	0.00081776	0.026352	0.000765079	-1307.05	0.0001	0.130705	0.00081776	0.0340224	0.000765079	-1307.05	0.0001	0.130705	0.00081776	0.0290926	0.000765079	-1307.05	0.0001	0.130705	0.00081776	0.0295657	0.000765079	-1307.05	0.0001	0.130705	0.00081776	0.0152379	0.000765079	-1307.05	0.0001	0.130705	1	1	1	1	0.0001	1e-04	1
rna-XR_001046467.1	0.000832955	0.0285477	5.01537279421839e-05	-19938.7	1e-04	1.99387	0.000832955	0.0379913	5.01537279425125e-05	-19938.7	0.0001	1.99387	0.000832955	0.0266993	5.01537279422897e-05	-19938.7	0.0001	1.99387	0.0314084	0.413847	0.807275	-1.23874	1.6096	1.99387	0.000832955	0.029454	5.01537279421784e-05	-19938.7	9.99999999999889e-05	1.99387	0.000832955	0.0299291	5.01537279425125e-05	-19938.7	0.0001	1.99387	0.000832955	0.0154631	5.01537279426183e-05	-19938.7	0.0001	1.99387	1	1	1	1	0.0001	1e-04	1
CNAG_01070	0.000889101	0.0300435	2.8070352492586e-05	-35624.8	0.0001	3.56248	0.0161664	0.234941	0.185728	-5.38421	0.661653	3.56248	0.000889101	0.0279423	2.80703524925206e-05	-35624.8	0.0001	3.56248	0.0114506	0.214404	0.0539058	-18.5509	0.192038	3.56248	0.000889101	0.0311039	2.80703524925206e-05	-35624.8	0.0001	3.56248	0.0220206	0.215458	0.575932	-1.73631	2.05175	3.56248	0.000889101	0.0161538	2.80703524923305e-05	-35624.8	9.99999999995338e-05	3.56248	0.234151	0.920059	6616.53	6616.53	0.661653	0.0001	1
rna-XR_001046462.1	0.000939736	0.0310425	0.000599327	-1668.54	1e-04	0.166854	0.000939736	0.0413009	0.000599327	-1668.54	9.99999999999889e-05	0.166854	0.000939736	0.0290107	0.000599327	-1668.54	0.0001	0.166854	0.0195276	0.309588	0.288184	-3.47001	0.0480845	0.166854	0.0463355	0.33955	2.85511	2.85511	0.476386	0.166854	0.000939736	0.0326485	0.000599327	-1668.54	9.99999999999889e-05	0.166854	0.000939736	0.0167495	0.000599327	-1668.54	0.0001	0.166854	1	1	1	-1	9.99999999999889e-05	1e-04	1
CNAG_13195	0.000939736	0.0310425	0.000599327	-1668.54	1e-04	0.166854	0.000939736	0.0413009	0.000599327	-1668.54	9.99999999999889e-05	0.166854	0.000939736	0.0290107	0.000599327	-1668.54	0.0001	0.166854	0.0195276	0.309588	0.288184	-3.47001	0.0480845	0.166854	0.0463355	0.33955	2.85511	2.85511	0.476386	0.166854	0.000939736	0.0326485	0.000599327	-1668.54	9.99999999999889e-05	0.166854	0.000939736	0.0167495	0.000599327	-1668.54	0.0001	0.166854	1	1	1	-1	9.99999999999889e-05	1e-04	1
CNAG_03873	0.000949155	0.0310425	0.134587	-7.43017	221.941	1649.06	0.000502736	0.0272642	0.161673	-6.18532	266.609	1649.06	0.00169086	0.0401027	0.174511	-5.73031	287.779	1649.06	0.000947685	0.038842	0.14923	-6.70106	246.089	1649.06	0.00019162	0.0115153	0.116787	-8.56258	192.589	1649.06	0.000882661	0.0312764	0.138019	-7.2454	227.601	1649.06	0.00035086	0.00884009	0.106225	-9.41397	175.171	1649.06	0.799349	1	1.20126	1.20126	266.609	221.941	0.815862
CNAG_05184	0.000990215	0.032022	0.000147069	-6799.55	0.0001	0.679955	0.0396697	0.404613	2.0271	2.0271	1.37834	0.679955	0.000990215	0.0296531	0.000147069	-6799.55	0.0001	0.679955	0.000990215	0.0402145	0.000147069	-6799.55	0.0001	0.679955	0.000990215	0.033346	0.000147069	-6799.55	0.0001	0.679955	0.000990215	0.0340038	0.000147069	-6799.55	9.99999999999889e-05	0.679955	0.000990215	0.0172686	0.000147069	-6799.55	0.0001	0.679955	0.124784	0.875288	13783.4	13783.4	1.37834	0.0001	1
rna-XR_001045638.1	0.000999006	0.032022	0.00024144	-4141.82	1e-04	0.414182	0.0440351	0.426168	3.2613	3.2613	1.35077	0.414182	0.000999006	0.0297162	0.00024144	-4141.82	0.0001	0.414182	0.027994	0.388422	0.811217	-1.23272	0.335992	0.414182	0.000999006	0.033346	0.00024144	-4141.82	9.99999999999889e-05	0.414182	0.000999006	0.0340428	0.00024144	-4141.82	9.99999999999889e-05	0.414182	0.000999006	0.0173538	0.00024144	-4141.82	9.99999999994783e-05	0.414182	0.114638	0.84701	13507.7	13507.7	1.35077	1e-04	1
CNAG_12379	0.000999006	0.032022	0.00024144	-4141.82	1e-04	0.414182	0.0440351	0.426168	3.2613	3.2613	1.35077	0.414182	0.000999006	0.0297162	0.00024144	-4141.82	0.0001	0.414182	0.027994	0.388422	0.811217	-1.23272	0.335992	0.414182	0.000999006	0.033346	0.00024144	-4141.82	9.99999999999889e-05	0.414182	0.000999006	0.0340428	0.00024144	-4141.82	9.99999999999889e-05	0.414182	0.000999006	0.0173538	0.00024144	-4141.82	9.99999999994783e-05	0.414182	0.114638	0.84701	13507.7	13507.7	1.35077	1e-04	1
CNAG_01984	0.00100091	0.032022	0.373846	-2.6749	1826.26	4885.07	0.00480309	0.1164	0.457181	-2.18732	2233.36	4885.07	0.00273704	0.0519171	0.434005	-2.30412	2120.15	4885.07	0.00028561	0.0165673	0.364992	-2.73979	1783.01	4885.07	0.000226957	0.0128571	0.337502	-2.96295	1648.72	4885.07	0.000847653	0.0302772	0.363818	-2.74863	1777.27	4885.07	0.00016143	0.00543849	0.306306	-3.26471	1496.33	4885.07	0.523586	1	1.22291	1.22291	2233.36	1826.26	0.683759
CNAG_03058	0.00104619	0.032997	0.166908	-5.99132	627.893	3761.91	0.00205005	0.0662508	0.20251	-4.93803	761.825	3761.91	0.00279403	0.0525303	0.171112	-5.84412	643.708	3761.91	0.000216777	0.0134826	0.108359	-9.22858	407.637	3761.91	0.000285287	0.0151936	0.132609	-7.54096	498.864	3761.91	0.000757989	0.0284995	0.153408	-6.51856	577.108	3761.91	0.00157052	0.0222881	0.142647	-7.01032	536.625	3761.91	0.785661	1	1.2133	1.2133	761.825	627.893	0.690591
CNAG_01738	0.00106864	0.033349	1.01731698652477e-05	-98297.8	0.0001	9.82978	0.0135874	0.207477	0.0594239	-16.8282	0.584124	9.82978	0.00106864	0.0311621	1.01731698652477e-05	-98297.8	0.0001	9.82978	0.0213679	0.323903	0.380771	-2.62625	3.74289	9.82978	0.00106864	0.0349428	1.01731698652477e-05	-98297.8	0.0001	9.82978	0.00106864	0.0358659	1.01731698648862e-05	-98297.8	9.99999999997669e-05	9.82978	0.0256764	0.0958716	0.822648	-1.21559	8.08644	9.82978	0.295823	0.920059	5841.24	5841.24	0.584124	0.0001	1
CNAG_07421	0.00109618	0.0339254	5.71036378481971e-05	-17512	1e-04	1.7512	0.0273445	0.332775	0.881522	-1.1344	1.54372	1.7512	0.00109618	0.0315528	5.71036378483176e-05	-17512	0.0001	1.7512	0.0185263	0.300133	0.219264	-4.5607	0.383976	1.7512	0.00109618	0.0352564	5.71036378481908e-05	-17512	9.99999999999889e-05	1.7512	0.00109618	0.0364404	5.7103637848064e-05	-17512	9.99999999997669e-05	1.7512	0.00109618	0.0184154	5.71036378476773e-05	-17512	9.99999999990897e-05	1.7512	0.182005	0.920059	15437.2	15437.2	1.54372	1e-04	1
CNAG_01349	0.00110644	0.0339254	6.28959463599692e-05	-15899.3	1e-04	1.58993	0.00110644	0.0459847	6.28959463598226e-05	-15899.3	9.99999999997669e-05	1.58993	0.00110644	0.0316422	6.28959463598226e-05	-15899.3	9.99999999997669e-05	1.58993	0.00110644	0.0437365	6.28959463598226e-05	-15899.3	9.99999999997669e-05	1.58993	0.0273044	0.259332	0.723353	-1.38245	1.15008	1.58993	0.0457805	0.34557	4.69577	4.69577	7.46593	1.58993	0.00110644	0.0184154	6.28959463588381e-05	-15899.3	9.99999999982016e-05	1.58993	1	1	1	-1	9.99999999997669e-05	1e-04	1
CNAG_12051	0.00111741	0.0339254	2.18134926833333e-05	-45843.2	1e-04	4.58432	0.0236413	0.299951	0.528966	-1.89048	2.42495	4.58432	0.0146325	0.121514	0.0819635	-12.2006	0.375747	4.58432	0.0443805	0.500181	0.0142993	-69.9333	0.0655527	4.58432	0.0106627	0.141521	0.0246937	-40.4962	0.113204	4.58432	0.00111741	0.0368083	2.181349268367e-05	-45843.2	0.0001	4.58432	0.00111741	0.0184154	2.18134926832316e-05	-45843.2	9.99999999995338e-05	4.58432	0.206072	0.920059	24249.5	24249.5	2.42495	1e-04	0.289382
CNAG_12655	0.00111762	0.0339254	0.000160364	-6235.82	0.0001	0.623582	0.00111762	0.0460191	0.000160364	-6235.82	0.0001	0.623582	0.00111762	0.0317576	0.000160364	-6235.82	0.0001	0.623582	0.0197426	0.311372	0.184522	-5.41941	0.115064	0.623582	0.00111762	0.0356277	0.000160364	-6235.82	0.0001	0.623582	0.0481811	0.348667	3.04033	3.04033	1.89589	0.623582	0.00111762	0.0184154	0.000160364	-6235.82	9.99999999996449e-05	0.623582	1	1	1	1	0.0001	0.0001	1
rna-XR_001045961.1	0.00111762	0.0339254	0.000160364	-6235.82	0.0001	0.623582	0.00111762	0.0460191	0.000160364	-6235.82	0.0001	0.623582	0.00111762	0.0317576	0.000160364	-6235.82	0.0001	0.623582	0.0197426	0.311372	0.184522	-5.41941	0.115064	0.623582	0.00111762	0.0356277	0.000160364	-6235.82	0.0001	0.623582	0.0481811	0.348667	3.04033	3.04033	1.89589	0.623582	0.00111762	0.0184154	0.000160364	-6235.82	9.99999999996449e-05	0.623582	1	1	1	1	0.0001	0.0001	1
CNAG_06194	0.00114753	0.0347146	6.37244920806708e-05	-15692.6	0.0001	1.56926	0.028923	0.340716	0.744396	-1.34337	1.16815	1.56926	0.00114753	0.0324003	6.37244920806637e-05	-15692.6	0.0001	1.56926	0.00114753	0.0447636	6.37244920806637e-05	-15692.6	0.0001	1.56926	0.00114753	0.0358671	6.37244920806637e-05	-15692.6	0.0001	1.56926	0.0224517	0.217203	0.30722	-3.25499	0.482107	1.56926	0.00114753	0.0186243	6.37244920805152e-05	-15692.6	9.99999999999779e-05	1.56926	0.179726	0.920059	11681.5	11681.5	1.16815	0.0001	1
rna-XR_001045401.1	0.001186	0.0352786	0.000148081	-6753.07	0.000100108	0.676037	0.0342209	0.372991	0.864042	-1.15735	0.584124	0.676037	0.00118487	0.0329319	0.000147951	-6758.99	0.00010002	0.676037	0.00118519	0.045831	0.000147988	-6757.28	0.000100046	0.676037	0.0340542	0.293771	0.850677	-1.17553	0.575089	0.676037	0.00118657	0.0383759	0.000148146	-6750.11	0.000100152	0.676037	0.0011846	0.0188798	0.000147921	-6760.37	9.9999999999525e-05	0.676037	0.160741	0.920059	5834.94	5834.94	0.584124	0.000100108	0.999693
CNAG_12114	0.001186	0.0352786	0.000148081	-6753.07	0.000100108	0.676037	0.0342209	0.372991	0.864042	-1.15735	0.584124	0.676037	0.00118487	0.0329319	0.000147951	-6758.99	0.00010002	0.676037	0.00118519	0.045831	0.000147988	-6757.28	0.000100046	0.676037	0.0340542	0.293771	0.850677	-1.17553	0.575089	0.676037	0.00118657	0.0383759	0.000148146	-6750.11	0.000100152	0.676037	0.0011846	0.0188798	0.000147921	-6760.37	9.9999999999525e-05	0.676037	0.160741	0.920059	5834.94	5834.94	0.584124	0.000100108	0.999693
CNAG_12603	0.00122106	0.0359608	0.000196328	-5093.51	0.0001	0.509351	0.00561533	0.123263	0.00151717	-659.123	0.000772771	0.509351	0.00122106	0.033519	0.000196328	-5093.51	0.0001	0.509351	0.00122165	0.0466325	0.00019639	-5091.91	0.000100031	0.509351	0.00123842	0.0373913	0.000198167	-5046.24	0.000100937	0.509351	0.00122106	0.0392063	0.000196328	-5093.51	9.99999999997669e-05	0.509351	0.00122106	0.0192556	0.000196328	-5093.51	9.99999999990897e-05	0.509351	0.533025	1	7.72771	7.72771	0.000772771	0.0001	1
CNAG_02776	0.0012375	0.0360472	9.28601876740255e-05	-10768.9	0.0001	1.07689	0.0012375	0.0493736	9.28601876742317e-05	-10768.9	0.0001	1.07689	0.0379867	0.212087	1.27363	1.27363	1.37156	1.07689	0.0012375	0.0468356	9.28601876742317e-05	-10768.9	0.0001	1.07689	0.0012375	0.0373913	9.28601876738193e-05	-10768.9	0.0001	1.07689	0.0012375	0.0395356	9.28601876742317e-05	-10768.9	0.0001	1.07689	0.0361277	0.117925	1.07281	1.07281	1.15529	1.07689	1	1	1	1	0.0001	0.0001	0.151998
CNAG_06066	0.00124021	0.0360472	6.4727527143232e-05	-15449.4	1e-04	1.54494	0.034892	0.376157	1.249	1.249	1.92963	1.54494	0.00124021	0.0337322	6.47275271433686e-05	-15449.4	0.0001	1.54494	0.0214514	0.323919	0.223306	-4.47817	0.344993	1.54494	0.00124021	0.0373913	6.47275271432249e-05	-15449.4	9.99999999999889e-05	1.54494	0.00124021	0.0395356	6.47275271430812e-05	-15449.4	9.99999999997669e-05	1.54494	0.00124021	0.0194198	6.47275271427866e-05	-15449.4	9.99999999993118e-05	1.54494	0.163247	0.920059	19296.3	19296.3	1.92963	1e-04	1
rna-XR_001046266.1	0.00129143	0.0369324	0.00011702	-8545.57	1e-04	0.854557	0.0333822	0.367588	1.09683	1.09683	0.9373	0.854557	0.0483041	0.239189	4.0123	4.0123	3.42874	0.854557	0.00129143	0.0482604	0.00011702	-8545.57	0.0001	0.854557	0.00129143	0.0379075	0.00011702	-8545.57	9.99999999999889e-05	0.854557	0.00129143	0.0404436	0.00011702	-8545.57	9.99999999997669e-05	0.854557	0.00129143	0.0199064	0.00011702	-8545.57	0.0001	0.854557	0.174002	0.920059	9373	9373	0.9373	1e-04	0.127657
CNAG_07876	0.0013302	0.0376778	1.30585379860256e-05	-76578.3	0.0001	7.65783	0.0214572	0.280337	0.244782	-4.08526	1.8745	7.65783	0.0168622	0.132397	0.0895592	-11.1658	0.685829	7.65783	0.0013302	0.0492951	1.30585379859096e-05	-76578.3	0.0001	7.65783	0.0013302	0.0388283	1.30585379859096e-05	-76578.3	0.0001	7.65783	0.00581419	0.0949189	0.00124816	-801.178	0.0095582	7.65783	0.0265442	0.0979054	0.603418	-1.65723	4.62087	7.65783	0.247804	0.920059	18745	18745	1.8745	0.0001	0.292731
rna-XR_001046277.1	0.00134732	0.0380012	4.65478253934598e-05	-21483.3	1e-04	2.14833	0.00134732	0.0512097	4.65478253933513e-05	-21483.3	9.99999999997669e-05	2.14833	0.00134732	0.0362026	4.6547825393558e-05	-21483.3	0.0001	2.14833	0.0340317	0.433988	1.3914	1.3914	2.98917	2.14833	0.00134732	0.0391604	4.65478253933513e-05	-21483.3	9.99999999997669e-05	2.14833	0.0367019	0.306394	1.86564	1.86564	4.008	2.14833	0.00134732	0.0203794	4.65478253936563e-05	-21483.3	0.0001	2.14833	1	1	1	-1	9.99999999997669e-05	1e-04	1
CNAG_13191	0.00140464	0.0389924	0.000241833	-4135.09	0.0001	0.413509	0.00140464	0.0525906	0.000241833	-4135.09	9.99999999999889e-05	0.413509	0.00140464	0.0368152	0.000241833	-4135.09	0.0001	0.413509	0.00626053	0.143879	0.0021832	-458.044	0.000902771	0.413509	0.00140464	0.0398859	0.000241833	-4135.09	0.0001	0.413509	0.006183	0.0981993	0.00212833	-469.853	0.000880082	0.413509	0.00140464	0.0207868	0.000241833	-4135.09	0.0001	0.413509	1	1	1	-1	9.99999999999889e-05	0.0001	1
rna-XR_001045387.1	0.0014073	0.0389924	0.000188986	-5291.4	1e-04	0.52914	0.0014073	0.0525906	0.000188986	-5291.4	9.99999999999889e-05	0.52914	0.0014073	0.0368152	0.000188986	-5291.4	9.99999999999889e-05	0.52914	0.0243428	0.353514	0.0023498	-425.568	0.00124337	0.52914	0.0014073	0.0398859	0.000188986	-5291.4	9.99999999999889e-05	0.52914	0.0014073	0.0427186	0.000188986	-5291.4	9.99999999999889e-05	0.52914	0.0014073	0.0207916	0.000188986	-5291.4	0.0001	0.52914	1	1	1	-1	9.99999999999889e-05	1e-04	1
CNAG_04086	0.00143055	0.0393705	0.149414	-6.69282	2.44218	16.345	2.34778294434403e-05	0.00302626	6.11806632835007e-06	-163450	9.99999999962142e-05	16.345	2.34778294434403e-05	0.00238035	6.11806632878479e-06	-163450	0.0001	16.345	0.00127075	0.04789	0.0063595	-157.245	0.103946	16.345	2.34778294434403e-05	0.00240771	6.11806632878479e-06	-163450	0.0001	16.345	2.34778294434403e-05	0.0023536	6.11806632835007e-06	-163450	9.99999999962142e-05	16.345	2.34778294434404e-05	0.00145466	6.11806632848592e-06	-163450	9.99999999984346e-05	16.345	0.110337	0.845248	4.09470945723969e-05	-24421.8	9.99999999962142e-05	2.44218	0.110337
CNAG_12059	0.00148997	0.0404144	1.66389966040086e-05	-60099.8	1e-04	6.00998	0.00148997	0.054556	1.66389966039699e-05	-60099.8	9.99999999997669e-05	6.00998	0.0362324	0.207118	1.72667	1.72667	10.3772	6.00998	0.0202236	0.31556	0.145078	-6.89283	0.871918	6.00998	0.0260022	0.250285	0.415999	-2.40385	2.50015	6.00998	0.00149017	0.0447771	1.66417102500076e-05	-60090	0.000100016	6.00998	0.00148997	0.02166	1.66389966049656e-05	-60099.8	0.0001	6.00998	1	1	1	-1	9.99999999997669e-05	1e-04	0.17984
rna-XR_001046242.1	0.00150977	0.0405677	7.04538961196997e-05	-14193.7	0.0001	1.41937	0.0235622	0.299375	0.271956	-3.67706	0.386006	1.41937	0.00150977	0.0386503	7.04538961198484e-05	-14193.7	0.0001	1.41937	0.0316616	0.415336	0.810039	-1.23451	1.14974	1.41937	0.00150977	0.0422261	7.0453896119692e-05	-14193.7	0.0001	1.41937	0.00150977	0.0452118	7.04538961198484e-05	-14193.7	0.0001	1.41937	0.00150977	0.0217632	7.04538961190585e-05	-14193.7	9.99999999995338e-05	1.41937	0.25127	0.920059	3860.06	3860.06	0.386006	0.0001	1
CNAG_00686	0.00153825	0.0410847	0.187232	-5.34096	290.939	1553.89	0.00536024	0.120435	0.271381	-3.68486	421.697	1553.89	0.00968962	0.0964878	0.273478	-3.6566	424.956	1553.89	0.0115215	0.215277	0.297846	-3.35744	462.821	1553.89	0.000119613	0.00799876	0.166255	-6.01485	258.343	1553.89	0.00430062	0.0826127	0.236145	-4.23468	366.945	1553.89	0.00292419	0.0326321	0.221098	-4.52288	343.563	1553.89	0.608789	1	1.44943	1.44943	421.697	290.939	0.447468
CNAG_12663	0.00161433	0.0423534	8.34717072397841e-06	-119801	9.99999999997669e-05	11.9801	0.0134841	0.207477	0.0179827	-55.6089	0.215435	11.9801	0.00375598	0.0625032	9.00385843028387e-05	-11106.3	0.00107867	11.9801	0.00161433	0.0572025	8.34717072397841e-06	-119801	9.99999999997669e-05	11.9801	0.0257066	0.248516	0.0561991	-17.7939	0.673271	11.9801	0.0281433	0.257079	0.468202	-2.13583	5.60912	11.9801	0.0378706	0.121093	0.285298	-3.50511	3.4179	11.9801	0.378466	0.920059	2154.35	2154.35	0.215435	9.99999999997669e-05	0.729982
rna-XR_001046267.1	0.00166721	0.0426567	3.81379890335903e-05	-26220.6	0.0001	2.62206	0.00166721	0.0583787	3.81379890336708e-05	-26220.6	0.0001	2.62206	0.00166721	0.0396476	3.81379890335014e-05	-26220.6	0.0001	2.62206	0.00166721	0.0581498	3.81379890335014e-05	-26220.6	0.0001	2.62206	0.00166721	0.0452079	3.81379890335014e-05	-26220.6	0.0001	2.62206	0.00166721	0.0481435	3.81379890336708e-05	-26220.6	0.0001	2.62206	0.00166721	0.0229539	3.81379890330738e-05	-26220.6	9.99999999990897e-05	2.62206	1	1	1	1	0.0001	0.0001	1
rna-XR_001046241.1	0.00174126	0.0440334	6.02982387229438e-05	-16584.2	0.0001	1.65842	0.00174126	0.0607325	6.02982387228016e-05	-16584.2	9.99999999997669e-05	1.65842	0.0481329	0.239175	2.89444	2.89444	4.8002	1.65842	0.00174126	0.0602598	6.02982387238727e-05	-16584.2	0.0001	1.65842	0.0317871	0.283565	0.5714	-1.75009	0.947623	1.65842	0.00174126	0.0496371	6.02982387228016e-05	-16584.2	9.99999999997669e-05	1.65842	0.015452	0.0709062	0.0387581	-25.8011	0.0642773	1.65842	1	1	1	-1	9.99999999997669e-05	0.0001	0.158767
CNAG_03576	0.00181982	0.0457217	0.000415889	-2404.49	0.0001	0.240449	0.00181982	0.0620133	0.000415889	-2404.49	9.99999999999889e-05	0.240449	0.00181982	0.0419313	0.000415889	-2404.49	0.0001	0.240449	0.00181982	0.0627344	0.000415889	-2404.49	0.0001	0.240449	0.00181982	0.0484862	0.000415889	-2404.49	0.0001	0.240449	0.00181982	0.0512098	0.000415889	-2404.49	9.99999999999889e-05	0.240449	0.00181982	0.0244863	0.000415889	-2404.49	0.0001	0.240449	1	1	1	-1	9.99999999999889e-05	0.0001	1
CNAG_06811	0.001825	0.0457227	3.51715	3.51715	632.047	179.704	0.00636291	0.132449	3.10528	3.10528	558.033	179.704	0.000452243	0.018037	4.30812	4.30812	774.188	179.704	0.0158304	0.265652	2.96192	2.96192	532.27	179.704	0.00625195	0.103355	2.82713	2.82713	508.048	179.704	0.00234772	0.0576169	3.21716	3.21716	578.138	179.704	1.20865608781739e-06	0.000170632	9.48292	9.48292	1704.12	179.704	0.606852	1	0.882897	-1.13263	558.033	632.047	0.5764
CNAG_07684	0.00183098	0.0457436	0.00010055	-9945.31	0.0001	0.994531	0.0296974	0.343918	0.391591	-2.55369	0.389449	0.994531	0.00183098	0.041988	0.00010055	-9945.31	0.0001	0.994531	0.0468351	0.506397	2.12303	2.12303	2.11142	0.994531	0.0190321	0.205178	0.0799181	-12.5128	0.079481	0.994531	0.00183098	0.0512098	0.00010055	-9945.31	0.0001	0.994531	0.00183098	0.0245137	0.00010055	-9945.31	0.0001	0.994531	0.240422	0.920059	3894.49	3894.49	0.389449	0.0001	1
CNAG_01052	0.00184074	0.0458587	0.141032	-7.09059	309.339	2193.4	0.00496702	0.118436	0.255845	-3.90861	561.17	2193.4	0.0289389	0.181329	0.292281	-3.42136	641.089	2193.4	0.0141147	0.250071	0.288612	-3.46486	633.039	2193.4	0.00127066	0.0377966	0.161078	-6.20816	353.308	2193.4	0.00364194	0.0746557	0.19846	-5.03879	435.302	2193.4	0.0136493	0.0667954	0.228762	-4.37135	501.767	2193.4	0.683391	1	1.81409	1.81409	561.17	309.339	0.245871
rna-XR_001045979.1	0.00189142	0.0467286	0.000114612	-8725.13	0.0001	0.872513	0.00189142	0.0632417	0.000114612	-8725.13	9.99999999997669e-05	0.872513	0.00189142	0.042914	0.000114612	-8725.13	0.0001	0.872513	0.00189142	0.0647011	0.000114612	-8725.13	0.0001	0.872513	0.0209624	0.217549	0.0100303	-99.6975	0.0087516	0.872513	0.00189142	0.0520814	0.000114612	-8725.13	9.99999999997669e-05	0.872513	0.00189142	0.0250705	0.000114612	-8725.13	9.99999999996449e-05	0.872513	1	1	1	-1	9.99999999997669e-05	0.0001	1
CNAG_02673	0.00195364	0.0477354	0.103666	-9.64638	184.125	1776.14	0.000362984	0.0219618	0.119005	-8.40298	211.37	1776.14	0.00517155	0.0710908	0.132897	-7.52463	236.044	1776.14	0.00226377	0.0724243	0.120197	-8.31965	213.487	1776.14	0.00125296	0.0376482	0.0747156	-13.3841	132.705	1776.14	0.00134128	0.0414215	0.0826888	-12.0935	146.867	1776.14	0.0397196	0.124829	0.21949	-4.55601	389.845	1776.14	0.501257	0.992913	1.14797	1.14797	211.37	184.125	0.688748
CNAG_12967	0.00197735	0.0480506	0.000255929	-3907.33	0.00205354	8.02387	0.00059308	0.0304905	1.2462815631679e-05	-80238.7	9.99999999962142e-05	8.02387	0.00231508	0.0476196	0.000434035	-2303.96	0.00348264	8.02387	0.045498	0.505488	0.341823	-2.92549	2.74274	8.02387	0.00059308	0.0227364	1.24628156325645e-05	-80238.7	0.0001	8.02387	0.000593104	0.0240871	1.24633754340847e-05	-80235.1	0.000100004	8.02387	0.0223247	0.0877789	1.4637	1.4637	11.7446	8.02387	0.628589	1	0.0486963	-20.5354	9.99999999962142e-05	0.00205354	0.94874
CNAG_04562	0.00201414	0.0484155	3.35945604208004e-05	-29766.7	1e-04	2.97667	0.00201414	0.0658593	3.35945604207221e-05	-29766.7	9.99999999997669e-05	2.97667	0.0271018	0.175816	0.230401	-4.34025	0.685829	2.97667	0.0429217	0.495773	1.57981	1.57981	4.70258	2.97667	0.0359694	0.302374	0.746729	-1.33917	2.22277	2.97667	0.00201414	0.0539566	3.35945604207221e-05	-29766.7	9.99999999997669e-05	2.97667	0.00201414	0.0261897	3.35945604216881e-05	-29766.7	0.0001	2.97667	1	1	1	-1	9.99999999997669e-05	1e-04	0.272905
CNAG_02036	0.00202199	0.0484733	6.6585	6.6585	357.538	53.6966	0.0456504	0.431241	3.53866	3.53866	190.014	53.6966	0.00151477	0.0386503	6.23132	6.23132	334.6	53.6966	0.017759	0.290347	4.17382	4.17382	224.12	53.6966	0.0179124	0.196233	3.86593	3.86593	207.587	53.6966	0.00862413	0.118997	4.48995	4.48995	241.095	53.6966	0.00594392	0.0453543	4.70962	4.70962	252.891	53.6966	0.184134	0.920059	0.531451	-1.88164	190.014	357.538	0.906684
CNAG_06453	0.00204528	0.0486382	0.204645	-4.8865	533.183	2605.4	0.000666365	0.0333177	0.184246	-5.42753	480.034	2605.4	0.00951481	0.0956211	0.223526	-4.47375	582.375	2605.4	0.00267653	0.0804225	0.191376	-5.22531	498.612	2605.4	0.00210444	0.0536299	0.19193	-5.21024	500.054	2605.4	0.0083141	0.116568	0.2413	-4.14422	628.683	2605.4	8.8524491091984e-05	0.00348379	0.106542	-9.38593	277.586	2605.4	0.651902	1	0.900318	-1.11072	480.034	533.183	0.52338
rna-XR_001045786.1	0.00205159	0.0486584	5.79736643396773e-05	-17249.2	0.0001	1.72492	0.00205159	0.0662508	5.79736643400571e-05	-17249.2	0.0001	1.72492	0.00205159	0.0448167	5.79736643397997e-05	-17249.2	0.0001	1.72492	0.0499132	0.517718	2.19473	2.19473	3.78573	1.72492	0.033484	0.290838	0.447344	-2.23542	0.771633	1.72492	0.0020516	0.0543919	5.79737141915426e-05	-17249.2	0.0001	1.72492	0.00205159	0.0264865	5.79736643394071e-05	-17249.2	0.0001	1.72492	1	1	1	1	0.0001	0.0001	1
CNAG_12103	0.00209321	0.0494069	2.94761582846242e-05	-33925.7	1e-04	3.39257	0.0125254	0.199287	0.00849571	-117.706	0.0288223	3.39257	0.00209321	0.0452969	2.94761582848173e-05	-33925.7	0.0001	3.39257	0.0363863	0.450097	0.650578	-1.53709	2.20713	3.39257	0.0318439	0.283648	0.370746	-2.69727	1.25778	3.39257	0.0208563	0.207258	0.06481	-15.4297	0.219873	3.39257	0.00209321	0.026712	2.94761582840941e-05	-33925.7	9.99999999982016e-05	3.39257	0.455693	0.957236	288.223	288.223	0.0288223	1e-04	1
CNAG_05682	0.0021898	0.0503257	0.266261	-3.75572	367.844	1381.52	0.00156934	0.0565721	0.257404	-3.88495	355.608	1381.52	0.0023493	0.0476196	0.260621	-3.837	360.052	1381.52	0.000291655	0.0166162	0.194293	-5.14687	268.419	1381.52	8.03801632455742e-05	0.00567382	0.157996	-6.32927	218.274	1381.52	0.00080851	0.0293505	0.213593	-4.68181	295.082	1381.52	0.00274314	0.0311697	0.292105	-3.42343	403.548	1381.52	0.892315	1	0.966736	-1.03441	355.608	367.844	0.9771
rna-XR_001045457.1	0.00235319	0.0524314	5.33433451490479e-05	-18746.5	1e-04	1.87465	0.00235319	0.0724198	5.33433451493973e-05	-18746.5	0.0001	1.87465	0.00235319	0.0476196	5.33433451489236e-05	-18746.5	9.99999999997669e-05	1.87465	0.0365831	0.451606	0.467224	-2.1403	0.875881	1.87465	0.0423446	0.327205	0.846943	-1.18072	1.58772	1.87465	0.0407315	0.323741	0.722605	-1.38388	1.35463	1.87465	0.00235319	0.028573	5.33433451483255e-05	-18746.5	9.99999999986457e-05	1.87465	1	1	1	1	0.0001	1e-04	1
CNAG_00702	0.0024748	0.0546176	3.90452	3.90452	512.485	131.254	0.000460147	0.0255784	5.06225	5.06225	664.443	131.254	0.00586067	0.0751077	4.0139	4.0139	526.842	131.254	0.000728875	0.0316119	5.62298	5.62298	738.042	131.254	0.00270688	0.0622093	4.06186	4.06186	533.137	131.254	0.0102134	0.130514	3.3128	3.3128	434.82	131.254	0.00374975	0.0373582	3.5966	3.5966	472.07	131.254	0.500043	0.992446	1.29651	1.29651	664.443	512.485	0.721256
CNAG_06770	0.00255571	0.055889	0.193424	-5.16999	570.393	2948.93	0.000812668	0.0378422	0.209964	-4.76271	619.17	2948.93	0.00327572	0.0575776	0.227727	-4.39122	671.551	2948.93	0.0031227	0.09106	0.221042	-4.52404	651.836	2948.93	0.000625496	0.023673	0.141342	-7.07506	416.806	2948.93	0.00095179	0.0329386	0.149582	-6.68529	441.107	2948.93	0.00243014	0.0291683	0.169884	-5.88637	500.976	2948.93	0.643698	1	1.08551	1.08551	619.17	570.393	0.918782
CNAG_07492	0.00263067	0.0568308	0.00038023	-2629.99	1e-04	0.262999	0.00263067	0.0785141	0.00038023	-2629.99	9.99999999999889e-05	0.262999	0.00263067	0.0511229	0.00038023	-2629.99	9.99999999999889e-05	0.262999	0.00263067	0.0796981	0.00038023	-2629.99	9.99999999999889e-05	0.262999	0.00263067	0.061134	0.00038023	-2629.99	9.99999999999889e-05	0.262999	0.00263067	0.06141	0.00038023	-2629.99	9.99999999999889e-05	0.262999	0.00263067	0.0303294	0.00038023	-2629.99	0.0001	0.262999	1	1	1	-1	9.99999999999889e-05	1e-04	1
CNAG_12558	0.0029026	0.0604583	1.80922976393231e-05	-55272.1	9.99999999999889e-05	5.52721	0.0258283	0.319051	0.013956	-71.6539	0.0771376	5.52721	0.0029026	0.0537827	1.80922976394436e-05	-55272.1	0.0001	5.52721	0.029116	0.399403	0.0219703	-45.516	0.121435	5.52721	0.0029026	0.0649493	1.80922976394436e-05	-55272.1	0.0001	5.52721	0.0029026	0.0649493	1.80922976392829e-05	-55272.1	9.99999999997669e-05	5.52721	0.044393	0.134395	0.112823	-8.86344	0.623597	5.52721	0.352012	0.920059	771.376	771.376	0.0771376	9.99999999999889e-05	1
CNAG_02208	0.0029207	0.0606933	3.29929	3.29929	432.305	131.03	0.00126026	0.0495963	3.84914	3.84914	504.351	131.03	0.000165261	0.00945785	5.05034	5.05034	661.744	131.03	0.000132954	0.0091666	5.09485	5.09485	667.576	131.03	0.00108756	0.0351737	3.71142	3.71142	486.305	131.03	0.000710121	0.0273412	4.26733	4.26733	559.147	131.03	1.52642334698703e-05	0.00107746	6.71263	6.71263	879.553	131.03	0.732705	1	1.16666	1.16666	504.351	432.305	0.255599
CNAG_12606	0.00296797	0.0615318	0.000143585	-6964.51	0.0001	0.696451	0.00296797	0.0848783	0.000143585	-6964.51	9.99999999999889e-05	0.696451	0.00296797	0.0544271	0.000143585	-6964.51	0.0001	0.696451	0.00296797	0.0879905	0.000143585	-6964.51	0.0001	0.696451	0.00296797	0.0659823	0.000143585	-6964.51	0.0001	0.696451	0.00296797	0.0656646	0.000143585	-6964.51	9.99999999999889e-05	0.696451	0.00296797	0.0329964	0.000143585	-6964.51	0.0001	0.696451	1	1	1	-1	9.99999999999889e-05	0.0001	1
CNAG_12346	0.00316909	0.0640588	1.4469441093824e-05	-69111.2	9.99999999997669e-05	6.91112	0.0326107	0.362323	0.140856	-7.09944	0.973473	6.91112	0.0466766	0.237935	0.793784	-1.25979	5.48593	6.91112	0.0301502	0.406296	0.0972178	-10.2862	0.671883	6.91112	0.00316909	0.068746	1.4469441093824e-05	-69111.2	9.99999999997669e-05	6.91112	0.00472433	0.0866354	3.55901720329445e-05	-28097.6	0.000245968	6.91112	0.0390727	0.123714	0.334314	-2.9912	2.31048	6.91112	0.317273	0.920059	9734.73	9734.73	0.973473	9.99999999997669e-05	0.244577
CNAG_04459	0.00325187	0.0650328	0.0215725	-46.3554	9.76666	452.737	0.000152032	0.0113628	2.20878583432396e-07	-4.52737e+06	9.99999999748979e-05	452.737	0.000541177	0.0202237	1.31063096347934e-05	-76299.1	0.00593372	452.737	0.00230464	0.0734678	0.00508762	-196.555	2.30336	452.737	0.000152032	0.00979837	2.2087858380906e-07	-4.52737e+06	0.0001	452.737	0.00285991	0.0645584	0.0125652	-79.5846	5.68876	452.737	0.000152032	0.00518075	2.20878584558466e-07	-4.52737e+06	0.0001	452.737	0.225981	0.920059	1.02389115959773e-05	-97666.6	9.99999999748979e-05	9.76666	0.470871
rna-XR_001045330.1	0.00330431	0.0652713	0.000246421	-4058.09	1e-04	0.405809	0.00330431	0.0924168	0.000246421	-4058.09	9.99999999999889e-05	0.405809	0.00330431	0.0576074	0.000246421	-4058.09	9.99999999999889e-05	0.405809	0.00330431	0.094194	0.000246421	-4058.09	9.99999999999889e-05	0.405809	0.00330431	0.0709868	0.000246421	-4058.09	9.99999999999889e-05	0.405809	0.00330431	0.0704285	0.000246421	-4058.09	9.99999999999889e-05	0.405809	0.00330431	0.0347793	0.000246421	-4058.09	9.99999999999779e-05	0.405809	1	1	1	-1	9.99999999999889e-05	1e-04	1
CNAG_05590	0.00343472	0.0666776	0.163134	-6.12993	237.048	1453.09	0.000961367	0.0417092	0.141046	-7.08988	204.952	1453.09	0.00229036	0.0475945	0.202228	-4.94491	293.855	1453.09	0.0138523	0.246404	0.245327	-4.07619	356.482	1453.09	0.00582986	0.0995541	0.182978	-5.46513	265.883	1453.09	0.00472132	0.0866354	0.15572	-6.42177	226.275	1453.09	0.0354741	0.116561	0.260082	-3.84494	377.922	1453.09	0.605716	1	0.864603	-1.1566	204.952	237.048	0.867913
CNAG_00130	0.00351532	0.067025	0.131808	-7.58681	185.661	1408.57	0.00630014	0.132449	0.135325	-7.3896	190.615	1408.57	0.00392806	0.0635541	0.172197	-5.8073	242.552	1408.57	0.0145756	0.25246	0.195184	-5.12338	274.93	1408.57	0.00150404	0.0421986	0.144545	-6.91825	203.602	1408.57	0.000972217	0.0335151	0.118487	-8.43975	166.898	1408.57	0.00556838	0.0439451	0.133315	-7.50102	187.784	1408.57	0.807772	1	1.02669	1.02669	190.615	185.661	0.963353
CNAG_02734	0.00380334	0.0698903	0.000216747	-4613.68	0.0001	0.461368	0.00380334	0.100675	0.000216747	-4613.68	9.99999999999889e-05	0.461368	0.00380334	0.0625266	0.000216747	-4613.68	0.0001	0.461368	0.00380334	0.104404	0.000216747	-4613.68	0.0001	0.461368	0.00380334	0.0788506	0.000216747	-4613.68	0.0001	0.461368	0.00380334	0.0763587	0.000216747	-4613.68	9.99999999999889e-05	0.461368	0.00380334	0.0374606	0.000216747	-4613.68	0.0001	0.461368	1	1	1	-1	9.99999999999889e-05	0.0001	1
CNAG_06544	0.00390421	0.0702916	3.038	3.038	583.905	192.2	0.00622498	0.131811	2.74779	2.74779	528.127	192.2	0.00427658	0.0658061	2.81322	2.81322	540.702	192.2	0.00135573	0.049826	3.75679	3.75679	722.057	192.2	0.00126441	0.0377966	3.57255	3.57255	686.646	192.2	0.000673127	0.0264902	3.65665	3.65665	702.81	192.2	9.10125379022299e-05	0.00356194	4.77412	4.77412	917.588	192.2	0.845475	1	0.904475	-1.10561	528.127	583.905	0.969831
rna-XR_001046303.1	0.00393015	0.0704733	0.000302241	-3308.61	1e-04	0.330861	0.00393015	0.102808	0.000302241	-3308.61	9.99999999999889e-05	0.330861	0.00393015	0.0635541	0.000302241	-3308.61	9.99999999999889e-05	0.330861	0.00393015	0.106569	0.000302241	-3308.61	9.99999999999889e-05	0.330861	0.00393015	0.0809138	0.000302241	-3308.61	9.99999999999889e-05	0.330861	0.00393015	0.0781986	0.000302241	-3308.61	9.99999999999889e-05	0.330861	0.00393015	0.0381186	0.000302241	-3308.61	9.99999999999779e-05	0.330861	1	1	1	-1	9.99999999999889e-05	1e-04	1
CNAG_13158	0.00419068	0.0730822	0.000457304	-2186.73	0.0001	0.218673	0.00419068	0.106796	0.000457304	-2186.73	9.99999999999889e-05	0.218673	0.00419068	0.0656315	0.000457304	-2186.73	0.0001	0.218673	0.00419068	0.112335	0.000457304	-2186.73	0.0001	0.218673	0.00419068	0.0842319	0.000457304	-2186.73	0.0001	0.218673	0.00900938	0.121777	0.00123973	-806.627	0.000271096	0.218673	0.0105124	0.0581698	0.00166246	-601.517	0.000363536	0.218673	1	1	1	-1	9.99999999999889e-05	0.0001	1
CNAG_12673	0.00444124	0.0753222	0.00946008	-105.707	0.0001	0.0105707	0.00444124	0.110336	0.00946008	-105.707	9.99999999999959e-05	0.0105707	0.00444124	0.0663524	0.00946008	-105.707	0.0001	0.0105707	0.00444124	0.11652	0.00946008	-105.707	0.0001	0.0105707	0.0124103	0.154078	0.0192831	-51.8588	0.000203837	0.0105707	0.00444124	0.0840606	0.00946008	-105.707	9.99999999999959e-05	0.0105707	0.00444124	0.0401891	0.00946008	-105.707	0.0001	0.0105707	1	1	1	-1	9.99999999999959e-05	0.0001	1
rna-XR_001046225.1	0.00464608	0.0763811	0.000150077	-6663.25	1e-04	0.666325	0.00464608	0.11415	0.000150077	-6663.25	9.99999999999889e-05	0.666325	0.00464608	0.0678525	0.000150077	-6663.25	9.99999999999889e-05	0.666325	0.00464608	0.120473	0.000150077	-6663.25	9.99999999999889e-05	0.666325	0.00464608	0.0889686	0.000150077	-6663.25	9.99999999999889e-05	0.666325	0.00464608	0.0860879	0.000150077	-6663.25	9.99999999999889e-05	0.666325	0.00464608	0.0409942	0.000150077	-6663.25	0.0001	0.666325	1	1	1	-1	9.99999999999889e-05	1e-04	1
CNAG_02843	0.00470397	0.0770482	0.278614	-3.58919	427.564	1534.61	0.0242377	0.305774	0.403672	-2.47726	619.478	1534.61	0.0251894	0.169008	0.357076	-2.80053	547.971	1534.61	0.0455753	0.505488	0.483154	-2.06973	741.452	1534.61	0.00534029	0.0947553	0.308454	-3.24197	473.357	1534.61	0.0152656	0.168661	0.337319	-2.96455	517.653	1534.61	0.000558235	0.0118778	0.203367	-4.91723	312.088	1534.61	0.479594	0.975196	1.44886	1.44886	619.478	427.564	0.46893
rna-XR_001045643.1	0.00476414	0.0776602	0.000361538	-2765.96	1e-04	0.276596	0.00476414	0.1164	0.000361538	-2765.96	9.99999999999889e-05	0.276596	0.00476414	0.0686239	0.000361538	-2765.96	9.99999999999889e-05	0.276596	0.00476414	0.12211	0.000361538	-2765.96	9.99999999999889e-05	0.276596	0.00476414	0.090169	0.000361538	-2765.96	9.99999999999889e-05	0.276596	0.00476414	0.0871856	0.000361538	-2765.96	9.99999999999889e-05	0.276596	0.00476414	0.0413253	0.000361538	-2765.96	9.99999999999779e-05	0.276596	1	1	1	-1	9.99999999999889e-05	1e-04	1
CNAG_02830	0.00479228	0.0776602	4.15215	4.15215	244.981	59.001	0.00994413	0.171836	4.09844	4.09844	241.812	59.001	0.0153166	0.125594	4.01691	4.01691	237.002	59.001	0.00945577	0.187722	3.99933	3.99933	235.965	59.001	0.00701312	0.107915	3.88192	3.88192	229.037	59.001	0.0237807	0.227181	3.2679	3.2679	192.81	59.001	0.00111699	0.0184154	5.46368	5.46368	322.363	59.001	0.757369	1	0.987065	-1.0131	241.812	244.981	0.619789
rna-XR_001046476.1	0.00485456	0.0782182	0.000266459	-3752.92	0.0001	0.375292	0.00485456	0.117273	0.000266459	-3752.92	9.99999999999889e-05	0.375292	0.00485456	0.0694155	0.000266459	-3752.92	0.0001	0.375292	0.00485456	0.123361	0.000266459	-3752.92	0.0001	0.375292	0.00485456	0.0913436	0.000266459	-3752.92	0.0001	0.375292	0.00485456	0.0882954	0.000266459	-3752.92	9.99999999999889e-05	0.375292	0.00485456	0.0417232	0.000266459	-3752.92	0.0001	0.375292	1	1	1	-1	9.99999999999889e-05	0.0001	1
CNAG_01446	0.00494186	0.0790519	0.212971	-4.69548	613.712	2881.68	0.0131978	0.205846	0.277572	-3.60266	799.873	2881.68	0.00387343	0.0632115	0.172847	-5.78545	498.09	2881.68	0.00011591	0.00824721	0.0880883	-11.3522	253.842	2881.68	0.000224217	0.0127832	0.107241	-9.32481	309.033	2881.68	0.000164542	0.0104531	0.113341	-8.8229	326.613	2881.68	0.000450161	0.0103189	0.113528	-8.80838	327.151	2881.68	0.675617	1	1.30334	1.30334	799.873	613.712	0.919265
CNAG_01574	0.00506361	0.0792841	0.29331	-3.40936	151.979	518.151	0.00728681	0.141504	0.320042	-3.12459	165.83	518.151	0.0134456	0.115541	0.348218	-2.87176	180.43	518.151	0.000793458	0.0332878	0.214229	-4.66789	111.003	518.151	0.00140816	0.0398859	0.238507	-4.19274	123.583	518.151	0.000203288	0.0121443	0.162497	-6.15396	84.198	518.151	0.036921	0.11902	0.41381	-2.41657	214.416	518.151	0.878165	1	1.09114	1.09114	165.83	151.979	0.677097
CNAG_06718	0.00511378	0.0795138	0.00012241	-8169.3	0.0001	0.81693	0.00511378	0.119689	0.00012241	-8169.3	9.99999999999889e-05	0.81693	0.00511378	0.070683	0.00012241	-8169.3	0.0001	0.81693	0.00511378	0.125641	0.00012241	-8169.3	0.0001	0.81693	0.00511378	0.093392	0.00012241	-8169.3	0.0001	0.81693	0.00511378	0.0895313	0.00012241	-8169.3	9.99999999999889e-05	0.81693	0.00511378	0.042671	0.00012241	-8169.3	9.99999999996449e-05	0.81693	1	1	1	-1	9.99999999999889e-05	0.0001	1
rna-XR_001046209.1	0.0052017	0.0798953	9.07866255473876e-05	-11014.8	0.0001	1.10148	0.0052017	0.119855	9.07866255469744e-05	-11014.8	9.99999999997669e-05	1.10148	0.0052017	0.0713949	9.07866255473776e-05	-11014.8	0.0001	1.10148	0.0052017	0.127099	9.07866255473776e-05	-11014.8	0.0001	1.10148	0.0052017	0.0940323	9.07866256933264e-05	-11014.8	0.0001	1.10148	0.0052017	0.090536	9.07866255469744e-05	-11014.8	9.99999999997669e-05	1.10148	0.0052017	0.0429563	9.0786625547166e-05	-11014.8	9.99999999999779e-05	1.10148	1	1	1	-1	9.99999999997669e-05	0.0001	1
rna-XR_001046402.1	0.00524413	0.0798953	0.78913	-1.26722	0.61051	0.773649	4.90181630981565e-05	0.00506939	0.000129258	-7736.49	9.99999999997669e-05	0.773649	4.90181630981556e-05	0.00392764	0.000129258	-7736.49	0.0001	0.773649	4.90181630981556e-05	0.00435968	0.000129258	-7736.49	0.0001	0.773649	4.90181630981556e-05	0.00407446	0.000129258	-7736.49	0.0001	0.773649	4.9018163098156e-05	0.00403674	0.000129258	-7736.49	9.99999999997669e-05	0.773649	4.90181630981578e-05	0.00238234	0.000129258	-7736.49	9.99999999988787e-05	0.773649	0.0699218	0.779718	0.000163797	-6105.1	9.99999999997669e-05	0.61051	0.0699218
CNAG_13126	0.00524413	0.0798953	0.78913	-1.26722	0.61051	0.773649	4.90181630981565e-05	0.00506939	0.000129258	-7736.49	9.99999999997669e-05	0.773649	4.90181630981556e-05	0.00392764	0.000129258	-7736.49	0.0001	0.773649	4.90181630981556e-05	0.00435968	0.000129258	-7736.49	0.0001	0.773649	4.90181630981556e-05	0.00407446	0.000129258	-7736.49	0.0001	0.773649	4.9018163098156e-05	0.00403674	0.000129258	-7736.49	9.99999999997669e-05	0.773649	4.90181630981578e-05	0.00238234	0.000129258	-7736.49	9.99999999988787e-05	0.773649	0.0699218	0.779718	0.000163797	-6105.1	9.99999999997669e-05	0.61051	0.0699218
CNAG_13096	0.00526407	0.0798953	0.000428037	-2336.25	0.0001	0.233625	0.00526407	0.120435	0.000428037	-2336.25	9.99999999999889e-05	0.233625	0.00526407	0.071918	0.000428037	-2336.25	0.0001	0.233625	0.00526407	0.127858	0.000428037	-2336.25	0.0001	0.233625	0.00526407	0.0943924	0.000428037	-2336.25	0.0001	0.233625	0.00526407	0.0907263	0.000428037	-2336.25	9.99999999999889e-05	0.233625	0.00526407	0.0430097	0.000428037	-2336.25	0.0001	0.233625	1	1	1	-1	9.99999999999889e-05	0.0001	1
rna-XR_001046372.1	0.00526407	0.0798953	0.000428037	-2336.25	0.0001	0.233625	0.00526407	0.120435	0.000428037	-2336.25	9.99999999999889e-05	0.233625	0.00526407	0.071918	0.000428037	-2336.25	0.0001	0.233625	0.00526407	0.127858	0.000428037	-2336.25	0.0001	0.233625	0.00526407	0.0943924	0.000428037	-2336.25	0.0001	0.233625	0.00526407	0.0907263	0.000428037	-2336.25	9.99999999999889e-05	0.233625	0.00526407	0.0430097	0.000428037	-2336.25	0.0001	0.233625	1	1	1	-1	9.99999999999889e-05	0.0001	1
CNAG_01713	0.00527747	0.0799622	0.31924	-3.13244	253.459	793.945	0.0108026	0.180939	0.366143	-2.73117	290.698	793.945	0.00529848	0.0721664	0.336795	-2.96916	267.397	793.945	0.00419331	0.112335	0.322716	-3.0987	256.218	793.945	0.00539085	0.0947553	0.329012	-3.03941	261.217	793.945	0.000253408	0.0143262	0.206471	-4.84329	163.927	793.945	0.000122238	0.00442914	0.214263	-4.66716	170.113	793.945	0.760851	1	1.14692	1.14692	290.698	253.459	0.998672
rna-XR_001045798.1	0.0053469	0.0802833	0.000134734	-7422.01	0.0001	0.742201	0.0053469	0.120435	0.000134734	-7422.01	9.99999999999889e-05	0.742201	0.0053469	0.0722389	0.000134734	-7422.01	0.0001	0.742201	0.0053469	0.128876	0.000134734	-7422.01	0.0001	0.742201	0.0053469	0.0947553	0.000134734	-7422.01	0.0001	0.742201	0.0053469	0.0907263	0.000134734	-7422.01	9.99999999999889e-05	0.742201	0.0053469	0.0431707	0.000134734	-7422.01	9.99999999993118e-05	0.742201	1	1	1	-1	9.99999999999889e-05	0.0001	1
CNAG_00057	0.00545403	0.0809819	0.181469	-5.5106	238.349	1313.45	0.00442035	0.110336	0.200889	-4.97786	263.858	1313.45	0.00270316	0.0518144	0.198804	-5.03007	261.119	1313.45	0.00608113	0.141585	0.2346	-4.26258	308.135	1313.45	0.000711564	0.02626	0.137053	-7.29647	180.011	1313.45	0.00194229	0.0531531	0.168574	-5.93211	221.413	1313.45	0.00131823	0.0200974	0.166216	-6.01625	218.317	1313.45	0.930041	1	1.10702	1.10702	263.858	238.349	0.771314
CNAG_13165	0.00554187	0.0821489	0.0149113	-67.0631	0.00579602	0.3887	0.00411957	0.105659	0.00687352	-145.486	0.00267174	0.3887	0.000765039	0.0252274	0.000257268	-3887	9.99999999999889e-05	0.3887	0.0211223	0.322543	0.591791	-1.68979	0.230029	0.3887	0.0192037	0.206258	0.0248471	-40.2461	0.00965807	0.3887	0.000765039	0.0284995	0.000257268	-3887	9.99999999999889e-05	0.3887	0.000765039	0.0145232	0.000257268	-3887	0.0001	0.3887	0.901488	1	0.46096	-2.16939	0.00267174	0.00579602	0.422168
rna-XR_001046466.1	0.00577258	0.0836622	0.000912781	-1095.55	1e-04	0.109555	0.00577258	0.125289	0.000912781	-1095.55	0.0001	0.109555	0.00577258	0.0748814	0.000912781	-1095.55	0.0001	0.109555	0.00577258	0.136256	0.000912781	-1095.55	0.0001	0.109555	0.00577258	0.0991672	0.000912781	-1095.55	0.0001	0.109555	0.00577258	0.094776	0.000912781	-1095.55	0.0001	0.109555	0.00577258	0.0447929	0.000912781	-1095.55	9.99999999999502e-05	0.109555	1	1	1	1	0.0001	1e-04	1
rna-XR_001046297.1	0.00577565	0.0836622	0.000130061	-7688.7	1e-04	0.76887	0.00577565	0.125289	0.000130061	-7688.7	9.99999999999889e-05	0.76887	0.00577565	0.0748814	0.000130061	-7688.7	9.99999999999889e-05	0.76887	0.00577565	0.136256	0.000130061	-7688.7	9.99999999999889e-05	0.76887	0.00577565	0.0991672	0.000130061	-7688.7	9.99999999999889e-05	0.76887	0.00577565	0.094776	0.000130061	-7688.7	9.99999999999889e-05	0.76887	0.00577565	0.0447929	0.000130061	-7688.7	0.0001	0.76887	1	1	1	-1	9.99999999999889e-05	1e-04	1
CNAG_12537	0.00587049	0.0842131	0.0272916	-36.6413	0.0157753	0.578029	0.000569403	0.0296794	0.000173002	-5780.29	0.0001	0.578029	0.000569403	0.0209718	0.000173002	-5780.29	0.0001	0.578029	0.000569403	0.0264332	0.000173002	-5780.29	0.0001	0.578029	0.000569403	0.0224565	0.000173002	-5780.29	0.0001	0.578029	0.000569403	0.0237158	0.000173002	-5780.29	9.99999999999889e-05	0.578029	0.0129264	0.0649166	0.242483	-4.12401	0.140162	0.578029	0.346482	0.920059	0.00633901	-157.753	0.0001	0.0157753	0.346482
CNAG_07913	0.00597523	0.0847032	0.000240091	-4165.08	0.0001	0.416508	0.00597523	0.127749	0.000240091	-4165.08	9.99999999999889e-05	0.416508	0.00597523	0.0759196	0.000240091	-4165.08	0.0001	0.416508	0.00597523	0.140221	0.000240091	-4165.08	0.0001	0.416508	0.00597523	0.100651	0.000240091	-4165.08	0.0001	0.416508	0.00597523	0.0969776	0.000240091	-4165.08	9.99999999999889e-05	0.416508	0.00597523	0.045422	0.000240091	-4165.08	0.0001	0.416508	1	1	1	-1	9.99999999999889e-05	0.0001	1
rna-XR_001045926.1	0.00604226	0.0848185	0.00012223	-8181.31	0.0001	0.818131	0.0110354	0.183456	0.000261475	-3824.46	0.000213921	0.818131	0.00604231	0.0761325	0.000122231	-8181.26	0.000100001	0.818131	0.00624407	0.143872	0.000125582	-7962.91	0.000102743	0.818131	0.00604226	0.101271	0.00012223	-8181.31	0.0001	0.818131	0.00604258	0.0970086	0.000122235	-8180.96	0.000100004	0.818131	0.00604242	0.0454948	0.000122232	-8181.14	0.000100002	0.818131	0.797273	1	2.13921	2.13921	0.000213921	0.0001	0.999997
CNAG_03143	0.00620536	0.0861709	0.21932	-4.55955	1283.24	5851	0.0176215	0.249338	0.293469	-3.40751	1717.09	5851	0.00560081	0.0736887	0.229178	-4.36341	1340.92	5851	0.000976915	0.0398563	0.180633	-5.53609	1056.88	5851	0.00377539	0.0784846	0.217918	-4.58889	1275.04	5851	0.00228001	0.0572837	0.217355	-4.60076	1271.75	5851	0.000128435	0.00453294	0.0849295	-11.7745	496.923	5851	0.652543	1	1.33809	1.33809	1717.09	1283.24	0.965603
CNAG_00024	0.00646659	0.0881831	0.363216	-2.75318	262.653	723.131	0.00147147	0.054556	0.226735	-4.41043	163.959	723.131	0.0403129	0.21983	0.395388	-2.52916	285.917	723.131	0.0305494	0.409197	0.395403	-2.52906	285.929	723.131	0.0252581	0.246095	0.375963	-2.65983	271.871	723.131	0.0099583	0.12799	0.317838	-3.14625	229.839	723.131	0.00432553	0.0399893	0.283006	-3.5335	204.65	723.131	0.543391	1	0.624244	-1.60194	163.959	262.653	0.419072
rna-XR_001046139.1	0.00649426	0.0881831	0.000221719	-4510.22	0.0001	0.451022	0.00649426	0.133395	0.000221719	-4510.22	9.99999999999889e-05	0.451022	0.00649426	0.0791232	0.000221719	-4510.22	0.0001	0.451022	0.00649426	0.146622	0.000221719	-4510.22	0.0001	0.451022	0.00649426	0.104209	0.000221719	-4510.22	0.0001	0.451022	0.00649426	0.101156	0.000221719	-4510.22	9.99999999999889e-05	0.451022	0.00649426	0.0466385	0.000221719	-4510.22	0.0001	0.451022	1	1	1	-1	9.99999999999889e-05	0.0001	1
rna-XR_001046361.1	0.00662069	0.0888151	0.000198686	-5033.07	1e-04	0.503307	0.00662069	0.134439	0.000198686	-5033.07	9.99999999999889e-05	0.503307	0.00662069	0.0794661	0.000198686	-5033.07	9.99999999999889e-05	0.503307	0.00662069	0.148323	0.000198686	-5033.07	9.99999999999889e-05	0.503307	0.00662069	0.105339	0.000198686	-5033.07	9.99999999999889e-05	0.503307	0.00662069	0.101876	0.000198686	-5033.07	9.99999999999889e-05	0.503307	0.00662069	0.0469613	0.000198686	-5033.07	0.0001	0.503307	1	1	1	-1	9.99999999999889e-05	1e-04	1
rna-XR_001045425.1	0.00675633	0.0899562	0.000288402	-3467.39	0.0001	0.346739	0.00675633	0.135945	0.000288402	-3467.39	9.99999999999889e-05	0.346739	0.00675633	0.0801411	0.000288402	-3467.39	0.0001	0.346739	0.00675633	0.150115	0.000288402	-3467.39	0.0001	0.346739	0.00675633	0.106402	0.000288402	-3467.39	0.0001	0.346739	0.00675633	0.103072	0.000288402	-3467.39	9.99999999999889e-05	0.346739	0.00675633	0.047068	0.000288402	-3467.39	0.0001	0.346739	1	1	1	-1	9.99999999999889e-05	0.0001	1
CNAG_06651	0.00680436	0.0903071	0.152221	-6.56938	0.488515	3.20924	0.0113002	0.185711	0.727958	-1.3737	2.3362	3.20924	0.000256275	0.0129506	3.11599867921924e-05	-32092.4	0.0001	3.20924	0.000256275	0.0152974	3.11599867921924e-05	-32092.4	0.0001	3.20924	0.000256275	0.0138982	3.11599867921924e-05	-32092.4	0.0001	3.20924	0.000256275	0.0143353	3.11599867916389e-05	-32092.4	9.99999999997669e-05	3.20924	0.000256275	0.0072359	3.11599867943373e-05	-32092.4	0.0001	3.20924	0.828147	1	4.78224	4.78224	2.3362	0.488515	0.191548
CNAG_09003	0.0068915	0.0912098	0.000172214	-5806.74	0.0001	0.580674	0.0068915	0.136675	0.000172214	-5806.74	9.99999999999889e-05	0.580674	0.0068915	0.0811827	0.000172214	-5806.74	0.0001	0.580674	0.0068915	0.150968	0.000172214	-5806.74	0.0001	0.580674	0.0068915	0.107292	0.000172214	-5806.74	0.0001	0.580674	0.0068915	0.104417	0.000172214	-5806.74	9.99999999999889e-05	0.580674	0.0068915	0.0475742	0.000172214	-5806.74	0.0001	0.580674	1	1	1	-1	9.99999999999889e-05	0.0001	1
CNAG_13033	0.00699499	0.0918957	0.00056182	-1779.93	0.0001	0.177993	0.00699499	0.137336	0.00056182	-1779.93	9.99999999999889e-05	0.177993	0.00699499	0.0817623	0.00056182	-1779.93	0.0001	0.177993	0.00699499	0.152859	0.00056182	-1779.93	0.0001	0.177993	0.00699499	0.107822	0.00056182	-1779.93	0.0001	0.177993	0.00699499	0.104913	0.00056182	-1779.93	9.99999999999889e-05	0.177993	0.00699499	0.0477463	0.00056182	-1779.93	0.0001	0.177993	1	1	1	-1	9.99999999999889e-05	0.0001	1
CNAG_03644	0.00718417	0.0926029	19.5566	19.5566	143.702	7.34797	0.00876508	0.158127	18.0631	18.0631	132.727	7.34797	0.00114112	0.0323221	44.5746	44.5746	327.532	7.34797	0.00422215	0.112768	26.2899	26.2899	193.178	7.34797	0.00343007	0.0729833	27.5816	27.5816	202.669	7.34797	0.00532324	0.0907263	23.0739	23.0739	169.546	7.34797	1.29538117267909e-10	1.15211201498078e-07	1.36092078278526e-05	-73479.7	0.0001	7.34797	0.932468	1	0.923628	-1.08269	132.727	143.702	0.451697
CNAG_00456	0.00723031	0.0929058	2.31273	2.31273	2622.23	1133.83	0.017349	0.246884	2.14023	2.14023	2426.64	1133.83	0.000804177	0.0261035	2.94188	2.94188	3335.58	1133.83	2.91780859142673e-05	0.00305306	4.97961	4.97961	5646.01	1133.83	0.000165045	0.010246	3.66617	3.66617	4156.79	1133.83	6.24801218369376e-05	0.00487455	4.12817	4.12817	4680.63	1133.83	0.0490378	0.142623	0.56502	-1.76985	640.634	1133.83	0.704646	1	0.925413	-1.0806	2426.64	2622.23	0.372019
rna-XR_001045960.1	0.00738438	0.0939915	0.000258244	-3872.31	0.0001	0.387231	0.00738438	0.142775	0.000258244	-3872.31	9.99999999999889e-05	0.387231	0.00738438	0.0835581	0.000258244	-3872.31	0.0001	0.387231	0.00738438	0.157877	0.000258244	-3872.31	0.0001	0.387231	0.00738438	0.110567	0.000258244	-3872.31	0.0001	0.387231	0.00738438	0.108377	0.000258244	-3872.31	9.99999999999889e-05	0.387231	0.00738438	0.0487877	0.000258244	-3872.31	0.0001	0.387231	1	1	1	-1	9.99999999999889e-05	0.0001	1
CNAG_06918	0.0074004	0.0939915	2.52987	2.52987	4.88338	1.93029	5.86251442524184e-05	0.00566752	5.18061528306158e-05	-19302.7	0.000100001	1.93029	5.86245731305147e-05	0.00449489	5.18057435127537e-05	-19302.9	0.0001	1.93029	5.86245731305147e-05	0.00496578	5.18057435127537e-05	-19302.9	0.0001	1.93029	5.86245731305152e-05	0.00469736	5.18057435127537e-05	-19302.9	0.0001	1.93029	5.86245731305152e-05	0.00469736	5.18057435122935e-05	-19302.9	9.99999999997669e-05	1.93029	5.86245731305152e-05	0.00268767	5.18057435132138e-05	-19302.9	0.0001	1.93029	0.0603587	0.775003	2.0477775322649e-05	-48833.4	0.000100001	4.88338	0.0603583
CNAG_05093	0.00744621	0.0943399	9.31682931866293e-05	-10733.3	1e-04	1.07333	0.00744621	0.142935	9.31682931864122e-05	-10733.3	9.99999999997669e-05	1.07333	0.00744621	0.0838508	9.31682931866191e-05	-10733.3	9.99999999999889e-05	1.07333	0.00744621	0.158815	9.31682931866191e-05	-10733.3	9.99999999999889e-05	1.07333	0.0377318	0.307595	0.00335691	-297.893	0.00360307	1.07333	0.00744621	0.108925	9.31682931864122e-05	-10733.3	9.99999999997669e-05	1.07333	0.00744621	0.0490931	9.31682931864019e-05	-10733.3	9.99999999997559e-05	1.07333	1	1	1	-1	9.99999999997669e-05	1e-04	1
CNAG_13016	0.00761479	0.0944864	0.000536556	-1863.74	1e-04	0.186374	0.00761479	0.142935	0.000536556	-1863.74	9.99999999999889e-05	0.186374	0.00761479	0.0838508	0.000536556	-1863.74	0.0001	0.186374	0.00761479	0.159591	0.000536556	-1863.74	0.0001	0.186374	0.00761479	0.112096	0.000536556	-1863.74	0.0001	0.186374	0.00761479	0.109548	0.000536556	-1863.74	9.99999999999889e-05	0.186374	0.00761479	0.0494897	0.000536556	-1863.74	0.0001	0.186374	1	1	1	-1	9.99999999999889e-05	1e-04	1
rna-XR_001046244.1	0.00761479	0.0944864	0.000536556	-1863.74	1e-04	0.186374	0.00761479	0.142935	0.000536556	-1863.74	9.99999999999889e-05	0.186374	0.00761479	0.0838508	0.000536556	-1863.74	0.0001	0.186374	0.00761479	0.159591	0.000536556	-1863.74	0.0001	0.186374	0.00761479	0.112096	0.000536556	-1863.74	0.0001	0.186374	0.00761479	0.109548	0.000536556	-1863.74	9.99999999999889e-05	0.186374	0.00761479	0.0494897	0.000536556	-1863.74	0.0001	0.186374	1	1	1	-1	9.99999999999889e-05	1e-04	1
CNAG_13081	0.00779392	0.0953496	0.00062797	-1592.43	0.0001	0.159243	0.00779392	0.145019	0.00062797	-1592.43	0.0001	0.159243	0.00779392	0.0847422	0.00062797	-1592.43	0.0001	0.159243	0.00779392	0.161961	0.00062797	-1592.43	0.0001	0.159243	0.00779392	0.113638	0.00062797	-1592.43	0.0001	0.159243	0.00779392	0.110911	0.00062797	-1592.43	0.0001	0.159243	0.00779392	0.0501601	0.00062797	-1592.43	0.0001	0.159243	1	1	1	-1	0.0001	0.0001	1
CNAG_12555	0.00817389	0.0986412	0.00645535	-154.91	0.0132209	2.04806	0.00105207	0.0449862	4.88267051007617e-05	-20480.6	9.99999999997669e-05	2.04806	0.00105207	0.0308997	4.88267051007617e-05	-20480.6	9.99999999997669e-05	2.04806	0.0085473	0.174136	0.00738349	-135.437	0.0151218	2.04806	0.00828097	0.118601	0.00671276	-148.97	0.0137481	2.04806	0.00693854	0.104761	0.0039565	-252.748	0.00810315	2.04806	0.00105207	0.0179255	4.88267051007837e-05	-20480.6	9.9999999999812e-05	2.04806	0.401825	0.924942	0.00756376	-132.209	9.99999999997669e-05	0.0132209	0.401825
CNAG_00262	0.00835318	0.0999909	175.908	175.908	129.298	0.735032	0.0480289	0.432796	85.9132	85.9132	63.1489	0.735032	0.00771598	0.0842784	202.59	202.59	148.91	0.735032	0.0098447	0.193286	182.197	182.197	133.921	0.735032	0.00768009	0.112347	203.656	203.656	149.694	0.735032	0.0125281	0.149967	144.444	144.444	106.171	0.735032	0.000272609	0.00757684	0.000136049	-7350.32	9.99999999748979e-05	0.735032	0.43312	0.936552	0.488399	-2.04751	63.1489	129.298	0.973016
CNAG_05821	0.00851122	0.100924	0.000478473	-2089.98	0.0001	0.208998	0.00851122	0.154803	0.000478473	-2089.98	9.99999999999889e-05	0.208998	0.00851122	0.0897969	0.000478473	-2089.98	0.0001	0.208998	0.00851122	0.17402	0.000478473	-2089.98	0.0001	0.208998	0.00851122	0.120732	0.000478473	-2089.98	0.0001	0.208998	0.00851122	0.118095	0.000478473	-2089.98	9.99999999999889e-05	0.208998	0.00851122	0.052715	0.000478473	-2089.98	0.0001	0.208998	1	1	1	-1	9.99999999999889e-05	0.0001	1
CNAG_01588	0.0085927	0.101627	0.364723	-2.74181	770.061	2111.36	0.0302031	0.346168	0.386345	-2.58836	815.714	2111.36	0.0343282	0.201263	0.388913	-2.57127	821.136	2111.36	0.00170112	0.0591007	0.282496	-3.53987	596.452	2111.36	0.0107807	0.142655	0.344822	-2.90005	728.043	2111.36	0.0255683	0.240132	0.38702	-2.58385	817.139	2111.36	0.000388882	0.00947891	0.167117	-5.98384	352.844	2111.36	0.5784	1	1.05928	1.05928	815.714	770.061	0.538751
CNAG_03997	0.00862974	0.101929	0.000209461	-4774.16	0.0001	0.477416	0.00862974	0.15632	0.000209461	-4774.16	9.99999999999889e-05	0.477416	0.00862974	0.0907245	0.000209461	-4774.16	0.0001	0.477416	0.00862974	0.175235	0.000209461	-4774.16	0.0001	0.477416	0.00862974	0.122024	0.000209461	-4774.16	0.0001	0.477416	0.00862974	0.118997	0.000209461	-4774.16	9.99999999999889e-05	0.477416	0.00862974	0.0530786	0.000209461	-4774.16	0.0001	0.477416	1	1	1	-1	9.99999999999889e-05	0.0001	1
rna-XR_001045685.1	0.00888579	0.103581	1.95482	1.95482	1.22114	0.62468	7.29181549231754e-05	0.00629645	0.000160082	-6246.8	9.99999999997669e-05	0.62468	7.29181549231739e-05	0.00495064	0.000160082	-6246.8	9.99999999999889e-05	0.62468	7.29181549231741e-05	0.00563943	0.000160082	-6246.8	9.99999999999889e-05	0.62468	7.29181549231747e-05	0.00527264	0.000160082	-6246.8	9.99999999999889e-05	0.62468	7.29181549231747e-05	0.00540445	0.000160082	-6246.8	9.99999999997669e-05	0.62468	7.29181549231779e-05	0.00300526	0.000160082	-6246.8	9.99999999986567e-05	0.62468	0.0614789	0.775003	8.18908359558987e-05	-12211.4	9.99999999997669e-05	1.22114	0.0614789
CNAG_12355	0.00888579	0.103581	1.95482	1.95482	1.22114	0.62468	7.29181549231754e-05	0.00629645	0.000160082	-6246.8	9.99999999997669e-05	0.62468	7.29181549231739e-05	0.00495064	0.000160082	-6246.8	9.99999999999889e-05	0.62468	7.29181549231741e-05	0.00563943	0.000160082	-6246.8	9.99999999999889e-05	0.62468	7.29181549231747e-05	0.00527264	0.000160082	-6246.8	9.99999999999889e-05	0.62468	7.29181549231747e-05	0.00540445	0.000160082	-6246.8	9.99999999997669e-05	0.62468	7.29181549231779e-05	0.00300526	0.000160082	-6246.8	9.99999999986567e-05	0.62468	0.0614789	0.775003	8.18908359558987e-05	-12211.4	9.99999999997669e-05	1.22114	0.0614789
CNAG_04509	0.0101471	0.111832	0.000409227	-2443.63	0.0001	0.244363	0.0101471	0.174562	0.000409227	-2443.63	9.99999999999889e-05	0.244363	0.0101471	0.0979899	0.000409227	-2443.63	0.0001	0.244363	0.0101471	0.197481	0.000409227	-2443.63	0.0001	0.244363	0.0101471	0.137156	0.000409227	-2443.63	0.0001	0.244363	0.0101471	0.129854	0.000409227	-2443.63	9.99999999999889e-05	0.244363	0.0101471	0.0573417	0.000409227	-2443.63	0.0001	0.244363	1	1	1	-1	9.99999999999889e-05	0.0001	1
CNAG_12849	0.0111891	0.11843	0.000650614	-1537.01	0.0001	0.153701	0.0111891	0.184631	0.000650614	-1537.01	9.99999999999889e-05	0.153701	0.0111891	0.103879	0.000650614	-1537.01	0.0001	0.153701	0.0111891	0.211497	0.000650614	-1537.01	0.0001	0.153701	0.0111891	0.145492	0.000650614	-1537.01	0.0001	0.153701	0.0111891	0.138602	0.000650614	-1537.01	9.99999999999889e-05	0.153701	0.0111891	0.0600594	0.000650614	-1537.01	0.0001	0.153701	1	1	1	-1	9.99999999999889e-05	0.0001	1
rna-XR_001046128.1	0.0111891	0.11843	0.000650614	-1537.01	0.0001	0.153701	0.0111891	0.184631	0.000650614	-1537.01	9.99999999999889e-05	0.153701	0.0111891	0.103879	0.000650614	-1537.01	0.0001	0.153701	0.0111891	0.211497	0.000650614	-1537.01	0.0001	0.153701	0.0111891	0.145492	0.000650614	-1537.01	0.0001	0.153701	0.0111891	0.138602	0.000650614	-1537.01	9.99999999999889e-05	0.153701	0.0111891	0.0600594	0.000650614	-1537.01	0.0001	0.153701	1	1	1	-1	9.99999999999889e-05	0.0001	1
CNAG_03179	0.0112741	0.11843	0.933415	-1.07134	2.32937	2.49554	0.000233487	0.0155866	4.00714709995006e-05	-24955.4	9.99999999997669e-05	2.49554	0.000233487	0.0123586	4.00714709998566e-05	-24955.4	0.0001	2.49554	0.000233487	0.0143055	4.00714710098219e-05	-24955.4	0.0001	2.49554	0.000233487	0.0130538	4.00714709998566e-05	-24955.4	0.0001	2.49554	0.000233487	0.0133885	4.00714709995006e-05	-24955.4	9.99999999997669e-05	2.49554	0.000233487	0.00695438	4.00714709993227e-05	-24955.4	9.99999999993228e-05	2.49554	0.122916	0.870396	4.2929985198807e-05	-23293.7	9.99999999997669e-05	2.32937	0.122916
CNAG_03894	0.0118919	0.122132	89.197	89.197	150.862	1.69134	0.00906188	0.161516	132.048	132.048	223.338	1.69134	0.0132012	0.114337	153.629	153.629	259.839	1.69134	0.00337009	0.0951774	317.574	317.574	537.126	1.69134	0.00288621	0.0649493	256.519	256.519	433.861	1.69134	0.00230197	0.0573322	300.873	300.873	508.879	1.69134	1.38887003192696e-05	0.00102088	5.91463656677673e-05	-16907.2	0.000100037	1.69134	0.906614	1	1.48041	1.48041	223.338	150.862	0.963671
CNAG_12100	0.0124703	0.125749	0.000295702	-3381.78	1e-04	0.338178	0.0124703	0.198765	0.000295702	-3381.78	9.99999999999889e-05	0.338178	0.0124703	0.111022	0.000295702	-3381.78	9.99999999999889e-05	0.338178	0.0176296	0.288762	0.000400858	-2494.65	0.000135561	0.338178	0.0124703	0.154257	0.000295702	-3381.78	9.99999999999889e-05	0.338178	0.0124703	0.149475	0.000295702	-3381.78	9.99999999999889e-05	0.338178	0.0124703	0.0634864	0.000295702	-3381.78	0.0001	0.338178	1	1	1	-1	9.99999999999889e-05	1e-04	1
CNAG_12190	0.0134853	0.132236	0.00150519	-664.369	0.0001	0.0664369	0.0134853	0.207477	0.00150519	-664.369	9.99999999999889e-05	0.0664369	0.0134853	0.115659	0.00150519	-664.369	0.0001	0.0664369	0.0134853	0.241426	0.00150519	-664.369	0.0001	0.0664369	0.0134853	0.162078	0.00150519	-664.369	0.0001	0.0664369	0.0134853	0.156577	0.00150519	-664.369	9.99999999999889e-05	0.0664369	0.0134853	0.0664952	0.00150519	-664.369	9.99999999999779e-05	0.0664369	1	1	1	-1	9.99999999999889e-05	0.0001	1
rna-XR_001045490.1	0.0134853	0.132236	0.00150519	-664.369	0.0001	0.0664369	0.0134853	0.207477	0.00150519	-664.369	9.99999999999889e-05	0.0664369	0.0134853	0.115659	0.00150519	-664.369	0.0001	0.0664369	0.0134853	0.241426	0.00150519	-664.369	0.0001	0.0664369	0.0134853	0.162078	0.00150519	-664.369	0.0001	0.0664369	0.0134853	0.156577	0.00150519	-664.369	9.99999999999889e-05	0.0664369	0.0134853	0.0664952	0.00150519	-664.369	9.99999999999779e-05	0.0664369	1	1	1	-1	9.99999999999889e-05	0.0001	1
CNAG_01813	0.0136083	0.132281	2.36402	2.36402	515.448	218.039	0.00714508	0.139667	2.63057	2.63057	573.566	218.039	0.000634107	0.0224691	3.54307	3.54307	772.527	218.039	0.00197865	0.0666596	3.37372	3.37372	735.602	218.039	0.0113168	0.146296	2.46981	2.46981	538.515	218.039	0.00106241	0.035792	3.30589	3.30589	720.814	218.039	0.0238868	0.091173	2.2165	2.2165	483.284	218.039	0.781577	1	1.11275	1.11275	573.566	515.448	0.212622
CNAG_13056	0.0136234	0.132281	0.000384984	-2597.51	1e-04	0.259751	0.0136234	0.207477	0.000384984	-2597.51	9.99999999999889e-05	0.259751	0.0136234	0.116361	0.000384984	-2597.51	9.99999999999889e-05	0.259751	0.0136234	0.242818	0.000384984	-2597.51	9.99999999999889e-05	0.259751	0.0136234	0.162764	0.000384984	-2597.51	9.99999999999889e-05	0.259751	0.0136234	0.157564	0.000384984	-2597.51	9.99999999999889e-05	0.259751	0.0136234	0.0667954	0.000384984	-2597.51	0.0001	0.259751	1	1	1	-1	9.99999999999889e-05	1e-04	1
rna-XR_001046350.1	0.0136234	0.132281	0.000384984	-2597.51	1e-04	0.259751	0.0136234	0.207477	0.000384984	-2597.51	9.99999999999889e-05	0.259751	0.0136234	0.116361	0.000384984	-2597.51	9.99999999999889e-05	0.259751	0.0136234	0.242818	0.000384984	-2597.51	9.99999999999889e-05	0.259751	0.0136234	0.162764	0.000384984	-2597.51	9.99999999999889e-05	0.259751	0.0136234	0.157564	0.000384984	-2597.51	9.99999999999889e-05	0.259751	0.0136234	0.0667954	0.000384984	-2597.51	0.0001	0.259751	1	1	1	-1	9.99999999999889e-05	1e-04	1
CNAG_06530	0.0137209	0.132495	42.3924	42.3924	82.2214	1.93953	0.0211212	0.279541	30.5432	30.5432	59.2395	1.93953	0.0106397	0.100456	40.7109	40.7109	78.96	1.93953	0.0199132	0.312363	28.702	28.702	55.6684	1.93953	0.0354696	0.299305	19.4719	19.4719	37.7664	1.93953	0.0251374	0.236835	25.9443	25.9443	50.3198	1.93953	2.5151718197637e-07	4.38626238528988e-05	5.15588905927609e-05	-19395.3	9.99999999464762e-05	1.93953	0.848062	1	0.720488	-1.38795	59.2395	82.2214	0.911877
CNAG_13050	0.0137501	0.132495	0.604074	-1.65543	0.732723	1.21297	0.00040089	0.0232914	8.24423306593033e-05	-12129.7	0.0001	1.21297	0.00040089	0.0170934	8.24423306591202e-05	-12129.7	0.0001	1.21297	0.0133595	0.240525	0.553916	-1.80533	0.671883	1.21297	0.00040089	0.0182162	8.24423306591202e-05	-12129.7	0.0001	1.21297	0.00040089	0.0189927	8.24423306593033e-05	-12129.7	0.0001	1.21297	0.00040089	0.00971529	8.24423306587541e-05	-12129.7	9.99999999999889e-05	1.21297	0.154707	0.920059	0.000136477	-7327.23	0.0001	0.732723	0.154707
rna-XR_001046344.1	0.0137501	0.132495	0.604074	-1.65543	0.732723	1.21297	0.00040089	0.0232914	8.24423306593033e-05	-12129.7	0.0001	1.21297	0.00040089	0.0170934	8.24423306591202e-05	-12129.7	0.0001	1.21297	0.0133595	0.240525	0.553916	-1.80533	0.671883	1.21297	0.00040089	0.0182162	8.24423306591202e-05	-12129.7	0.0001	1.21297	0.00040089	0.0189927	8.24423306593033e-05	-12129.7	0.0001	1.21297	0.00040089	0.00971529	8.24423306587541e-05	-12129.7	9.99999999999889e-05	1.21297	0.154707	0.920059	0.000136477	-7327.23	0.0001	0.732723	0.154707
CNAG_12935	0.0147196	0.137471	0.00957142	-104.478	0.0240614	2.51388	0.0150844	0.225102	0.0556567	-17.9673	0.139914	2.51388	0.00157593	0.0394825	7.10388177150896e-05	-14076.8	0.000178583	2.51388	0.0213915	0.323903	0.0602641	-16.5936	0.151497	2.51388	0.00105774	0.0347523	3.97791211779772e-05	-25138.8	9.99999999997669e-05	2.51388	0.0172698	0.184169	0.032274	-30.9847	0.0811331	2.51388	0.00105775	0.0179878	3.97792452293159e-05	-25138.7	0.0001	2.51388	0.991395	1	5.81489	5.81489	0.139914	0.0240614	0.353579
CNAG_05872	0.0161569	0.146632	0.279268	-3.58079	117.466	420.622	0.0157912	0.23176	0.208915	-4.78663	87.8744	420.622	0.00879608	0.0918557	0.257679	-3.8808	108.385	420.622	0.0486439	0.513013	0.362966	-2.75508	152.671	420.622	0.00668276	0.105947	0.169105	-5.91347	71.1294	420.622	0.0288405	0.25993	0.274343	-3.64507	115.395	420.622	0.00514181	0.0427423	0.163323	-6.12282	68.6974	420.622	0.991918	1	0.748082	-1.33675	87.8744	117.466	0.791528
CNAG_00591	0.0162427	0.147261	0.000713881	-1400.79	0.00192793	2.70064	0.00255045	0.077006	6.28305847822315e-05	-15915.8	0.000169683	2.70064	0.00584082	0.0750138	0.000136233	-7340.39	0.000367915	2.70064	0.00197134	0.0666596	4.5508394720755e-05	-21974	0.000122902	2.70064	0.00224315	0.0554184	5.2887811715132e-05	-18907.9	0.000142831	2.70064	0.013191	0.155063	0.00207478	-481.98	0.00560322	2.70064	0.00185984	0.0247447	4.28657715249605e-05	-23328.6	0.000115765	2.70064	0.436094	0.939588	0.0880127	-11.362	0.000169683	0.00192793	0.660215
CNAG_02335	0.018368	0.159225	0.147209	-6.79306	302.937	2057.87	0.00335589	0.093565	0.203498	-4.91406	418.771	2057.87	0.0215705	0.153111	0.178042	-5.61665	366.387	2057.87	0.0121473	0.222714	0.159654	-6.26355	328.547	2057.87	0.00508442	0.0932389	0.115314	-8.67197	237.301	2057.87	0.00272076	0.0625941	0.103375	-9.6735	212.733	2057.87	0.0163613	0.0735679	0.134051	-7.45983	275.86	2057.87	0.470436	0.968651	1.38237	1.38237	418.771	302.937	0.942485
CNAG_00900	0.0185323	0.159407	0.15449	-6.47293	0.488515	3.16212	0.00118433	0.0478792	3.16243044945285e-05	-31621.2	9.99999999997669e-05	3.16212	0.00118433	0.0329319	3.16243044948093e-05	-31621.2	0.0001	3.16212	0.0226531	0.337482	0.327242	-3.05584	1.03478	3.16212	0.00118433	0.0364478	3.16243044948093e-05	-31621.2	0.0001	3.16212	0.0222312	0.216803	0.304894	-3.27983	0.964114	3.16212	0.00118433	0.0188798	3.16243044940369e-05	-31621.2	9.99999999982126e-05	3.16212	0.255298	0.920059	0.000204702	-4885.15	9.99999999997669e-05	0.488515	0.255298
rna-XR_001046416.1	0.0205799	0.168415	0.00180898	-552.797	0.0001	0.0552797	0.0205799	0.274009	0.00180898	-552.797	9.99999999999889e-05	0.0552797	0.0205799	0.14932	0.00180898	-552.797	0.0001	0.0552797	0.0205799	0.317756	0.00180898	-552.797	0.0001	0.0552797	0.0205799	0.214113	0.00180898	-552.797	0.0001	0.0552797	0.0205799	0.2052	0.00180898	-552.797	9.99999999999889e-05	0.0552797	0.0205799	0.0832121	0.00180898	-552.797	0.0001	0.0552797	1	1	1	-1	9.99999999999889e-05	0.0001	1
CNAG_13202	0.0205799	0.168415	0.00180898	-552.797	0.0001	0.0552797	0.0205799	0.274009	0.00180898	-552.797	9.99999999999889e-05	0.0552797	0.0205799	0.14932	0.00180898	-552.797	0.0001	0.0552797	0.0205799	0.317756	0.00180898	-552.797	0.0001	0.0552797	0.0205799	0.214113	0.00180898	-552.797	0.0001	0.0552797	0.0205799	0.2052	0.00180898	-552.797	9.99999999999889e-05	0.0552797	0.0205799	0.0832121	0.00180898	-552.797	0.0001	0.0552797	1	1	1	-1	9.99999999999889e-05	0.0001	1
CNAG_06104	0.0215795	0.172597	4.26224	4.26224	120.553	28.284	0.0226275	0.290403	5.2172	5.2172	147.563	28.284	0.0252877	0.169359	4.2277	4.2277	119.576	28.284	0.00508305	0.125232	6.14133	6.14133	173.701	28.284	0.00247514	0.0599833	6.91469	6.91469	195.575	28.284	0.00294307	0.0654392	6.69965	6.69965	189.493	28.284	0.00138542	0.0207091	9.22858	9.22858	261.021	28.284	0.982888	1	1.22405	1.22405	147.563	120.553	0.942594
CNAG_07845	0.0223296	0.17557	0.0195191	-51.2318	0.488515	25.0275	0.00315169	0.0889877	3.99559975799737e-06	-250275	9.99999999891088e-05	25.0275	0.032375	0.19408	0.136999	-7.29933	3.42875	25.0275	0.00315169	0.091605	3.99559975856518e-06	-250275	0.0001	25.0275	0.0306853	0.279111	0.103042	-9.7048	2.57888	25.0275	0.0309618	0.271305	0.108063	-9.25389	2.70454	25.0275	0.0303637	0.105983	0.0974462	-10.2621	2.43884	25.0275	0.404757	0.924942	0.000204702	-4885.15	9.99999999891088e-05	0.488515	0.864603
CNAG_05372	0.0237568	0.181815	2.31122	2.31122	390.451	168.937	0.0158399	0.232092	2.63883	2.63883	445.796	168.937	0.000342528	0.0154949	4.48321	4.48321	757.381	168.937	0.00104338	0.0419901	3.77912	3.77912	638.434	168.937	0.00104824	0.0346583	3.69763	3.69763	624.668	168.937	0.00193037	0.0529898	3.3516	3.3516	566.211	168.937	0.0105454	0.0581698	2.96464	2.96464	500.838	168.937	0.855886	1	1.14175	1.14175	445.796	390.451	0.0880721
CNAG_12892	0.0245135	0.18571	0.566474	-1.76531	2.68328	4.73682	0.00108738	0.0458349	2.11112144427744e-05	-47368.2	9.99999999962142e-05	4.73682	0.0354733	0.20487	2.46104	2.46104	11.6575	4.73682	0.00108738	0.0433685	2.11112144438994e-05	-47368.2	0.0001	4.73682	0.00108738	0.0351737	2.11112144437119e-05	-47368.2	0.0001	4.73682	0.00617193	0.0981989	0.003222	-310.366	0.015262	4.73682	0.00108738	0.0183514	2.11112313878114e-05	-47368.2	0.0001	4.73682	0.196898	0.920059	3.72677539837574e-05	-26832.8	9.99999999962142e-05	2.68328	0.86429
CNAG_03082	0.0249581	0.188117	0.394455	-2.53514	4.50319	11.4162	0.0141373	0.212035	0.311762	-3.20757	3.55916	11.4162	0.000636912	0.0224789	1.58286363965779e-05	-63176.6	0.000180704	11.4162	0.000623703	0.0283021	1.50373862160494e-05	-66500.9	0.000171671	11.4162	0.000510633	0.0208329	1.18137359219859e-05	-84647.2	0.000134869	11.4162	0.00065272	0.0259716	1.57864349458334e-05	-63345.5	0.000180222	11.4162	0.000659723	0.013479	1.59944358362349e-05	-62521.7	0.000182596	11.4162	0.799436	1	0.790362	-1.26524	3.55916	4.50319	0.133833
CNAG_07819	0.0275077	0.19746	0.875374	-1.14237	1.46535	1.67397	0.000934019	0.0413009	5.97384014451227e-05	-16739.7	9.99999999997669e-05	1.67397	0.000934019	0.0290107	5.9738401445388e-05	-16739.7	0.0001	1.67397	0.0320778	0.419559	1.49065	1.49065	2.4953	1.67397	0.000934019	0.0319506	5.97384014451227e-05	-16739.7	9.99999999997669e-05	1.67397	0.000934019	0.0326485	5.97384014451227e-05	-16739.7	9.99999999997669e-05	1.67397	0.000934019	0.0167146	5.97384014456533e-05	-16739.7	0.0001	1.67397	0.162215	0.920059	6.82432947133244e-05	-14653.5	9.99999999997669e-05	1.46535	0.162215
CNAG_12852	0.0282889	0.200001	0.28333	-3.52946	0.244308	0.862273	0.0284118	0.336926	0.287823	-3.47435	0.248182	0.862273	0.00202019	0.0445534	0.000115973	-8622.73	0.0001	0.862273	0.0475318	0.506892	1.94783	1.94783	1.67956	0.862273	0.00202019	0.052137	0.000115973	-8622.73	9.99999999999889e-05	0.862273	0.00202019	0.0539566	0.000115973	-8622.73	9.99999999997669e-05	0.862273	0.00202019	0.0261917	0.000115973	-8622.73	9.99999999996559e-05	0.862273	0.998406	1	1.01586	1.01586	0.248182	0.244308	0.265209
rna-XR_001046131.1	0.0282889	0.200001	0.28333	-3.52946	0.244308	0.862273	0.0284118	0.336926	0.287823	-3.47435	0.248182	0.862273	0.00202019	0.0445534	0.000115973	-8622.73	0.0001	0.862273	0.0475318	0.506892	1.94783	1.94783	1.67956	0.862273	0.00202019	0.052137	0.000115973	-8622.73	9.99999999999889e-05	0.862273	0.00202019	0.0539566	0.000115973	-8622.73	9.99999999997669e-05	0.862273	0.00202019	0.0261917	0.000115973	-8622.73	9.99999999996559e-05	0.862273	0.998406	1	1.01586	1.01586	0.248182	0.244308	0.265209
CNAG_07641	0.0352554	0.225584	0.383484	-2.60767	2.44218	6.36839	0.0288477	0.34028	0.15286	-6.54193	0.973473	6.36839	0.00254767	0.0505603	1.57025456501246e-05	-63683.9	0.0001	6.36839	0.0359911	0.447074	0.421964	-2.36987	2.68723	6.36839	0.00254767	0.0606097	1.57025456501246e-05	-63683.9	0.0001	6.36839	0.00254767	0.0606455	1.57025456498457e-05	-63683.9	9.99999999997669e-05	6.36839	0.0225468	0.0881069	0.0504031	-19.8401	0.320987	6.36839	0.925593	1	0.398609	-2.50872	0.973473	2.44218	0.262052
CNAG_12306	0.0357279	0.227147	0.0384245	-26.0251	0.016688	0.434306	0.00494888	0.118321	0.000230252	-4343.06	9.99999999999889e-05	0.434306	0.00494889	0.0700882	0.000230253	-4343.06	0.0001	0.434306	0.0447979	0.502437	0.0826857	-12.094	0.0359109	0.434306	0.0416062	0.324602	0.0642424	-15.566	0.0279009	0.434306	0.00494888	0.0884526	0.000230252	-4343.06	9.99999999999889e-05	0.434306	0.00494888	0.041987	0.000230252	-4343.06	0.0001	0.434306	0.388677	0.920059	0.00599233	-166.88	9.99999999999889e-05	0.016688	0.388677
CNAG_00454	0.0374546	0.233605	0.388897	-2.57137	2.93059	7.53564	0.0184468	0.256353	0.0146449	-68.2831	0.110359	7.53564	0.00279843	0.0525303	1.32702669190378e-05	-75356.4	0.0001	7.53564	0.0352879	0.441422	0.292926	-3.41383	2.20739	7.53564	0.00279843	0.0634929	1.32702669190378e-05	-75356.4	0.0001	7.53564	0.00279843	0.0633313	1.32702669185664e-05	-75356.4	9.99999999997669e-05	7.53564	0.0448802	0.13531	0.928312	-1.07722	6.99543	7.53564	0.745598	1	0.0376575	-26.5551	0.110359	2.93059	0.266148
rna-XR_001045813.1	0.0380103	0.235219	0.403318	-2.47943	5.48972	13.6114	0.0335047	0.368153	0.216199	-4.62537	2.94277	13.6114	0.0340767	0.200291	0.235397	-4.24814	3.20408	13.6114	0.0333676	0.428241	0.211793	-4.7216	2.8828	13.6114	0.00290084	0.0649493	7.34678027732954e-06	-136114	9.99999999997669e-05	13.6114	0.00290084	0.0649493	7.34678027706853e-06	-136114	9.99999999962142e-05	13.6114	0.00290084	0.0324649	7.34678027824307e-06	-136114	0.0001	13.6114	0.952689	1	0.536051	-1.8655	2.94277	5.48972	0.958999
CNAG_07638	0.0399156	0.23966	0.420711	-2.37693	170.52	405.315	0.0104986	0.178195	0.36457	-2.74296	147.766	405.315	0.0122808	0.109885	0.35489	-2.81777	143.842	405.315	0.00397725	0.10741	0.28087	-3.56037	113.841	405.315	0.0106769	0.141521	0.345459	-2.8947	140.02	405.315	0.00260702	0.0612445	0.259551	-3.8528	105.2	405.315	0.00970331	0.0561126	0.326701	-3.0609	132.417	405.315	0.54854	1	0.866557	-1.15399	147.766	170.52	0.594263
CNAG_06507	0.0413934	0.242685	1.44323	1.44323	4.88338	3.38365	0.0326044	0.362323	0.521402	-1.91791	1.76424	3.38365	0.00198712	0.0442944	2.95538887713075e-05	-33836.5	0.0001	3.38365	0.00198712	0.0666924	2.95538887713075e-05	-33836.5	0.0001	3.38365	0.00198712	0.052137	2.95538887713075e-05	-33836.5	0.0001	3.38365	0.0306184	0.269539	0.40023	-2.49856	1.35424	3.38365	0.00198712	0.0259142	2.9553888772095e-05	-33836.5	0.0001	3.38365	0.910403	1	0.361275	-2.76798	1.76424	4.88338	0.196869
CNAG_04337	0.0421962	0.24465	0.364403	-2.74421	0.984023	2.70037	0.0458264	0.431241	0.53084	-1.88381	1.43346	2.70037	0.00357608	0.0603522	3.70319507406657e-05	-27003.7	0.0001	2.70037	0.0374596	0.460174	0.212905	-4.69694	0.574922	2.70037	0.0393144	0.313598	0.264604	-3.77923	0.714529	2.70037	0.00357608	0.0743122	3.70319507406657e-05	-27003.7	0.0001	2.70037	0.00357608	0.0364743	3.7031950740419e-05	-27003.7	9.99999999999889e-05	2.70037	0.968421	1	1.45674	1.45674	1.43346	0.984023	0.284924
rna-XR_001045969.1	0.0434553	0.248218	0.000232945	-4292.86	1e-04	0.429286	0.0434553	0.426168	0.000232945	-4292.86	9.99999999999889e-05	0.429286	0.0434553	0.229781	0.000232945	-4292.86	9.99999999999889e-05	0.429286	0.0434553	0.496138	0.000232945	-4292.86	9.99999999999889e-05	0.429286	0.0434556	0.331242	0.000232946	-4292.84	0.000100001	0.429286	0.0440746	0.337639	0.000235339	-4249.2	0.000101028	0.429286	0.0434553	0.132542	0.000232945	-4292.86	9.99999999999779e-05	0.429286	1	1	1	-1	9.99999999999889e-05	1e-04	1
rna-XR_001045778.1	0.0443953	0.250686	0.000297561	-3360.65	1e-04	0.336065	0.0443953	0.42872	0.000297561	-3360.65	9.99999999999889e-05	0.336065	0.0443953	0.232676	0.000297561	-3360.65	9.99999999999889e-05	0.336065	0.0443953	0.500181	0.000297561	-3360.65	9.99999999999889e-05	0.336065	0.0443953	0.334904	0.000297561	-3360.65	9.99999999999889e-05	0.336065	0.0443953	0.339803	0.000297561	-3360.65	9.99999999999889e-05	0.336065	0.0443953	0.134395	0.000297561	-3360.65	0.0001	0.336065	1	1	1	-1	9.99999999999889e-05	1e-04	1
CNAG_04556	0.0444463	0.250686	0.000301335	-3318.56	1e-04	0.331856	0.0444463	0.428748	0.000301335	-3318.56	9.99999999999889e-05	0.331856	0.0444463	0.232807	0.000301335	-3318.56	9.99999999999889e-05	0.331856	0.0444463	0.500181	0.000301335	-3318.56	9.99999999999889e-05	0.331856	0.0444463	0.335005	0.000301335	-3318.56	9.99999999999889e-05	0.331856	0.0444463	0.339902	0.000301335	-3318.56	9.99999999999889e-05	0.331856	0.0444463	0.134503	0.000301335	-3318.56	0.0001	0.331856	1	1	1	-1	9.99999999999889e-05	1e-04	1
CNAG_07588	0.0448758	0.251428	0.000334331	-2991.05	1e-04	0.299105	0.0448758	0.430074	0.000334331	-2991.05	9.99999999999889e-05	0.299105	0.0448758	0.233432	0.000334331	-2991.05	9.99999999999889e-05	0.299105	0.0448758	0.502676	0.000334331	-2991.05	9.99999999999889e-05	0.299105	0.0448758	0.336814	0.000334331	-2991.05	9.99999999999889e-05	0.299105	0.0448758	0.342303	0.000334331	-2991.05	9.99999999999889e-05	0.299105	0.0448758	0.13531	0.000334331	-2991.05	0.0001	0.299105	1	1	1	-1	9.99999999999889e-05	1e-04	1
rna-XR_001046458.1	0.0455814	0.253534	0.000393556	-2540.94	1e-04	0.254094	0.0455814	0.431241	0.000393556	-2540.94	9.99999999999889e-05	0.254094	0.0455814	0.235835	0.000393556	-2540.94	9.99999999999889e-05	0.254094	0.0455814	0.505488	0.000393556	-2540.94	9.99999999999889e-05	0.254094	0.0455814	0.338507	0.000393556	-2540.94	9.99999999999889e-05	0.254094	0.0455814	0.34557	0.000393556	-2540.94	9.99999999999889e-05	0.254094	0.0455814	0.136914	0.000393556	-2540.94	0.0001	0.254094	1	1	1	-1	9.99999999999889e-05	1e-04	1
rna-XR_001046435.1	0.0456733	0.253561	0.00040174	-2489.17	1e-04	0.248917	0.0456733	0.431241	0.00040174	-2489.17	0.0001	0.248917	0.0456733	0.236036	0.00040174	-2489.17	0.0001	0.248917	0.0456733	0.505876	0.00040174	-2489.17	0.0001	0.248917	0.0456733	0.338507	0.00040174	-2489.17	0.0001	0.248917	0.0456733	0.34557	0.00040174	-2489.17	0.0001	0.248917	0.0456733	0.137097	0.00040174	-2489.17	0.0001	0.248917	1	1	1	1	0.0001	1e-04	1
rna-XR_001046291.1	0.0458093	0.253691	0.000414044	-2415.2	1e-04	0.24152	0.0458093	0.431241	0.000414044	-2415.2	0.0001	0.24152	0.0458093	0.236191	0.000414044	-2415.2	0.0001	0.24152	0.0458093	0.506397	0.000414044	-2415.2	0.0001	0.24152	0.0458093	0.338507	0.000414044	-2415.2	0.0001	0.24152	0.0458093	0.34557	0.000414044	-2415.2	0.0001	0.24152	0.0458093	0.137366	0.000414044	-2415.2	0.0001	0.24152	1	1	1	1	0.0001	1e-04	1
rna-XR_001046116.1	0.0459581	0.253774	0.000427798	-2337.55	1e-04	0.233755	0.0459581	0.431241	0.000427798	-2337.55	0.0001	0.233755	0.0459581	0.236191	0.000427798	-2337.55	0.0001	0.233755	0.0459581	0.506397	0.000427798	-2337.55	0.0001	0.233755	0.0459581	0.338507	0.000427798	-2337.55	0.0001	0.233755	0.0459581	0.345802	0.000427798	-2337.55	0.0001	0.233755	0.0459581	0.137567	0.000427798	-2337.55	0.0001	0.233755	1	1	1	1	0.0001	1e-04	1
CNAG_06189	0.0459954	0.253774	0.000431287	-2318.64	1e-04	0.231864	0.0459954	0.431241	0.000431287	-2318.64	0.0001	0.231864	0.0459954	0.236191	0.000431287	-2318.64	0.0001	0.231864	0.0459954	0.506397	0.000431287	-2318.64	0.0001	0.231864	0.0459954	0.338507	0.000431287	-2318.64	0.0001	0.231864	0.0459954	0.345802	0.000431287	-2318.64	0.0001	0.231864	0.0459954	0.137567	0.000431287	-2318.64	0.0001	0.231864	1	1	1	1	0.0001	1e-04	1
CNAG_12775	0.0459954	0.253774	0.000431287	-2318.64	1e-04	0.231864	0.0459954	0.431241	0.000431287	-2318.64	0.0001	0.231864	0.0459954	0.236191	0.000431287	-2318.64	0.0001	0.231864	0.0459954	0.506397	0.000431287	-2318.64	0.0001	0.231864	0.0459954	0.338507	0.000431287	-2318.64	0.0001	0.231864	0.0459954	0.345802	0.000431287	-2318.64	0.0001	0.231864	0.0459954	0.137567	0.000431287	-2318.64	0.0001	0.231864	1	1	1	1	0.0001	1e-04	1
rna-XR_001046456.1	0.0464013	0.254857	0.000470476	-2125.51	1e-04	0.212551	0.0464013	0.431241	0.000470476	-2125.51	0.0001	0.212551	0.0464013	0.237428	0.000470476	-2125.51	0.0001	0.212551	0.0464013	0.506397	0.000470476	-2125.51	0.0001	0.212551	0.0464013	0.3396	0.000470476	-2125.51	0.0001	0.212551	0.0464013	0.346904	0.000470476	-2125.51	0.0001	0.212551	0.0464013	0.138395	0.000470476	-2125.51	0.0001	0.212551	1	1	1	1	0.0001	1e-04	1
CNAG_12296	0.046596	0.254857	0.000490059	-2040.57	1e-04	0.204057	0.046596	0.431241	0.000490059	-2040.57	0.0001	0.204057	0.046596	0.237902	0.000490059	-2040.57	0.0001	0.204057	0.046596	0.506397	0.000490059	-2040.57	0.0001	0.204057	0.046596	0.3396	0.000490059	-2040.57	0.0001	0.204057	0.046596	0.346904	0.000490059	-2040.57	0.0001	0.204057	0.046596	0.138705	0.000490059	-2040.57	0.0001	0.204057	1	1	1	1	0.0001	1e-04	1
CNAG_06955	0.0466235	0.254857	0.000492869	-2028.94	1e-04	0.202894	0.0466235	0.431241	0.000492869	-2028.94	0.0001	0.202894	0.0466235	0.237905	0.000492869	-2028.94	0.0001	0.202894	0.0466235	0.506397	0.000492869	-2028.94	0.0001	0.202894	0.0466235	0.3396	0.000492869	-2028.94	0.0001	0.202894	0.0466235	0.346904	0.000492869	-2028.94	0.0001	0.202894	0.0466235	0.138705	0.000492869	-2028.94	0.0001	0.202894	1	1	1	1	0.0001	1e-04	1
CNAG_07934	0.046874	0.255295	0.000518925	-1927.06	1e-04	0.192706	0.046874	0.431241	0.000518925	-1927.06	0.0001	0.192706	0.046874	0.238152	0.000518925	-1927.06	0.0001	0.192706	0.046874	0.506397	0.000518925	-1927.06	0.0001	0.192706	0.046874	0.340018	0.000518925	-1927.06	0.0001	0.192706	0.046874	0.346904	0.000518925	-1927.06	0.0001	0.192706	0.046874	0.139105	0.000518925	-1927.06	0.0001	0.192706	1	1	1	1	0.0001	1e-04	1
CNAG_12289	0.0470481	0.255574	0.000537532	-1860.36	0.0001	0.186036	0.047048	0.431241	0.000537531	-1860.36	0.0001	0.186036	0.047048	0.238152	0.000537531	-1860.36	0.0001	0.186036	0.047048	0.506397	0.000537531	-1860.36	0.0001	0.186036	0.047048	0.340199	0.000537531	-1860.36	0.0001	0.186036	0.047048	0.347339	0.000537531	-1860.36	0.0001	0.186036	0.047048	0.139403	0.000537531	-1860.36	0.0001	0.186036	0.999999	1	0.999999	-1	0.0001	0.0001	0.999999
CNAG_13187	0.0471253	0.255725	0.000545935	-1831.72	1e-04	0.183172	0.0471253	0.431241	0.000545935	-1831.72	0.0001	0.183172	0.0471253	0.238152	0.000545935	-1831.72	0.0001	0.183172	0.0471253	0.506397	0.000545935	-1831.72	0.0001	0.183172	0.0471253	0.340482	0.000545935	-1831.72	0.0001	0.183172	0.0471253	0.347339	0.000545935	-1831.72	9.99999999999889e-05	0.183172	0.0471253	0.139432	0.000545935	-1831.72	0.0001	0.183172	1	1	1	1	0.0001	1e-04	1
rna-XR_001045873.1	0.0472979	0.255898	0.000564983	-1769.97	1e-04	0.176997	0.0472979	0.431241	0.000564983	-1769.97	0.0001	0.176997	0.0472979	0.238241	0.000564983	-1769.97	0.0001	0.176997	0.0472979	0.506397	0.000564983	-1769.97	0.0001	0.176997	0.0472979	0.340754	0.000564983	-1769.97	0.0001	0.176997	0.0472979	0.347339	0.000564983	-1769.97	0.0001	0.176997	0.0472979	0.1396	0.000564983	-1769.97	0.0001	0.176997	1	1	1	1	0.0001	1e-04	1
CNAG_02429	0.0476706	0.256338	0.000607566	-1645.91	1e-04	0.164591	0.0476706	0.431565	0.000607566	-1645.91	0.0001	0.164591	0.0476706	0.238594	0.000607566	-1645.91	0.0001	0.164591	0.0476706	0.507763	0.000607566	-1645.91	0.0001	0.164591	0.0476706	0.341744	0.000607566	-1645.91	0.0001	0.164591	0.0476706	0.348383	0.000607566	-1645.91	0.0001	0.164591	0.0476706	0.140159	0.000607566	-1645.91	0.0001	0.164591	1	1	1	1	0.0001	1e-04	1
rna-XR_001045297.1	0.048217	0.257717	0.000673568	-1484.63	1e-04	0.148463	0.048217	0.433611	0.000673568	-1484.63	0.0001	0.148463	0.048217	0.239175	0.000673568	-1484.63	0.0001	0.148463	0.048217	0.510651	0.000673568	-1484.63	0.0001	0.148463	0.048217	0.343899	0.000673568	-1484.63	0.0001	0.148463	0.048217	0.348667	0.000673568	-1484.63	0.0001	0.148463	0.048217	0.141066	0.000673568	-1484.63	0.0001	0.148463	1	1	1	1	0.0001	1e-04	1
CNAG_13156	0.0486953	0.259184	0.000734908	-1360.71	1e-04	0.136071	0.0486953	0.43571	0.000734908	-1360.71	0.0001	0.136071	0.0486953	0.239909	0.000734908	-1360.71	0.0001	0.136071	0.0486953	0.513013	0.000734908	-1360.71	0.0001	0.136071	0.0486953	0.3462	0.000734908	-1360.71	0.0001	0.136071	0.0486953	0.349837	0.000734908	-1360.71	0.0001	0.136071	0.0486953	0.142092	0.000734908	-1360.71	0.0001	0.136071	1	1	1	1	0.0001	1e-04	1
rna-XR_001046301.1	0.0488906	0.25961	0.000760918	-1314.2	1e-04	0.13142	0.0488906	0.436141	0.000760918	-1314.2	0.0001	0.13142	0.0488906	0.239909	0.000760918	-1314.2	0.0001	0.13142	0.0488906	0.513013	0.000760918	-1314.2	0.0001	0.13142	0.0488906	0.346757	0.000760918	-1314.2	0.0001	0.13142	0.0488906	0.349837	0.000760918	-1314.2	0.0001	0.13142	0.0488906	0.142386	0.000760918	-1314.2	0.0001	0.13142	1	1	1	1	0.0001	1e-04	1
CNAG_13037	0.0488906	0.25961	0.000760918	-1314.2	1e-04	0.13142	0.0488906	0.436141	0.000760918	-1314.2	0.0001	0.13142	0.0488906	0.239909	0.000760918	-1314.2	0.0001	0.13142	0.0488906	0.513013	0.000760918	-1314.2	0.0001	0.13142	0.0488906	0.346757	0.000760918	-1314.2	0.0001	0.13142	0.0488906	0.349837	0.000760918	-1314.2	0.0001	0.13142	0.0488906	0.142386	0.000760918	-1314.2	0.0001	0.13142	1	1	1	1	0.0001	1e-04	1
CNAG_05729	0.0489853	0.259949	0.000773734	-1292.43	1e-04	0.129243	0.0489853	0.436437	0.000773734	-1292.43	0.0001	0.129243	0.0489853	0.239909	0.000773734	-1292.43	0.0001	0.129243	0.0489853	0.513163	0.000773734	-1292.43	0.0001	0.129243	0.0489853	0.346875	0.000773734	-1292.43	0.0001	0.129243	0.0489853	0.34994	0.000773734	-1292.43	0.0001	0.129243	0.0489853	0.142517	0.000773734	-1292.43	0.0001	0.129243	1	1	1	1	0.0001	1e-04	1
rna-XR_001045544.1	0.0491991	0.260427	0.000803157	-1245.09	1e-04	0.124509	0.0491991	0.43654	0.000803157	-1245.09	0.0001	0.124509	0.0491991	0.240559	0.000803157	-1245.09	0.0001	0.124509	0.0491991	0.514796	0.000803157	-1245.09	0.0001	0.124509	0.0491991	0.347835	0.000803157	-1245.09	0.0001	0.124509	0.0491991	0.350903	0.000803157	-1245.09	0.0001	0.124509	0.0491991	0.142906	0.000803157	-1245.09	0.0001	0.124509	1	1	1	1	0.0001	1e-04	1
rna-XR_001045888.1	0.0494051	0.260849	0.000832166	-1201.68	1e-04	0.120168	0.0494051	0.437179	0.000832166	-1201.68	0.0001	0.120168	0.0494051	0.241319	0.000832166	-1201.68	0.0001	0.120168	0.0494051	0.516345	0.000832166	-1201.68	0.0001	0.120168	0.0494051	0.349014	0.000832166	-1201.68	0.0001	0.120168	0.0494051	0.351527	0.000832166	-1201.68	0.0001	0.120168	0.0494051	0.143256	0.000832166	-1201.68	9.99999999999363e-05	0.120168	1	1	1	1	0.0001	1e-04	1
CNAG_07454	0.0496139	0.261568	0.000862201	-1159.82	1e-04	0.115982	0.0496139	0.437763	0.000862201	-1159.82	0.0001	0.115982	0.0496139	0.241704	0.000862201	-1159.82	0.0001	0.115982	0.0496139	0.517718	0.000862201	-1159.82	0.0001	0.115982	0.0496139	0.349931	0.000862201	-1159.82	0.0001	0.115982	0.0496139	0.352449	0.000862201	-1159.82	0.0001	0.115982	0.0496139	0.143361	0.000862201	-1159.82	9.99999999999502e-05	0.115982	1	1	1	1	0.0001	1e-04	1
CNAG_12613	0.0498679	0.262131	0.000899655	-1111.54	1e-04	0.111154	0.0498679	0.438266	0.000899655	-1111.54	0.0001	0.111154	0.0498679	0.242251	0.000899655	-1111.54	0.0001	0.111154	0.0498679	0.517718	0.000899655	-1111.54	0.0001	0.111154	0.0498679	0.349931	0.000899655	-1111.54	0.0001	0.111154	0.0498679	0.353407	0.000899655	-1111.54	0.0001	0.111154	0.0498679	0.143768	0.000899655	-1111.54	9.99999999999502e-05	0.111154	1	1	1	1	0.0001	1e-04	1
rna-XR_001045921.1	0.0498679	0.262131	0.000899655	-1111.54	1e-04	0.111154	0.0498679	0.438266	0.000899655	-1111.54	0.0001	0.111154	0.0498679	0.242251	0.000899655	-1111.54	0.0001	0.111154	0.0498679	0.517718	0.000899655	-1111.54	0.0001	0.111154	0.0498679	0.349931	0.000899655	-1111.54	0.0001	0.111154	0.0498679	0.353407	0.000899655	-1111.54	0.0001	0.111154	0.0498679	0.143768	0.000899655	-1111.54	9.99999999999502e-05	0.111154	1	1	1	1	0.0001	1e-04	1
[truncated: 83 more columns]
