# Supplementary material for: A conserved enzymatic toolkit targeting host cell metabolism is associated with Cryptococcus neoformans intracellular survival in protozoal and mammalian phagocytic cells
Source: PLoS Pathog. 2025 Dec 26;21(12):e1013787. doi: 10.1371/journal.ppat.1013787 (PMC12758812; doi:10.1371/journal.ppat.1013787)
Supplement: S12 Table — (XLSX) [file ppat.1013787.s019.xlsx]

## Sheet: STable-12
Supplemental Table 12	GO Enrichment Analysis of 359 Significant C. neoformans DEGs after ingestion by BMDMs, PBMCs, and Amoebas compared to stationary YPD cultures
GO.ID	Term	Adjusted p Value	Enrichment	Ontology
GO:0006542	glutamine biosynthetic process	0.016	1.79588	BP
GO:0006562	proline catabolic process	0.032	1.49485	BP
GO:0046168	glycerol-3-phosphate catabolic process	0.032	1.49485	BP
GO:0004190	aspartic-type endopeptidase activity	0.0091	2.04096	MF
GO:0004198	calcium-dependent cysteine-type endopeptidase activity	0.0442	1.35458	MF
GO:0004332	fructose-bisphosphate aldolase activity	0.0297	1.52724	MF
GO:0004356	glutamine synthetase activity	0.015	1.82391	MF
GO:0004371	glycerone kinase activity	0.015	1.82391	MF
GO:0004657	proline dehydrogenase activity	0.0297	1.52724	MF
GO:0016616	oxidoreductase activity, acting on the CH-OH group of donors, NAD or NADP as acceptor	0.035	1.45593	MF
GO:0016757	glycosyltransferase activity	0.0394	1.4045	MF
GO:0022857	transmembrane transporter activity	0.0352	1.45346	MF
GO:0042132	fructose 1,6-bisphosphate 1-phosphatase activity	0.015	1.82391	MF
GO:0005576	extracellular region	0.0261	1.58336	CC
GO:0009331	glycerol-3-phosphate dehydrogenase (FAD) complex	0.0395	1.4034	CC
