# Supplementary material for: A conserved enzymatic toolkit targeting host cell metabolism is associated with Cryptococcus neoformans intracellular survival in protozoal and mammalian phagocytic cells
Source: PLoS Pathog. 2025 Dec 26;21(12):e1013787. doi: 10.1371/journal.ppat.1013787 (PMC12758812; doi:10.1371/journal.ppat.1013787)
Supplement: S13 Table — (XLSX) [file ppat.1013787.s020.xlsx]

## Sheet: STable-13
Supplemental Table 13	42 Significant C. neoformans DEGs after ingestion by BMDMs and PBMCs M2 vs M1
CNAG	P-value.(Human.Mac_M2.vs.Human.Mac_M1)	FDR.step.up.(Human.Mac_M2.vs.Human.Mac_M1)	Ratio.(Human.Mac_M2.vs.Human.Mac_M1)	Fold.change.(Human.Mac_M2.vs.Human.Mac_M1)	LSMean(Human.Mac_M2).(Human.Mac_M2.vs.Human.Mac_M1)	LSMean(Human.Mac_M1).(Human.Mac_M2.vs.Human.Mac_M1)	P-value.(Mouse.Mac_M2.vs.Mouse.Mac_M1)	FDR.step.up.(Mouse.Mac_M2.vs.Mouse.Mac_M1)	Ratio.(Mouse.Mac_M2.vs.Mouse.Mac_M1)	Fold.change.(Mouse.Mac_M2.vs.Mouse.Mac_M1)	LSMean(Mouse.Mac_M2).(Mouse.Mac_M2.vs.Mouse.Mac_M1)	LSMean(Mouse.Mac_M1).(Mouse.Mac_M2.vs.Mouse.Mac_M1)
rna-XR_001046253.1	0.00371997	0.455556	0.00010309	-9700.3	9.99999999999889e-05	0.97003	6.19064424667915e-05	0.275298	29593.1	29593.1	2.95931	9.99999999999889e-05
CNAG_13025	0.00371997	0.455556	0.00010309	-9700.3	9.99999999999889e-05	0.97003	6.19064424667915e-05	0.275298	29593.1	29593.1	2.95931	9.99999999999889e-05
CNAG_01989	0.0128117	0.653152	5.64611837699851e-05	-17711.3	0.0001	1.77113	0.00872331	1	48515.4	48515.4	4.85154	0.0001
rna-XR_001045564.1	0.0165269	0.671175	6.21433184939898e-05	-16091.8	0.0001	1.60918	0.000291435	0.437869	66187.5	66187.5	6.61875	0.0001
CNAG_12274	0.0132613	0.653152	8.05001528977925e-05	-12422.3	0.0001	1.24223	0.00744388	1	23711.2	23711.2	2.37112	0.0001
CNAG_07578	0.0175676	0.671175	1.18798008526832e-05	-84176.5	0.0001	8.41765	0.0277197	1	99110.7	99110.7	9.91107	0.0001
CNAG_01689	0.0222064	0.671175	7.25854600783548e-05	-13776.9	0.0001	1.37769	0.018511	1	4.09062069858278e-05	-24446.2	0.0001	2.44462
CNAG_03145	0.0229829	0.671175	2.96141133743298e-05	-33767.7	9.99999999997669e-05	3.37677	0.0199772	1	53221.2	53221.2	5.32212	9.99999999997669e-05
CNAG_04835	0.0331086	0.671175	3.09711866981519e-05	-32288.1	0.0001	3.22881	0.0304771	1	7.97638166654329e-06	-125370	0.0001	12.537
CNAG_06015	0.0248877	0.671175	1.50921511130991e-05	-66259.6	0.0001	6.62596	0.0339627	1	3.81791169425863e-05	-26192.3	9.99999999997669e-05	2.61923
CNAG_04903	0.0302835	0.671175	0.132483	-7.54812	5.48593	41.4085	0.0477163	1	0.114832	-8.70839	1.95849	17.0553
rna-XR_001046095.1	0.0352484	0.671175	1.81312605539732e-05	-55153.4	0.0001	5.51534	0.0323338	1	1.34019884172399e-05	-74615.8	0.000100017	7.46288
CNAG_00443	0.0289256	0.671175	4.69980509216798e-05	-21277.5	0.0001	2.12775	0.0281337	1	26330	26330	2.633	9.99999999997669e-05
CNAG_06349	0.0183107	0.671175	1.81532362647245e-05	-55086.6	0.0001	5.50866	0.012942	1	0.093529	-10.6919	0.541755	5.79238
CNAG_00798	0.0445527	0.671175	1.5743028483699e-05	-63520.2	9.99999999997669e-05	6.35202	0.0387564	1	8.88353484530277e-06	-112568	0.000100003	11.2572
CNAG_12350	0.0249977	0.671175	2.66648844494915e-05	-37502.5	0.0001	3.75025	0.0221344	1	130568	130568	13.0568	9.99999999999889e-05
CNAG_01714	0.0287574	0.671175	7.53336315493364e-06	-132743	0.0001	13.2743	0.0434658	1	43691.1	43691.1	4.36911	0.0001
CNAG_02052	0.0496259	0.671175	6.10363051834731e-05	-16383.7	9.99999999997669e-05	1.63837	0.0231718	1	8.75212655277431e-06	-114258	9.99999999997669e-05	11.4258
CNAG_01584	0.0464115	0.671175	5.61310254744881e-06	-178155	0.0001	17.8155	0.0446778	1	6.34415	6.34415	22.6629	3.57225
CNAG_06953	0.000350239	0.257487	8.81093671172406e-06	-113495	9.99999999997669e-05	11.3495	0.0154637	1	0.0998418	-10.0158	1.62549	16.2807
CNAG_00917	0.0283397	0.671175	1.46244745897071e-05	-68378.5	0.0001	6.83785	0.0382354	1	9.06001	9.06001	12.9464	1.42896
CNAG_12816	0.0387078	0.671175	0.00043086	-2320.94	0.0001	0.232094	0.0344261	1	0.000318458	-3140.13	0.000100001	0.314015
CNAG_00378	0.0376341	0.671175	3.57629782747582e-05	-27961.9	0.0001	2.79619	0.0269967	1	13.6154	13.6154	14.0458	1.03161
CNAG_07489	0.0389388	0.671175	0.378012	-2.64542	13.029	34.467	0.0482803	1	0.321551	-3.10992	7.36738	22.912
CNAG_04461	0.0221417	0.671175	1.56214196371659e-05	-64014.7	0.0001	6.40147	0.0219422	1	0.14232	-7.02643	1.11918	7.86384
rna-XR_001045732.1	0.020838	0.671175	1.95397940404426e-05	-51177.6	0.0001	5.11776	0.00141986	0.824806	78688.6	78688.6	7.86886	0.0001
CNAG_12433	0.020838	0.671175	1.95397940404426e-05	-51177.6	0.0001	5.11776	0.00141986	0.824806	78688.6	78688.6	7.86886	0.0001
CNAG_05294	0.047957	0.671175	2.20197724588191e-05	-45413.7	0.0001	4.54137	0.0434979	1	1.70767717420408e-05	-58559.1	0.0001	5.85591
CNAG_00756	0.0405587	0.671175	3.48398882363262e-05	-28702.7	0.0001	2.87027	0.00248864	0.962346	62720.8	62720.8	6.27208	0.0001
rna-XR_001046213.1	0.0154129	0.671175	6.84090995138287e-06	-146179	0.0001	14.6179	0.0188401	1	9.61844659514486e-06	-103967	9.99999999997669e-05	10.3967
CNAG_04363	0.0495764	0.671175	0.000100414	-9958.73	0.0001	0.995873	0.0148906	1	135673	135673	13.5673	0.0001
CNAG_01645	0.00465295	0.504362	5.82720269940731e-06	-171609	0.0001	17.1609	0.0435107	1	71673.1	71673.1	7.16731	0.0001
CNAG_13072	0.0407979	0.671175	0.00108434	-922.219	0.000291239	0.268586	0.00132653	0.824806	0.000240797	-4152.88	0.0001	0.415288
rna-XR_001045882.1	0.000992074	0.284629	3.47523461118018e-06	-287750	0.0001	28.775	0.0191267	1	6.89996	6.89996	12.8207	1.85808
CNAG_03526	0.0462088	0.671175	0.74577	-1.3409	10.9718	14.712	0.00557742	1	1.76305793540087e-05	-56719.6	9.99999999962142e-05	5.67196
CNAG_12387	0.0139709	0.653258	0.000261839	-3819.14	9.99999999999889e-05	0.381914	0.00984162	1	0.000150511	-6644.03	9.99999999999889e-05	0.664403
CNAG_13104	0.00435973	0.494106	1.36753674359673e-05	-73124.2	0.0001	7.31242	0.0289472	1	0.180355	-5.54463	2.16672	12.0137
CNAG_03425	0.0496593	0.671175	2.56814336018476e-05	-38938.6	0.0001	3.89386	0.0414094	1	1.36027105231631e-05	-73514.8	9.99999999997669e-05	7.35148
CNAG_07945	0.0442269	0.671175	4.52046121591589e-05	-22121.6	9.99999999997669e-05	2.21216	0.00174509	0.824806	7.43935651847793e-06	-134420	9.99999999997669e-05	13.442
CNAG_12598	0.00198292	0.367418	3.14894278997649e-05	-31756.7	0.0001	3.17567	0.0287955	1	6.89742	6.89742	1.41497	0.205144
rna-XR_001046430.1	0.0429099	0.671175	31259	31259	3.1259	0.0001	0.0237442	1	6.79676252441373e-06	-147129	0.0001	14.7129
CNAG_12351	0.031649	0.671175	2.51355633055719e-05	-39784.3	0.0001	3.97843	0.0451353	1	17387.1	17387.1	1.73871	9.99999999999889e-05
rna-XR_001045682.1	0.031649	0.671175	2.51355633055719e-05	-39784.3	0.0001	3.97843	0.0451353	1	17387.1	17387.1	1.73871	9.99999999999889e-05
rna-XR_001046373.1	0.00169332	0.342282	1.85970537313236e-05	-53772	0.0001	5.3772	0.0223915	1	3.20945	3.20945	6.36956	1.98463
CNAG_13097	0.00169332	0.342282	1.85970537313236e-05	-53772	0.0001	5.3772	0.0223915	1	3.20945	3.20945	6.36956	1.98463
rna-XR_001045500.1	0.0360476	0.671175	5.15842613372117e-05	-19385.8	0.0001	1.93858	0.0180098	1	76586.1	76586.1	7.65861	0.0001
CNAG_02384	0.00545938	0.52599	2.96488408027373e-05	-33728.1	9.99999999962142e-05	3.37281	0.0255494	1	0.0542243	-18.4419	0.812583	14.9856
CNAG_01708	0.0368499	0.671175	1.72751	1.72751	9.6192	5.56826	0.0100256	1	12.0197	12.0197	19.0839	1.58772
rna-XR_001045711.1	0.0319415	0.671175	1.27237	1.27237	31.9	25.0712	0.0181521	1	44.72	44.72	17.442	0.390026
CNAG_00284	0.0170458	0.671175	0.629397	-1.58882	18.3049	29.0833	0.01869	1	3.25077	3.25077	14.9536	4.60001
CNAG_04873	0.00736406	0.538771	0.0725496	-13.7837	0.685829	9.45324	0.00444022	1	29.9616	29.9616	19.0301	0.635148
CNAG_12368	0.048983	0.671175	6.58997181103423e-05	-15174.6	0.0001	1.51746	0.0311462	1	165071	165071	16.8197	0.000101894
rna-XR_001046250.1	0.0111163	0.61913	151.706	151.706	20.3626	0.134224	0.0357828	1	3.88801251960148e-05	-25720.1	0.0001	2.57201
