# Supplementary material for: A conserved enzymatic toolkit targeting host cell metabolism is associated with Cryptococcus neoformans intracellular survival in protozoal and mammalian phagocytic cells
Source: PLoS Pathog. 2025 Dec 26;21(12):e1013787. doi: 10.1371/journal.ppat.1013787 (PMC12758812; doi:10.1371/journal.ppat.1013787)
Supplement: S14 Table — (XLSX) [file ppat.1013787.s021.xlsx]

## Sheet: STable-14
Supplemental Table 14	GO Enrichment Analysis of Commonly Significant C. neoformans DEGs after ingestion by BMDMs and PBMCs M2 vs M1
GO.ID	Term	Adjusted p Value	Enrichment	Ontology
GO:0007064	mitotic sister chromatid cohesion	0.0018	2.74473	BP
GO:0031390	Ctf18 RFC-like complex	0.0047	2.3279	CC
