# Supplementary material for: A conserved enzymatic toolkit targeting host cell metabolism is associated with Cryptococcus neoformans intracellular survival in protozoal and mammalian phagocytic cells
Source: PLoS Pathog. 2025 Dec 26;21(12):e1013787. doi: 10.1371/journal.ppat.1013787 (PMC12758812; doi:10.1371/journal.ppat.1013787)
Supplement: S15 Table — (XLSX) [file ppat.1013787.s022.xlsx]

## Sheet: STable-15
Supplemental Table 15	Human Proteins Identified from Isolated C. neoformans-containing Phagolysosomes
Cellular.Component	WikiPathways	Gene.ID	Gene.Symbol	Ensembl.Gene.ID	Entrez.Gene.ID	Pfam.IDs	Molecular.Function	Biological.Process	Reactome.Pathways	#.Protein.Pathway.Groups	Checked	Protein.FDR.Confidence:.Combined	Master	Accession	Description	Abundance.Ratio:.(Human_M1)./.(Human_M0)	Abundance.Ratio:.(Human_M2)./.(Human_M0)	Abundance.Ratio:.(Human_M2)./.(Human_M1)	Abundance.Ratio.P-Value:.(Human_M1)./.(Human_M0)	Abundance.Ratio.P-Value:.(Human_M2)./.(Human_M0)	Abundance.Ratio.P-Value:.(Human_M2)./.(Human_M1)	Abundances.(Grouped):.Human_M0	Abundances.(Grouped):.Human_M1	Abundances.(Grouped):.Human_M2	Abundances.(Grouped).CV.[%]:.Human_M0	Abundances.(Grouped).CV.[%]:.Human_M1	Abundances.(Grouped).CV.[%]:.Human_M2	#.Protein.Groups	#.Peptides	#.PSMs	#.Unique.Peptides	Coverage.[%]	MW.[kDa]	calc..pI	Exp..q-value:.Combined	Sum.PEP.Score	Score.Mascot:.Mascot	Abundances.(Normalized):.F26:.126,.Sample,.Human_M0,.2	Abundances.(Normalized):.F26:.128C,.Sample,.Human_M0,.1	Abundances.(Normalized):.F26:.130C,.Sample,.Human_M0,.3	Abundances.(Normalized):.F26:.128N,.Sample,.Human_M1,.2	Abundances.(Normalized):.F26:.131N,.Sample,.Human_M1,.3	Abundances.(Normalized):.F26:.132C,.Sample,.Human_M1,.1	Abundances.(Normalized):.F26:.129N,.Sample,.Human_M2,.3	Abundances.(Normalized):.F26:.130N,.Sample,.Human_M2,.2	Abundances.(Normalized):.F26:.133C,.Sample,.Human_M2,.1	Abundance:.F26:.126,.Sample,.Human_M0,.2	Abundance:.F26:.128C,.Sample,.Human_M0,.1	Abundance:.F26:.130C,.Sample,.Human_M0,.3
plasma membrane;other membranes;cytosol;cytoskeleton;nucleus;other cytoplasmic organelle;other cell component	Allograft rejection; Spinal cord injury; Primary focal segmental glomerulosclerosis (FSGS); Mammary gland development pathway - Puberty (Stage 2 of 4); Apoptosis-related network due to altered Notch3 in ovarian cancer; Striated muscle contraction pathway; TGF-beta signaling in thyroid cells for epithelial-mesenchymal transition; Ciliary landscape; Burn wound healing; CCL18 signaling pathway; TROP…	B0YJC2; D3DRU4; hsa:7431; P08670; Q15867; Q15868; Q15869; Q548L2; Q6LER9; Q8N850; Q96ML2; Q9NTM3; XP_006717563.1	VIM	ENSG00000026025	7431	Pf00038, Pf04732	cytoskeletal activity;nucleic acid binding activity;other molecular function	cell organization and biogenesis;stress response;developmental processes;signal transduction;other biological processes	Late endosomal microautophagy; Aggrephagy; Interleukin-4 and Interleukin-13 signaling; Striated Muscle Contraction; RHOBTB1 GTPase cycle; Caspase-mediated cleavage of cytoskeletal proteins; Chaperone Mediated Autophagy	19	FALSE	High	Master Protein	XP_006717563.1	vimentin isoform X1 [Homo sapiens]	1.176	1.163	0.989	0.825765	0.471223	0.800061	156935	184482	182439	6.12	15.19	12.12	1	58	1955	53	89	53.6	5.12	0	1116.14	33484	172397	156935	154058	189845	142119	184482	161010	182439	205332	36623.1	92246.6	128143
		XP_005251033.1								0	FALSE	High	Master Protein	XP_005251033.1	plectin isoform X3 [Homo sapiens]	1.132	1.218	1.076	0.978983	0.905486	0.812573	482.3	545.8	587.3	38.89	19.72	32.55	1	384	1728	4	72	532.1	5.97	0	2952.01	36508	430.9	482.3	850	432.9	646.5	545.8	878	470.1	587.3	91.5	283.5	707
		XP_005251037.1								0	FALSE	High	Master Protein	XP_005251037.1	plectin isoform X5 [Homo sapiens]	0.644	0.823	1.279	0.661722	0.881657	0.911297	1699.7	1094.6	1399.5	17.39	35.06	28.22	1	383	1721	4	73	516.6	5.81	0	2949.39	36560	1256.9	1755.6	1699.7	1094.6	1014.8	1854	1399.5	1046.8	1853.6	267	1031.9	1413.7
		XP_006716651.1								0	FALSE	High	Master Protein	XP_006716651.1	plectin isoform X4 [Homo sapiens]	0.957	1.012	1.057	0.997516	0.890101	0.917948	60.4	57.8	61.1	10.56	5.35	12.71	1	381	1715	2	73	518.8	5.76	0	2939.01	36516	65.7	60.4	53.1	62.8	57.8	57	49.1	62.4	61.1	13.9	35.5	44.2
		XP_011515432.1								0	FALSE	High	Master Protein	XP_011515432.1	plectin isoform X2 [Homo sapiens]	0.992	1.656	1.67	0.908532	0.972125	0.979623	41.7	41.3	69	36.12	78.58	83.47	1	378	1711	1	73	516.4	5.76	0	2926.89	36398	41.7	37.5	70.6	41.3	144.2	41.3	144.7	17	69	8.8	22	58.7
non-structural extracellular;plasma membrane;other membranes;cytosol;cytoskeleton;other cell component	FAS pathway and stress induction of HSP regulation; Actin cytoskeleton regulation; Myometrial relaxation and contraction pathways; Focal adhesion; Arrhythmogenic right ventricular cardiomyopathy; Pathogenic Escherichia coli infection; Common pathways underlying drug addiction; Myometrial relaxation and contraction pathways; Focal adhesion; Fas ligand pathway and stress induction of heat shock pro…	A0A098M0W7; A0A0B8RTA2; A0A0B8RZU4; A0A0S3NTB0; A0A1D5Q7K7; A0A1D9CF15; A0A1S3WQU9; A0A1W7RJN4; A0A218UL93; A0A226PMW1; A0A286XYY5; A0A2G9R467; A0A2H6MZN1; A0A2I2UC68; A0A2I3MH20; A0A2I3ST41; A0A2J8JGA1; A0A2J8Y2J6; A0A2K5JX00; A0A2K5KLD7; A0A2K5QUG9; A0A2K6A911; A0A2K6AT36; A0A2K6MAX2; A0A2K6NZM1; A0A2P4SC09; A0A2R9BH44; A0A2U3Z9L8; A0A2Y9FL14; A0A2Y9GGH3; A0A2Y9KYZ3; A0A2Y9PIF1; A0A340XLW4; A0A…	ACTB; actg1; Actg1; ACTG1; Actg1_0; LOC101878876; LOC106548496; LOC111160249; LOC113225257	ENSACCG00020007529; ENSACOG00000012268; ENSAMEG00000016015; ENSANIG00000015812; ENSAOWG00000007503; ENSBGRG00000025349; ENSBMSG00010016154; ENSBMUG00000026419; ENSBTAG00000006189; ENSCABG00000012993; ENSCAFG00040000729; ENSCANG00000040305; ENSCATG00000006142; ENSCCAG00000027615; ENSCCNG00000009401; ENSCGRG00001018151; ENSCHIG00000026676; ENSCJAG00000002885; ENSCLAG00000008725; ENSCMUG00000015125;…	100025924; 100361457; 100409006; 100441387; 100466132; 100598167; 100670743; 100731713; 100860883; 100953854; 100970542; 100997319; 101125802; 101610894; 101679540; 101702483; 102005491; 102285564; 102453465; 102526754; 102736013; 102814098; 102930389; 102988048; 103086383; 103124050; 103213842; 105105716; 105469296; 105524675; 105549083; 105588610; 105884969; 106491504; 106548496; 108301684; 108…	Pf00022	cytoskeletal activity;other molecular function	cell organization and biogenesis;stress response;transport;developmental processes;other biological processes	UCH proteinases; Platelet degranulation ; MAP2K and MAPK activation; RHO GTPases Activate Formins; Regulation of actin dynamics for phagocytic cup formation; RHO GTPases Activate WASPs and WAVEs; VEGFA-VEGFR2 Pathway; Clathrin-mediated endocytosis; EPHB-mediated forward signaling; DNA Damage Recognition in GG-NER; RHOF GTPase cycle; Cell-extracellular matrix interactions; B-WICH complex positivel…	123	FALSE	High	Master Protein	NP_001605.1	actin, cytoplasmic 2 [Homo sapiens]	1.076	1.238	1.15	0.992709	0.968772	0.933347	291.3	313.6	360.7	32.45	26.97	36.55	1	31	1684	1	84	41.8	5.48	0	695.022	58606	291.3	463.8	259.9	450.9	272.9	313.6	191.1	418.5	360.7	61.9	272.6	216.2
plasma membrane;other membranes;cytosol;cytoskeleton;nucleus;other cell component	Arrhythmogenic right ventricular cardiomyopathy; Pathogenic Escherichia coli infection; Common pathways underlying drug addiction; Myometrial relaxation and contraction pathways; Focal adhesion; Fas ligand pathway and stress induction of heat shock proteins; Ebola virus infection in host; Acute viral myocarditis; Thermogenesis; Mechanoregulation and pathology of YAP/TAZ via Hippo and non-Hippo me…	hsa:60; NP_001092.1; P02570; P60709; P70514; P99021; Q11211; Q64316; Q75MN2; Q96B34; Q96HG5	ACTB	ENSG00000075624	60	Pf00022	cytoskeletal activity;other molecular function	cell organization and biogenesis;protein metabolism;other metabolic processes;developmental processes;other biological processes	UCH proteinases; Regulation of actin dynamics for phagocytic cup formation; FCGR3A-mediated phagocytosis; Recycling pathway of L1; Sensory processing of sound by inner hair cells of the cochlea; Sensory processing of sound by outer hair cells of the cochlea; RHO GTPases Activate WASPs and WAVEs; Translocation of SLC2A4 (GLUT4) to the plasma membrane; RHO GTPases activate IQGAPs; RHO GTPases Activ…	47	FALSE	High	Master Protein	NP_001092.1	actin, cytoplasmic 1 [Homo sapiens]	1.07	0.974	0.91	0.497396	0.700628	0.929038	179	191.6	174.3	24.47	40.87	18.81	1	31	1682	1	84	41.7	5.48	0	675.998	58533	114.9	185.9	179	320.4	191.6	147.5	174.3	234.8	169.8	24.4	109.3	148.9
cytosol;cytoskeleton		A0A2J8KG96; A0A6D2VYW7; H2QCZ6; hsa:3857; NP_000217.2; O00109; P35527; ptr:454664; Q0IJ47; Q14665	KRT9	ENSG00000171403; ENSPTRG00000009169	3857; 454664	Pf00038	cytoskeletal activity;other molecular function	cell organization and biogenesis;other biological processes	Formation of the cornified envelope	2	FALSE	High	Master Protein	NP_000217.2	keratin, type I cytoskeletal 9 [Homo sapiens]	0.751	0.848	1.129	0.845833	0.750851	0.982366	93176.3	69964.9	78968.6	19.89	74.28	24.8	1	42	1565	41	73	62	5.24	0	974.76	47218	93176.3	85088.7	123022	177351	41712.2	69964.9	94423.2	56609.6	78968.6	19793.9	50015.3	102327
		XP_016873759.1								0	FALSE	High	Master Protein	XP_016873759.1	neuroblast differentiation-associated protein AHNAK isoform X1 [Homo sapiens]	0.907	0.855	0.943	0.433275	0.0919862	0.466648	277941	251956	237576	5.26	1.4	10.48	1	252	1539	251	71	621.4	6.15	0	2583.35	32853	277941	281370	255116	255141	248103	251956	209703	258895	237576	59044.3	165390	212200
plasma membrane;other membranes;cytosol;cytoskeleton;nucleus;other cell component	Primary focal segmental glomerulosclerosis (FSGS); VEGFA-VEGFR2 signaling; Nephrotic syndrome	A8K6E4; hsa:4627; NP_002464.1; O60805; P35579; Q60FE2; Q86T83	MYH9	ENSG00000100345	4627	Pf00063, Pf01576, Pf02736	signal transduction activity or receptor binding;cytoskeletal activity;other molecular function	cell cycle OR cell proliferation;cell organization and biogenesis;protein metabolism;stress response;transport;developmental processes;signal transduction;other biological processes	Regulation of actin dynamics for phagocytic cup formation; FCGR3A-mediated phagocytosis; Sensory processing of sound by inner hair cells of the cochlea; Sensory processing of sound by outer hair cells of the cochlea; Translocation of SLC2A4 (GLUT4) to the plasma membrane; Signaling by ALK fusions and activated point mutants; RHO GTPases activate CIT; EPHA-mediated growth cone collapse; Sema4D ind…	16	FALSE	High	Master Protein	NP_002464.1	myosin-9 [Homo sapiens]	1	0.943	0.942	0.836087	0.669291	0.950456	105539	105576	99504	1.54	8.08	10.01	1	149	1431	118	68	226.4	5.6	0	2022.69	39578	102753	105564	105539	91733.3	105576	106170	99504	109264	89373.1	21828.3	62050.5	87785
		XP_011515434.1								0	FALSE	High	Master Protein	XP_011515434.1	plectin isoform X14 [Homo sapiens]	0.982	1.142	1.163	0.680737	0.946878	0.505978	16.8	16.5	19.2	13.39	52.12	18.69	1	251	1124	1	71	386.5	6.07	0	2162.2	27050	17	16.8	13.3	17.9	5.3	16.5	13.8	19.8	19.2	3.6	9.9	11.1
non-structural extracellular;plasma membrane;other membranes;cytosol;cytoskeleton;other cell component	Integrin-mediated cell adhesion; Primary focal segmental glomerulosclerosis (FSGS); Focal adhesion; TROP2 regulatory signaling	A6NMY0; hsa:7094; NP_006280.3; Q86YD0; Q9NZQ2; Q9UHH8; Q9UPX3; Q9Y490	TLN1	ENSG00000137076	7094	Pf00373, Pf01608, Pf08913, Pf09141, Pf16511	signal transduction activity or receptor binding;cytoskeletal activity;other molecular function	cell adhesion;cell organization and biogenesis;signal transduction;other biological processes	Platelet degranulation ; Signaling by BRAF and RAF1 fusions; XBP1(S) activates chaperone genes; SEMA3A-Plexin repulsion signaling by inhibiting Integrin adhesion; Smooth Muscle Contraction; Signaling by moderate kinase activity BRAF mutants; Paradoxical activation of RAF signaling by kinase inactive BRAF; Signaling downstream of RAS mutants; Signaling by RAF1 mutants; MAP2K and MAPK activation; S…	18	FALSE	High	Master Protein	NP_006280.3	talin-1 [Homo sapiens]	0.922	0.934	1.014	0.326051	0.298703	0.997042	71486.8	65876.2	66799.3	12.33	9.38	4.9	1	154	1027	133	71	269.6	6.07	0	1878.55	29709	67174.6	84788.1	71486.8	59845.7	65876.2	72220.7	61815.9	66799.3	67812.8	14270.2	49838.6	59461.3
non-structural extracellular;plasma membrane;other membranes;cytosol;cytoskeleton;other cell component	Corticotropin-releasing hormone signaling pathway	B2RA01; hsa:3848; NP_006112.3; P04264; P85925; P86104; Q14720; Q6GSJ0; Q9H298	KRT1	ENSG00000167768	3848	Pf00038, Pf16208, Pf16210	bone, tooth or skin structural activity;other molecular function	cell organization and biogenesis;protein metabolism;other metabolic processes;stress response;other biological processes	Formation of the cornified envelope; Neutrophil degranulation	4	FALSE	High	Master Protein	NP_006112.3	keratin, type II cytoskeletal 1 [Homo sapiens]	0.769	0.982	1.276	0.861055	0.941711	0.979138	81264.4	62531.6	79779.5	24.66	65.15	24.71	1	52	949	42	62	66	8.12	0	795.866	18378	81264.4	69240.8	110999	142193	40904	62531.6	96282.4	57875.2	79779.5	17263.4	40699.8	92326.4
non-structural extracellular;plasma membrane;other membranes;cytosol;cytoskeleton;ER/Golgi;nucleus;other cell component	Androgen receptor signaling pathway; Prolactin signaling pathway; Focal adhesion; Hypothesized pathways in pathogenesis of cardiovascular disease; MAPK signaling pathway; IL-4 signaling pathway; Ebola virus infection in host; Joubert syndrome	E9KL45; hsa:2316; NP_001104026.1; P21333; Q5HY53; Q5HY55; Q8NF52	FLNA	ENSG00000196924	2316	Pf00307, Pf00630	signal transduction activity or receptor binding;cytoskeletal activity;other molecular function	cell cycle OR cell proliferation;cell organization and biogenesis;protein metabolism;other metabolic processes;stress response;transport;developmental processes;signal transduction;other biological processes	OAS antiviral response; Platelet degranulation ; RHO GTPases activate PAKs; GP1b-IX-V activation signalling; Cell-extracellular matrix interactions	13	FALSE	High	Master Protein	NP_001104026.1	filamin-A isoform 2 [Homo sapiens]	0.841	0.943	1.121	0.674977	0.802043	0.971662	85924.9	72256.8	81002.8	8.67	10.38	14.78	1	141	941	125	65	280.6	6.06	0	1696.58	26482	87382.6	74324.4	85924.9	72256.8	85018.2	70612.8	81002.8	87681.8	65242.6	18563.1	43688	71470.6
cytoskeleton		A0A1B0GVI3; NP_001366295.1	KRT10	ENSG00000186395		Pf00038	other molecular function			0	FALSE	High	Master Protein	NP_001366295.1	keratin, type I cytoskeletal 10 isoform 2 [Homo sapiens]	0.843	1.225	1.454	0.621417	0.777208	0.294318	37190.5	31344.4	45567.7	21.13	35.55	23.71	1	44	927	34	62	63.3	5.26	0	893.909	24870	37190.5	32049.4	48243.5	44296.3	21371.7	31344.4	57197.9	35378.9	45567.7	7900.6	18838.7	40128
cytosol;cytoskeleton;other cell component	Myometrial relaxation and contraction pathways; Fas ligand pathway and stress induction of heat shock proteins; Physico-chemical features and toxicity-associated pathways; Striated muscle contraction pathway; Mechanoregulation and pathology of YAP/TAZ via Hippo and non-Hippo mechanisms; IL-18 signaling pathway; Malignant pleural mesothelioma	hsa:58; NP_001091.1; P02568; P68133; P99020; Q5T8M9	ACTA1	ENSG00000143632	58	Pf00022	cytoskeletal activity;other molecular function	cell organization and biogenesis;other biological processes	Striated Muscle Contraction	8	FALSE	High	Master Protein	NP_001091.1	actin, alpha skeletal muscle [Homo sapiens]	0.872	0.798	0.915	0.765936	0.261408	0.578541	12578.7	10972.7	10040.5	9.11	18.21	10.76	1	18	820	3	47	42	5.39	0	253.784	15401	12578.7	11333.6	13608.2	10972.7	14081.5	10008.1	10040.5	11638.1	9485.9	2672.1	6661.9	11319
	Amino acid metabolism; Clear cell renal cell carcinoma pathways; Metabolic reprogramming in colon cancer; Glycolysis in senescence	A0A8V8TNX9; XP_006720633.1	PKM	ENSG00000067225						4	FALSE	High	Master Protein	XP_006720633.1	pyruvate kinase PKM isoform X1 [Homo sapiens]	0.828	0.918	1.109	0.230171	0.66842	0.617957	4031.6	3337	3699.6	7.6	17.57	10.73	1	39	748	5	66	65.8	7.99	0	703.486	20446	3776.4	4391.9	4031.6	3337	2812.7	3998.8	3328	4125.4	3699.6	802.2	2581.6	3353.4
plasma membrane;other membranes;cytoskeleton;other cell component	Glial cell differentiation; Measles virus infection; 16p11.2 proximal deletion syndrome	A0A1D5QQP3; A0A8V8TKR9; XP_016885034.1	MSN	ENSG00000147065; ENSMMUG00000015653		Pf00373, Pf00769, Pf09379, Pf09380, Pf20492	cytoskeletal activity			3	FALSE	High	Master Protein	XP_016885034.1	moesin isoform X3 [Homo sapiens]	0.934	0.962	1.031	0.864714	0.724189	0.961774	57983.9	54131.3	55799.5	6.87	8.54	10.89	1	53	743	43	76	66.6	6.16	0	750.433	17401	52419	59931.6	57983.9	50306.7	54131.3	59595.7	58208.9	47090.2	55799.5	11135.6	35227.9	48229.9
plasma membrane;other membranes;cytosol;cytoskeleton;ER/Golgi;other cytoplasmic organelle	Synaptic vesicle pathway; VEGFA-VEGFR2 signaling; Ebola virus infection in host; Fragile X syndrome; 7q11.23 copy number variation syndrome; Complement and coagulation cascades	A0A087WVQ6; A0A2J8MEX2; A0A2J8W7I7; A0A8I5YMS7; J3KSQ2; NP_001275582.1	CLTC	ENSG00000141367; ENSPPYG00000008811	1213	Pf00637, Pf01394, Pf09268, Pf13838	signal transduction activity or receptor binding;nucleic acid binding activity;other molecular function	cell cycle OR cell proliferation;cell organization and biogenesis;transport;other biological processes		6	FALSE	High	Master Protein	NP_001275582.1	clathrin heavy chain 1 isoform 2 [Homo sapiens]	0.923	1.016	1.101	0.82313	0.994953	0.772279	40211.1	37100.8	40837.2	18.15	24.17	17.79	1	95	734	77	66	191.9	5.69	0	1315.88	20562	37846.9	52561.9	40211.1	37100.8	31905.5	50572.3	38566.9	40837.2	53179.6	8040	30895.9	33446.8
plasma membrane;other membranes;cytosol;cytoskeleton;nucleus;other cell component	VEGFA-VEGFR2 signaling; Ebola virus infection in host; Ciliary landscape; EGF/EGFR signaling pathway; Regulation of actin cytoskeleton; G13 signaling pathway	A0A024RC65; A7MBM3; hsa:8826; NP_003861.1; P46940	IQGAP1	ENSG00000140575	8826	Pf00307, Pf00612, Pf00616, Pf03836	enzyme regulator activity;cytoskeletal activity;other molecular function	cell organization and biogenesis;developmental processes;signal transduction;other biological processes	RHOC GTPase cycle; RHOA GTPase cycle; CDC42 GTPase cycle; RAC1 GTPase cycle; RHOQ GTPase cycle; RHO GTPases activate IQGAPs; RAC2 GTPase cycle; RHOV GTPase cycle; Neutrophil degranulation; Signaling by BRAF and RAF1 fusions; RHOU GTPase cycle; Nephrin family interactions; Glucagon-like Peptide-1 (GLP1) regulates insulin secretion; Signaling by moderate kinase activity BRAF mutants; Paradoxical ac…	25	FALSE	High	Master Protein	NP_003861.1	ras GTPase-activating-like protein IQGAP1 [Homo sapiens]	0.908	1.048	1.153	0.808978	0.900929	0.979828	71173.2	64651.3	74561.3	13.66	17.75	8.19	1	100	721	96	67	189.1	6.48	0	1384.42	19901	71173.2	88035.8	69071.4	64651.3	63375.9	85915.6	65551.5	76706.7	74561.3	15119.7	51747.6	57452.2
	Photodynamic therapy-induced HIF-1 survival signaling; Amino acid metabolism; Clear cell renal cell carcinoma pathways; Metabolic reprogramming in colon cancer; Aerobic glycolysis; Glycolysis in senescence; Glucose metabolism in triple-negative breast cancer cells; Glycolysis and gluconeogenesis	A0A804F729; NP_001193725.1	PKM	ENSG00000067225	5315		kinase activity;other molecular function	other metabolic processes		8	FALSE	High	Master Protein	NP_001193725.1	pyruvate kinase PKM isoform c [Homo sapiens]	0.804	0.859	1.068	0.145675	0.756251	0.358737	768	617.8	659.8	7.62	14.77	18.4	1	37	707	3	63	65.9	7.87	0	628.271	18867	803.1	690.8	768	649	486.4	617.8	593.6	841.7	659.8	170.6	406	638.8
plasma membrane;other membranes;cytosol;cytoskeleton;other cell component		B2R613; B4DUA0; hsa:3936; P13796; Q5TBN4; XP_005266431.1	LCP1	ENSG00000136167	3936	Pf00036, Pf00307	signal transduction activity or receptor binding;cytoskeletal activity;other molecular function	cell organization and biogenesis;signal transduction;other biological processes	Gene and protein expression by JAK-STAT signaling after Interleukin-12 stimulation	1	FALSE	High	Master Protein	XP_005266431.1	plastin-2 isoform X1 [Homo sapiens]	0.943	0.82	0.869	0.716338	0.833783	0.974399	52151.1	49197.1	42744.5	16.51	10.4	28.72	1	49	700	41	79	70.2	5.43	0	818.907	15721	64187.3	46653.9	52151.1	51691.7	49197.1	42136	42744.5	67110.4	41376.7	13635.6	27423.2	43378.2
non-structural extracellular;other membranes;cytosol;cytoskeleton;nucleus;other cytoplasmic organelle;other cell component	Alzheimer's disease and miRNA effects; Pathogenic Escherichia coli infection; Parkin-ubiquitin proteasomal system pathway; Pathogenic Escherichia coli infection; Parkin-ubiquitin proteasomal system pathway; Alzheimer's disease	A0A0B8RPP1; A0A0D9R7E7; A0A151MZH9; A0A1S3GEI3; A0A1U7R7I2; A0A1U7SI21; A0A1U7TVN8; A0A1V4L0F2; A0A1W7RC49; A0A218U794; A0A286XDY8; A0A2D4LT52; A0A2D4PSK3; A0A2I3MS98; A0A2J8NXA1; A0A2J8SJF9; A0A2K5EIS8; A0A2K5HGL3; A0A2K5KT86; A0A2K5WBU4; A0A2K5ZFW6; A0A2K6E8N3; A0A2K6G5S3; A0A2K6LAT7; A0A2K6Q336; A0A2K6SLG3; A0A2U3V2D1; A0A2U3WJT7; A0A2Y9EAZ4; A0A2Y9EP82; A0A2Y9HLQ0; A0A2Y9K0M9; A0A2Y9MS78; A0A…	LOC101341456; LOC106553108; LOC111152509; LOC112622444; LOC114901775; LOC115493080; LOC116436919; TBB7; Tubb; TUBB; Tubb5; TUBB5	ENSACCG00020016918; ENSAMEG00000014418; ENSANAG00000034194; ENSANIG00000003763; ENSAOWG00000004252; ENSBGRG00000008599; ENSBIXG00000008022; ENSBIXG00005015569; ENSBMSG00010013877; ENSBTAG00000006969; ENSCABG00000008181; ENSCAFG00000000443; ENSCAFG00040015599; ENSCAFG00845007927; ENSCANG00000012112; ENSCATG00000014335; ENSCCNG00000028823; ENSCGRG00001023930; ENSCHIG00000025610; ENSCJAG00000048479;…	100022562; 100051013; 100172938; 100303606; 100598146; 100689091; 100718713; 100918219; 100998701; 101016760; 101034943; 101095657; 101129890; 101318992; 101341456; 101365832; 101593768; 101827904; 101925816; 101965993; 102168953; 102382532; 102506772; 102536943; 102568349; 102831964; 102882060; 102926495; 102963307; 103014346; 103080542; 103205965; 103221819; 103261319; 103665004; 104666199; 105…	Pf00091, Pf03953	signal transduction activity or receptor binding;cytoskeletal activity;other molecular function	cell cycle OR cell proliferation;cell organization and biogenesis;stress response;transport;other biological processes	Potential therapeutics for SARS; Recruitment of NuMA to mitotic centrosomes; Regulation of PLK1 Activity at G2/M Transition; Loss of Nlp from mitotic centrosomes; Recruitment of mitotic centrosome proteins and complexes; Anchoring of the basal body to the plasma membrane; AURKA Activation by TPX2; Neutrophil degranulation; Neutrophil degranulation; Regulation of PLK1 Activity at G2/M Transition; …	47	FALSE	High	Master Protein	NP_821133.1	tubulin beta chain isoform b [Homo sapiens]	0.823	0.912	1.108	0.636838	0.997838	0.672411	8210.4	6759.2	7491.1	13.85	14.49	11.38	1	26	686	3	68	49.6	4.89	0	556.962	15249	6545.4	8210.4	8558.9	6759.2	6148.5	8132.4	8660.8	6945.4	7491.1	1390.5	4826.1	7119.1
plasma membrane;other membranes;cytosol;cytoskeleton;nucleus;other cell component	Clear cell renal cell carcinoma pathways; Metabolic reprogramming in colon cancer; Aerobic glycolysis; IL-18 signaling pathway; Glycolysis and gluconeogenesis	B2RD59; hsa:2023; NP_001419.1; P06733; P22712; Q16704; Q4TUS4; Q53FT9; Q53HR3; Q658M5; Q6GMP2; Q71V37; Q7Z3V6; Q8WU71; Q96GV1; Q9BT62; Q9UCH6; Q9UM55	ENO1	ENSG00000074800	2023	Pf00113, Pf03952	nucleic acid binding activity;other molecular function	RNA metabolism OR transcription;other metabolic processes;other biological processes	Glycolysis; Gluconeogenesis; Manipulation of host energy metabolism	8	FALSE	High	Master Protein	NP_001419.1	alpha-enolase isoform 1 [Homo sapiens]	0.818	0.82	1.002	0.723974	0.542287	0.944274	21980	17979.6	18022.7	18.45	15.19	37.47	1	28	670	7	78	47.1	7.39	0	570.621	18333	21980	22712.4	15921.3	18423.5	13813.1	17979.6	9493.1	21304.3	18022.7	4669.3	13350.4	13243
non-structural extracellular;cytosol;cytoskeleton;other cytoplasmic organelle;other cell component	Ciliary landscape; Intraflagellar transport proteins binding to dynein	B0I1R0; hsa:1778; NP_001367.2; Q14204; Q6DKQ7; Q8WU28; Q92814; Q9Y4G5	DYNC1H1	ENSG00000197102	1778	Pf03028, Pf08385, Pf08393, Pf12774, Pf12775, Pf12777, Pf12780, Pf12781, Pf17852, Pf18198, Pf18199	cytoskeletal activity;other molecular function	cell cycle OR cell proliferation;cell organization and biogenesis;transport;other biological processes	Separation of Sister Chromatids; MHC class II antigen presentation; Resolution of Sister Chromatid Cohesion; HSP90 chaperone cycle for steroid hormone receptors (SHR) in the presence of ligand; Recruitment of NuMA to mitotic centrosomes; RHO GTPases Activate Formins; COPI-mediated anterograde transport; COPI-independent Golgi-to-ER retrograde traffic; HCMV Early Events; Aggrephagy; EML4 and NUDC …	22	FALSE	High	Master Protein	NP_001367.2	cytoplasmic dynein 1 heavy chain 1 [Homo sapiens]	0.955	0.95	0.995	0.730889	0.927622	0.91549	50432.7	48143.4	47907.7	11.26	8.04	10.44	1	223	647	215	51	532.1	6.4	0	1557.54	13712	43589.6	50432.7	54651	42095.6	48143.4	48900	53091.5	43069.3	47907.7	9260	29644.4	45457.6
plasma membrane;other membranes;cytosol;mitochondrion;ER/Golgi;nucleus;other cell component	Parkin-ubiquitin proteasomal system pathway; Apoptosis-related network due to altered Notch3 in ovarian cancer; Photodynamic therapy-induced unfolded protein response; Prion disease pathway; Unfolded protein response	B0QZ61; hsa:3309; NP_005338.1; P11021; Q2EF78; Q9NPF1; Q9UK02	HSPA5	ENSG00000044574	3309	Pf00012	translation activity;other molecular function	protein metabolism;other metabolic processes;stress response;transport;developmental processes;signal transduction;other biological processes	Regulation of HSF1-mediated heat shock response; Platelet degranulation ; Antigen Presentation: Folding, assembly and peptide loading of class I MHC; IRE1alpha activates chaperones; PERK regulates gene expression; ATF6 (ATF6-alpha) activates chaperone genes	12	FALSE	High	Master Protein	NP_005338.1	endoplasmic reticulum chaperone BiP precursor [Homo sapiens]	1.237	1.117	0.903	0.365312	0.787048	0.714691	33473	41417.2	37396.5	12.95	9.84	10.94	1	40	637	37	62	72.3	5.16	0	585.385	17634	33473	41521.2	33367.9	37071.2	41417.2	45174.2	37396.5	34703.6	42929.3	7110.8	24406.2	27754.8
non-structural extracellular;plasma membrane;other membranes;cytosol;nucleus;other cytoplasmic organelle;other cell component	Parkin-ubiquitin proteasomal system pathway; MAPK signaling pathway; Exercise-induced circadian regulation; Measles virus infection; Extrafollicular and follicular B cell activation by SARS-CoV-2	hsa:3312; P11142; Q9H3R6; XP_011541100.1	HSPA8	ENSG00000109971	3312	Pf00012	signal transduction activity or receptor binding;other molecular function	cell organization and biogenesis;protein metabolism;RNA metabolism OR transcription;other metabolic processes;stress response;transport;other biological processes	Late endosomal microautophagy; AUF1 (hnRNP D0) binds and destabilizes mRNA; HSP90 chaperone cycle for steroid hormone receptors (SHR) in the presence of ligand; Regulation of HSF1-mediated heat shock response; Neutrophil degranulation; Lysosome Vesicle Biogenesis; Golgi Associated Vesicle Biogenesis; Clathrin-mediated endocytosis; mRNA Splicing - Major Pathway; CHL1 interactions; Interleukin-4 an…	22	FALSE	High	Master Protein	XP_011541100.1	heat shock cognate 71 kDa protein isoform X1 [Homo sapiens]	0.941	1.059	1.125	0.725088	0.784069	0.993741	23653.6	22269.5	25056.5	8.14	3.42	16.86	1	44	622	27	80	70.9	5.52	0	682.479	15327	22557.3	26383.1	23653.6	21774.8	23280.5	22269.5	18436.2	25056.5	25182.6	4792	15508	19674.6
non-structural extracellular;plasma membrane;other membranes;cytosol;nucleus;other cytoplasmic organelle;other cell component	Nuclear receptors meta-pathway; NRF2 pathway; Focal adhesion: PI3K-Akt-mTOR-signaling pathway; PI3K-Akt signaling pathway	B2R5P0; hsa:3326; NP_001258899.1; P08238; Q5T9W7; Q9NQW0; Q9NTK6	HSP90AB1	ENSG00000096384	3326	Pf00183, Pf02518	signal transduction activity or receptor binding;enzyme regulator activity;cytoskeletal activity;nucleic acid binding activity;other molecular function	cell organization and biogenesis;DNA metabolism;other metabolic processes;stress response;developmental processes;other biological processes	Regulation of actin dynamics for phagocytic cup formation; Potential therapeutics for SARS; The role of GTSE1 in G2/M progression after G2 checkpoint; HSP90 chaperone cycle for steroid hormone receptors (SHR) in the presence of ligand; SARS-CoV-2 activates/modulates innate and adaptive immune responses; Aryl hydrocarbon receptor signalling; Neutrophil degranulation; Estrogen-dependent gene expres…	23	FALSE	High	Master Protein	NP_001258899.1	heat shock protein HSP 90-beta isoform a [Homo sapiens]	0.974	1.048	1.075	0.767816	0.506656	0.887498	15712.9	15311.9	16465.2	11.27	2.71	20.12	1	48	611	30	66	83.2	5.03	0	628.315	16506	15541	18887.1	15712.9	14950.9	15781.3	15311.9	11326.4	16465.2	16473.6	3301.5	11101.9	13069.7
non-structural extracellular;cytosol;cytoskeleton;other cytoplasmic organelle;other cell component	Alzheimer's disease and miRNA effects; Pathogenic Escherichia coli infection; Parkin-ubiquitin proteasomal system pathway; Alzheimer's disease	A2BFA2; hsa:10383; NP_006079.1; P05217; P68371	TUBB4B	ENSG00000188229	10383	Pf00091, Pf03953	signal transduction activity or receptor binding;cytoskeletal activity;nucleic acid binding activity;other molecular function	cell cycle OR cell proliferation;cell organization and biogenesis;stress response	Neutrophil degranulation; Intraflagellar transport; Recycling pathway of L1; COPI-dependent Golgi-to-ER retrograde traffic; Separation of Sister Chromatids; The role of GTSE1 in G2/M progression after G2 checkpoint; Translocation of SLC2A4 (GLUT4) to the plasma membrane; Microtubule-dependent trafficking of connexons from Golgi to the plasma membrane; Gap junction assembly; MHC class II antigen p…	41	FALSE	High	Master Protein	NP_006079.1	tubulin beta-4B chain [Homo sapiens]	0.908	0.911	1.003	0.474519	0.905654	0.709152	1284.4	1166	1169.7	4.07	11.82	8.68	1	27	607	1	74	49.8	4.89	0	525.923	11933	1307.3	1284.4	1208.7	1166	1025.4	1300.5	1169.7	1354.2	1168.8	277.7	755	1005.4
		NP_001017963.2								0	FALSE	High	Master Protein	NP_001017963.2	heat shock protein HSP 90-alpha isoform 1 [Homo sapiens]	0.976	0.981	1.006	0.837036	0.576051	0.886417	14496.5	14143.7	14225.9	6.6	4.82	23.44	1	40	572	22	50	98.1	5.16	0	526.529	14855	14198.2	16032.4	14496.5	14143.7	13108.8	14358	9860	15916.7	14225.9	3016.2	9423.9	12057.9
plasma membrane;cytosol;cytoskeleton;other cell component		hsa:3849; NP_000414.2; P35908; Q4VAQ2	KRT2	ENSG00000172867	3849	Pf00038, Pf16208	bone, tooth or skin structural activity;cytoskeletal activity	cell cycle OR cell proliferation;cell organization and biogenesis;protein metabolism;other metabolic processes;other biological processes	Formation of the cornified envelope	2	FALSE	High	Master Protein	NP_000414.2	keratin, type II cytoskeletal 2 epidermal [Homo sapiens]	0.782	0.916	1.171	0.182307	0.991004	0.214246	30304.2	23696.6	27750.2	16.21	20.34	24.47	1	57	572	38	92	65.4	8	0	790.826	13427	30304.2	27607.7	37579.5	26930.6	17783.3	23696.6	40336.9	27750.2	26350.6	6437.7	16227.8	31257.9
cytoskeleton;other cell component	Alzheimer's disease and miRNA effects; Pathogenic Escherichia coli infection; Parkin-ubiquitin proteasomal system pathway; Alzheimer's disease	A0A1D5R5Y6; A0A1U7Q777; A0A1U7UC50; A0A286XZ85; A0A287AHL4; A0A2I3GDI7; A0A2J8MU04; A0A2J8WML0; A0A2K5KWQ0; A0A2R9AX36; A0A2Y9HSJ0; A0A2Y9KHU5; A0A2Y9PG91; A0A2Y9SFJ7; A0A340WYI6; A0A3Q7XKV6; A0A452G3J7; A0A4W2BPW9; A0A4X1SP90; A0A4X2K1V9; A0A5E4AIW0; A0A667I2W7; A0A671DQV4; A0A6I9LR43; A0A6J1XUB8; A0A6J2LS95; A0A6J3RYH9; A0A6P3F1N1; A0A6P4TPI9; A0A6P5DSE2; A0A6P5JMC7; A0A6P9FMG4; A0A7J8KJ13; A0A…	LOC100079040; LOC100624785; LOC100761889; LOC101581757; LOC101833816; LOC103076433; LOC103192384; LOC103272009; LOC103732935; LOC105873482; LOC109249462; LOC109577044; LOC111156662; LOC114497283; LOC115513646; LOC117313780; LOC122219617; LOC478701; TUBB; Tubb2a; TUBB2A; Tubb2b; TUBB2B	ENSBGRG00000008862; ENSBIXG00000007657; ENSBIXG00005025393; ENSBMSG00010007239; ENSBTAG00000048485; ENSCAFG00000058032; ENSCAFG00020000389; ENSCAFG00030009090; ENSCAFG00040010793; ENSCAFG00845017639; ENSCATG00000017036; ENSCCNG00000025551; ENSCGRG00001020515; ENSCHIG00000025595; ENSCJAG00000045954; ENSCPOG00000039814; ENSDLEG00000001358; ENSECAG00000020234; ENSFCAG00000014626; ENSG00000137267; EN…	100021064; 100079040; 100295973; 100349792; 100450699; 100599614; 100629875; 100653679; 100731652; 101581757; 101833816; 101963042; 102918894; 103076433; 103192384; 103272009; 103732935; 105596432; 105873482; 107149203; 107521721; 108633269; 109249462; 109577044; 22151; 498736; 7280	Pf00091, Pf03953	cytoskeletal activity;other molecular function	cell cycle OR cell proliferation;cell organization and biogenesis;developmental processes;other biological processes	COPI-mediated anterograde transport; COPI-dependent Golgi-to-ER retrograde traffic; Resolution of Sister Chromatid Cohesion; The role of GTSE1 in G2/M progression after G2 checkpoint; MHC class II antigen presentation; RHO GTPases Activate Formins; Recruitment of NuMA to mitotic centrosomes; Intraflagellar transport; Separation of Sister Chromatids; EML4 and NUDC in mitotic spindle formation; Hed…	99	FALSE	High	Master Protein	NP_001060.1	tubulin beta-2A chain isoform 1 [Homo sapiens]	1.006	0.938	0.932	0.984612	0.993793	0.99791	530.7	534.1	497.8	14.59	25.98	16.73	1	25	568	3	61	49.9	4.89	0	450.245	11157	530.7	552.5	416.7	598.3	350.8	534.1	406.9	571.2	497.8	112.7	324.8	346.6
		NP_001344872.1								0	FALSE	High	Master Protein	NP_001344872.1	glyceraldehyde-3-phosphate dehydrogenase isoform 4 [Homo sapiens]	0.933	0.878	0.941	0.931464	0.259179	0.397536	792.3	739	695.5	25.39	26.7	25.92	1	22	558	1	74	33.9	8.22	0	534.796	14987	762.8	792.3	1177.3	739	1104.8	692.7	444.2	750.6	695.5	162	465.7	979.3
plasma membrane;other membranes;cytosol;cytoskeleton;other cytoplasmic organelle;other cell component	Alzheimer's disease and miRNA effects; Pathogenic Escherichia coli infection; Parkin-ubiquitin proteasomal system pathway; Alzheimer's disease	A8K0B8; G3V1U9; hsa:7846; NP_006000.2; P04687; P05209; Q71U36	TUBA1A	ENSG00000167552	7846	Pf00091, Pf03953	cytoskeletal activity;other molecular function	cell cycle OR cell proliferation;cell organization and biogenesis;other metabolic processes;transport;developmental processes;signal transduction;other biological processes	HSP90 chaperone cycle for steroid hormone receptors (SHR) in the presence of ligand; Recycling pathway of L1; Intraflagellar transport; COPI-dependent Golgi-to-ER retrograde traffic; Separation of Sister Chromatids; The role of GTSE1 in G2/M progression after G2 checkpoint; Translocation of SLC2A4 (GLUT4) to the plasma membrane; Microtubule-dependent trafficking of connexons from Golgi to the pla…	40	FALSE	High	Master Protein	NP_006000.2	tubulin alpha-1A chain isoform 1 [Homo sapiens]	0.946	0.951	1.005	0.970694	0.898373	0.784338	1639.1	1550.4	1558.5	13.2	6.85	3.83	1	27	552	1	71	50.1	5.06	0	442.182	15394	1296.6	1639.1	1653	1560.3	1378	1550.4	1520.5	1638.6	1558.5	275.4	963.4	1374.9
non-structural extracellular;plasma membrane;other membranes;cytosol;cytoskeleton;nucleus;other cytoplasmic organelle;other cell component	Translation factors; EGFR1 signaling pathway; Fragile X syndrome; 2q37 copy number variation syndrome; EGFR1 signaling pathway	A0A096NSJ4; A0A0D9RNJ1; A0A2I3HHP9; A0A2J8PVY3; A0A2J8RYS8; A0A2K5N7Z5; A0A2K5RPQ1; A0A2K6KG30; A0A2K6RQ54; A0A2R9BYN3; A0A2U3XB66; A0A2Y9F799; A0A2Y9HH84; A0A2Y9K0L0; A0A3Q7WDC8; A0A452E2H7; A0A485PKI5; A0A4W2G2H2; A0A4X1U102; A0A5N4BZH2; A0A663DJ63; A0A667H9L1; A0A6I9I937; A0A6J0YU90; A0A6J1ZA85; A0A6J3HMT0; A0A6P4V6W8; A0A6P5CAS0; A0A6P6HZ37; A0A6P7EC07; A0A6P7EG13; A0A6P9FBB6; A0A811YU57; A0A…	EEF1A; EEF1A1; LOC102155289; LOC102523342; LOC102540473; LOC105879067; LOC109261840; LOC111152497; LOC112630422; LOC118356941; RABEFLA2	ENSBGRG00000009070; ENSBIXG00000015018; ENSBIXG00005015547; ENSBMUG00000019814; ENSBTAG00000014534; ENSCABG00000013336; ENSCAFG00000002656; ENSCAFG00000054475; ENSCAFG00000056088; ENSCAFG00000057183; ENSCAFG00030004385; ENSCAFG00030013393; ENSCAFG00030013497; ENSCAFG00030026219; ENSCAFG00040018088; ENSCAFG00845012150; ENSCATG00000039727; ENSCCAG00000033087; ENSCHIG00000010087; ENSCJAG00000083200;…	100009189; 100137407; 100173928; 100415334; 100455760; 100583632; 100720380; 100860780; 100894850; 100978974; 101016039; 101102857; 101114018; 101120236; 101143481; 101427577; 101925273; 102283704; 102540473; 102729396; 102952660; 102986013; 103243896; 104657006; 104668174; 104669279; 104675330; 105589208; 108301242; 108529199; 108538073; 109248229; 109261840; 109563706; 1915; 282220; 403506; 493…	Pf00009, Pf03143, Pf03144	nucleic acid binding activity;other molecular function	protein metabolism;other metabolic processes;other biological processes	Neutrophil degranulation; Eukaryotic Translation Elongation; HSF1 activation; Protein methylation; Neutrophil degranulation; Protein methylation; Eukaryotic Translation Elongation; HSF1 activation; Neutrophil degranulation; Chaperone Mediated Autophagy; Protein methylation; HSF1 activation; Peptide chain elongation; SARS-CoV-1 modulates host translation machinery	20	FALSE	High	Master Protein	NP_001393.1	elongation factor 1-alpha 1 [Homo sapiens]	0.945	0.947	1.003	0.677735	0.370683	0.827865	14012.7	13235.9	13274.3	11.23	4.45	24.67	1	24	543	11	56	50.1	9.01	0	322.998	6460	14012.7	16676.1	13630.3	13235.9	12423	13548.4	8908.6	13274.3	14747.5	2976.8	9802.2	11337.4
cytosol;cytoskeleton;nucleus;other cell component	Arrhythmogenic right ventricular cardiomyopathy; Adipogenesis; Fas ligand pathway and stress induction of heat shock proteins; Lamin A-processing pathway; Nephrotic syndrome; Influence of laminopathies on Wnt signaling; Overlap between signal transduction pathways contributing to LMNA laminopathies; Familial partial lipodystrophy; Progeria-associated lipodystrophy; Acquired partial lipodystrophy …	B4DI32; D3DVB0; D6RAQ3; E7EUI9; hsa:4000; NP_733821.1; P02545; P02546; Q5I6Y4; Q5I6Y6; Q5TCJ2; Q5TCJ3; Q6UYC3; Q969I8; Q96JA2	LMNA	ENSG00000160789	4000	Pf00038, Pf00932	cytoskeletal activity;other molecular function	cell cycle OR cell proliferation;cell organization and biogenesis;other metabolic processes;stress response;transport;developmental processes;other biological processes	Signaling by BRAF and RAF1 fusions; XBP1(S) activates chaperone genes	12	FALSE	High	Master Protein	NP_733821.1	lamin isoform A [Homo sapiens]	1.143	1.06	0.927	0.744972	0.917951	0.934489	57542.4	65791.7	61004.7	8.25	14.74	21.11	1	57	528	56	73	74.1	7.02	0	591.504	11267	51690.9	60940.8	57542.4	52533.9	70393.3	65791.7	73065.3	47526.3	61004.7	10980.9	35821.1	47862.6
plasma membrane;other membranes;cytosol;cytoskeleton;nucleus;other cell component	Cori cycle; Alzheimer's disease and miRNA effects; HIF1A and PPARG regulation of glycolysis; VEGFA-VEGFR2 signaling; Clear cell renal cell carcinoma pathways; Metabolic reprogramming in colon cancer; Aerobic glycolysis; 7q11.23 copy number variation syndrome; Glycolysis in senescence; Alzheimer's disease; Sildenafil treatment; Glycolysis and gluconeogenesis; Sudden infant death syndrome (SIDS) su…	E7EUT4; hsa:2597; NP_002037.2; P00354; P04406; Q53X65	GAPDH	ENSG00000111640	2597	Pf00044, Pf02800	enzyme regulator activity;cytoskeletal activity;other molecular function	cell organization and biogenesis;protein metabolism;other metabolic processes;stress response;other biological processes	Glycolysis; Gluconeogenesis	15	FALSE	High	Master Protein	NP_002037.2	glyceraldehyde-3-phosphate dehydrogenase isoform 1 [Homo sapiens]	0.879	1.035	1.177	0.39352	0.984734	0.472938	171	150.4	177	31.22	54.11	22.32	1	22	528	1	73	36	8.46	0	538.667	15103	167.6	281	171	150.4	57.9	205.6	177	158.5	240.2	35.6	165.2	142.3
		NP_001188412.1								0	FALSE	High	Master Protein	NP_001188412.1	c-myc promoter-binding protein-1 isoform MBP-1 [Homo sapiens]	0.894	0.669	0.747	0.87443	0.553366	0.829553	30.9	27.6	20.6	3.32	21.14	41.58	1	21	506	1	80	36.9	6.28	0	456.817	15016	30.4	32.4	30.9	23	35	27.6	20.6	19.2	38.8	6.5	19	25.7
cytosol;cytoskeleton;other cell component	Alzheimer's disease and miRNA effects; Pathogenic Escherichia coli infection; Parkin-ubiquitin proteasomal system pathway; Alzheimer's disease	B3KQP4; hsa:10382; NP_006078.2; P04350; Q969E5	TUBB4A	ENSG00000104833	10382	Pf00091, Pf03953	cytoskeletal activity;other molecular function	cell cycle OR cell proliferation;cell organization and biogenesis;other biological processes	Intraflagellar transport; Recycling pathway of L1; COPI-dependent Golgi-to-ER retrograde traffic; Separation of Sister Chromatids; The role of GTSE1 in G2/M progression after G2 checkpoint; Translocation of SLC2A4 (GLUT4) to the plasma membrane; Microtubule-dependent trafficking of connexons from Golgi to the plasma membrane; Gap junction assembly; MHC class II antigen presentation; Resolution of…	40	FALSE	High	Master Protein	NP_006078.2	tubulin beta-4A chain isoform 3 [Homo sapiens]	100	100	0.688				0	6.6	4.5				1	22	486	1	63	49.6	4.88	0	394.181	8841	0	0	0	0	0	6.6	0	0	4.5	0	0	0
plasma membrane;cytosol;cytoskeleton;nucleus;other cell component	Corticotropin-releasing hormone signaling pathway	hsa:3861; NP_000517.3; P02533; Q14715; Q53XY3; Q9BUE3; Q9UBN2; Q9UBN3; Q9UCY4	KRT14	ENSG00000186847	3861	Pf00038	cytoskeletal activity;other molecular function	cell organization and biogenesis;other biological processes	Formation of the cornified envelope; Type I hemidesmosome assembly	4	FALSE	High	Master Protein	NP_000517.3	keratin, type I cytoskeletal 14 [Homo sapiens]	1.284	1.629	1.269	0.999973	0.948761	0.946524	5769.7	7409.3	9399.4	53.1	65.33	61.56	1	39	483	15	67	51.5	5.16	0	488.873	8903	5769.7	5676.6	13312.8	15088	3859.3	7409.3	9399.4	4397.2	16920	1225.7	3336.7	11073.3
non-structural extracellular;plasma membrane;other membranes;other cytoplasmic organelle;other cell component	Ebola virus infection in host	B3KQR5; B3KRR5; hsa:1508; NP_001899.1; P07858; Q503A6; Q96D87	CTSB	ENSG00000164733	1508	Pf00112, Pf08127	other molecular function	protein metabolism;other metabolic processes;other biological processes	MHC class II antigen presentation; Collagen degradation; Assembly of collagen fibrils and other multimeric structures; Neutrophil degranulation; Trafficking and processing of endosomal TLR	6	FALSE	High	Master Protein	NP_001899.1	cathepsin B isoform 1 preproprotein [Homo sapiens]	0.763	0.966	1.267	0.9261	0.999901	0.921019	45799.5	34932.8	44253	35.33	40.18	41.79	1	16	479	16	48	37.8	6.3	0	265.208	13244	34927.5	69527.6	45799.5	34216.8	34932.8	65901.4	44253	33945.3	74956.9	7419.8	40868.4	38095.1
non-structural extracellular;other membranes;cytosol	Cori cycle; Photodynamic therapy-induced HIF-1 survival signaling; VEGFA-VEGFR2 signaling; Clear cell renal cell carcinoma pathways; Metabolic reprogramming in colon cancer; Aerobic glycolysis; Glycolysis in senescence; Glycolysis and gluconeogenesis	A0A2J8KK16; A0A2K5CYD2; A0A8C9GQ65; A5A6K4; A8K4W6; B7Z7A9; hsa:5230; K7CCI1; NP_000282.1; P00558; ptr:473678; Q5J7W1; Q6IBT6; Q8NI87; V9HWF4	HEL-S-68p; PGK1	ENSANAG00000024705; ENSG00000102144; ENSPTEG00000009593	105719608; 473678; 5230	Pf00162	kinase activity;other molecular function	protein metabolism;other metabolic processes;stress response;other biological processes	Glycolysis; Gluconeogenesis; Manipulation of host energy metabolism	11	FALSE	High	Master Protein	NP_000282.1	phosphoglycerate kinase 1 [Homo sapiens]	0.814	0.843	1.036	0.511138	0.407533	0.975948	46753.6	38071.3	39423.5	9.73	10.34	27.38	1	26	478	22	76	44.6	8.1	0	469.184	12183	46753.6	47650.5	39710.8	38071.3	33116.6	40716.3	25858.1	45657	39423.5	9932.1	28009	33030.7
non-structural extracellular;plasma membrane;other membranes;cytosol;ER/Golgi;other cell component	Photodynamic therapy-induced unfolded protein response; Focal adhesion: PI3K-Akt-mTOR-signaling pathway; Prion disease pathway; PI3K-Akt signaling pathway; Sudden infant death syndrome (SIDS) susceptibility pathways	hsa:7184; NP_003290.1; P14625; Q96A97	HSP90B1	ENSG00000166598	7184	Pf00183, Pf02518	signal transduction activity or receptor binding;nucleic acid binding activity;other molecular function	cell organization and biogenesis;protein metabolism;other metabolic processes;stress response;transport;other biological processes	Regulation of Insulin-like Growth Factor (IGF) transport and uptake by Insulin-like Growth Factor Binding Proteins (IGFBPs); Post-translational protein phosphorylation; Interleukin-4 and Interleukin-13 signaling; Trafficking and processing of endosomal TLR; Scavenging by Class A Receptors; ATF6 (ATF6-alpha) activates chaperone genes	11	FALSE	High	Master Protein	NP_003290.1	endoplasmin precursor [Homo sapiens]	1.208	1.15	0.952	0.442548	0.724048	0.865236	41333.9	49936.4	47546.1	10.2	13.9	15.45	1	47	469	45	59	92.4	4.84	0	594.183	12047	37242.3	45695.4	41333.9	40726.8	53742.9	49936.4	51247.2	37651.5	47546.1	7911.6	26859.8	34380.7
plasma membrane;cytosol;cytoskeleton	Vitamin D receptor pathway	A8K488; hsa:3868; NP_005548.2; P08779; P30654; Q16402; Q9UBG8	KRT16	ENSG00000186832	3868	Pf00038	cytoskeletal activity	cell organization and biogenesis;stress response;other biological processes	Formation of the cornified envelope	3	FALSE	High	Master Protein	NP_005548.2	keratin, type I cytoskeletal 16 [Homo sapiens]	1.823	1.3	0.713	0.922627	0.999941	0.918642	5074.2	9248.1	6598.3	89.97	81.4	49.71	1	42	460	24	70	51.2	5.05	0	449.481	7535	4460.4	5074.2	20206.9	23616.7	4225.3	9248.1	6598.3	5253.1	12947.5	947.6	2982.6	16807.7
non-structural extracellular;other membranes;ER/Golgi;other cytoplasmic organelle;other cell component	Prion disease pathway	hsa:2923; NP_005304.3; P30101; Q13453; Q14255; Q8IYF8; Q9UMU7	PDIA3	ENSG00000167004	2923	Pf00085, Pf13848	other molecular function	cell organization and biogenesis;stress response;signal transduction;other biological processes	ER-Phagosome pathway; Antigen Presentation: Folding, assembly and peptide loading of class I MHC; Calnexin/calreticulin cycle	4	FALSE	High	Master Protein	NP_005304.3	protein disulfide-isomerase A3 precursor [Homo sapiens]	1.12	1.002	0.895	0.208277	0.84718	0.406335	38982.5	43670.2	39076.4	2.36	19.25	12.75	1	30	457	29	66	56.7	6.35	0	391.312	9648	38673.8	38982.5	40415.8	43095.1	59651.3	43670.2	48102.9	38626.9	39076.4	8215.7	22914	33617
non-structural extracellular;plasma membrane;other membranes;cytosol;other cell component	Translation factors; AMP-activated protein kinase signaling; Brain-derived neurotrophic factor (BDNF) signaling pathway; IL-18 signaling pathway	B2RMP5; D6W618; hsa:1938; NP_001952.1; P13639; Q58J86	EEF2	ENSG00000167658	1938	Pf00009, Pf00679, Pf03144, Pf03764, Pf14492	translation activity;nucleic acid binding activity;other molecular function	protein metabolism;other metabolic processes;other biological processes	Neutrophil degranulation; Protein methylation; Uptake and function of diphtheria toxin; Peptide chain elongation; Synthesis of diphthamide-EEF2	9	FALSE	High	Master Protein	NP_001952.1	elongation factor 2 [Homo sapiens]	0.838	0.927	1.106	0.521511	0.488528	0.997793	38784.9	32508	35969	13.42	9.36	19.79	1	57	456	53	69	95.3	6.83	0	689.25	10008	34692.1	45225.1	38784.9	32508	32201.8	37891.8	26845.3	35969	40122.4	7369.8	26583.4	32260.5
non-structural extracellular;extracellular matrix;plasma membrane;other membranes;cytosol;ER/Golgi;nucleus;other cytoplasmic organelle;other cell component	Androgen receptor signaling pathway; Complement system; Photodynamic therapy-induced unfolded protein response; VEGFA-VEGFR2 signaling; GDNF signaling; Calcium regulation in cardiac cells	hsa:811; NP_004334.1; P27797; Q6IAT4; Q9UDG2	CALR	ENSG00000179218	811	Pf00262	signal transduction activity or receptor binding;nucleic acid binding activity;other molecular function	cell organization and biogenesis;protein metabolism;other metabolic processes;stress response;transport;developmental processes;signal transduction;other biological processes	ER-Phagosome pathway; Antigen Presentation: Folding, assembly and peptide loading of class I MHC; Scavenging by Class A Receptors; Assembly of Viral Components at the Budding Site; Scavenging by Class F Receptors; ATF6 (ATF6-alpha) activates chaperone genes; Calnexin/calreticulin cycle	13	FALSE	High	Master Protein	NP_004334.1	calreticulin precursor [Homo sapiens]	1.124	1.196	1.064	0.374385	0.302244	0.981968	38167	42894.1	45647.4	8.45	8.74	7.29	1	26	452	26	77	48.1	4.44	0	459.763	10154	38167	43038.9	36694.4	39757.7	42894.1	47295.2	45647.4	40127.4	45666.2	8108	25298.3	30521.7
non-structural extracellular;other membranes;cytosol;ER/Golgi;nucleus;other cytoplasmic organelle;other cell component	Alstrom syndrome; Clock-controlled autophagy in bone metabolism	B2R5T8; hsa:7415; NP_009057.1; P55072; Q0V924; Q2TAI5; Q969G7; Q9UCD5	VCP	ENSG00000165280	7415	Pf00004, Pf02359, Pf02933, Pf09336, Pf17862	signal transduction activity or receptor binding;enzyme regulator activity;other molecular function	cell cycle OR cell proliferation;cell organization and biogenesis;protein metabolism;DNA metabolism;other metabolic processes;stress response;transport;signal transduction;other biological processes	E3 ubiquitin ligases ubiquitinate target proteins; ABC-family proteins mediated transport; Hedgehog ligand biogenesis; Hh mutants are degraded by ERAD; Defective CFTR causes cystic fibrosis; Neddylation; KEAP1-NFE2L2 pathway; Aggrephagy; Neutrophil degranulation; Attachment and Entry; Attachment and Entry; Ovarian tumor domain proteases; Josephin domain DUBs; Protein methylation; RHOH GTPase cycl…	20	FALSE	High	Master Protein	NP_009057.1	transitional endoplasmic reticulum ATPase isoform 1 [Homo sapiens]	0.888	1.009	1.137	0.469573	0.742113	0.875791	24796.3	22007.9	25014.5	11.08	15.85	20.15	1	67	448	66	80	89.3	5.26	0	877.595	12783	24459.5	29666.5	24796.3	22007.9	18976.2	26035.7	18761.6	25014.5	28291.4	5196	17438	20625.1
other membranes;mitochondrion;nucleus;other cell component	Parkin-ubiquitin proteasomal system pathway	B2RCM1; hsa:3313; NP_004125.3; P30036; P31932; P38646; Q1HB43; Q53H23; Q6GU03; Q9BWB7; Q9UC56	HSPA9	ENSG00000113013	3313	Pf00012	other molecular function	cell organization and biogenesis;other metabolic processes;stress response;transport;other biological processes	Regulation of HSF1-mediated heat shock response; Gene and protein expression by JAK-STAT signaling after Interleukin-12 stimulation; Mitochondrial protein import; Cristae formation	5	FALSE	High	Master Protein	NP_004125.3	stress-70 protein, mitochondrial precursor [Homo sapiens]	0.987	0.956	0.969	0.709548	0.861887	0.956009	32534.4	32106.5	31117.5	4.49	28.33	22.54	1	48	447	45	69	73.6	6.16	0	617.006	12773	33216.7	30454.2	32534.4	32106.5	49737.1	30650.8	44695.9	31117.5	30592.8	7056.4	17901	27061.4
other membranes;cytoskeleton;nucleus	Fas ligand pathway and stress induction of heat shock proteins; Familial partial lipodystrophy; Progeria-associated lipodystrophy; Acquired partial lipodystrophy / Barraquer-Simons syndrome	B2R6J6; hsa:4001; NP_005564.1; P20700; Q3SYN7; Q96EI6	LMNB1	ENSG00000113368	4001	Pf00038, Pf00932	cytoskeletal activity;nucleic acid binding activity;other molecular function	cell organization and biogenesis;transport;other biological processes	Meiotic synapsis; RHOD GTPase cycle; RHOF GTPase cycle; Gene and protein expression by JAK-STAT signaling after Interleukin-12 stimulation; Deregulated CDK5 triggers multiple neurodegenerative pathways in Alzheimer's disease models; Initiation of Nuclear Envelope (NE) Reformation; Depolymerisation of the Nuclear Lamina; Breakdown of the nuclear lamina; Formation of Senescence-Associated Heterochr…	14	FALSE	High	Master Protein	NP_005564.1	lamin-B1 isoform 1 [Homo sapiens]	1.158	1.029	0.888	0.48323	0.81544	0.822926	34559.5	40031.1	35550.8	18.62	23.53	29.66	1	51	433	46	74	66.4	5.16	0	543.69	6939	35883.7	25024.4	34559.5	40031.1	51123	31897.1	48111	35550.8	26431.2	7622.9	14709.4	28745.9
plasma membrane;other membranes;mitochondrion;other cell component	Alzheimer's disease and miRNA effects; Alzheimer's disease; Arsenic metabolism and reactive oxygen species generation	B3KVK4; D3DQ93; hsa:7416; P21796; Q5FVE7; Q9UIQ5; Q9UPL0; XP_005272132.1	VDAC1	ENSG00000213585	7416	Pf01459	transporter activity;other molecular function	cell-cell signaling;other metabolic processes;stress response;transport;other biological processes	Ub-specific processing proteases; Pyruvate metabolism; Mitochondrial protein import; PINK1-PRKN Mediated Mitophagy; Mitochondrial calcium ion transport	8	FALSE	High	Master Protein	XP_005272132.1	voltage-dependent anion-selective channel protein 1 isoform X1 [Homo sapiens]	1.188	1.065	0.897	0.13034	0.572996	0.468179	21651.5	25718.9	23065	12.05	9.07	10.61	1	20	433	19	79	30.8	8.54	0	337.476	16852	24904.9	21651.5	19637.2	25718.9	29606.9	25133.1	27036.1	23065	22254.1	5290.7	12726.8	16333.9
		XP_016874792.1								0	FALSE	High	Master Protein	XP_016874792.1	prolow-density lipoprotein receptor-related protein 1 isoform X1 [Homo sapiens]	0.84	0.852	1.015	0.741048	0.947695	0.899203	32986.6	27695.5	28109.7	18.71	20.88	34.78	1	149	423	148	42	506	5.36	0	1097.87	10666	24000.4	34605.4	32986.6	19900	30330.4	27695.5	40100.4	19804.5	28109.7	5098.5	20341.1	27437.6
		XP_005249096.1								0	FALSE	High	Master Protein	XP_005249096.1	histone H2B type 1-D isoform X1 [Homo sapiens]	1.164	1.222	1.05	0.411832	0.6119	0.922203	3633.1	4228.7	4439.7	2.14	28.2	31.57	1	9	390	1	53	16.3	10.32	0	149.452	11739	3645.1	3506.1	3633.1	4228.7	6395.4	3878.3	4439.7	5987.9	3136.6	774.3	2060.9	3022
mitochondrion	Selenium micronutrient network; Vitamin B12 metabolism; Folate metabolism; Trans-sulfuration, one-carbon metabolism and related pathways; VEGFA-VEGFR2 signaling; Oxidative stress response; Male infertility; Arsenic metabolism and reactive oxygen species generation; DNA damage response (only ATM dependent)	B2R7R1; B3KUK2; B4DL20; B4E3K9; E1P5A9; hsa:6648; NP_000627.2; P04179; P78434; Q16792; Q5TCM1; Q96EE6; Q9P2Z3	SOD2	ENSG00000112096	6648	Pf00081, Pf02777	nucleic acid binding activity;other molecular function	cell organization and biogenesis;other metabolic processes;stress response;developmental processes;signal transduction;other biological processes	FOXO-mediated transcription of oxidative stress, metabolic and neuronal genes; Gene and protein expression by JAK-STAT signaling after Interleukin-12 stimulation; Detoxification of Reactive Oxygen Species; Transcriptional activation of mitochondrial biogenesis; Deregulated CDK5 triggers multiple neurodegenerative pathways in Alzheimer's disease models	14	FALSE	High	Master Protein	NP_000627.2	superoxide dismutase [Mn], mitochondrial isoform A precursor [Homo sapiens]	2.472	2.276	0.921	0.671928	0.971075	0.800477	13407.9	33138.4	30519.4	85.07	52.56	103.46	1	12	389	12	83	24.7	8.25	0	231.141	10192	12684.8	13407.9	50817	29520.5	72104.1	33138.4	90121.4	5460	30519.4	2694.7	7881.2	42268.6
cytosol;nucleus;other cell component		B2R5A3; hsa:8340; NP_003510.1; Q52LW9; Q99880	H2BC13	ENSG00000185130	8340	Pf00125	nucleic acid binding activity;other molecular function	cell organization and biogenesis	E3 ubiquitin ligases ubiquitinate target proteins; Amyloid fiber formation; Meiotic synapsis; HCMV Late Events; Ub-specific processing proteases; RUNX1 regulates transcription of genes involved in differentiation of HSCs; HCMV Early Events; Transcriptional regulation by small RNAs; Deposition of new CENPA-containing nucleosomes at the centromere; B-WICH complex positively regulates rRNA expressio…	43	FALSE	High	Master Protein	NP_003510.1	histone H2B type 1-L [Homo sapiens]													1	9	386	0	63	13.9	10.32	0	149.287	11669
non-structural extracellular;cytosol;cytoskeleton;other cell component	VEGFA-VEGFR2 signaling; Clear cell renal cell carcinoma pathways; Aerobic glycolysis; 16p11.2 proximal deletion syndrome; Glycolysis and gluconeogenesis; Sudden infant death syndrome (SIDS) susceptibility pathways	B4DXI7; hsa:226; NP_908932.1; P04075; Q6FH76; Q6FI10; Q96B15; Q9BWD9; Q9UCN2	ALDOA	ENSG00000149925	226	Pf00274	cytoskeletal activity;other molecular function	cell organization and biogenesis;other metabolic processes;other biological processes	Glycolysis; Neutrophil degranulation; Platelet degranulation ; Gluconeogenesis	10	FALSE	High	Master Protein	NP_908932.1	fructose-bisphosphate aldolase A isoform 1 [Homo sapiens]	0.826	0.962	1.164	0.480983	0.498899	0.999327	24719.4	20420.3	23775.9	12.62	12.61	21.87	1	26	384	20	73	39.4	8.09	0	415.466	11481	21989.4	28282.5	24719.4	18797.8	20420.3	23989.1	16041.7	23775.9	24498	4671.3	16624.5	20561.1
cytosol;nucleus;other cell component	Cell cycle; Prolactin signaling pathway; Pathogenic Escherichia coli infection; Myometrial relaxation and contraction pathways; Hepatitis B infection; GDNF signaling; Calcium regulation in cardiac cells; Sudden infant death syndrome (SIDS) susceptibility pathways	A8K1N0; B7Z465; hsa:7534; P29213; P29312; P63104; Q32P43; Q5XJ08; Q6GPI2; Q6IN74; Q6NUR9; Q6P3U9; Q86V33; XP_016869299.1	YWHAZ	ENSG00000164924	7534	Pf00244	other molecular function	cell organization and biogenesis;protein metabolism;other metabolic processes;transport;developmental processes;signal transduction;other biological processes	Translocation of SLC2A4 (GLUT4) to the plasma membrane; Regulation of localization of FOXO transcription factors; Negative regulation of NOTCH4 signaling; Deactivation of the beta-catenin transactivating complex; Interleukin-3, Interleukin-5 and GM-CSF signaling; TP53 Regulates Metabolic Genes; NOTCH4 Activation and Transmission of Signal to the Nucleus; Chk1/Chk2(Cds1) mediated inactivation of C…	23	FALSE	High	Master Protein	XP_016869299.1	14-3-3 protein zeta/delta isoform X1 [Homo sapiens]	0.873	0.903	1.035	0.629497	0.569448	0.993651	16965.1	14805.8	15317.1	13.83	10.84	21.45	1	18	382	14	70	27.7	4.79	0	255.637	9918	16965.1	19220.8	14543.9	14805.8	13243.4	16459.7	11404.2	17691.4	15317.1	3604	11298	12097.3
other membranes;cytoskeleton;other cell component		B2RPJ1; hsa:345651; NP_001017992.1; Q562R1; Q562R2; Q562S9; Q562X8	ACTBL2	ENSG00000169067	345651	Pf00022	cytoskeletal activity;other molecular function	cell organization and biogenesis;developmental processes;other biological processes		0	FALSE	High	Master Protein	NP_001017992.1	beta-actin-like protein 2 [Homo sapiens]	0.712	0.962	1.35	0.195474	0.690687	0.524853	20.3	14.5	19.6	19.4	11.66	23.09	1	9	382	1	21	42	5.59	0	133.957	7905	23.2	15.6	20.3	15.7	12.4	14.5	19.7	12.7	19.6	4.9	9.2	16.9
plasma membrane;other membranes;mitochondrion;nucleus;other cell component	Electron transport chain: OXPHOS system in mitochondria; 7q11.23 copy number variation syndrome; Oxidative phosphorylation	A0A2J8MMN4; A5A6H5; A8K092; B4DY56; hsa:498; K7ENP3; NP_004037.1; P25705; ptr:455397; Q53XX6; Q8IXV2; Q96FB4; Q96HW2; Q96IR6; Q9BTV8; V9HW26	ATP5F1A; HEL-S-123m	ENSG00000152234; ENSPTRG00000009991	455397; 498	Pf00006, Pf00306, Pf02874	signal transduction activity or receptor binding;transporter activity;other molecular function	other metabolic processes;transport;other biological processes	Mitochondrial protein import; Cristae formation; Formation of ATP by chemiosmotic coupling	6	FALSE	High	Master Protein	NP_004037.1	ATP synthase subunit alpha, mitochondrial isoform a precursor [Homo sapiens]	1.282	1.155	0.901	0.295201	0.73221	0.668965	1894.3	2428	2187.1	13.5	10.2	10.37	1	40	376	2	68	59.7	9.13	0	491.606	9777	2320.3	1894.3	1816	2428	2524.2	2071.2	2361.9	2187.1	1918.2	492.9	1113.5	1510.5
		XP_024303291.1								0	FALSE	High	Master Protein	XP_024303291.1	gelsolin isoform X5 [Homo sapiens]	0.773	0.75	0.969	0.736926	0.852392	0.974177	63560.7	49156.1	47654.5	35.38	44.38	62.49	1	37	375	37	57	80.6	5.85	0	400.228	10570	85176.7	63560.7	40535.3	66707.8	25153.8	49156.1	24807.3	92283	47654.5	18094.5	37361.1	33716.4
non-structural extracellular;plasma membrane;other membranes;cytosol;cytoskeleton;ER/Golgi;other cell component	VEGFA-VEGFR2 signaling; Type I collagen synthesis in the context of osteogenesis imperfecta	B2RDQ2; hsa:5034; NP_000909.2; P07237; P30037; P32079; Q15205; Q6LDE5	P4HB	ENSG00000185624	5034	Pf00085, Pf13848	signal transduction activity or receptor binding;cytoskeletal activity;other molecular function	protein metabolism;other metabolic processes;stress response;transport;signal transduction;other biological processes	Hedgehog ligand biogenesis; Collagen biosynthesis and modifying enzymes; Detoxification of Reactive Oxygen Species; Regulation of Insulin-like Growth Factor (IGF) transport and uptake by Insulin-like Growth Factor Binding Proteins (IGFBPs); Post-translational protein phosphorylation; Insulin processing; Interleukin-12 signaling; Interleukin-23 signaling; Chylomicron assembly; VLDL assembly; LDL r…	13	FALSE	High	Master Protein	NP_000909.2	protein disulfide-isomerase precursor [Homo sapiens]	1.122	1.1	0.98	0.011554	0.0140486	0.982144	40239.4	45140.7	44259.3	3.16	3.14	4.07	1	40	370	40	81	57.1	4.87	0	463.395	7983	40239.4	41068.8	38590.1	43805.9	45140.7	46644.1	47053.6	44259.3	43612.9	8548.2	24140.3	32098.5
		XP_005269750.1								0	FALSE	High	Master Protein	XP_005269750.1	myoferlin isoform X1 [Homo sapiens]	0.993	0.866	0.873	0.971838	0.981914	0.998837	34647.7	34390.7	30007.4	49.9	65.49	76.94	1	111	366	108	61	236.5	6.24	0	895.474	7973	34647.7	21377.2	59139.4	34390.7	79238.8	22845.3	87722.4	30007.4	22033.9	7360.4	12565.6	49191
cytosol;nucleus;other cell component		A4FU05; hsa:128312; NP_778225.1; Q3ZCP6; Q5TA30; Q8N257	H2BC26	ENSG00000196890; ENSG00000285449	128312	Pf00125	nucleic acid binding activity;other molecular function	cell organization and biogenesis	Senescence-Associated Secretory Phenotype (SASP); Oxidative Stress Induced Senescence; HCMV Late Events; HCMV Early Events; Transcriptional regulation by small RNAs; Amyloid fiber formation; Meiotic synapsis; Ub-specific processing proteases; RUNX1 regulates transcription of genes involved in differentiation of HSCs; Deposition of new CENPA-containing nucleosomes at the centromere; B-WICH complex…	42	FALSE	High	Master Protein	NP_778225.1	histone H2B type 3-B [Homo sapiens]	1.459	1.252	0.858	0.369343	0.430137	0.990002	2018	2943.6	2526.7	15.53	33.42	10.18	1	8	363	1	58	13.9	10.32	0	147.082	11609	2037.4	1527.3	2018	3222.3	2943.6	1603.5	2526.7	2594.9	2138.1	432.8	897.8	1678.5
plasma membrane;other membranes;cytosol;cytoskeleton;nucleus;other cell component	Calcium regulation in cardiac cell; Cell cycle; Myometrial relaxation and contraction pathways; Cell cycle; Myometrial relaxation and contraction pathways; SIDS susceptibility pathways; Myometrial relaxation and contraction pathways; Myometrial relaxation and contraction pathways; VEGFA-VEGFR2 signaling; TNF-alpha NF-kB signaling pathway; Alpha 6 beta 4 integrin signaling pathway; Calcium regulat…	A0A091DRU5; A0A096P296; A0A0Q3U2H3; A0A0S3NUA9; A0A151MLG9; A0A1D5QKY2; A0A1S2ZJW8; A0A1U7QJL9; A0A1U7TMD4; A0A1V4K459; A0A218V1N9; A0A226MSM3; A0A250YDN5; A0A286XVS2; A0A287A2R9; A0A2J8JKI5; A0A2K5D7I3; A0A2K5I611; A0A2K5NRU3; A0A2K5YRS5; A0A2K6DWH2; A0A2K6QTN5; A0A2K6V4J6; A0A2R9AF76; A0A2U3W7H2; A0A2U4ANF3; A0A2Y9DKB0; A0A2Y9FI13; A0A2Y9IE15; A0A2Y9JVF9; A0A2Y9Q7R8; A0A337SCS9; A0A340WY69; A0A…	HEL2; LOC100753603; LOC101343175; LOC111151387; Ywhae; YWHAE	ENSABRG00000010257; ENSACCG00020005013; ENSACDG00005018368; ENSACOG00000009163; ENSANAG00000026325; ENSANIG00000011097; ENSAOWG00000014046; ENSAPLG00000007551; ENSBGRG00000013928; ENSBJAG00000009656; ENSBMSG00010018353; ENSBTAG00000005664; ENSCABG00000020724; ENSCAFG00000032226; ENSCAFG00040002324; ENSCAFG00845014071; ENSCANG00000029392; ENSCATG00000042667; ENSCCNG00000016823; ENSCGRG00001009921;…	100059962; 100658987; 100714396; 100975327; 101010193; 101040886; 101101425; 101319647; 101343175; 101383486; 101599112; 101684776; 101838994; 101955392; 101987858; 102023263; 102140425; 102278567; 102513261; 102539697; 102558685; 102840081; 102911277; 102982286; 103002120; 103088362; 103111159; 103194085; 103263133; 103667175; 103730504; 104670310; 104874899; 105003907; 105291867; 105471598; 105…	Pf00244	other molecular function	stress response;transport;developmental processes;signal transduction;other biological processes	RAB GEFs exchange GTP for GDP on RABs; Translocation of SLC2A4 (GLUT4) to the plasma membrane; Recruitment of NuMA to mitotic centrosomes; Regulation of HSF1-mediated heat shock response; Regulation of PLK1 Activity at G2/M Transition; Loss of Nlp from mitotic centrosomes; Recruitment of mitotic centrosome proteins and complexes; Anchoring of the basal body to the plasma membrane; AURKA Activatio…	97	FALSE	High	Master Protein	NP_006752.1	14-3-3 protein epsilon [Homo sapiens]	0.923	0.972	1.053	0.450309	0.638384	0.934799	15651.6	14439.1	15208.1	8.45	14.59	19.5	1	17	363	14	69	29.2	4.74	0	256.197	9770	15651.6	17071.5	14419	14439.1	11138	14600.8	10965.8	15208.1	16115.9	3325	10034.6	11993.5
		XP_016881278.1								0	FALSE	High	Master Protein	XP_016881278.1	ATP synthase subunit alpha, mitochondrial isoform X1 [Homo sapiens]	0.975	1.052	1.079	0.977561	0.820803	0.709903	580.5	566	610.6	11.4	20.7	5.71	1	39	360	1	62	64.1	9.28	0	475.623	9453	491.2	615.6	580.5	566	434.9	663.7	631.8	564.5	610.6	104.4	361.9	482.8
other membranes;ER/Golgi;translational apparatus	Ectoderm differentiation	A0A0A0MRV0; A2A2S6; A6NCN6; hsa:6238; NP_001352542.1; O75300; O75301; Q5W165; Q96SB2; Q9BWP1; Q9H476; Q9P2E9	RRBP1	ENSG00000125844	6238	Pf05104	other molecular function	protein metabolism;other metabolic processes;transport	Signaling by ALK fusions and activated point mutants	2	FALSE	High	Master Protein	NP_001352542.1	ribosome-binding protein 1 isoform 1 [Homo sapiens]	1.341	0.989	0.737	0.305655	0.817289	0.141655	45436.9	60947.2	44931.7	7.09	19.23	21.84	1	95	345	93	75	152.4	8.6	0	726.45	7103	44625.6	50751.8	45436.9	48212.7	71304.2	60947.2	33448.4	44931.7	52328.4	9480	29832	37793.5
non-structural extracellular;plasma membrane;other membranes;cytosol;cytoskeleton;mitochondrion;other cytoplasmic organelle;other cell component	Apoptosis-related network due to altered Notch3 in ovarian cancer; Sudden infant death syndrome (SIDS) susceptibility pathways	A0A024R3W0; A0A024R3X4; B2R5M6; B7Z712; hsa:3329; NP_002147.2; P10809; Q38L19; Q9UCR6	HSPD1	ENSG00000144381	3329	Pf00118	nucleic acid binding activity;other molecular function	cell cycle OR cell proliferation;cell organization and biogenesis;protein metabolism;DNA metabolism;other metabolic processes;stress response;transport;developmental processes;signal transduction;other biological processes	Mitochondrial protein import; TFAP2A acts as a transcriptional repressor during retinoic acid induced cell differentiation	4	FALSE	High	Master Protein	NP_002147.2	60 kDa heat shock protein, mitochondrial [Homo sapiens]	1.028	1.015	0.987	0.690959	0.923854	0.890226	25709	26419.5	26085.1	6.08	33.43	27.63	1	34	337	34	69	61	5.87	0	553.402	11633	25690.2	25709	28504.5	25958.3	44977.7	26419.5	38579.6	23377.6	26085.1	5457.5	15111.8	23709.4
non-structural extracellular;cytosol;cytoskeleton;other cell component	Alzheimer's disease and miRNA effects; Pathogenic Escherichia coli infection; Parkin-ubiquitin proteasomal system pathway; Alzheimer's disease	A8MUB1; B3KNQ6; hsa:7277; NP_005991.1; P05215; P68366	TUBA4A	ENSG00000127824	7277	Pf00091, Pf03953	cytoskeletal activity;other molecular function	cell cycle OR cell proliferation;cell organization and biogenesis	Intraflagellar transport; Recycling pathway of L1; COPI-dependent Golgi-to-ER retrograde traffic; Separation of Sister Chromatids; The role of GTSE1 in G2/M progression after G2 checkpoint; Translocation of SLC2A4 (GLUT4) to the plasma membrane; Microtubule-dependent trafficking of connexons from Golgi to the plasma membrane; Gap junction assembly; MHC class II antigen presentation; Resolution of…	41	FALSE	High	Master Protein	NP_005991.1	tubulin alpha-4A chain isoform 1 [Homo sapiens]	0.983	1.045	1.062	0.871593	0.986008	0.791091	2850.6	2803.3	2978.1	21.96	10.8	27.78	1	24	333	7	58	49.9	5.06	0	370.919	8315	2562.8	2850.6	3855.1	2500.1	3105.4	2803.3	4187.3	2450.6	2978.1	544.4	1675.6	3206.6
non-structural extracellular;extracellular matrix;plasma membrane;other membranes;nucleus;other cytoplasmic organelle;other cell component		A0A2I3T5H8; A0A2J8NS17; A0A6D2XTH2; G3R2Q2; NP_001002858.1	ANXA2	ENSGGOG00000009738; ENSPTRG00000007132		Pf00191	transporter activity;enzyme regulator activity;cytoskeletal activity;other molecular function	cell organization and biogenesis;transport;developmental processes;other biological processes		0	FALSE	High	Master Protein	NP_001002858.1	annexin A2 isoform 1 [Homo sapiens]	0.936	0.92	0.983	0.628883	0.462684	0.948915	52657.3	49306.6	48448.4	0.67	5.81	7.15	1	29	327	29	66	40.4	8.37	0	330.572	6352	52568.2	52657.3	53224.6	48808.6	49306.6	54150.8	54227.6	47667	48448.4	11167.3	30952	44271.2
cytoskeleton;other cell component	Alzheimer's disease and miRNA effects; Pathogenic Escherichia coli infection; Parkin-ubiquitin proteasomal system pathway; VEGFA-VEGFR2 signaling; Alzheimer's disease	F5H5D3; NP_001290043.1	TUBA1C	ENSG00000167553	84790	Pf00091, Pf03953	cytoskeletal activity;other molecular function	cell organization and biogenesis;other biological processes		5	FALSE	High	Master Protein	NP_001290043.1	tubulin alpha-1C chain isoform a [Homo sapiens]	0.919	0.91	0.991	0.99946	0.999307	0.999991	1133.1	1041	1031.6	36.77	25.21	42.42	1	26	321	3	61	57.7	5.07	0	381.788	7219	557.5	1133.1	1205	673.5	1041	1119.6	1387.3	550.7	1031.6	118.4	666	1002.3
plasma membrane;other membranes;mitochondrion;other cell component	Electron transport chain: OXPHOS system in mitochondria; 7q11.23 copy number variation syndrome; Oxidative phosphorylation	A0A6V7HK61; A8K4X0; hsa:506; NP_001677.2; P06576; Q14283; V9HW31	ATP5F1B; HEL-S-271	ENSG00000110955	506	Pf00006, Pf02874	signal transduction activity or receptor binding;transporter activity;other molecular function	other metabolic processes;transport;developmental processes;other biological processes	Transcriptional activation of mitochondrial biogenesis; Mitochondrial protein import; Cristae formation; Formation of ATP by chemiosmotic coupling	7	FALSE	High	Master Protein	NP_001677.2	ATP synthase subunit beta, mitochondrial precursor [Homo sapiens]	1.173	1.109	0.946	0.365129	0.90296	0.579695	14640	17167.5	16237.2	11.66	14.25	5.11	1	27	321	24	78	56.5	5.4	0	536.063	8715	17574.4	14640	14279.5	17167.5	20446.9	15489.1	16758.1	16237.2	15150.8	3733.4	8605.4	11877.4
plasma membrane;other membranes;cytosol;cytoskeleton;nucleus;other cytoplasmic organelle;other cell component	Pathogenic Escherichia coli infection; AGE/RAGE pathway; VEGFA-VEGFR2 signaling; 16p11.2 proximal deletion syndrome; CCL18 signaling pathway; Regulation of actin cytoskeleton; GDNF signaling	E1P5A8; hsa:7430; NP_001104547.1; P15311; P23714; Q4VX75; Q96CU8; Q9NSJ4	EZR	ENSG00000092820	7430	Pf00373, Pf00769, Pf09379, Pf09380, Pf20492	cytoskeletal activity;other molecular function	cell adhesion;cell cycle OR cell proliferation;cell organization and biogenesis;transport;signal transduction;other biological processes	Recycling pathway of L1; Sensory processing of sound by inner hair cells of the cochlea; Sensory processing of sound by outer hair cells of the cochlea; Netrin-1 signaling	11	FALSE	High	Master Protein	NP_001104547.1	ezrin [Homo sapiens]	0.929	0.916	0.985	0.992601	0.556794	0.621305	15257.4	14179.2	13970	7.18	9.23	4.74	1	41	320	30	61	69.4	6.27	0	375.11	6197	13467.6	15329.3	15257.4	13509.6	14179.2	16106.2	13970	13020.1	14269	2861	9010.6	12690.8
cytosol;cytoskeleton	Striated muscle contraction pathway; VEGFA-VEGFR2 signaling	A0A0S2Z4G4; A0A1U7QJJ2; A0A1U7TQM2; A0A2J8Q3B0; A0A2J8VFV2; A0A2K5D7X0; A0A2K5I4V9; A0A2K6EQQ4; A0A2U3W4S8; A0A2U3YIX4; A0A2Y9GFK8; A0A2Y9IDF9; A0A340XDA5; A0A383ZUJ7; A0A3Q7N4I1; A0A3Q7SA71; A0A3Q7ULS5; A0A452F0K7; A0A455B741; A0A6I9IJN8; A0A6I9JFQ6; A0A6I9L3E6; A0A6J0X3W5; A0A6J2EGM4; A0A6J3GU51; A0A6P3F5K2; A0A6P5AUA8; A0A7J7SUZ9; A0A7J7SZS2; A0A7J7UUW7; A0A7J8BIF8; A0A7J8CUR8; A0A7N5K2R8; A0A…	LOC100941107; LOC111138967; LOC112813766; Tpm3; TPM3	ENSAMEG00000011877; ENSANAG00000026297; ENSCAFG00000017311; ENSCAFG00020008442; ENSCAFG00040002495; ENSCANG00000029172; ENSCCNG00000020979; ENSCHIG00000017467; ENSCJAG00000009747; ENSCWAG00000001872; ENSNVIG00000017428; ENSOGAG00000024651; ENSPCOG00000012036; ENSPCTG00005014890; ENSPEMG00000015470; ENSPSMG00000021762	100174017; 100412800; 100482767; 100941107; 101378465; 101581502; 101822952; 102179435; 102518235; 102531911; 102741716; 102841581; 102926896; 103000535; 103082412; 103260087; 103262877; 105501997; 105733614; 105821796; 107509189; 109373515; 109688045; 414388; 458000; 716336; 7170	Pf00261	cytoskeletal activity			2	FALSE	High	Master Protein	NP_705935.1	tropomyosin alpha-3 chain isoform Tpm3.1cy [Homo sapiens]	0.89	0.842	0.946	0.573268	0.285943	0.81051	3497.5	3111.5	2943.4	4.15	2.79	22.95	1	29	316	6	77	29	4.78	0	251.657	4821	3497.5	3593.6	3310.8	3135.3	3111.5	2976.5	2231.2	3567.9	2943.4	743	2112.3	2753.8
cytosol;cytoskeleton;other cell component		hsa:3852; NP_000415.2; P13647; Q6PI71; Q6UBJ0; Q8TA91	KRT5	ENSG00000186081	3852	Pf00038, Pf16208	bone, tooth or skin structural activity;cytoskeletal activity;other molecular function	cell organization and biogenesis;other biological processes	Formation of the cornified envelope; Type I hemidesmosome assembly	3	FALSE	High	Master Protein	NP_000415.2	keratin, type II cytoskeletal 5 [Homo sapiens]	0.987	1.355	1.373	0.970743	0.993834	0.991203	10562.5	10425.8	14316.2	37.62	61.61	31.97	1	48	311	29	61	62.3	7.74	0	372.747	4308	10528.4	10562.5	19323.6	22704.3	7026.7	10425.8	14316.2	8266.2	16159.1	2236.6	6208.6	16073
other membranes;other cytoplasmic organelle;other cell component	Prolactin signaling pathway	hsa:1509; NP_001900.1; P07339; Q6IB57	CTSD	ENSG00000117984	1509	Pf00026, Pf07966	other molecular function	cell organization and biogenesis;protein metabolism;other metabolic processes;other biological processes	Neutrophil degranulation; MHC class II antigen presentation; Collagen degradation; Estrogen-dependent gene expression; Insulin receptor recycling; Metabolism of Angiotensinogen to Angiotensins	7	FALSE	High	Master Protein	NP_001900.1	cathepsin D preproprotein [Homo sapiens]	0.943	0.842	0.893	0.844804	0.950446	0.964665	46396.2	43735.2	39060.7	24.08	29.96	30.1	1	22	306	22	55	44.5	6.54	0	451.906	9901	49772.9	46396.2	30694.7	43735.2	24391.8	43752.6	27940.4	51755.9	39060.7	10573.5	27271.8	25531.3
cytoskeleton;other cell component	Alzheimer's disease and miRNA effects; Pathogenic Escherichia coli infection; Parkin-ubiquitin proteasomal system pathway; Exercise-induced circadian regulation; Alzheimer's disease	A8K854; hsa:10381; NP_006077.2; Q13509; Q9BTZ0; Q9BW10	TUBB3	ENSG00000258947	10381	Pf00091, Pf03953	signal transduction activity or receptor binding;cytoskeletal activity;other molecular function	cell cycle OR cell proliferation;cell organization and biogenesis;developmental processes;signal transduction	Intraflagellar transport; Recycling pathway of L1; COPI-dependent Golgi-to-ER retrograde traffic; Separation of Sister Chromatids; The role of GTSE1 in G2/M progression after G2 checkpoint; Translocation of SLC2A4 (GLUT4) to the plasma membrane; Microtubule-dependent trafficking of connexons from Golgi to the plasma membrane; Gap junction assembly; MHC class II antigen presentation; Resolution of…	35	FALSE	High	Master Protein	NP_006077.2	tubulin beta-3 chain isoform 1 [Homo sapiens]	0.924	1.102	1.193	0.758789	0.749584	0.369737	320.2	295.7	352.7	14.88	7.6	9.9	1	19	303	2	40	50.4	4.93	0	339.664	6222	284.5	381.2	320.2	295.7	289.7	332.7	314.3	352.7	383.5	60.4	224.1	266.3
plasma membrane;other membranes;cytosol;ER/Golgi;nucleus;other cytoplasmic organelle;other cell component	Proximal tubule transport	B2RBR8; B7Z1R5; D3DN75; hsa:523; NP_001681.2; P38606; Q53YD9; Q96DY6; Q9UHY3	ATP6V1A	ENSG00000114573	523	Pf00006, Pf02874, Pf16886	transporter activity;other molecular function	cell organization and biogenesis;other metabolic processes;transport;other biological processes	Amino acids regulate mTORC1; ROS and RNS production in phagocytes; Insulin receptor recycling; Transferrin endocytosis and recycling; Ion channel transport	6	FALSE	High	Master Protein	NP_001681.2	V-type proton ATPase catalytic subunit A [Homo sapiens]	0.864	1.012	1.172	0.210448	0.985025	0.17072	16894.1	14592.1	17099.9	11.24	13.01	9.45	1	34	302	34	61	68.3	5.52	0	473.613	8605	16894.1	19536.3	15722.9	14592.1	12677.3	16470.5	16293.5	17099.9	19495.7	3588.9	11483.5	13078
plasma membrane;other membranes;other cell component	B cell receptor signaling pathway; T-cell antigen receptor (TCR) pathway during Staphylococcus aureus infection; Regulatory circuits of the STAT3 signaling pathway; Extrafollicular and follicular B cell activation by SARS-CoV-2; EPO receptor signaling; Interferon type I signaling pathways	A0A0A0MT22; A8K7W6; hsa:5788; NP_002829.3; P08575; Q16614; Q9H0Y6; X6R433	PTPRC	ENSG00000081237; ENSG00000262418	5788	Pf00041, Pf00102, Pf12453, Pf12567	signal transduction activity or receptor binding;cytoskeletal activity;other molecular function	cell adhesion;cell cycle OR cell proliferation;cell organization and biogenesis;protein metabolism;other metabolic processes;stress response;transport;developmental processes;signal transduction;other biological processes	Phosphorylation of CD3 and TCR zeta chains; Neutrophil degranulation; Other semaphorin interactions	9	FALSE	High	Master Protein	NP_002829.3	receptor-type tyrosine-protein phosphatase C isoform 1 precursor [Homo sapiens]	0.971	0.88	0.906	0.979518	0.999579	0.984879	32675.3	31728.8	28754.8	32.43	53.1	55.38	1	52	302	52	43	147.4	6.15	0	558.392	5540	26244.1	32675.3	48858.7	25045.1	65391.1	31728.8	63017.9	23841.2	28754.8	5575.2	19206.6	40639.6
non-structural extracellular;other cell component	Complement system	hsa:2162; NP_000120.2; P00488; Q59HA7; Q8N6X2; Q96P24; Q9BX29	F13A1	ENSG00000124491	2162	Pf00868, Pf00927, Pf01841	other molecular function	protein metabolism;other metabolic processes;stress response	Platelet degranulation ; Interleukin-4 and Interleukin-13 signaling; Common Pathway of Fibrin Clot Formation	4	FALSE	High	Master Protein	NP_000120.2	coagulation factor XIII A chain [Homo sapiens]	0.826	1.041	1.261	0.92249	0.918127	0.999929	48705.2	40222.7	50715.6	63.9	80.98	78.29	1	38	301	38	55	83.2	6	0	494.505	7521	48705.2	64197	12263.2	40222.7	4565.7	61083.4	3750.6	50715.6	56881.6	10346.7	37735.1	10200.3
non-structural extracellular;plasma membrane;other membranes;cytosol;cytoskeleton;nucleus;other cell component	Arrhythmogenic right ventricular cardiomyopathy; Primary focal segmental glomerulosclerosis (FSGS); Focal adhesion; Striated muscle contraction pathway; Ebola virus infection in host; Nephrotic syndrome; Alstrom syndrome	A0A0D9QVJ0; A0A0S2Z3G9; A0A1D5QZ63; A0A2I2YSG9; A0A2J8QF53; A0A2K5JXA8; A0A2K5LEJ8; A0A2K6CAX8; A0A2K6ME12; A0A2K6RRL9; A0A2R9C1S1; A0A6D2WWA0; A0A8C9GAL8; A0A8D2EER3; A4K467; caty:105594457; csab:103234638; D6PXK4; F7HU82; ggo:101144840; H2QG89; hsa:81; mcc:693666; NP_004915.2; O43707; O76048; ptr:456010; rbb:108539029; rro:104679965	ACTN4	ENSCANG00000039405; ENSCATG00000029753; ENSCSAG00000004021; ENSG00000130402; ENSG00000282844; ENSGGOG00000005899; ENSMMUG00000006429; ENSMNEG00000033643; ENSPPAG00000040184; ENSPTEG00000002037; ENSPTRG00000010935; ENSRBIG00000040525; ENSRROG00000044775; ENSTGEG00000003638	101144840; 103234638; 104679965; 105495398; 105519133; 105594457; 108539029; 456010; 693666; 81	Pf00307, Pf00435, Pf08726	signal transduction activity or receptor binding;cytoskeletal activity;nucleic acid binding activity;other molecular function	cell organization and biogenesis;RNA metabolism OR transcription;stress response;transport;signal transduction;other biological processes	Platelet degranulation ; Nephrin family interactions	9	FALSE	High	Master Protein	NP_004915.2	alpha-actinin-4 isoform 1 [Homo sapiens]	0.926	0.844	0.911	0.904326	0.334761	0.537327	951.5	881.2	802.8	3.06	20.87	13.14	1	49	298	1	62	104.8	5.44	0	587.972	8225	951.5	918.5	976.4	881.2	1120.7	743.2	688.4	802.8	897.3	202.1	539.9	812.1
		NP_036222.3								0	FALSE	High	Master Protein	NP_036222.3	microtubule-actin cross-linking factor 1 [Homo sapiens]	1.026	0.937	0.914	0.953299	0.972116	0.997402	21105.8	21654.3	19784.3	25.46	21.48	11.42	1	147	295	142	33	620	5.38	0	742.961	4813	13281.1	21952.4	21105.8	14806.5	22511.1	21654.3	20995.1	16744	19784.3	2821.4	12903.7	17555.4
cytosol;cytoskeleton	Ectoderm differentiation; Ectoderm differentiation	A0A0S2Z428; A4QPC1; hsa:3853; NP_005545.1; P02538; P48667; Q08AR4; Q6NT67; Q96CL4	KRT6A	ENSG00000205420	3853	Pf00038, Pf16208	bone, tooth or skin structural activity;cytoskeletal activity	cell organization and biogenesis;stress response;other biological processes	Formation of the cornified envelope	4	FALSE	High	Master Protein	NP_005545.1	keratin, type II cytoskeletal 6A [Homo sapiens]	1.815	1.514	0.834	0.999511	0.909929	0.92167	1567.5	2845.1	2373.3	90.79	68.43	41.77	1	45	289	5	59	60	8	0	348.342	3954	1567.5	1486.3	6572	5069.4	1006.1	2845.1	2373.3	1101.4	2761.1	333	873.7	5466.4
non-structural extracellular;nucleus;other cell component	mRNA processing	A0A024RA27; A0A024RA61; A8K064; hsa:3181; P22626; P22627; Q9UC98; Q9UDJ2; XP_005249786.1	HNRNPA2B1	ENSG00000122566	3181	Pf00076	nucleic acid binding activity;other molecular function	cell organization and biogenesis;RNA metabolism OR transcription;other metabolic processes;transport;other biological processes	Gene and protein expression by JAK-STAT signaling after Interleukin-12 stimulation; mRNA Splicing - Major Pathway; Processing of Capped Intron-Containing Pre-mRNA	4	FALSE	High	Master Protein	XP_005249786.1	heterogeneous nuclear ribonucleoproteins A2/B1 isoform X1 [Homo sapiens]	1.185	1.17	0.987	0.371102	0.560303	0.922662	23247.2	27559.3	27202.4	9.09	15.25	16.97	1	26	288	24	72	37.4	8.95	0	401.095	8077	25322.8	21100.6	23247.2	27559.3	32034.6	23580.9	30704.8	27202.4	21759.3	5379.5	12403	19336.5
cytosol;cytoskeleton;nucleus	Arrhythmogenic right ventricular cardiomyopathy; Primary focal segmental glomerulosclerosis (FSGS); Focal adhesion; Striated muscle contraction pathway; Ebola virus infection in host; Nephrotic syndrome; Alstrom syndrome	A0A2I2Z718; A0A2I3MHP8; A0A2I3TAN3; A0A2K5LEK4; A0A2K6CB18; A0A2K6MDZ3; A0A2R9C1B6; F5GXS2; G1S4J1; H9G071; nle:100588862; XP_006723469.1	ACTN4	ENSCATG00000029753; ENSG00000130402; ENSGGOG00000005899; ENSMNEG00000033643; ENSNLEG00000016804; ENSPANG00000021674; ENSPPAG00000040184; ENSPTRG00000010935; ENSRBIG00000040525	100588862; 101024910; 101144840; 105495398; 105594457; 108539029; 456010; 693666; 81	Pf00307, Pf00435, Pf08726	cytoskeletal activity;other molecular function			7	FALSE	High	Master Protein	XP_006723469.1	alpha-actinin-4 isoform X1 [Homo sapiens]													1	49	285	1	62	104.8	5.44	0	569.93	8105
plasma membrane;other membranes;cytosol;mitochondrion;ER/Golgi;translational apparatus;nucleus;other cytoplasmic organelle;other cell component	Cytoplasmic ribosomal proteins; Membrane trafficking; Cytoplasmic ribosomal proteins	A0A091CM51; A0A0D9RNT7; A0A146MG63; A0A1S3AAY3; A0A1S3FA73; A0A1U7QM01; A0A250YAH1; A0A2I3LH01; A0A2J8N3B3; A0A2J8XCR8; A0A2K5F8V0; A0A2K5H7X5; A0A2K5NW31; A0A2K5SHA2; A0A2K5XY87; A0A2K6CVZ8; A0A2K6FQ75; A0A2K6V6J1; A0A2R8MVQ0; A0A2R9B0K9; A0A2U3V5Z3; A0A2U3W6C1; A0A2U3Z815; A0A2Y9D7Q5; A0A2Y9EQZ6; A0A2Y9HZ36; A0A2Y9JKU0; A0A2Y9Q1L7; A0A340XWL7; A0A341C1S2; A0A384ARQ4; A0A384CTG1; A0A3Q7Q8U2; A0A…	HEL112; LOC101361983; LOC102746862; LOC102816131; LOC111148109; LOC111534944; LOC112620074; LOC116566029; LOC118153894; rps27a; Rps27a; RPS27A; rps27a.S	ENSAMEG00000004017; ENSAMEG00000026204; ENSANAG00000038191; ENSBGRG00000017422; ENSBIXG00000016897; ENSBIXG00005018073; ENSBMSG00010019536; ENSBTAG00000015473; ENSCAFG00020026537; ENSCAFG00030025194; ENSCAFG00040019985; ENSCAFG00845010792; ENSCANG00000001467; ENSCATG00000043541; ENSCCAG00000037695; ENSCCNG00000023526; ENSCGRG00001024263; ENSCHIG00000013743; ENSCJAG00000010052; ENSCJAG00000070351;…	100032038; 100052644; 100286787; 100394663; 100401239; 100411672; 100476697; 100514637; 100985757; 101020976; 101029100; 101059860; 101092929; 101136689; 101316708; 101361983; 101385092; 101571052; 101617079; 101674222; 101710786; 101822924; 101864869; 101962652; 102011335; 102142514; 102187139; 102420450; 102520555; 102527818; 102746286; 102746862; 102816131; 102926163; 102964668; 102976798; 103…	Pf00240, Pf01599	other molecular function	protein metabolism;other metabolic processes	L13a-mediated translational silencing of Ceruloplasmin expression; Translation initiation complex formation; Formation of a pool of free 40S subunits; Formation of the ternary complex, and subsequently, the 43S complex; Ribosomal scanning and start codon recognition; GTP hydrolysis and joining of the 60S ribosomal subunit; Regulation of expression of SLITs and ROBOs; Major pathway of rRNA process…	450	FALSE	High	Master Protein	NP_001170884.1	ubiquitin-40S ribosomal protein S27a precursor [Homo sapiens]	0.836	1.116	1.334	0.95064	0.792111	0.621631	451.3	377.5	503.5	19.59	25.1	10.46	1	7	283	2	52	18	9.64	0	86.027	3226	344.6	451.3	513.7	340.7	377.5	538.4	513.8	422.1	503.5	73.2	265.3	427.3
non-structural extracellular;ER/Golgi;other cell component		A8K4K6; hsa:9601; NP_004902.1; P13667; Q549T6	PDIA4	ENSG00000155660	9601	Pf00085, Pf13848	other molecular function	stress response;transport;other biological processes		0	FALSE	High	Master Protein	NP_004902.1	protein disulfide-isomerase A4 isofrom 2 precursor [Homo sapiens]	1.225	1.21	0.988	0.175522	0.1856	0.99893	159	194.8	192.5	11.5	15.75	5.06	1	41	281	1	68	72.9	5.07	0	497.669	6806	159	181.5	144.6	194.8	167.9	230	187.1	206.3	192.5	33.8	106.7	120.3
plasma membrane;other membranes;cytosol;ER/Golgi;other cytoplasmic organelle;other cell component		A0A140VK65; A0A2J8KI38; A0A2K6RJ83; A0A2R9CR87; A0A6D2X354; A0A8C9LSG5; A0A8D2G1U1; B2R5Z3; D3DSQ5; H2QVT8; hsa:526; NP_001684.2; P21281; pps:100986037; Q14544; Q15859; Q96IR0; rro:104672558	ATP6V1B2	ENSG00000147416; ENSPPAG00000043352; ENSPTEG00000024571; ENSPTRG00000020040; ENSRROG00000043744; ENSTGEG00000022965	100986037; 104672558; 526	Pf00006, Pf02874	transporter activity;other molecular function	cell organization and biogenesis;other metabolic processes;transport;other biological processes	Amino acids regulate mTORC1; ROS and RNS production in phagocytes; Insulin receptor recycling; Transferrin endocytosis and recycling; Ion channel transport	5	FALSE	High	Master Protein	NP_001684.2	V-type proton ATPase subunit B, brain isoform [Homo sapiens]	0.844	1.01	1.196	0.366583	0.839035	0.659658	15986.4	13499.6	16145.3	9.41	3.88	15.96	1	33	281	33	83	56.5	5.81	0	528.819	9758	15986.4	17010.2	14099.2	13499.6	13218.8	14242.9	12225.9	16554.5	16145.3	3396.1	9998.6	11727.4
cytosol;cytoskeleton	Mammary gland development pathway - Pregnancy and lactation (Stage 3 of 4)	A0A1U7TYK4; A0A286XPU3; A0A2I2ZRG1; A0A2I3H3U0; A0A2I3MP06; A0A2I3T4U6; A0A2J8Q3B1; A0A2J8VFW2; A0A2K5D7U7; A0A2K5I4W2; A0A2K5NE19; A0A2K5WHD1; A0A2K5ZZU7; A0A2K6CAD9; A0A2K6L2S6; A0A2K6P5Z3; A0A2K6T1P5; A0A2R8MKU8; A0A2R9B204; A0A2U3W4M8; A0A2U3YIK2; A0A2Y9GK86; A0A3Q2HP43; A0A452V386; A0A6D2XQG1; A0A6I9JIT7; A0A6J2ECP1; A0A6J3GRU2; A0A8B7USH4; A0A8B7X0F9; A0A8C0K7Q5; A0A8C0PU65; A0A8C2VID9; A0A…	Tpm3; TPM3	ENSAMEG00000011877; ENSANAG00000026297; ENSCAFG00020008442; ENSCAFG00030022865; ENSCAFG00040002495; ENSCANG00000029172; ENSCATG00000040648; ENSCJAG00000009747; ENSCLAG00000010440; ENSCPOG00000032186; ENSECAG00000010942; ENSG00000143549; ENSGGOG00000000472; ENSMFAG00000034487; ENSMICG00000010389; ENSMLEG00000040828; ENSMNEG00000034023; ENSNGAG00000022391; ENSNLEG00000031965; ENSPANG00000032917; EN…	100056751; 100412800; 100482767; 100600342; 100728267; 101013573; 101038731; 101150029; 101378465; 101925252; 102027114; 102741716; 102841581; 103751563; 104663504; 105497962; 105501997; 105554059; 105593482; 105733614; 108517668; 109688045; 458000	Pf00261	cytoskeletal activity	cell organization and biogenesis;other biological processes		1	FALSE	High	Master Protein	NP_001351609.1	tropomyosin alpha-3 chain isoform 11 [Homo sapiens]													1	24	278	0	55	33.2	4.77	0	177.488	3858
ER/Golgi		A0A499FI48; NP_001358173.1	PDIA4	ENSG00000155660		Pf00085, Pf13848	other molecular function			0	FALSE	High	Master Protein	NP_001358173.1	protein disulfide-isomerase A4 isoform 1 precursor [Homo sapiens]	1.295	1.306	1.008	0.281086	0.196918	0.955999	34.1	44.1	44.5	25.78	7.82	10.42	1	41	276	1	68	73	5.07	0	482.219	6582	27.7	45.9	34.1	44.1	40.8	47.7	42.2	51.4	44.5	5.9	27	28.3
		XP_016882687.1								0	FALSE	High	Master Protein	XP_016882687.1	ubiquitin-60S ribosomal protein L40 isoform X1 [Homo sapiens]	0.963	0.99	1.028	0.99436	0.999737	0.99168	472.2	454.7	467.4	20.8	14.55	10.33	1	6	276	1	29	22.2	8.94	0	61.117	2773	345.6	472.2	527.5	368.5	493.1	454.7	391.6	474.5	467.4	73.4	277.6	438.8
non-structural extracellular;plasma membrane;other membranes;ER/Golgi;other cell component	Glutathione metabolism; Cardiac progenitor differentiation	hsa:290; NP_001141.2; P15144; Q16728; Q6GT90; Q8IUK3; Q8IVH3; Q9UCE0	ANPEP	ENSG00000166825	290	Pf01433, Pf11838, Pf17900	other molecular function	protein metabolism;other metabolic processes;developmental processes;signal transduction;other biological processes	Neutrophil degranulation; Metabolism of Angiotensinogen to Angiotensins	4	FALSE	High	Master Protein	NP_001141.2	aminopeptidase N precursor [Homo sapiens]	1.213	1.469	1.21	0.99157	0.967413	0.991862	23437.3	28436.1	34421.6	56.36	52.67	79.94	1	41	272	41	44	109.5	5.48	0	565.918	6321	11338	23437.3	38979	11767.5	39613.8	28436.1	64275.9	7634.2	34421.6	2408.6	13776.5	32421.9
cytosol;cytoskeleton		hsa:3854; NP_005546.2; P04259; P48669	KRT6B	ENSG00000185479	3854	Pf00038, Pf16208	bone, tooth or skin structural activity;cytoskeletal activity	cell organization and biogenesis;other biological processes	Formation of the cornified envelope	2	FALSE	High	Master Protein	NP_005546.2	keratin, type II cytoskeletal 6B [Homo sapiens]	2.344	1.796	0.766	0.940938	0.995216	0.905759	493.4	1156.5	885.9	99.84	72.43	28.65	1	42	270	4	58	60	8	0	321.032	3398	493.4	459.2	2420.3	2209.5	399.4	1156.5	885.9	537.7	967.8	104.8	269.9	2013.2
plasma membrane;other membranes;other cell component	Integrin-mediated cell adhesion; Complement system; Focal adhesion: PI3K-Akt-mTOR-signaling pathway; Microglia pathogen phagocytosis pathway; TYROBP causal network in microglia; Fibrin complement receptor 3 signaling pathway; Acute viral myocarditis; Cells and molecules involved in local acute inflammatory response ; Mechanoregulation and pathology of YAP/TAZ via Hippo and non-Hippo mechanisms; M…	A0A494C0X7; hsa:3689; NP_000202.3	ITGB2	ENSG00000160255	3689	Pf00362, Pf07965, Pf08725, Pf17205	other molecular function	cell adhesion;stress response;transport;signal transduction;other biological processes		13	FALSE	High	Master Protein	NP_000202.3	integrin beta-2 isoform 1 precursor [Homo sapiens]	0.979	1.155	1.18	0.980824	0.942693	0.866309	33390.4	32694.4	38575.7	25.13	17.49	32.37	1	43	265	42	66	84.7	6.98	0	519.022	8139	39805.6	23683.6	33390.4	34566.7	32694.4	24507.4	38575.7	44974	22704.4	8456.1	13921.2	27773.5
non-structural extracellular;plasma membrane;other membranes;cytoskeleton;other cytoplasmic organelle;other cell component	Angiopoietin-like protein 8 regulatory pathway; Insulin signaling; Complement system in neuronal development and plasticity	hsa:10487; Q01518; Q53HR7; Q5T0S1; Q5T0S2; Q6I9U6; XP_016855558.1	CAP1	ENSG00000131236	10487	Pf01213, Pf08603	cytoskeletal activity;other molecular function	cell organization and biogenesis;transport;signal transduction;other biological processes	Neutrophil degranulation; Platelet degranulation ; Role of ABL in ROBO-SLIT signaling	6	FALSE	High	Master Protein	XP_016855558.1	adenylyl cyclase-associated protein 1 isoform X1 [Homo sapiens]	0.811	0.762	0.939	0.583617	0.315552	0.842721	38227.4	31020.1	29122.5	10.8	2.44	25.8	1	22	264	21	46	51.9	8.06	0	315.108	5204	38747.1	38227.4	31723.7	31020.1	32301	30927.1	22445.3	37769.5	29122.5	8231.2	22470.1	26387.1
plasma membrane;other membranes;cytoskeleton;mitochondrion	Electron transport chain: OXPHOS system in mitochondria; Alzheimer's disease and miRNA effects; Alzheimer's disease	B2RCV1; hsa:292; NP_001143.2; O43350; P05141	SLC25A5	ENSG00000005022	292	Pf00153	transporter activity;other molecular function	cell cycle OR cell proliferation;cell organization and biogenesis;other metabolic processes;transport;other biological processes	Transport of nucleosides and free purine and pyrimidine bases across the plasma membrane; Vpr-mediated induction of apoptosis by mitochondrial outer membrane permeabilization	5	FALSE	High	Master Protein	NP_001143.2	ADP/ATP translocase 2 [Homo sapiens]	1.013	0.969	0.957	0.403748	0.975333	0.315216	9815.1	9939.7	9513.7	10.88	22.63	8.11	1	24	262	7	59	32.8	9.69	0	184.526	4846	10214.3	9815.1	8271	9694	14237.3	9939.7	9513.7	9692.5	8323.2	2169.9	5769.4	6879.6
non-structural extracellular;plasma membrane;other membranes;cytosol;ER/Golgi;nucleus;other cell component	Brain-derived neurotrophic factor (BDNF) signaling pathway; MECP2 and associated Rett syndrome; mRNA processing; Sudden infant death syndrome (SIDS) susceptibility pathways	hsa:4904; NP_004550.2; P16990; P16991; P67809; Q14972; Q15325; Q5FVF0	YBX1	ENSG00000065978	4904	Pf00313	nucleic acid binding activity;other molecular function	RNA metabolism OR transcription;other metabolic processes;transport;developmental processes;other biological processes	SMAD2/SMAD3:SMAD4 heterotrimer regulates transcription; mRNA Splicing - Major Pathway; mRNA Splicing - Minor Pathway; Processing of Capped Intron-Containing Pre-mRNA; Noncanonical activation of NOTCH3	9	FALSE	High	Master Protein	NP_004550.2	Y-box-binding protein 1 [Homo sapiens]	0.759	1.301	1.715	0.669923	0.853073	0.386697	2567	1948.3	3340.7	26.65	19.25	33.35	1	12	260	9	47	35.9	9.88	0	172.069	7132	1703.4	2567	2958.6	1948.3	1534	2270.1	3340.7	1723.7	3345.4	361.9	1508.9	2460.9
nucleus;other cell component		A0A2J8KNK2; A0A803KKH6; G2HJ19; NP_004492.2; ptr:457867	HNRNPU		457867	Pf00622, Pf02037, Pf13671				0	FALSE	High	Master Protein	NP_004492.2	heterogeneous nuclear ribonucleoprotein U isoform b [Homo sapiens]	1.109	1.013	0.913	0.486377	0.689153	0.928591	480	532.3	486.1	11.05	24.43	21.96	1	31	256	1	44	88.9	5.78	0	381.24	6495	500.9	404	480	532.3	722.4	451.8	486.1	668	448.6	106.4	237.4	399.2
cytosol;translational apparatus;other cell component	Translation factors; Fragile X syndrome; Translation inhibitors in chronically activated PDGFRA cells; Interferon type I signaling pathways	B2R6L8; D3DTP9; hsa:1973; J3QLC4; NP_001407.1; P04765; P60842; Q5U018; Q61516	EIF4A1	ENSG00000161960	1973	Pf00270, Pf00271	nucleic acid binding activity;other molecular function	protein metabolism;other metabolic processes	Deadenylation of mRNA; ISG15 antiviral mechanism; L13a-mediated translational silencing of Ceruloplasmin expression; Translation initiation complex formation; Ribosomal scanning and start codon recognition; GTP hydrolysis and joining of the 60S ribosomal subunit	11	FALSE	High	Master Protein	NP_001407.1	eukaryotic initiation factor 4A-I isoform 1 [Homo sapiens]	0.902	0.968	1.073	0.510149	0.741887	0.910185	4904.2	4424.6	4749.4	13.69	9.55	24.7	1	27	256	12	68	46.1	5.48	0	371.029	5869	4640.7	5978	4904.2	4424.6	3921.2	4748	3535.4	4749.4	5864	985.8	3513.9	4079.2
cytosol;cytoskeleton;nucleus;other cell component	mRNA processing; lncRNA in canonical Wnt signaling and colorectal cancer	hsa:3192; NP_114032.2; O75507; Q00839; Q8N174; Q96HY9; Q9BQ09	HNRNPU	ENSG00000153187	3192	Pf00622, Pf02037, Pf13671	cytoskeletal activity;nucleic acid binding activity;other molecular function	cell cycle OR cell proliferation;cell organization and biogenesis;RNA metabolism OR transcription;other metabolic processes;transport;developmental processes;other biological processes	mRNA Splicing - Major Pathway; Processing of Capped Intron-Containing Pre-mRNA	4	FALSE	High	Master Protein	NP_114032.2	heterogeneous nuclear ribonucleoprotein U isoform a [Homo sapiens]	1.139	1.235	1.085	0.593148	0.823182	0.911048	1171.5	1333.8	1446.6	17.03	32.78	19.65	1	32	256	2	45	90.5	6	0	385.562	6304	1352.8	957.8	1171.5	1333.8	1982.9	1051.9	1446.6	1478.8	1016.4	287.4	563	974.4
nucleus;other cell component	mRNA processing	A8K4Z8; hsa:3178; NP_112420.1; P09651; Q3MIB7; Q6PJZ7	HNRNPA1	ENSG00000135486	3178	Pf00076, Pf11627	nucleic acid binding activity;other molecular function	cell organization and biogenesis;protein metabolism;RNA metabolism OR transcription;other metabolic processes;stress response;transport;other biological processes	mRNA Splicing - Major Pathway; FGFR2 alternative splicing; Processing of Capped Intron-Containing Pre-mRNA; SARS-CoV-1-host interactions; SARS-CoV-1 modulates host translation machinery	6	FALSE	High	Master Protein	NP_112420.1	heterogeneous nuclear ribonucleoprotein A1 isoform b [Homo sapiens]	1.075	0.984	0.915	0.771346	0.932595	0.937564	4339	4665.6	4269.6	6.08	28.06	16.53	1	23	256	8	67	38.7	9.13	0	300.2	4299	4339	4099.4	4628.7	4665.6	6489.7	3751.4	5515.2	4120	4269.6	921.8	2409.6	3850
		XP_016860322.1								0	FALSE	High	Master Protein	XP_016860322.1	POTE ankyrin domain family member F isoform X1 [Homo sapiens]	1.09	0.734	0.674	0.988111	0.496275	0.423541	74.9	81.7	55	23.2	27.77	67.44	1	11	254	1	9	122.5	6.19	0	99.501	6424	78.9	74.9	49.9	89	81.7	50.4	12.2	55	74.5	16.8	44.1	41.5
plasma membrane;other membranes;cytoskeleton;ER/Golgi;other cell component	Pre-implantation embryo; Proximal tubule transport; Arsenic metabolism and reactive oxygen species generation	B2RBR6; B7Z2T5; B7Z3U6; F5H3A1; hsa:476; NP_000692.2; P05023; Q16689; Q6LDM4; Q9UCN1; Q9UJ20; Q9UJ21	ATP1A1	ENSG00000163399	476	Pf00122, Pf00689, Pf00690, Pf13246	transporter activity;other molecular function	transport;other biological processes	Potential therapeutics for SARS; Ion homeostasis; Ion transport by P-type ATPases	6	FALSE	High	Master Protein	NP_000692.2	sodium/potassium-transporting ATPase subunit alpha-1 isoform a [Homo sapiens]	0.981	0.932	0.95	0.99287	0.960945	0.986747	13926.1	13665.8	12978.8	8.93	23.86	24.17	1	46	253	30	48	112.8	5.49	0	517.888	7494	13095.8	13926.1	15586.9	11812.5	18593.8	13665.8	19260.3	12978.8	12933.6	2782	8185.8	12964.9
nucleus;other cell component	mRNA processing	hsa:4670; NP_005959.2; P52272; Q15584; Q8WZ44; Q96H56; Q9BWL9; Q9Y492	HNRNPM	ENSG00000099783	4670	Pf00076, Pf11532	nucleic acid binding activity;other molecular function	RNA metabolism OR transcription;other metabolic processes;stress response	mRNA Splicing - Major Pathway; FGFR2 alternative splicing; Processing of Capped Intron-Containing Pre-mRNA	4	FALSE	High	Master Protein	NP_005959.2	heterogeneous nuclear ribonucleoprotein M isoform a [Homo sapiens]	1.105	1.194	1.081	0.169717	0.298083	0.895042	1859.2	2053.6	2220.5	2.1	18.08	10.29	1	52	252	3	72	77.5	8.7	0	445.357	4498	1866.2	1795.9	1859.2	2053.6	2749.4	2021.7	2352.3	2220.5	1918.2	396.4	1055.6	1546.5
plasma membrane;other membranes;cytoskeleton;other cell component	Regulation of actin cytoskeleton	A7YIJ8; A7YIK0; A7YIK3; B7Z9U6; F5H1A7; hsa:5962; NP_002897.1; P35241; Q86Y61	RDX	ENSG00000137710	5962	Pf00373, Pf00769, Pf09379, Pf09380, Pf20492	cytoskeletal activity;other molecular function	cell organization and biogenesis;signal transduction;other biological processes	Recycling pathway of L1; Sensory processing of sound by inner hair cells of the cochlea; Sensory processing of sound by outer hair cells of the cochlea	4	FALSE	High	Master Protein	NP_002897.1	radixin isoform 2 [Homo sapiens]	1.001	0.887	0.886	0.998246	0.809614	0.838501	5318.7	5326.4	4719.6	10.86	25.56	16.9	1	37	251	24	60	68.5	6.37	0	320.872	5202	5318.7	6365.9	5285.9	5326.4	4476.7	7319.1	4626.3	4719.6	6186.5	1129.9	3741.9	4396.7
non-structural extracellular;cytosol;cytoskeleton;nucleus;other cell component	16p11.2 proximal deletion syndrome	hsa:9961; NP_059447.2; Q14764; Q96BG4; Q9BPW6; Q9BQT1; Q9UBD1	MVP	ENSG00000013364	9961	Pf01505, Pf11978, Pf17794, Pf17795, Pf17796	other molecular function	transport;signal transduction;other biological processes	Neutrophil degranulation	2	FALSE	High	Master Protein	NP_059447.2	major vault protein isoform 1 [Homo sapiens]	0.917	0.814	0.887	0.746549	0.510901	0.907361	25834.3	23694.5	21024.1	21.92	12.22	6.47	1	52	248	52	63	99.3	5.48	0	505.722	6833	19502.8	25834.3	30552.7	19633.1	24952.6	23694.5	23060.4	20401	21024.1	4143.1	15185.4	25413.1
		XP_005272536.1								0	FALSE	High	Master Protein	XP_005272536.1	heterogeneous nuclear ribonucleoprotein M isoform X2 [Homo sapiens]	1.049	1.01	0.963	0.386379	0.960337	0.518569	485.9	509.7	490.7	9.91	22.04	15.28	1	50	245	1	71	75.6	8.57	0	423.657	4286	490.9	409.2	485.9	509.7	707.6	477.8	549.6	490.7	403.4	104.3	240.5	404.2
cytosol;nucleus;other cell component	miRNA regulation of DNA damage response; Cell cycle; Retinoblastoma gene in cancer; Fas ligand pathway and stress induction of heat shock proteins; Pathways affected in adenoid cystic carcinoma; ATM signaling in development and disease ; Non-homologous end joining; Osteoblast differentiation and related diseases; DNA repair pathways, full network; DNA damage response	hsa:5591; NP_008835.5; P78527; P78528; Q13327; Q13337; Q14175; Q59H99; Q7Z611; Q96SE6; Q9UME3	PRKDC	ENSG00000253729	5591	Pf00454, Pf02259, Pf02260, Pf08163, Pf19704, Pf20502	nucleic acid binding activity;kinase activity;other molecular function	cell cycle OR cell proliferation;cell organization and biogenesis;protein metabolism;DNA metabolism;RNA metabolism OR transcription;other metabolic processes;stress response;developmental processes;signal transduction;other biological processes	E3 ubiquitin ligases ubiquitinate target proteins; Cytosolic sensors of pathogen-associated DNA ; Nonhomologous End-Joining (NHEJ); IRF3-mediated induction of type I IFN	14	FALSE	High	Master Protein	NP_008835.5	DNA-dependent protein kinase catalytic subunit isoform 1 [Homo sapiens]	1.055	1.168	1.107	0.782162	0.465835	0.837222	25936	27364.2	30288.6	5.74	12.29	21.54	1	120	244	120	33	468.8	7.12	0	699.22	4837	27793.5	24820.8	25936	27364.2	32453.5	25732.3	37805.2	30288.6	24542.8	5904.3	14589.7	21573.1
		NP_001350922.1								0	FALSE	High	Master Protein	NP_001350922.1	calnexin isoform a [Homo sapiens]	1.187	1.165	0.982	0.64297	0.643352	1	41087.5	48750.3	47848.5	3.59	11.75	19.53	1	34	242	34	46	73.4	4.65	0	335.719	4047	41087.5	43675	41049.2	40520.8	48750.3	50930.3	55942.1	37577.4	47848.5	8728.4	25672.2	34143.9
cytoskeleton;other cell component	Alzheimer's disease and miRNA effects; Pathogenic Escherichia coli infection; Parkin-ubiquitin proteasomal system pathway; Alzheimer's disease	B3KM76; hsa:84617; NP_001290453.1; Q9BUF5; Q9HA42	TUBB6	ENSG00000176014	84617	Pf00091, Pf03953	cytoskeletal activity;other molecular function	cell cycle OR cell proliferation;cell organization and biogenesis	Separation of Sister Chromatids; Resolution of Sister Chromatid Cohesion; RHO GTPases Activate Formins; EML4 and NUDC in mitotic spindle formation; MHC class II antigen presentation; Post-chaperonin tubulin folding pathway; Intraflagellar transport; Recycling pathway of L1; COPI-dependent Golgi-to-ER retrograde traffic; The role of GTSE1 in G2/M progression after G2 checkpoint; Translocation of S…	34	FALSE	High	Master Protein	NP_001290453.1	tubulin beta-6 chain isoform 1 [Homo sapiens]	0.991	1.136	1.147	0.990691	0.273804	0.320384	1296.6	1284.3	1473.5	5.4	5.16	10.21	1	17	239	8	50	49.8	4.88	0	243.034	4442	1296.6	1372.6	1232.3	1284.3	1260.1	1387.4	1473.5	1577.9	1286.5	275.4	806.8	1025
other membranes;mitochondrion	Electron transport chain: OXPHOS system in mitochondria; Alzheimer's disease and miRNA effects; Alzheimer's disease	hsa:293; NP_001627.2; P12236; Q96C49	SLC25A6	ENSG00000169100	293	Pf00153	transporter activity	cell organization and biogenesis;transport;other biological processes	Transport of nucleosides and free purine and pyrimidine bases across the plasma membrane; Mitochondrial protein import; Influenza Virus Induced Apoptosis; Vpr-mediated induction of apoptosis by mitochondrial outer membrane permeabilization	7	FALSE	High	Master Protein	NP_001627.2	ADP/ATP translocase 3 [Homo sapiens]	1.121	1.013	0.904	0.526164	0.753996	0.913619	2869.2	3216.8	2907.4	0.63	24.96	25.72	1	22	237	2	64	32.8	9.74	0	178.098	4742	2849.4	2885.6	2869.2	2829.5	4506.7	3216.8	4268.3	2712.4	2907.4	605.3	1696.1	2386.5
		XP_016885266.1								0	FALSE	High	Master Protein	XP_016885266.1	ubiquitin-like modifier-activating enzyme 1 isoform X1 [Homo sapiens]	0.879	0.892	1.014	0.523148	0.478691	0.995958	21244.1	18677.9	18939.3	6.21	10.59	25.29	1	49	233	49	55	123.1	5.85	0	457.88	5197	22130.9	21244.1	19564.3	18677.9	15757	19315.5	13101.8	22099.9	18939.3	4701.4	12487.3	16273.2
cytosol;cytoskeleton;nucleus;other cell component	Physico-chemical features and toxicity-associated pathways; VEGFA-VEGFR2 signaling; Burn wound healing; Regulation of actin cytoskeleton; G13 signaling pathway	hsa:5216; NP_005013.1; P07737; Q53Y44	PFN1	ENSG00000108518	5216	Pf00235	cytoskeletal activity;other molecular function	cell organization and biogenesis;developmental processes;other biological processes	RHO GTPases Activate Formins; Platelet degranulation ; PCP/CE pathway; Signaling by ROBO receptors	9	FALSE	High	Master Protein	NP_005013.1	profilin-1 isoform 2 [Homo sapiens]	0.951	0.949	0.998	0.374961	0.712387	0.801306	28367.8	26975.9	26921.1	13.52	8.28	6.04	1	12	233	12	76	15	8.27	0	201.002	5156	25846.2	28367.8	33606	23513.4	27455	26975.9	25907.4	29132.9	26921.1	5490.6	16674.6	27952.8
cytosol;nucleus;other cell component	Androgen receptor signaling pathway; Selenium micronutrient network; Nuclear receptors meta-pathway; NRF2 pathway; Androgen receptor signaling pathway	A0A2J8M026; A0A2R8Z6R9; A0A384NPQ2; A0A5P8I3N7; A0A5P8I3T8; A0A6D2WW41; B5BU26; D3DPZ8; H2PYX4; hsa:5052; NP_859048.1; P35703; pps:100994710; ptr:456537; Q06830; Q2V576; Q5T154; Q5T155	PRDX1	ENSG00000117450; ENSPPAG00000001809; ENSPTRG00000000675	100994710; 456537; 5052	Pf00578, Pf10417	other molecular function	cell cycle OR cell proliferation;other metabolic processes;stress response;developmental processes;other biological processes	Detoxification of Reactive Oxygen Species; TP53 Regulates Metabolic Genes; NFE2L2 regulating anti-oxidant/detoxification enzymes; Deregulated CDK5 triggers multiple neurodegenerative pathways in Alzheimer's disease models	9	FALSE	High	Master Protein	NP_859048.1	peroxiredoxin-1 [Homo sapiens]	0.831	0.869	1.046	0.295504	0.250877	0.990149	15309.5	12724	13306.8	4.35	8.69	20.32	1	14	233	11	61	22.1	8.13	0	120.88	4587	16439.2	15215.7	15309.5	14386.5	12208.2	12724	10305.4	15600.9	13306.8	3492.3	8943.8	12734.1
cytosol;nucleus;other cell component	Adipogenesis; NAD metabolism, sirtuins and aging; NAD+ metabolism; NAD+ biosynthetic pathways; Caloric restriction and aging; NAD metabolism in oncogene-induced senescence and mitochondrial dysfunction-associated senescence	A4D0Q9; A4D0R0; hsa:10135; NP_005737.1; P43490; Q3KQV0; Q8WW95	NAMPT	ENSG00000105835	10135	Pf04095, Pf18127	signal transduction activity or receptor binding;other molecular function	cell-cell signaling;other metabolic processes;signal transduction;other biological processes	NPAS4 regulates expression of target genes; BMAL1:CLOCK,NPAS2 activates circadian gene expression; Nicotinamide salvaging	9	FALSE	High	Master Protein	NP_005737.1	nicotinamide phosphoribosyltransferase precursor [Homo sapiens]	1.876	1.06	0.565	0.800241	0.966498	0.661432	15671.7	29394.2	16612.1	70.96	57.14	92.34	1	31	233	31	68	55.5	7.15	0	348.45	5703	11448.1	15671.7	41386.1	16507.5	53944	29394.2	47133.4	5840.3	16612.1	2432	9211.9	34424.1
non-structural extracellular;plasma membrane;other membranes;cytosol	Macrophage markers	C9JIG2; hsa:9332; NP_004235.4; Q07898; Q07899; Q07900; Q07901; Q2VLH7; Q86VB7	CD163	ENSG00000177575	9332	Pf00530	other molecular function	stress response;transport	Scavenging of heme from plasma; CD163 mediating an anti-inflammatory response	3	FALSE	High	Master Protein	NP_004235.4	scavenger receptor cysteine-rich type 1 protein M130 isoform a precursor [Homo sapiens]	0.866	0.875	1.011	0.944483	0.956123	0.999243	49241.8	42644.9	43106.2	56.24	55.52	70.82	1	48	228	48	49	125.4	5.95	0	467.764	5010	15973.6	62376.1	49241.8	12486.2	42644.9	47654	65041.8	9760.8	43106.2	3393.3	36664.7	40958.3
cytosol;nucleus;other cell component		B3KMQ3; hsa:51056; NP_056991.2; P28838; Q6IAM6; Q6P0L6; Q9UQE3	LAP3	ENSG00000002549	51056	Pf00883, Pf02789	other molecular function	protein metabolism		0	FALSE	High	Master Protein	NP_056991.2	cytosol aminopeptidase [Homo sapiens]	1.331	1.053	0.792	0.849697	0.829337	0.525103	24679.5	32841.6	25999.2	39.85	8.39	18.53	1	35	227	35	75	56.1	7.93	0	455.852	5988	21790.5	24679.5	43871.8	29144	34387.5	32841.6	30407.6	20871	25999.2	4629.1	14506.6	36491.7
cytosol	Pentose phosphate metabolism; Nuclear receptors meta-pathway; NRF2 pathway; VEGFA-VEGFR2 signaling; Metabolic reprogramming in colon cancer	A8K2Y9; B4DQJ8; hsa:5226; NP_002622.2; P52209; Q9BWD8	PGD	ENSG00000142657	5226	Pf00393, Pf03446	other molecular function	other metabolic processes	NFE2L2 regulates pentose phosphate pathway genes; Pentose phosphate pathway	7	FALSE	High	Master Protein	NP_002622.2	6-phosphogluconate dehydrogenase, decarboxylating isoform 1 [Homo sapiens]	0.883	0.859	0.973	0.263463	0.388303	0.943319	22206.9	19597.8	19074.5	4.18	11.77	21.89	1	25	226	23	55	53.1	7.23	0	339.931	6444	23749.9	22028.8	22206.9	19783.4	15935	19597.8	15318.7	23791.8	19074.5	5045.3	12948.6	18471.2
		NP_001292553.1								0	FALSE	High	Master Protein	NP_001292553.1	calmodulin-2 isoform 1 [Homo sapiens]	0.885	0.968	1.093	0.788821	0.969026	0.654838	1317.1	1165.7	1274.3	4.71	102.97	49.26	1	10	226	6	65	22.2	4.63	0	227.27	3846	1317.1	1245.9	1369	5756.8	969.9	1165.7	638.7	1274.3	1886.5	279.8	732.4	1138.7
cytosol;nucleus;other cell component	Ferroptosis	hsa:5093; NP_006187.2; Q13157; Q14975; Q15365	PCBP1	ENSG00000169564	5093	Pf00013	nucleic acid binding activity;other molecular function	RNA metabolism OR transcription;other metabolic processes;other biological processes	mRNA Splicing - Major Pathway; Processing of Capped Intron-Containing Pre-mRNA	3	FALSE	High	Master Protein	NP_006187.2	poly(rC)-binding protein 1 [Homo sapiens]	0.829	0.931	1.122	0.432656	0.605734	0.942147	7345.7	6092.5	6836	10.01	6.43	20.87	1	17	225	11	68	37.5	7.09	0	268.451	4848	7345.7	8037.9	6573.1	6092.5	5957.3	6711.4	5110.9	7829.7	6836	1560.5	4724.7	5467.4
non-structural extracellular;plasma membrane;other membranes;cytosol;cytoskeleton;nucleus;other cell component	Arrhythmogenic right ventricular cardiomyopathy; Focal adhesion; Ebola virus infection in host; MFAP5 effect on permeability and motility of endothelial cells via cytoskeleton rearrangement; Regulation of actin cytoskeleton	B3V8S3; B4DHH3; B7TY16; hsa:87; NP_001093.1; P12814; Q1HE25; Q9BTN1	ACTN1	ENSG00000072110	87	Pf00307, Pf00435, Pf08726	signal transduction activity or receptor binding;cytoskeletal activity;nucleic acid binding activity;other molecular function	cell adhesion;cell organization and biogenesis;RNA metabolism OR transcription;other biological processes	RHOD GTPase cycle; RHOF GTPase cycle; Platelet degranulation ; Nephrin family interactions; Syndecan interactions; RHOBTB2 GTPase cycle; Regulation of cytoskeletal remodeling and cell spreading by IPP complex components	12	FALSE	High	Master Protein	NP_001093.1	alpha-actinin-1 isoform b [Homo sapiens]	0.949	1.025	1.08	0.676517	0.897219	0.907454	11526.4	10934.7	11813	9.11	9.53	12.2	1	42	223	26	58	103	5.41	0	467.323	7104	11526.4	13419.5	11483.2	10934.7	10432.8	12496	10248.4	13103.2	11813	2448.6	7888	9551.5
non-structural extracellular;cytosol;nucleus;other cell component	Prolactin signaling pathway	A0A248QF42; A0A248QF48; A0A248QF50; A0A248QF86; A0A248QF87; A0A248QF92; A0A248QFA4; A0A248QFA5; A0A248QFD4; A0A248QFD6; A0A248QIH0; A0A248QK93; A0A286QUM5; A0A286QUN3; A0A286QUP5; A0A286QUP8; A0A286QUQ0; A0A286QUR2; A0A2J8L9E7; A0A2J8SSX7; A0A2K6LJW7; A0A2K6NI12; A0A8C9IUR6; A0A8D2F5Z2; A0A8J8XHR3; A0A8J8YG36; A8K220; G1MK14; G7NKM4; G7PWP2; ggo:101150115; ggo:101152412; H2PM73; hsa:5478; I2CXY5;…	HEL-S-69p; LOC111554934; LOC117799495; PPIA	ENSAMEG00000018644; ENSG00000196262; ENSGGOG00000026298; ENSMFAG00000058017; ENSMMUG00000016638; ENSNLEG00000004024; ENSPANG00000029569; ENSPANG00000048991; ENSPPAG00000040793; ENSPPYG00000017586; ENSPTEG00000004994; ENSPTEG00000012510; ENSPTEG00000024671; ENSPTEG00000027370; ENSPTEG00000031394; ENSPTEG00000038416; ENSPTRG00000046562; ENSRBIG00000035815; ENSRROG00000015742; ENSTGEG00000010473; EN…	100594480; 100973085; 101004286; 101150115; 101152412; 101925040; 102123765; 102145066; 104656233; 104658327; 104659546; 104665939; 104667762; 104668251; 104671154; 104672407; 104672481; 104672776; 104676137; 104680824; 108512160; 108516310; 108518598; 108522795; 108523902; 108529351; 108529379; 108531554; 108535456; 108536374; 108537433; 108537969; 108539188; 108539783; 5478; 574102	Pf00160	signal transduction activity or receptor binding;other molecular function	cell adhesion;cell organization and biogenesis;protein metabolism;other metabolic processes;stress response;other biological processes	Gene and protein expression by JAK-STAT signaling after Interleukin-12 stimulation; Budding and maturation of HIV virion; Neutrophil degranulation; Platelet degranulation ; Basigin interactions; SARS-CoV-1 activates/modulates innate immune responses; Integration of provirus; APOBEC3G mediated resistance to HIV-1 infection; Calcineurin activates NFAT; Binding and entry of HIV virion; Assembly Of T…	16	FALSE	High	Master Protein	NP_066953.1	peptidyl-prolyl cis-trans isomerase A isoform 1 [Homo sapiens]	0.782	0.97	1.24	0.283294	0.424285	0.936651	3217.2	2515.1	3119.8	1.53	10.65	21.71	1	10	223	3	72	18	7.81	0	124.065	4096	3206.2	3296.8	3217.2	2973.9	2459.5	2515.1	2100.3	3184.3	3119.8	681.1	1937.9	2676
plasma membrane;other membranes;cytosol;other cytoplasmic organelle;other cell component	Integrin-mediated cell adhesion; Thyroid stimulating hormone (TSH) signaling pathway; Corticotropin-releasing hormone signaling pathway; Common pathways underlying drug addiction; Focal adhesion; Hepatocyte growth factor receptor signaling; MAPK signaling pathway; VEGFA-VEGFR2 signaling; Chemokine signaling pathway; Ras signaling	B2R5Z2; B4DQI8; B4DW74; B4DW94; hsa:5908; NP_001010942.1; P09526; P61224; Q502X3; Q5TZR4; Q6DCA1; Q6LES0	RAP1B	ENSG00000127314	5908	Pf00071	other molecular function	cell cycle OR cell proliferation;cell organization and biogenesis;transport;signal transduction;other biological processes	Neutrophil degranulation; Gene and protein expression by JAK-STAT signaling after Interleukin-12 stimulation; Signaling by BRAF and RAF1 fusions; Signaling by moderate kinase activity BRAF mutants; Paradoxical activation of RAF signaling by kinase inactive BRAF; Signaling downstream of RAS mutants; Signaling by RAF1 mutants; Rap1 signalling; MAP2K and MAPK activation; Signaling by high-kinase act…	24	FALSE	High	Master Protein	NP_001010942.1	ras-related protein Rap-1b isoform 1 precursor [Homo sapiens]	1.029	0.983	0.956	0.719727	0.997332	0.680292	2500	2572.6	2458.6	19.51	29.71	19.9	1	15	220	5	88	20.8	5.78	0	233.274	7023	2105.1	2500	3100.1	2434.7	4053.2	2572.6	3076	2075.3	2458.6	447.2	1469.5	2578.6
cytoskeleton;other cell component	Alzheimer's disease and miRNA effects; Pathogenic Escherichia coli infection; Parkin-ubiquitin proteasomal system pathway; Alzheimer's disease	B2RCX2; B3KPW9; B4DWG3; hsa:51807; NP_061816.1; Q2M3N4; Q9NY65	TUBA8	ENSG00000183785	51807	Pf00091, Pf03953	cytoskeletal activity;other molecular function	cell cycle OR cell proliferation;cell organization and biogenesis;other biological processes	Translocation of SLC2A4 (GLUT4) to the plasma membrane; HCMV Early Events; Recycling pathway of L1; COPI-dependent Golgi-to-ER retrograde traffic; Separation of Sister Chromatids; The role of GTSE1 in G2/M progression after G2 checkpoint; Microtubule-dependent trafficking of connexons from Golgi to the plasma membrane; Gap junction assembly; MHC class II antigen presentation; Resolution of Sister…	31	FALSE	High	Master Protein	NP_061816.1	tubulin alpha-8 chain isoform 1 [Homo sapiens]	1.114	1.028	0.923	0.999821	0.996325	0.994533	60.5	67.4	62.2	96.09	86.55	119.59	1	15	220	2	38	50.1	5.06	0	176.197	5951	260.2	49.6	60.5	236	67.4	51.3	29.4	348	62.2	55.3	29.1	50.3
cytosol;cytoskeleton;translational apparatus;nucleus;other cell component	Translation factors; nsp1 from SARS-CoV-2 inhibits translation initiation in the host cell	B1AMV5; B4DYS1; F5H335; hsa:8661; NP_003741.1; O00653; Q14152; Q15778	EIF3A	ENSG00000107581	8661	Pf01399	signal transduction activity or receptor binding;nucleic acid binding activity;other molecular function	cell organization and biogenesis;protein metabolism;other metabolic processes;other biological processes	L13a-mediated translational silencing of Ceruloplasmin expression; Translation initiation complex formation; Formation of a pool of free 40S subunits; Formation of the ternary complex, and subsequently, the 43S complex; Ribosomal scanning and start codon recognition; GTP hydrolysis and joining of the 60S ribosomal subunit	8	FALSE	High	Master Protein	NP_003741.1	eukaryotic translation initiation factor 3 subunit A [Homo sapiens]	0.866	1.006	1.161	0.38063	0.645576	0.866909	16677.6	14447.1	16777.9	6.54	2.96	18.2	1	72	218	72	50	166.5	6.79	0	417.908	2921	15500.1	17669.3	16677.6	14447.1	13985	14838.6	12127	17129.5	16777.9	3292.8	10386	13872.1
non-structural extracellular;plasma membrane;other membranes;other cell component	Blood clotting cascade; Aryl hydrocarbon receptor pathway; Nuclear receptors meta-pathway; Gastrin signaling pathway	hsa:5055; P05120; Q96E96; XP_024306960.1	SERPINB2	ENSG00000197632	5055	Pf00079	enzyme regulator activity	stress response;other biological processes	Gene and protein expression by JAK-STAT signaling after Interleukin-12 stimulation; Dissolution of Fibrin Clot	6	FALSE	High	Master Protein	XP_024306960.1	plasminogen activator inhibitor 2 isoform X1 [Homo sapiens]	0.563	0.713	1.266	0.985389	0.97484	0.998519	18897.8	10637.1	13468.4	90.12	122.39	109.22	1	22	215	22	64	46.6	5.63	0	385.008	6210	10180.4	60564.3	18897.8	8856.3	10637.1	80110.8	13468.4	7636.1	63943	2162.7	35599.8	15718.8
other membranes;cytosol;ER/Golgi;other cell component	Proteasome degradation	B2R5Z0; D3DNB6; hsa:6184; NP_002941.1; P04843; Q68DT1	RPN1	ENSG00000163902	6184	Pf04597		protein metabolism;other metabolic processes	SRP-dependent cotranslational protein targeting to membrane; Asparagine N-linked glycosylation; Maturation of spike protein	4	FALSE	High	Master Protein	NP_002941.1	dolichyl-diphosphooligosaccharide--protein glycosyltransferase subunit 1 precursor [Homo sapiens]	1.084	1.095	1.011	0.834021	0.574034	0.887455	23246.6	25192.3	25458.1	1.64	7.52	22.71	1	37	215	37	64	68.5	6.38	0	299.503	4201	23417.2	23246.6	22690.9	22678.9	25192.3	26308.8	32910.1	21018.6	25458.1	4974.6	13664.4	18873.8
non-structural extracellular;cytosol;mitochondrion;nucleus	Parkin-ubiquitin proteasomal system pathway	hsa:3308; NP_002145.3; O95756; P34932; Q2TAL4; Q9BUK9	HSPA4	ENSG00000170606	3308	Pf00012	other molecular function	cell organization and biogenesis;stress response;transport;other biological processes	Regulation of HSF1-mediated heat shock response	2	FALSE	High	Master Protein	NP_002145.3	heat shock 70 kDa protein 4 [Homo sapiens]	0.851	0.888	1.044	0.572144	0.59923	0.998688	16528.3	14067.3	14681.6	9.13	10.08	29.88	1	52	212	49	72	94.3	5.19	0	469.216	5379	16528.3	16901.5	14224.7	14160.6	11787.3	14067.3	9358.4	17510.1	14681.6	3511.2	9934.7	11831.8
		XP_006717312.1								0	FALSE	High	Master Protein	XP_006717312.1	spectrin alpha chain, non-erythrocytic 1 isoform X6 [Homo sapiens]	1.092	1.057	0.968	0.96827	0.971299	0.999919	7620.3	8321.4	8052.7	28.46	29.64	42.16	1	107	212	107	47	285.9	5.4	0	616.309	4792	11602.1	7022.3	7620.3	10602.9	8321.4	5733.7	5164.1	12290.3	8052.7	2464.7	4127.7	6338.4
plasma membrane;other membranes;cytosol;other cell component	Microtubule cytoskeleton regulation; Brain-derived neurotrophic factor (BDNF) signaling pathway	A0A1C7CYX9; A0A2J8N8R2; A0A2J8X599; A0A2R9B731; A0A6D2WMK4; A0A8I5TDH4; K6ZQM1; NP_001184222.1; ptr:464070	DPYSL2	ENSG00000092964; ENSPPAG00000035831; ENSPPYG00000018458; ENSPTRG00000020099	100987385; 1808; 464070	Pf01979	cytoskeletal activity;other molecular function	cell organization and biogenesis;developmental processes;other biological processes		2	FALSE	High	Master Protein	NP_001184222.1	dihydropyrimidinase-related protein 2 isoform 1 [Homo sapiens]	0.897	0.928	1.035	0.791781	0.863609	0.989009	7808.6	7004.3	7249.7	27.85	32.72	45.34	1	26	208	22	54	73.5	6.35	0	359.847	6886	11890.7	7808.6	7323	10186.4	5348.8	7004.3	4917.5	12109.2	7249.7	2526	4589.9	6091.2
nucleus;other cell component		D3DPF4; hsa:220988; NP_001317178.1; P51991; Q53RW7; Q6URK5	HNRNPA3	ENSG00000170144	220988	Pf00076	transporter activity;nucleic acid binding activity	RNA metabolism OR transcription;other metabolic processes;transport	mRNA Splicing - Major Pathway; Processing of Capped Intron-Containing Pre-mRNA	2	FALSE	High	Master Protein	NP_001317178.1	heterogeneous nuclear ribonucleoprotein A3 isoform a [Homo sapiens]	1.115	1.074	0.963	0.51596	0.59772	0.987655	13151.2	14669.3	14119.3	5.07	17.33	17.01	1	21	207	17	51	39.6	9.01	0	203.807	3772	13625.6	12320.2	13151.2	14669.3	17804.4	12633.3	17542.8	14119.3	12645.8	2894.5	7241.8	10938.9
other membranes;other cytoplasmic organelle;other cell component	Translation factors	B5BUF3; E1P5J1; hsa:1917; NP_001949.1; P54266; Q05639; Q0VGC7	EEF1A2	ENSG00000101210	1917	Pf00009, Pf03143, Pf03144	nucleic acid binding activity;other molecular function	protein metabolism;other metabolic processes;other biological processes	Eukaryotic Translation Elongation	2	FALSE	High	Master Protein	NP_001949.1	elongation factor 1-alpha 2 [Homo sapiens]	1.022	1.097	1.073	0.765781	0.979564	0.865588	215.8	220.6	236.7	27.22	27.66	22.16	1	15	206	1	37	50.4	9.03	0	139.046	2642	184.4	308	215.8	220.6	140.2	248.4	170.2	236.7	267.8	39.2	181	179.5
plasma membrane;other membranes;cytosol;other cell component	Calcium regulation in cardiac cell; Cell cycle; Myometrial relaxation and contraction pathways; Cell cycle; Prolactin signaling pathway; Myometrial relaxation and contraction pathways; SIDS susceptibility pathways; Myometrial relaxation and contraction pathways; Myometrial relaxation and contraction pathways; TNF-alpha NF-kB signaling pathway; Disruption of postsynaptic signaling by CNV; Calcium …	A0A096NJN7; A0A0D9RZW1; A0A151N5B9; A0A1U7R3S5; A0A1V4K2Q7; A0A218V1P1; A0A226NB66; A0A226PGM1; A0A250XX17; A0A2J8PX25; A0A2J8XU01; A0A2K5DSP6; A0A2K5JL18; A0A2K5N1T7; A0A2K5RWK6; A0A2K6B6I0; A0A2K6EX53; A0A2K6PYW1; A0A2K6SKF4; A0A2U3VUW6; A0A2Y9E2S6; A0A2Y9I1X7; A0A2Y9J9E9; A0A2Y9PLZ7; A0A2Y9SCX5; A0A3L7HLS7; A0A3Q7NH49; A0A3Q7V799; A0A3Q7XBP0; A0A452G3B3; A0A452IM23; A0A452R6W8; A0A4D9EWX4; A0A…	LOC100770325; LOC101346170; LOC101868619; LOC111146124; LOC118901566; SSC4D; Ywhag; YWHAG	ENSABRG00000001641; ENSACCG00020004244; ENSACDG00005018189; ENSACOG00000016305; ENSANAG00000029722; ENSBGRG00000008359; ENSBIXG00000029374; ENSBIXG00005005698; ENSBMSG00010010240; ENSBMUG00000007630; ENSBTAG00000004077; ENSCABG00000001991; ENSCAFG00000053094; ENSCAFG00020013088; ENSCAFG00030008696; ENSCAFG00040007431; ENSCAFG00845004466; ENSCANG00000038389; ENSCATG00000038855; ENSCCAG00000034257;…	100174383; 100408839; 100464004; 100523057; 100653674; 100940414; 101005569; 101036879; 101140780; 101346170; 101364496; 101605835; 101673417; 101822872; 101931819; 101985939; 102182657; 102244681; 102281976; 102438996; 102499491; 102526770; 102575827; 102895426; 103246662; 103820074; 104681212; 105299698; 105492763; 105503266; 105593380; 105714889; 105807025; 105868392; 107322673; 107511797; 108…	Pf00244	signal transduction activity or receptor binding;enzyme regulator activity;cytoskeletal activity;other molecular function	other metabolic processes;transport;signal transduction;other biological processes	TP53 Regulates Metabolic Genes; Regulation of PLK1 Activity at G2/M Transition; Activation of BAD and translocation to mitochondria ; RHO GTPases activate PKNs; Chk1/Chk2(Cds1) mediated inactivation of Cyclin B:Cdk1 complex; Regulation of localization of FOXO transcription factors; Recruitment of mitotic centrosome proteins and complexes; Recruitment of NuMA to mitotic centrosomes; Loss of Nlp fr…	91	FALSE	High	Master Protein	NP_036611.2	14-3-3 protein gamma [Homo sapiens]	0.86	0.9	1.047	0.394878	0.425908	0.997483	8319.7	7151.2	7490.7	11.31	11.64	13.78	1	21	205	15	79	28.3	4.89	0	242.542	3989	7354.8	9232.5	8319.7	6379.6	7151.2	8053.5	6164	7490.7	8123.5	1562.4	5426.9	6920.1
cytosol;nucleus;other cell component	VEGFA-VEGFR2 signaling	hsa:27044; NP_055205.2; Q13122; Q7KZF4; Q96AG0	SND1	ENSG00000197157	27044	Pf00565, Pf00567	nucleic acid binding activity;other molecular function	RNA metabolism OR transcription;other metabolic processes;other biological processes	Signaling by BRAF and RAF1 fusions	2	FALSE	High	Master Protein	NP_055205.2	staphylococcal nuclease domain-containing protein 1 [Homo sapiens]	0.841	0.895	1.063	0.60531	0.6228	0.999467	18668.1	15707.3	16699.7	8.21	7.63	18.27	1	48	205	48	53	101.9	7.17	0	403.767	5432	16353.1	19109.5	18668.1	15707.3	15426.6	17703.8	13375.8	16699.7	19389.9	3474	11232.6	15527.7
other membranes;cytosol;other cytoplasmic organelle;other cell component	Cell cycle; IL-3 signaling pathway; Myometrial relaxation and contraction pathways; Hepatitis B infection; Calcium regulation in cardiac cells; Sudden infant death syndrome (SIDS) susceptibility pathways	A8K9K2; E1P616; hsa:7529; P31946; XP_016883528.1	YWHAB	ENSG00000166913	7529	Pf00244	enzyme regulator activity;other molecular function	transport;signal transduction;other biological processes	TP53 Regulates Metabolic Genes; Signaling by BRAF and RAF1 fusions; Signaling by moderate kinase activity BRAF mutants; Paradoxical activation of RAF signaling by kinase inactive BRAF; Signaling downstream of RAS mutants; Signaling by RAF1 mutants; MAP2K and MAPK activation; Signaling by high-kinase activity BRAF mutants; Translocation of SLC2A4 (GLUT4) to the plasma membrane; Regulation of local…	33	FALSE	High	Master Protein	XP_016883528.1	14-3-3 protein beta/alpha isoform X1 [Homo sapiens]	0.954	0.908	0.951	0.677644	0.797961	0.974596	4902.8	4677.5	4449.3	5.44	11.65	21.39	1	14	204	7	67	28.1	4.83	0	227.992	4544	5113.3	4902.8	4587.2	4677.5	3816.1	4731.3	3658.7	5602.8	4449.3	1086.3	2881.9	3815.5
other membranes;mitochondrion;other cell component	Amino acid metabolism; Metabolic reprogramming in colon cancer; NAD metabolism in oncogene-induced senescence and mitochondrial dysfunction-associated senescence; Glycolysis and gluconeogenesis; TCA cycle (aka Krebs or citric acid cycle)	A0A024R4K3; A8K414; B2RE78; B4DE44; E9PDB2; hsa:4191; NP_005909.2; O43682; P40926	MDH2	ENSG00000146701	4191	Pf00056, Pf02866	other molecular function	other metabolic processes	Gluconeogenesis; Citric acid cycle (TCA cycle)	7	FALSE	High	Master Protein	NP_005909.2	malate dehydrogenase, mitochondrial isoform 1 precursor [Homo sapiens]	1.067	1.036	0.971	0.488477	0.596184	0.97818	17529.3	18701.9	18163.9	4.45	14.84	14.47	1	23	203	23	72	35.5	8.68	0	281.426	5528	18771.8	17291.1	17529.3	18701.9	23665.3	18267.8	23129.3	18159.8	18163.9	3987.8	10163.7	14580.5
plasma membrane;other membranes;cytoskeleton;other cell component	Arrhythmogenic right ventricular cardiomyopathy; Lung fibrosis; Epithelial to mesenchymal transition in colorectal cancer	B2RTT2; D7RX09; hsa:1832; NP_004406.2; O75993; P15924; Q14189; Q9UHN4	DSP	ENSG00000096696	1832	Pf00681, Pf17902, Pf18373	cytoskeletal activity;other molecular function	cell adhesion;cell organization and biogenesis;protein metabolism;other metabolic processes;stress response;developmental processes;other biological processes	Neutrophil degranulation; Formation of the cornified envelope; RND3 GTPase cycle; RND1 GTPase cycle; Apoptotic cleavage of cell adhesion proteins	9	FALSE	High	Master Protein	NP_004406.2	desmoplakin isoform I [Homo sapiens]	0.851	1.096	1.288	0.999609	0.997434	0.999045	15280.2	13004.1	16746.5	20.83	78.11	44.41	1	114	203	114	40	331.6	6.81	0	551.614	3572	15280.2	13032.9	19576.2	36647.1	8465.8	13004.1	16746.5	10004.3	25405.6	3246	7660.8	16283.1
plasma membrane;other membranes;mitochondrion	Electron transport chain: OXPHOS system in mitochondria; Alzheimer's disease and miRNA effects; Synaptic vesicle pathway; Alzheimer's disease; Sudden infant death syndrome (SIDS) susceptibility pathways	D3DP59; hsa:291; NP_001142.2; P12235	SLC25A4	ENSG00000151729	291	Pf00153	transporter activity	cell organization and biogenesis;other metabolic processes;transport;other biological processes	Transport of nucleosides and free purine and pyrimidine bases across the plasma membrane; Mitochondrial protein import; Vpr-mediated induction of apoptosis by mitochondrial outer membrane permeabilization	8	FALSE	High	Master Protein	NP_001142.2	ADP/ATP translocase 1 [Homo sapiens]	1	0.757	0.757	0.804855	0.660361	0.339722	773.2	773.5	585.3	17.66	17.38	35.72	1	20	202	3	56	33	9.76	0	149.668	4160	777	773.2	560	773.5	956	681.5	395.2	824	585.3	165.1	454.5	465.8
non-structural extracellular;plasma membrane;other membranes;cytosol;cytoskeleton;mitochondrion;ER/Golgi;nucleus;other cell component	Apoptosis modulation and signaling; Parkin-ubiquitin proteasomal system pathway; Nuclear receptors meta-pathway; NRF2 pathway; MAPK signaling pathway; Apoptosis modulation by HSP70; VEGFA-VEGFR2 signaling; Measles virus infection	B4E3B6; hsa:3303; hsa:3304; NP_005336.3; P08107; P0DMV8; P19790; Q5JQI4; Q5SP17; Q9UQL9; Q9UQM0	HSPA1A	ENSG00000204389; ENSG00000215328; ENSG00000234475; ENSG00000235941; ENSG00000237724	3303; 3304	Pf00012	signal transduction activity or receptor binding;other molecular function	cell organization and biogenesis;RNA metabolism OR transcription;other metabolic processes;stress response;transport;other biological processes	AUF1 (hnRNP D0) binds and destabilizes mRNA; HSP90 chaperone cycle for steroid hormone receptors (SHR) in the presence of ligand; Regulation of HSF1-mediated heat shock response; Neutrophil degranulation; Attenuation phase; Viral RNP Complexes in the Host Cell Nucleus	15	FALSE	High	Master Protein	NP_005336.3	heat shock 70 kDa protein 1A [Homo sapiens]	1.207	1.183	0.98	0.388244	0.960867	0.519814	5512.1	6652.8	6520.3	2.98	16.38	20.45	1	35	201	15	62	70	5.66	0	349.497	4348	5796.7	5503	5512.1	7977.2	5764.2	6652.8	4502.7	6520.3	6652.4	1231.4	3234.7	4584.9
non-structural extracellular;other membranes;cytosol;ER/Golgi;other cytoplasmic organelle;other cell component		A0A2I3GNY5; hsa:2665; nle:100579667; NP_001485.2; O43928; P50395; Q5SX88; Q6IAT1; Q9UQM6	GDI2	ENSG00000057608; ENSNLEG00000035201	100579667; 2665	Pf00996	enzyme regulator activity;other molecular function	transport;signal transduction;other biological processes	RAB GEFs exchange GTP for GDP on RABs; Neutrophil degranulation	2	FALSE	High	Master Protein	NP_001485.2	rab GDP dissociation inhibitor beta isoform 1 [Homo sapiens]	0.887	0.869	0.98	0.505473	0.576848	0.990355	17484.1	15499.9	15192.8	9.36	18.55	25.63	1	32	200	22	75	50.6	6.47	0	343.9	4781	17484.1	18219.6	15177	15499.9	11082.1	15715.2	10565.1	17955.9	15192.8	3714.2	10709.5	12623.9
other membranes;cytosol;ER/Golgi;other cytoplasmic organelle;other cell component		A0A0P6IZP9; A0A1S3ARY2; A0A1S3FPM5; A0A250YC75; A0A286X8E8; A0A287CWG7; A0A2I2YRY8; A0A2I3MW09; A0A2J8N3Y0; A0A2K5CB22; A0A2K5LL82; A0A2K5PXG0; A0A2K6AA91; A0A2K6FBX5; A0A2K6T2U0; A0A2U3VR10; A0A2U3YXK7; A0A2U4BYS4; A0A2Y9D7Y0; A0A2Y9FLH9; A0A2Y9HXX9; A0A2Y9JL28; A0A2Y9Q1R6; A0A340XVG1; A0A341C1G1; A0A384AR04; A0A3L7IMK5; A0A3Q7NST1; A0A3Q7TWD2; A0A3Q7U6S3; A0A484GZX1; A0A4W2CDC6; A0A5E4BGH7; A0A…	LOC101345760; LOC111148163; RAB1; Rab1a; Rab1A; RAB1A	ENSAMEG00000026261; ENSANAG00000020929; ENSBGRG00000012081; ENSBIXG00000006496; ENSBIXG00005000282; ENSBMSG00010015536; ENSBTAG00000016720; ENSCAFG00020026971; ENSCAFG00030016473; ENSCAFG00040005347; ENSCATG00000030853; ENSCCAG00000021869; ENSCCNG00000010642; ENSCGRG00001012691; ENSCHIG00010005006; ENSCJAG00000046275; ENSCLAG00000014766; ENSCPOG00000015437; ENSCWAG00000016000; ENSDLEG00000013451;…	100339709; 100395022; 100447267; 100464445; 100667798; 100719957; 100752891; 100860796; 100949881; 100999260; 101036042; 101145750; 101315640; 101345760; 101380955; 101682931; 101712610; 101954898; 102118605; 102425494; 102536400; 102750111; 102829445; 102925231; 102983892; 102998109; 103072777; 103128709; 103748102; 105005350; 105306689; 105543537; 105576478; 105734402; 105806139; 105871537; 105…	Pf00071	other molecular function	cell adhesion;cell-cell signaling;cell organization and biogenesis;other metabolic processes;stress response;transport;signal transduction;other biological processes	RAB GEFs exchange GTP for GDP on RABs; COPII-mediated vesicle transport; COPI-dependent Golgi-to-ER retrograde traffic; RAB geranylgeranylation; COPI-mediated anterograde transport; Golgi Cisternae Pericentriolar Stack Reorganization; COPI-dependent Golgi-to-ER retrograde traffic; RAB GEFs exchange GTP for GDP on RABs; COPI-mediated anterograde transport; COPII-mediated vesicle transport; RAB ger…	24	FALSE	High	Master Protein	NP_004152.1	ras-related protein Rab-1A isoform 1 [Homo sapiens]	1.092	0.991	0.907	0.0574917	0.834716	0.11988	5251.2	5734.9	5201.4	5.76	6.31	2.99	1	16	197	6	77	22.7	6.21	0	238.212	4320	5260.7	5251.2	4748.1	5433.1	6158.5	5734.9	5059.8	5201.4	5371.2	1117.6	3086.7	3949.4
other membranes;cytosol;ER/Golgi;other cytoplasmic organelle;other cell component		A0A2J8QNE5; C9JRD1; F8WDL0; hsa:162; NP_001118.3; P78436; Q10567; Q20WL3; Q86X54	AP1B1	ENSG00000100280	162; 458967	Pf01602, Pf02883, Pf09066	other molecular function	cell organization and biogenesis;transport;developmental processes	MHC class II antigen presentation; Lysosome Vesicle Biogenesis; Golgi Associated Vesicle Biogenesis; Nef mediated downregulation of MHC class I complex cell surface expression	4	FALSE	High	Master Protein	NP_001118.3	AP-1 complex subunit beta-1 isoform a [Homo sapiens]	0.916	1.18	1.289	0.862849	0.985327	0.778938	7510.6	6878.9	8863.9	29.39	35.96	25.04	1	43	197	21	45	104.5	5.06	0	407.793	4603	7189	11846	7510.6	6878.9	5735.2	11137.4	7014.4	8863.9	11569.8	1527.2	6963.1	6247.2
plasma membrane;other membranes;mitochondrion;ER/Golgi;other cytoplasmic organelle	Fatty acid beta-oxidation; Fatty acid biosynthesis; Mitochondrial long chain fatty acid beta-oxidation; PPAR signaling pathway; Ferroptosis; Thermogenesis; Cholesterol metabolism with Bloch and Kandutsch-Russell pathways; Omega-3 / omega-6 fatty acid synthesis; Omega-9 fatty acid synthesis; Fatty acid transporters	B7Z452; D3DP57; hsa:2180; P33121; P41215; Q8N8V7; Q8TA99; XP_016863376.1	ACSL1	ENSG00000151726	2180	Pf00501, Pf13193	other molecular function	other metabolic processes;transport;signal transduction;other biological processes	PPARA activates gene expression; Synthesis of very long-chain fatty acyl-CoAs; alpha-linolenic acid (ALA) metabolism; Linoleic acid (LA) metabolism	14	FALSE	High	Master Protein	XP_016863376.1	long-chain-fatty-acid--CoA ligase 1 isoform X1 [Homo sapiens]	2.639	1.623	0.615	0.624156	0.995187	0.677234	9649.4	25460	15662.2	70.04	44.49	91.6	1	35	197	32	54	77.9	7.15	0	332.874	4526	9649.4	9623	29261.8	16234	40347.3	25460	42100.8	4915.1	15662.2	2049.9	5656.4	24339.3
plasma membrane;other membranes;other cell component	EGF/EGFR signaling pathway	A0A061HW92; A0A096P3X4; A0A0D9R1R5; A0A0P6JDY3; A0A140VJE8; A0A1U8C2U8; A0A2J8LJD4; A0A2K5JCZ2; A0A2K5LRX6; A0A2K5V588; A0A2K6DW51; A0A2K6KX24; A0A2K6P5Q2; A0A2R9AN06; A0A2U3WYS6; A0A2Y9EMY3; A0A2Y9JVQ6; A0A2Y9RP61; A0A337SAV0; A0A384CFL2; A0A3Q7MJW5; A0A3Q7S156; A0A3Q7WK66; A0A485NDI5; A0A5E4AR88; A0A667IPA2; A0A6D2WMP4; A0A6I9IS00; A0A6I9M2Y9; A0A6I9ZYC4; A0A6J2FL26; A0A6J3I2J0; A0A6P4U5Y2; A0A…	Ap2b1; AP2B1; LOC101351101; LOC111151383	ENSBMSG00010014021; ENSCAFG00000018246; ENSCAFG00030019436; ENSCAFG00040005203; ENSCAFG00845009662; ENSCANG00000036768; ENSCATG00000031381; ENSCGRG00001020053; ENSCJAG00000014853; ENSCSAG00000006260; ENSEASG00005011219; ENSECAG00000009033; ENSFCAG00000010390; ENSLAFG00000015777; ENSLCNG00005017201; ENSMFAG00000032866; ENSMICG00000017045; ENSMMMG00000018789; ENSMMSG00000012554; ENSMNEG00000042752;…	100429215; 100671481; 100750609; 100970095; 101378810; 101670408; 101833520; 101926562; 101963497; 102521438; 102530436; 102912104; 102961642; 102978548; 103242741; 103667291; 103746052; 104679581; 105485130; 105518745; 105589342; 105883206; 106980428; 107150332; 108541450; 109251948; 140670; 163; 454587; 480605	Pf01602, Pf02883, Pf09066	other molecular function	cell-cell signaling;cell organization and biogenesis;transport;developmental processes		1	FALSE	High	Master Protein	NP_001025177.1	AP-2 complex subunit beta isoform a [Homo sapiens]	0.966	0.974	1.008	0.934155	0.859605	0.982898	5308.8	5128	5170.1	3.72	8.57	6.7	1	44	196	22	49	105.6	5.34	0	388.175	3864	4980.5	5308.8	5322	4979.2	5832	5128	5170.1	5772.7	5133	1058	3120.5	4426.7
plasma membrane;other membranes;other cytoplasmic organelle;other cell component		A5PKW3; hsa:4360; NP_002429.1; P22897; Q5VSJ2; Q5VSK2	MRC1	ENSG00000260314	4360	Pf00040, Pf00059, Pf00652	other molecular function	stress response;transport;other biological processes	Cross-presentation of soluble exogenous antigens (endosomes); Modulation by Mtb of host immune system	2	FALSE	High	Master Protein	NP_002429.1	macrophage mannose receptor 1 precursor [Homo sapiens]	0.981	1.569	1.599	0.992834	0.932625	0.886596	20337.8	19957	31909.2	78.89	86.66	65.75	1	60	196	60	43	165.9	6.54	0	451.034	4284	20337.8	54017.3	11280.2	19957	8887.5	55536.9	13507.4	31909.2	58996	4320.5	31751.5	9382.6
plasma membrane;nucleus;other cell component	Pathogenic Escherichia coli infection; VEGFA-VEGFR2 signaling	hsa:4691; NP_005372.2; P19338; Q53SK1; Q8NB06; Q9UCF0; Q9UDG1	NCL	ENSG00000115053	4691	Pf00076	nucleic acid binding activity;other molecular function	developmental processes;other biological processes	Major pathway of rRNA processing in the nucleolus and cytosol	3	FALSE	High	Master Protein	NP_005372.2	nucleolin [Homo sapiens]	0.92	0.862	0.938	0.927394	0.805679	0.962089	36398	33477.7	31385.8	18.17	9.44	34.74	1	33	196	33	43	76.6	4.7	0	249.407	3758	40778.5	36398	28207.2	33477.7	34720.5	28917.3	21139.1	43312	31385.8	8662.8	21394.8	23462.1
cytosol;translational apparatus;nucleus;other cell component	Cytoplasmic ribosomal proteins	B2R4F4; B4DW28; hsa:6224; NP_001014.1; P17075; P60866; Q5M8S9	RPS20	ENSG00000008988	6224	Pf00338	enzyme regulator activity;other molecular function	protein metabolism;other metabolic processes;other biological processes	Regulation of expression of SLITs and ROBOs; L13a-mediated translational silencing of Ceruloplasmin expression; Translation initiation complex formation; Formation of a pool of free 40S subunits; Formation of the ternary complex, and subsequently, the 43S complex; Ribosomal scanning and start codon recognition; GTP hydrolysis and joining of the 60S ribosomal subunit; Major pathway of rRNA process…	19	FALSE	High	Master Protein	NP_001014.1	40S ribosomal protein S20 isoform 2 [Homo sapiens]	0.899	0.837	0.931	0.81067	0.363291	0.686752	3282.7	2951.5	2747.7	15.72	10.33	11.35	1	8	195	8	57	13.4	9.94	0	43.951	2960	2589.1	3544.1	3282.7	2604	3204.9	2951.5	2333.7	2747.7	2923.4	550	2083.2	2730.5
non-structural extracellular;ER/Golgi;other cell component	VEGFA-VEGFR2 signaling	A0A384P5T6; A8C1Z0; B7Z909; hsa:10525; NP_006380.1; Q2I204; Q53H25; Q9Y4L1	HYOU1	ENSG00000149428; ENSG00000280682	10525	Pf00012	other molecular function	stress response;transport;other biological processes	XBP1(S) activates chaperone genes; Scavenging by Class F Receptors	3	FALSE	High	Master Protein	NP_006380.1	hypoxia up-regulated protein 1 precursor [Homo sapiens]	0.891	0.787	0.884	0.955716	0.999496	0.946277	124.6	110.9	98.1	60.89	59.82	91.69	1	47	195	1	53	111.3	5.22	0	411.313	4820	232.1	124.6	63.6	273.2	100.9	110.9	54.3	327.3	98.1	49.3	73.2	52.9
	VEGFA-VEGFR2 signaling	A0A494C039; XP_016872584.1	HYOU1	ENSG00000149428	10525	Pf00012	other molecular function	other biological processes		1	FALSE	High	Master Protein	XP_016872584.1	hypoxia up-regulated protein 1 isoform X1 [Homo sapiens]	1.409	1.142	0.81	0.952608	0.982045	0.992563	51	71.8	58.2	56.94	58.29	83.34	1	47	195	1	53	111.3	5.22	0	406.384	4794	106.2	51	36.6	126.5	36.1	71.8	29	159.6	58.2	22.6	30	30.4
nucleus	mRNA processing	hsa:10594; NP_006436.3; O14547; O75965; Q6P2Q9	PRPF8	ENSG00000174231; ENSG00000274442	10594	Pf01398, Pf08082, Pf08083, Pf08084, Pf10596, Pf10597, Pf10598, Pf12134	nucleic acid binding activity;other molecular function	cell organization and biogenesis;RNA metabolism OR transcription;other metabolic processes;other biological processes	mRNA Splicing - Major Pathway; mRNA Splicing - Minor Pathway	3	FALSE	High	Master Protein	NP_006436.3	pre-mRNA-processing-splicing factor 8 [Homo sapiens]	1.029	1.055	1.025	0.746396	0.493873	0.893675	12526.8	12890.3	13212.4	5.7	16.63	22.5	1	90	195	90	45	273.4	8.84	0	570.899	4375	12526.8	12159.3	13561.5	12890.3	16855.8	12681.6	19024.7	13212.4	13069.5	2661.1	7147.3	11280.2
		XP_005264575.1								0	FALSE	High	Master Protein	XP_005264575.1	spectrin beta chain, non-erythrocytic 1 isoform X2 [Homo sapiens]	1.089	0.94	0.863	0.974181	0.905239	0.976014	5564.6	6061.1	5233.4	21.27	27.13	37.98	1	84	193	82	42	272.7	5.64	0	434.931	3729	7375.5	4933.9	5564.6	7065.3	6061.1	4021.7	3613.7	7791.4	5233.4	1566.8	2900.2	4628.5
non-structural extracellular;plasma membrane;other membranes;cytosol;other cell component	Apoptosis-related network due to altered Notch3 in ovarian cancer; Interactions between LOXL4 and oxidative stress pathway; Prostaglandin synthesis and regulation	D3DNW7; hsa:308; NP_001145.1; P08758; Q6FHB3; Q6FI16; Q8WV69; Q9UDH9	ANXA5	ENSG00000164111	308	Pf00191	enzyme regulator activity;other molecular function	stress response;signal transduction;other biological processes	Platelet degranulation	4	FALSE	High	Master Protein	NP_001145.1	annexin A5 [Homo sapiens]	0.916	0.923	1.007	0.632582	0.77558	0.965183	39731.1	36406.8	36658.2	14.72	29.02	29.21	1	26	192	25	77	35.9	5.05	0	274.068	4474	43082.4	39731.1	32083.3	36406.8	21076.3	37528.2	22562.7	41396	36658.2	9152.2	23354	26686.2
other membranes;mitochondrion;other cytoplasmic organelle;other cell component	Calcium regulation in cardiac cells; Prostaglandin synthesis and regulation	B7Z8A7; D3DQH4; E9PGK1; hsa:309; NP_001146.2; P08133; Q6ZT79	ANXA6	ENSG00000197043	309	Pf00191	transporter activity;cytoskeletal activity;other molecular function	cell organization and biogenesis;stress response;transport;developmental processes;signal transduction;other biological processes	Smooth Muscle Contraction	3	FALSE	High	Master Protein	NP_001146.2	annexin A6 isoform 1 [Homo sapiens]	0.978	0.979	1.002	0.894974	0.939934	0.992626	20109.3	19658	19690	18.27	13.85	12.03	1	46	191	46	73	75.8	5.6	0	357.618	3710	18723	20109.3	26167	18089.2	23584.1	19658	23529.4	19690	18863.8	3977.4	11820.3	21765.2
non-structural extracellular;plasma membrane;other membranes;cytosol;cytoskeleton;other cell component	Integrin-mediated cell adhesion; Primary focal segmental glomerulosclerosis (FSGS); Focal adhesion; VEGFA-VEGFR2 signaling; MFAP5 effect on permeability and motility of endothelial cells via cytoskeleton rearrangement; Melanoma; Regulation of actin cytoskeleton	hsa:7414; NP_054706.1; P18206; Q16450; Q5SWX2; Q7Z3B8; Q8IXU7	VCL	ENSG00000035403	7414	Pf01044	cytoskeletal activity;other molecular function	cell adhesion;cell organization and biogenesis;developmental processes;other biological processes	Neutrophil degranulation; Platelet degranulation ; Signaling by BRAF and RAF1 fusions; Signaling by ALK fusions and activated point mutants; Smooth Muscle Contraction; Signaling by moderate kinase activity BRAF mutants; Paradoxical activation of RAF signaling by kinase inactive BRAF; Signaling downstream of RAS mutants; Signaling by RAF1 mutants; MAP2K and MAPK activation; Signaling by high-kinas…	18	FALSE	High	Master Protein	NP_054706.1	vinculin isoform meta-VCL [Homo sapiens]	0.884	0.902	1.019	0.698804	0.807282	0.97893	19420.1	17175.6	17508.6	12.55	14.89	26.54	1	68	191	68	60	123.7	5.66	0	477.044	3754	20031.4	19420.1	15759.6	17786.1	13360.6	17175.6	12168.8	21093.6	17508.6	4255.4	11415.2	13108.5
plasma membrane;other membranes;cytosol;other cell component	Cell cycle; Myometrial relaxation and contraction pathways; Calcium regulation in cardiac cells; Sudden infant death syndrome (SIDS) susceptibility pathways; Calcium regulation in cardiac cells	A0A024R1K7; A0A096NGH7; A0A0D9R827; A0A2J8QP57; A0A2J8UVJ2; A0A2K5NS78; A0A2K6DAH1; A0A663DEH6; A0A6D2WXW5; A0A8C9GX88; A0A8D2FIA4; A9CB38; B0KWS1; caty:105575761; cjc:100402417; cjc:100408839; F6RIX6; G1QXX5; G3QTE1; ggo:101136746; H2P453; H2QLJ0; hsa:7533; mcc:717016; nle:100592606; NP_003396.1; panu:100126764; pon:100434385; ptr:458778; Q04917	DEPDC5; LOC113219724; YWHAH	ENSCATG00000042690; ENSCJAG00000055488; ENSCSAG00000008504; ENSG00000128245; ENSGGOG00000006088; ENSMMUG00000021727; ENSMNEG00000039733; ENSNLEG00000004782; ENSPANG00000041028; ENSPPYG00000011743; ENSPTEG00000013703; ENSPTEG00000018374; ENSPTRG00000014281; ENSPTRG00000046963; ENSTGEG00000016407	100126764; 100402417; 100434385; 100592606; 101136746; 103223201; 105487193; 105575761; 458778; 717016; 7533	Pf00244	signal transduction activity or receptor binding;cytoskeletal activity;other molecular function	other metabolic processes;transport;signal transduction;other biological processes	Translocation of SLC2A4 (GLUT4) to the plasma membrane; TP53 Regulates Metabolic Genes; Chk1/Chk2(Cds1) mediated inactivation of Cyclin B:Cdk1 complex; RHO GTPases activate PKNs; SARS-CoV-1 targets host intracellular signalling and regulatory pathways; SARS-CoV-2 targets host intracellular signalling and regulatory pathways; Activation of BAD and translocation to mitochondria	12	FALSE	High	Master Protein	NP_003396.1	14-3-3 protein eta [Homo sapiens]	0.88	0.994	1.13	0.638063	0.60496	0.9981	6067.9	5341.3	6034	17.52	18.89	22.93	1	17	191	13	67	28.2	4.84	0	200.766	3710	5667.9	7815.6	6067.9	5341.3	4677.2	6745.1	4132.3	6034	6563.5	1204.1	4594	5047.2
mitochondrion;ER/Golgi;other cell component	VEGFA-VEGFR2 signaling; Amino acid metabolism; Metabolic reprogramming in colon cancer; 22q11.2 copy number variation syndrome; Amino acid metabolism pathway excerpt: histidine catabolism extension	B3KV55; B4DGN5; E9KL48; hsa:2746; NP_005262.1; P00367; Q5TBU3	GLUD1	ENSG00000148672	2746	Pf00208, Pf02812	other molecular function	other metabolic processes;other biological processes	Transcriptional activation of mitochondrial biogenesis; Glutamate and glutamine metabolism	7	FALSE	High	Master Protein	NP_005262.1	glutamate dehydrogenase 1, mitochondrial isoform a precursor [Homo sapiens]	1.061	1.016	0.958	0.604952	0.719857	0.97763	16543.4	17557.3	16815.7	5.12	7.75	10.52	1	33	190	33	60	61.4	7.8	0	304.36	4470	17936	16543.4	16346	17033.3	19682	17557.3	20055.2	16779.5	16815.7	3810.2	9724.2	13596.3
cytosol;cytoskeleton;nucleus;other cell component	Physico-chemical features and toxicity-associated pathways	A0A024RAI1; A0A091CVZ1; A0A096NFB8; A0A0B8RZS4; A0A1S2ZP18; A0A250YHX0; A0A2J8QWS1; A0A2J8T239; A0A2K5DVF5; A0A2K5K9G8; A0A2K5M7U9; A0A2K5R810; A0A2K5YMD5; A0A2K6AU69; A0A2K6GDX2; A0A2K6Q2E2; A0A2R9C4Y1; A0A2U3WQ14; A0A2U3YFR7; A0A2U4B2P3; A0A2Y9DIA3; A0A2Y9HIX3; A0A2Y9IT77; A0A2Y9PM82; A0A2Y9RZT6; A0A340XX68; A0A341AM84; A0A3Q0D7D7; A0A3Q7MXG4; A0A3Q7T381; A0A3Q7XHP0; A0A452SBQ5; A0A480PVS8; A0A…	Actr3; ACTR3; LOC101343767; LOC103069126; LOC104998468; LOC111142734	ENSANAG00000030124; ENSBGRG00000003534; ENSBIXG00000027322; ENSBMSG00010000443; ENSBTAG00000003401; ENSCAFG00000004985; ENSCAFG00020015635; ENSCAFG00030018191; ENSCAFG00845006622; ENSCANG00000042508; ENSCATG00000034264; ENSCCAG00000029825; ENSCHIG00010000093; ENSCJAG00000014091; ENSCLAG00000005698; ENSCWAG00000020907; ENSDLEG00000016689; ENSFCAG00000013525; ENSG00000115091; ENSGGOG00000011346; EN…	100008790; 100173023; 100396552; 10096; 100991091; 101002644; 101144040; 101331312; 101343767; 101367986; 101677743; 101957941; 102029596; 102176276; 102536520; 102750652; 102883423; 103069126; 103112807; 104654391; 104849682; 104998468; 105288356; 105492525; 105590323; 105728157; 105815379; 105857249; 107516501; 108309620; 108634517; 109568436; 281597; 709836	Pf00022	cytoskeletal activity;other molecular function	cell cycle OR cell proliferation;cell organization and biogenesis;stress response;other biological processes	Regulation of actin dynamics for phagocytic cup formation; RHO GTPases Activate WASPs and WAVEs; Clathrin-mediated endocytosis; EPHB-mediated forward signaling; Regulation of actin dynamics for phagocytic cup formation; FCGR3A-mediated phagocytosis; RHO GTPases Activate WASPs and WAVEs; Clathrin-mediated endocytosis; EPHB-mediated forward signaling	10	FALSE	High	Master Protein	NP_005712.1	actin-related protein 3 isoform 1 [Homo sapiens]	0.826	0.913	1.104	0.212977	0.499941	0.755674	20245.2	16731.6	18480	6.08	9.13	9.6	1	26	189	23	63	47.3	5.88	0	247.144	3847	18304.3	20245.2	20486.4	16019.8	16731.6	19035.4	16281.2	19722.5	18480	3888.5	11900.2	17040.1
non-structural extracellular;other membranes;cytosol;ER/Golgi;other cell component		hsa:1314; NP_004362.2; P53621; Q5T201; Q8IXZ9	COPA	ENSG00000122218	1314	Pf00400, Pf04053, Pf06957, Pf12894	signal transduction activity or receptor binding;other molecular function	transport;signal transduction	COPI-mediated anterograde transport; COPI-dependent Golgi-to-ER retrograde traffic	2	FALSE	High	Master Protein	NP_004362.2	coatomer subunit alpha isoform 2 [Homo sapiens]	0.848	0.914	1.078	0.591744	0.959522	0.746809	22527.6	19099.6	20596.5	11.45	10.54	8.82	1	61	188	61	54	138.3	7.66	0	406.077	3880	18418.9	22718.1	22527.6	17569.7	19099.6	21626.2	22557.1	18910.7	20596.5	3912.8	13353.7	18738
other cell component	Calcium regulation in cardiac cells	A0A2I3HDF7; A0A2I3RTV6; A0A2J8P925; A0A2J8TGW6; A0A2J8TH72; A0A2K5I7R8; A0A2K6M2Y1; A0A2K6P007; A0A6D2W8U6; A0A8C9GGU8; H2PAP6; NP_001159897.1	GNAI2	ENSCANG00000029469; ENSNLEG00000006962; ENSPPYG00000013851; ENSPTEG00000002218; ENSPTRG00000014951; ENSRBIG00000038900; ENSRROG00000029350	105509681	Pf00503	other molecular function	signal transduction		1	FALSE	High	Master Protein	NP_001159897.1	guanine nucleotide-binding protein G(i) subunit alpha-2 isoform 2 [Homo sapiens]	0.978	0.944	0.966	0.962782	0.889752	0.756889	9092.4	8889.7	8587.2	12.42	17.61	25.3	1	22	187	16	70	36.4	5.59	0	283.097	5766	7282.5	9128.6	9092.4	6543.1	8889.7	9176.2	11905.7	7365.7	8587.2	1547.1	5365.8	7562.9
plasma membrane;other membranes;cytosol;cytoskeleton;nucleus;other cytoplasmic organelle;other cell component	Pathogenic Escherichia coli infection	A0A024R457; A0A096NGP3; A0A0D9R9A4; A0A1D5RJ31; A0A1U7USZ7; A0A2I2ZVL5; A0A2J8NGQ5; A0A2J8TTY2; A0A2K5CMY6; A0A2K5HCT7; A0A2K5SCP3; A0A2K5UPF1; A0A2K6CI12; A0A2K6LI82; A0A2K6NYH1; A0A2K6UIM5; A0A2R9BBC8; A0A2U3W408; A0A2U4BN31; A0A2Y9IAC4; A0A2Y9IZE5; A0A2Y9MWG4; A0A340WPP1; A0A341CW19; A0A384C2P6; A0A3Q7QP91; A0A3Q7V6M6; A0A5E4AXM3; A0A5F7ZP05; A0A5F9CUC6; A0A671EXJ7; A0A673TGR9; A0A6D2Y3C8; A0A…	Arpc2; ARPC2; LOC111144070	ENSAMEG00000003197; ENSANAG00000022998; ENSBMSG00010004320; ENSCAFG00000014618; ENSCAFG00020027106; ENSCAFG00040023014; ENSCAFG00845026524; ENSCANG00000007822; ENSCCAG00000036905; ENSCLAG00000008305; ENSCSAG00000008943; ENSDLEG00000011925; ENSG00000163466; ENSGGOG00000008425; ENSMFAG00000030106; ENSMICG00000006821; ENSMMMG00000018188; ENSMMUG00000022808; ENSMNEG00000035269; ENSMPUG00000016512; EN…	100173646; 100349913; 100386903; 100981873; 101019552; 101035752; 10109; 101123806; 101317956; 101369225; 101581977; 101680306; 101957062; 102014864; 102142497; 103089758; 103217860; 103276281; 103662770; 104660013; 105291072; 105481206; 105504736; 105857684; 107138688; 107516729; 108309049; 108541844; 109380595; 459938; 700536	Pf04045	cytoskeletal activity	cell organization and biogenesis;other biological processes	Regulation of actin dynamics for phagocytic cup formation; FCGR3A-mediated phagocytosis; RHO GTPases Activate WASPs and WAVEs; Clathrin-mediated endocytosis; EPHB-mediated forward signaling	6	FALSE	High	Master Protein	NP_690601.1	actin-related protein 2/3 complex subunit 2 [Homo sapiens]	0.776	0.875	1.128	0.0137228	0.14981	0.197641	18163.4	14096.7	15900.9	5.88	6.06	4.99	1	25	187	25	80	34.3	7.36	0	277.428	3655	16490.8	18163.4	18396.9	14038.7	14096.7	15596.8	15208.2	15900.9	16798	3503.2	10676.5	15302.2
plasma membrane;other membranes;cytosol;cytoskeleton;nucleus;other cell component	Brain-derived neurotrophic factor (BDNF) signaling pathway; VEGFA-VEGFR2 signaling; EGF/EGFR signaling pathway; Envelope proteins and their potential roles in EDMD physiopathology; 7q11.23 copy number variation syndrome; Neuroinflammation and glutamatergic signaling; CCL18 signaling pathway; Regulation of actin cytoskeleton; G13 signaling pathway	B3KUQ1; hsa:1072; NP_005498.1; P23528; Q53Y87; Q9UCA2	CFL1	ENSG00000172757	1072	Pf00241	cytoskeletal activity	cell cycle OR cell proliferation;cell organization and biogenesis;signal transduction;other biological processes	Platelet degranulation ; Regulation of actin dynamics for phagocytic cup formation; Gene and protein expression by JAK-STAT signaling after Interleukin-12 stimulation; EPHB-mediated forward signaling; Sema3A PAK dependent Axon repulsion; RHO GTPases Activate ROCKs	15	FALSE	High	Master Protein	NP_005498.1	cofilin-1 [Homo sapiens]	0.857	0.856	0.999	0.613113	0.481552	0.967829	19103.5	16363.7	16346.9	7.55	6.13	23.74	1	14	186	10	78	18.5	8.09	0	174.014	3284	19103.5	20338.3	17480.2	16098.1	16363.7	18001.5	12819.4	20696.3	16346.9	4058.3	11954.9	14539.7
cytosol;cytoskeleton;other cell component	Striated muscle contraction pathway; Striated muscle contraction	A0A2I2Z1M4; A0A2J8LU66; A0A2K5PMW1; A0A2K6Q9U1; A0A2R9BZ22; A0A2U3W8N8; A0A2Y9ENE7; A0A2Y9GIQ8; A0A2Y9J1F6; A0A2Y9M4L0; A0A337SHF2; A0A340XPV6; A0A3Q7Q4K1; A0A3Q7X0Q1; A0A452E0A4; A0A452RRI3; A0A5E4BU29; A0A673TKQ4; A0A6J0YK18; A0A6J1XNK3; A0A6J2C904; A0A6J3H3P2; A0A6J3R5E8; A0A6P5C1Y9; A0A6P7E2M7; A0A8B8RVF1; A0A8B8WW90; A0A8C0K9N5; A0A8C0RR32; A0A8C4KWE1; A0A8C6AQL8; A0A8C6DM05; A0A8C9B613; A0A…	HEL-S-108; LOC111143852; TPM4	ENSAMEG00000009836; ENSBMSG00010006457; ENSBTAG00000004553; ENSCAFG00020009686; ENSCAFG00030022182; ENSCAFG00040018827; ENSCCAG00000020079; ENSCHIG00000009601; ENSEASG00005000156; ENSECAG00000022254; ENSFCAG00000008999; ENSG00000167460; ENSGGOG00000014510; ENSMFAG00000042469; ENSMMNG00015003742; ENSMMSG00000013969; ENSMMUG00000015783; ENSMPUG00000016054; ENSPANG00000008105; ENSPCTG00005007197; EN…	100993094; 101013573; 101129425; 101381281; 101688400; 101866884; 102180482; 102992634; 103089632; 104661006; 108284460; 109561470; 397608; 535277; 609879; 7171; 719428	Pf00261	cytoskeletal activity;other molecular function	cell organization and biogenesis;other biological processes	RHOV GTPase cycle; Signaling by ALK fusions and activated point mutants; Smooth Muscle Contraction; Striated Muscle Contraction; Striated Muscle Contraction; Smooth Muscle Contraction; RHOV GTPase cycle	9	FALSE	High	Master Protein	NP_003281.1	tropomyosin alpha-4 chain isoform Tpm4.2cy [Homo sapiens]	0.762	0.827	1.085	0.245677	0.197619	0.983453	7243.1	5518.7	5989.1	10.33	14.63	13.24	1	26	186	7	76	28.5	4.69	0	192.327	1858	6226.4	7633.9	7243.1	5176	5518.7	6794.6	4863.7	5989.1	6304.6	1322.7	4487.2	6024.7
nucleus;other cell component		A0A5F8A4A2; NP_001372580.1	HNRNPL	ENSMMUG00000004877	694448	Pf00076, Pf11835, Pf13893	nucleic acid binding activity	RNA metabolism OR transcription;other metabolic processes;other biological processes		0	FALSE	High	Master Protein	NP_001372580.1	heterogeneous nuclear ribonucleoprotein L isoform c [Homo sapiens]	1.068	1.135	1.062	0.353629	0.398659	0.994003	9359.2	9999.8	10624.3	4.17	16.48	13.66	1	24	186	23	53	68	8.43	0	293.742	5719	9359.2	8728.6	9419.1	9999.8	12789	9496.7	12074.8	10624.3	9171.8	1988.2	5130.7	7834.6
plasma membrane;other membranes;cytosol;cytoskeleton;other cytoplasmic organelle;other cell component	16p11.2 proximal deletion syndrome	B2RBL1; hsa:11151; P31146; Q2YD73; XP_011544016.1	CORO1A	ENSG00000102879	11151	Pf00400, Pf08953, Pf08954, Pf16300	cytoskeletal activity;other molecular function	cell adhesion;cell cycle OR cell proliferation;cell organization and biogenesis;stress response;transport;signal transduction;other biological processes	Prevention of phagosomal-lysosomal fusion	2	FALSE	High	Master Protein	XP_011544016.1	coronin-1A isoform X2 [Homo sapiens]	0.937	0.894	0.955	0.634238	0.605078	0.998524	21773.5	20392.6	19471.8	7.6	15.86	8.7	1	31	186	29	54	51	6.68	0	297.417	3450	20225.6	21773.5	23542.7	16820.5	23190.8	20392.6	21826.1	19471.8	18447.9	4296.6	12798.5	19582.4
nucleus;other cell component		A0A024QZ98; hsa:144983; NP_001011725.1; Q32P51; Q5TBS2	HNRNPA1L2; RP11-78J21.1	ENSG00000139675	144983	Pf00076, Pf11627	nucleic acid binding activity	RNA metabolism OR transcription;other metabolic processes;transport		0	FALSE	High	Master Protein	NP_001011725.1	heterogeneous nuclear ribonucleoprotein A1-like 2 [Homo sapiens]	0.974	0.86	0.883	0.580083	0.949387	0.421393	130.2	126.7	111.9	4.72	36.4	15.27	1	16	185	1	46	34.2	9	0	156.873	2159	130.2	130.2	119.8	123.4	224.9	126.7	111.9	142.1	108.6	27.7	76.5	99.7
plasma membrane;other membranes;cytosol;ER/Golgi;other cell component	Alzheimer's disease and miRNA effects; Arrhythmogenic right ventricular cardiomyopathy; Endothelin pathways; Myometrial relaxation and contraction pathways; Alzheimer's disease; Calcium regulation in cardiac cells	A6NDN7; B4DF05; hsa:488; NP_733765.1; P16614; P16615; Q86VJ2	ATP2A2	ENSG00000174437	488	Pf00122, Pf00689, Pf00690, Pf08282, Pf13246	transporter activity;other molecular function	cell adhesion;cell organization and biogenesis;other metabolic processes;stress response;transport;signal transduction;other biological processes	Ion homeostasis; Ion transport by P-type ATPases; Pre-NOTCH Processing in Golgi; Reduction of cytosolic Ca++ levels	10	FALSE	High	Master Protein	NP_733765.1	sarcoplasmic/endoplasmic reticulum calcium ATPase 2 isoform b [Homo sapiens]	0.916	1.134	1.238	0.987109	0.686292	0.599412	11075.6	10144	12560.7	11.42	14.14	29.59	1	45	185	36	51	114.7	5.34	0	402.962	4632	9954.6	11075.6	12501.4	10144	12702.4	9924.9	17324.3	9604.2	12560.7	2114.7	6510.3	10398.4
plasma membrane;other membranes;other cytoplasmic organelle	Insulin signaling	A0A024R571; NP_001269374.1	EHD1	ENSG00000110047	10938	Pf00350, Pf12763, Pf16880, Pf18150	other molecular function	cell organization and biogenesis;transport		1	FALSE	High	Master Protein	NP_001269374.1	EH domain-containing protein 1 isoform 2 [Homo sapiens]	1.386	1.073	0.774	0.62387	0.999735	0.611536	6059.7	8399	6501.3	42.23	23.72	56.14	1	26	184	23	64	61.9	6.71	0	361.631	4889	4607.8	6059.7	10285.5	7884	11988	8399	11758.4	3671	6501.3	978.9	3561.9	8555.2
non-structural extracellular;cytoskeleton;other cell component	Leukocyte-intrinsic Hippo pathway functions	A0A2J8QD00; hsa:83706; NP_001369291.1; Q86UX7; Q8IUA1; Q8N207; Q9BT48	FERMT3	ENSG00000149781	83706	Pf00169, Pf00373, Pf18124	signal transduction activity or receptor binding;other molecular function	cell adhesion;cell organization and biogenesis;signal transduction;other biological processes	Platelet degranulation	2	FALSE	High	Master Protein	NP_001369291.1	fermitin family homolog 3 long isoform [Homo sapiens]	0.859	0.939	1.093	0.386122	0.999999	0.386761	21710.6	18646.5	20376.7	15.07	7.58	23.19	1	35	183	35	61	75.9	6.98	0	311.826	4359	19876.9	21710.6	26501.4	17377.9	20214.6	18646.5	29011.3	19334.9	20376.7	4222.5	12761.5	22043.3
non-structural extracellular;cytosol;other cell component	Cori cycle; Metabolic reprogramming in colon cancer; Glycolysis and gluconeogenesis	hsa:5223; NP_002620.1; P18669; Q9BWC0	PGAM1	ENSG00000171314	5223	Pf00300	other molecular function	other metabolic processes;other biological processes	Glycolysis; Neutrophil degranulation; Gluconeogenesis	6	FALSE	High	Master Protein	NP_002620.1	phosphoglycerate mutase 1 isoform 1 [Homo sapiens]	0.893	0.942	1.054	0.643109	0.320408	0.794718	7813.8	6980.5	7358.9	6.86	9.44	23.58	1	17	182	17	76	28.8	7.18	0	275.01	4456	7813.8	8465.7	7391.5	7641.3	6322.9	6980.5	4738.3	7358.9	7435.4	1659.9	4976.2	6148.1
other membranes;mitochondrion	Fatty acid beta-oxidation; Mitochondrial long chain fatty acid beta-oxidation; Valproic acid pathway; Sudden infant death syndrome (SIDS) susceptibility pathways	B2R7L4; B4DYP2; E9KL44; hsa:3030; NP_000173.2; P40939; Q16679; Q53T69; Q53TA2; Q96GT7; Q9UQC5	HADHA	ENSG00000084754	3030	Pf00378, Pf00725, Pf02737	other molecular function	other metabolic processes;other biological processes	Acyl chain remodeling of CL; mitochondrial fatty acid beta-oxidation of unsaturated fatty acids; Beta oxidation of decanoyl-CoA to octanoyl-CoA-CoA; Beta oxidation of octanoyl-CoA to hexanoyl-CoA; Beta oxidation of hexanoyl-CoA to butanoyl-CoA; Beta oxidation of myristoyl-CoA to lauroyl-CoA; Beta oxidation of lauroyl-CoA to decanoyl-CoA-CoA; Beta oxidation of palmitoyl-CoA to myristoyl-CoA	12	FALSE	High	Master Protein	NP_000173.2	trifunctional enzyme subunit alpha, mitochondrial precursor [Homo sapiens]	1.131	1.308	1.156	0.741465	0.373843	0.772064	26076.2	29505	34115.1	17.02	3.11	12.47	1	38	182	38	58	82.9	9.04	0	459.47	4614	33364	26076.2	24422.1	30933.5	29192.7	29505	34909.9	34115.1	27592.4	7087.7	15327.6	20313.8
plasma membrane;other membranes;cytosol;cytoskeleton;nucleus;other cell component	Parkin-ubiquitin proteasomal system pathway; MAPK signaling pathway; Measles virus infection; 7q11.23 copy number variation syndrome	hsa:3306; NP_068814.2; P54652; Q15508; Q53XM3; Q9UE78	HSPA2	ENSG00000126803	3306	Pf00012	cytoskeletal activity;other molecular function	cell cycle OR cell proliferation;cell organization and biogenesis;stress response;transport;other biological processes	Meiotic synapsis; HSP90 chaperone cycle for steroid hormone receptors (SHR) in the presence of ligand; Regulation of HSF1-mediated heat shock response; Attenuation phase	8	FALSE	High	Master Protein	NP_068814.2	heat shock-related 70 kDa protein 2 [Homo sapiens]	0.841	0.793	0.943	0.742563	0.304174	0.672583	319.9	269.1	253.7	8.21	9.62	23.14	1	20	181	3	28	70	5.74	0	168.137	3445	331.1	282.4	319.9	314.8	269.1	266.2	200.2	319.3	253.7	70.3	166	266.1
cytosol;cytoskeleton;translational apparatus;nucleus;other cell component		A8K3N7; B5BU00; D3DQL6; hsa:4869; NP_002511.1; P06748; P08693; Q12826; Q13440; Q13441; Q14115; Q5EU94; Q5EU95; Q5EU96; Q5EU97; Q5EU98; Q5EU99; Q6V962; Q8WTW5; Q96AT6; Q96DC4; Q96EA5; Q9BYG9; Q9UDJ7	NPM1	ENSG00000181163	4869	Pf03066, Pf16276	enzyme regulator activity;translation activity;nucleic acid binding activity;other molecular function	cell cycle OR cell proliferation;cell organization and biogenesis;DNA metabolism;RNA metabolism OR transcription;other metabolic processes;stress response;transport;signal transduction;other biological processes	TP53 regulates transcription of additional cell cycle genes whose exact role in the p53 pathway remain uncertain; Nuclear import of Rev protein; Deposition of new CENPA-containing nucleosomes at the centromere; SUMOylation of transcription cofactors; ALK mutants bind TKIs; Signaling by ALK fusions and activated point mutants; Nuclear events stimulated by ALK signaling in cancer; TFAP2A acts as a …	9	FALSE	High	Master Protein	NP_002511.1	nucleophosmin isoform 1 [Homo sapiens]	0.927	1.026	1.107	0.908609	0.996276	0.939555	19143.6	17740.8	19636.3	10	22.25	16.74	1	16	181	16	54	32.6	4.78	0	246.433	5174	19143.6	19604.5	16225.6	17740.8	24668.4	16573.9	15159.3	21169.5	19636.3	4066.8	11523.6	13496.1
		NP_001157789.1								0	FALSE	High	Master Protein	NP_001157789.1	filamin-B isoform 1 [Homo sapiens]	0.955	1.038	1.087	0.955466	0.92572	0.995736	7039	6719.7	7307.1	19.02	18.48	31.75	1	72	180	58	36	281.5	5.71	0	433.19	3563	7039	8041.7	5458.2	6719.7	5129.7	7456.4	4146.9	7307.1	8018.7	1495.3	4726.9	4540
cytoskeleton	VEGFA-VEGFR2 signaling	B1AK88; NP_001269091.1	CAPZB	ENSG00000077549	832	Pf01115	cytoskeletal activity	cell organization and biogenesis		1	FALSE	High	Master Protein	NP_001269091.1	F-actin-capping protein subunit beta isoform 4 [Homo sapiens]	0.829	0.949	1.144	0.337717	0.452569	0.964036	20740.1	17203.9	19682.1	9.33	9.24	16.24	1	16	180	16	50	33.8	6.43	0	184.271	3085	20740.1	22318.9	18508.7	17203.9	16104.1	19294.2	14727.9	19956.7	19682.1	4405.9	13119.1	15395.1
nucleus	2q11.2 copy number variation syndrome	hsa:23020; NP_054733.2; O75643; O94884; Q6NZY0; Q6PX59; Q8NBE6; Q96IF2; Q9H7S0	SNRNP200	ENSG00000144028	23020	Pf00270, Pf00271, Pf02889, Pf18149	other molecular function	cell organization and biogenesis;RNA metabolism OR transcription;other metabolic processes	mRNA Splicing - Major Pathway; mRNA Splicing - Minor Pathway	3	FALSE	High	Master Protein	NP_054733.2	U5 small nuclear ribonucleoprotein 200 kDa helicase [Homo sapiens]	1.017	1.047	1.029	0.794889	0.57003	0.915949	15295.2	15553.5	16012.3	5.02	14.75	19.03	1	78	179	77	42	244.4	6.06	0	520.09	3936	15188.4	15295.2	16604.4	15553.5	19885.8	15537.7	21770	15767.7	16012.3	3226.5	8990.5	13811.2
cytoskeleton;nucleus;other cell component	mRNA processing; mRNA Processing	A0A1L5BWY7; A0A1S3A2R9; A0A1S3GE42; A0A250YIN0; A0A287CYM1; A0A2I2Z071; A0A2I3LSM4; A0A2J8MRN9; A0A2J8WPB8; A0A2K5E076; A0A2K5J1F3; A0A2K5MP02; A0A2K6A2W9; A0A2K6E9E8; A0A2K6F7W1; A0A2K6N3U0; A0A2K6PEY0; A0A2R9CSP4; A0A2U3WG26; A0A2U3YKL0; A0A2Y9G3M7; A0A2Y9K5B9; A0A2Y9RAS4; A0A384CHZ0; A0A3Q7MKC4; A0A3Q7RPA2; A0A3Q7Y2E7; A0A452SSR3; A0A5E4CCL9; A0A5F8GCK3; A0A667H1S4; A0A671F9G9; A0A673U6A2; A0A…	Hnrnpk; HNRNPK; LOC101341169; LOC111153533	ENSAMEG00000003926; ENSANAG00000030728; ENSCAFG00000001399; ENSCAFG00030004452; ENSCAFG00040001150; ENSCAFG00845005598; ENSCANG00000034329; ENSCATG00000036875; ENSCCNG00000020792; ENSCJAG00000003750; ENSECAG00000025104; ENSFCAG00000014862; ENSGGOG00000015500; ENSLCNG00005013849; ENSMFAG00000042755; ENSMICG00000015780; ENSMLEG00000041139; ENSMLUG00000005871; ENSMMMG00000020381; ENSMMUG00000018871;…	100021558; 100052735; 100173769; 100390554; 100476377; 100601168; 100924987; 100991114; 101006841; 101099911; 101132586; 101341169; 101366893; 101670513; 101865058; 101969082; 102428626; 102741516; 102841652; 102950296; 103118197; 103195379; 103667628; 103747091; 104678689; 105300036; 105498753; 105520331; 105541633; 105584237; 105730727; 105806830; 105996842; 106978574; 107159473; 107502817; 108…	Pf00013, Pf08067	nucleic acid binding activity;other molecular function	RNA metabolism OR transcription;other metabolic processes;other biological processes		2	FALSE	High	Master Protein	XP_005252017.1	heterogeneous nuclear ribonucleoprotein K isoform X1 [Homo sapiens]	1.125	1.153	1.025	0.409036	0.779368	0.777758	166.9	187.8	192.4	20.2	17.12	21.39	1	29	178	1	64	51	5.33	0	314.228	3502	117.4	174.1	166.9	226.7	161.3	187.8	129.5	194	192.4	24.9	102.3	138.8
		NP_001371810.1								0	FALSE	High	Master Protein	NP_001371810.1	signal transducer and activator of transcription 1-alpha/beta isoform 2 [Homo sapiens]	1.605	1.736	1.082	0.998618	0.96745	0.979203	131.5	211.2	228.4	95.85	11.28	49.45	1	35	178	2	52	87.6	6.05	0	312.664	4039	102.6	131.5	550.7	175	216.8	211.2	365.6	128.4	228.4	21.8	77.3	458.1
		NP_001361453.1								0	FALSE	High	Master Protein	NP_001361453.1	beta-enolase isoform 3 [Homo sapiens]	0.919	1.006	1.094	0.990576	0.650009	0.576387	857.1	787.6	862	7.44	12.3	111.32	1	9	176	4	33	48	8.16	0	187.046	5208	783.4	857.1	909.2	898.7	787.6	703.4	622.7	4733.4	862	166.4	503.8	756.3
cytoskeleton;nucleus;other cell component	mRNA processing	A0A1L5BWY8; A0A1S3GCG3; A0A2K5MP42; A0A2K5TNW0; A0A2K6N3Q9; A0A2U3YKZ8; A0A2Y9DUR6; A0A2Y9G7A2; A0A2Y9K429; A0A384CHS9; A0A3Q7NVM6; A0A3Q7SPM7; A0A3Q7WNQ7; A0A452SSJ5; A0A6I9J694; A0A6I9ZY37; A0A6J2L9X9; A0A6J3IX93; A0A6P3QTX4; A0A6P4U3Z8; A0A6P5QY65; A0A6P9FCM3; A0A7J7W2S3; A0A7J8EDZ0; A0A7J8ILW5; A0A8B6ZN45; A0A8B7HE67; A0A8B7QBA6; A0A8C0ZV58; A0A8C6EXJ0; A0A8C6HQH2; A0A8C6W3M6; A0A8C9MBU1; A0A…	Hnrnpk; HNRNPK; LOC101341169; LOC111153533	ENSCATG00000036875; ENSCCNG00000020792; ENSMFAG00000042755; ENSMMMG00000020381; ENSMMUG00000018871; ENSMSIG00000020356; ENSMUSG00000021546; ENSNGAG00000007861; ENSOGAG00000007478; ENSPPYG00000019327; ENSPTIG00000019742; ENSRBIG00000044578; ENSSDAG00000015305; ENSSTOG00000014107; ENSUAMG00000027171; ENSUPAG00010003944	101341169; 101670513; 101865058; 101969082; 102741516; 102841652; 103667628; 103747091; 105300036; 105584237; 105996842; 106978574; 107159473; 107502817; 108529856; 109251713; 109374626; 15387; 709112	Pf00013, Pf08067	nucleic acid binding activity	RNA metabolism OR transcription;other metabolic processes;other biological processes		1	FALSE	High	Master Protein	XP_005252020.1	heterogeneous nuclear ribonucleoprotein K isoform X3 [Homo sapiens]	1.045	1.136	1.087	0.544688	0.106679	0.417504	262.9	274.6	298.6	1.35	5.53	10.75	1	29	176	1	62	48.5	5.54	0	291.096	3407	262.9	257.3	263.7	274.6	295.6	265.5	335.9	298.6	271.2	55.8	151.2	219.4
nucleus;other cell component	Proteasome degradation	hsa:3012; hsa:8335; NP_066390.1; P04908; P28001; Q76P63	H2AC4; H2AC8	ENSG00000277075; ENSG00000278463	3012; 8335	Pf00125, Pf16211	nucleic acid binding activity;other molecular function	other biological processes	Amyloid fiber formation; Meiotic synapsis; HCMV Late Events; UCH proteinases; Ub-specific processing proteases; RUNX1 regulates transcription of genes involved in differentiation of HSCs; HCMV Early Events; Transcriptional regulation by small RNAs; Deposition of new CENPA-containing nucleosomes at the centromere; B-WICH complex positively regulates rRNA expression; Formation of the beta-catenin:T…	42	FALSE	High	Master Protein	NP_066390.1	histone H2A type 1-B/E [Homo sapiens]	0.822	1.116	1.357	0.918674	0.703189	0.48564	130.5	107.3	145.6	24.31	15.48	19.23	1	8	175	1	65	14.1	11.05	0	94.238	2414	130.5	152.5	92.4	136	103.2	107.3	145.6	168.3	113.7	27.7	89.6	76.8
		XP_011537116.1								0	FALSE	High	Master Protein	XP_011537116.1	early endosome antigen 1 isoform X1 [Homo sapiens]	1.441	1.32	0.916	0.692649	0.712072	0.999352	17.9	25.8	23.7	27.74	27.31	27.48	1	77	175	1	54	167.2	5.66	0	455.684	3343	14.4	24.7	17.9	25.8	27.9	16	16.4	29	23.7	3	14.5	14.9
nucleus;other cell component		B2R5F0; hsa:723790; hsa:8337; NP_001035807.1; P20670; Q6FI13	H2AC18; H2AC19	ENSG00000288825; ENSG00000288859	723790; 8337	Pf00125, Pf16211	nucleic acid binding activity;other molecular function		Amyloid fiber formation; Meiotic synapsis; HCMV Late Events; UCH proteinases; Ub-specific processing proteases; RUNX1 regulates transcription of genes involved in differentiation of HSCs; HCMV Early Events; Transcriptional regulation by small RNAs; Deposition of new CENPA-containing nucleosomes at the centromere; B-WICH complex positively regulates rRNA expression; Formation of the beta-catenin:T…	41	FALSE	High	Master Protein	NP_001035807.1	histone H2A type 2-A [Homo sapiens]	1.209	0.772	0.639	0.868974	0.912649	0.590804	22.2	26.9	17.2	13.66	19.48	32.76	1	7	175	1	60	14.1	10.9	0	102.371	2446	0	24.5	20.2	29.1	19.7	26.9	17.2	16.9	28.9	0	14.4	16.8
plasma membrane;other membranes;cytosol;cytoskeleton;other cell component		A0A096ML56; A0A1D5QM74; A0A1D5RAY0; A0A2I3HT24; A0A2I3SU43; A0A2J8KYK1; A0A2K5ERS2; A0A2K5IEX5; A0A2K5N091; A0A2K5UV86; A0A2K5XX95; A0A2K6CET1; A0A2K6PDH4; A0A2K6THH9; A0A2R8ZZH6; A0A6D2W7M1; A0A8C9I7T3; A0A8D2FF02; A0A8J8XHK4; A0A8J8YP48; A8K579; B1AQ09; B4DGB4; B7Z6M1; caty:105598418; F6V2B3; F6WTT7; F7FSA3; G7NT69; G7Q3I2; H9ZA70; hsa:5358; mcc:709055; mcf:102124724; nle:100602943; NP_005023.2…	PLS3	ENSANAG00000035343; ENSCANG00000030867; ENSCATG00000038506; ENSG00000102024; ENSMFAG00000031185; ENSMLEG00000027953; ENSMMUG00000006377; ENSMNEG00000034620; ENSNLEG00000014671; ENSPANG00000018366; ENSPPAG00000027382; ENSPTEG00000027107; ENSPTRG00000022205; ENSRROG00000031488; ENSSBOG00000026072; ENSTGEG00000018476	100403677; 100602943; 100983224; 101018464; 101046971; 102124724; 104656354; 105490497; 105522912; 105542776; 105598418; 105716900; 465817; 5358; 709055	Pf00307, Pf13499	cytoskeletal activity;other molecular function	cell organization and biogenesis;developmental processes		0	FALSE	High	Master Protein	NP_005023.2	plastin-3 isoform 1 [Homo sapiens]	1.078	0.88	0.816	0.925343	0.632703	0.432982	1305.3	1406.6	1148	13.64	14.45	18.13	1	25	174	17	41	70.8	5.6	0	201.558	3429	1192.6	1305.3	1552.7	1406.6	1626.5	1217.3	1020.1	1148	1445.8	253.3	767.2	1291.5
cytosol;nucleus;other cell component	mRNA processing; Type 2 papillary renal cell carcinoma	hsa:6421; P23246; P30808; Q5SZ71; XP_016857542.1	SFPQ	ENSG00000116560	6421	Pf00076, Pf08075	nucleic acid binding activity;other molecular function	protein metabolism;DNA metabolism;RNA metabolism OR transcription;other metabolic processes;stress response;other biological processes	Suppression of apoptosis; PTK6 Regulates Proteins Involved in RNA Processing	4	FALSE	High	Master Protein	XP_016857542.1	splicing factor, proline- and glutamine-rich isoform X1 [Homo sapiens]	1.142	1.121	0.981	0.0846657	0.126173	0.947806	16410.6	18739.9	18390	4.72	10.01	7.29	1	33	173	32	45	76.1	9.44	0	274.253	2976	16928.2	16410.6	15419.4	18739.9	21294.9	17534.7	20318.8	18390	17670.2	3596.1	9646.2	12825.6
plasma membrane;other membranes;cytosol;cytoskeleton;other cytoplasmic organelle;other cell component	MAPK signaling pathway; Integrin-mediated cell adhesion; Focal adhesion; Thyroid stimulating hormone (TSH) signaling pathway; Chemokine signaling pathway; Brain-derived neurotrophic factor (BDNF) signaling pathway; Common pathways underlying drug addiction; Focal adhesion; Hepatocyte growth factor receptor signaling; IL-3 signaling pathway; MAPK signaling pathway; IL-3 signaling pathway; MAPK sig…	A0A0B8RXJ6; A0A0D9S6F7; A0A1D5Q1T9; A0A1D5Q4F6; A0A1D5QDF8; A0A1S3WH17; A0A1W7REA1; A0A212CFZ8; A0A286Y641; A0A2I3MWC0; A0A2I3T5X3; A0A2J8JX95; A0A2J8UM33; A0A2K5J8T3; A0A2K5P5D2; A0A2K5RW30; A0A2K5WF27; A0A2K5XZR9; A0A2K6BRJ1; A0A2K6JWS9; A0A2K6REH1; A0A2K6SDZ2; A0A2R9C811; A0A2U3W0G3; A0A2U4A3P7; A0A2Y9EGB6; A0A2Y9H2U6; A0A2Y9J5B7; A0A2Y9P3H1; A0A2Y9RGJ7; A0A340WNW2; A0A341D1L4; A0A383Z318; A0A…	LOC101352801; LOC111143648; Rap1a; RAP1A	ENSAMEG00000005384; ENSBGRG00000004345; ENSBIXG00000023699; ENSBIXG00005016406; ENSBMSG00010008815; ENSBMUG00000009484; ENSBTAG00000050904; ENSCAFG00000013686; ENSCAFG00020008027; ENSCAFG00030020603; ENSCAFG00040014545; ENSCAFG00845008254; ENSCANG00000035997; ENSCATG00000044910; ENSCCAG00000034175; ENSCCNG00000017907; ENSCGRG00001016141; ENSCHIG00000017703; ENSCJAG00000013392; ENSCLAG00000006589;…	100153199; 100351588; 100393183; 100471801; 100676220; 100713608; 100751497; 100935403; 100962069; 100980934; 101002054; 101048450; 101094942; 101115080; 101319600; 101352801; 101375466; 101572603; 101595739; 101684587; 101952443; 101961381; 102012609; 102028125; 102144586; 102176930; 102286224; 102461781; 102475072; 102544212; 102837344; 102879271; 102963243; 102985661; 103017880; 103069239; 103…	Pf00071	enzyme regulator activity;other molecular function	cell-cell signaling;transport;developmental processes;signal transduction;other biological processes	Neutrophil degranulation; Glucagon-like Peptide-1 (GLP1) regulates insulin secretion; MET activates RAP1 and RAC1; MAP2K and MAPK activation; Rap1 signalling; ARMS-mediated activation; p130Cas linkage to MAPK signaling for integrins; Integrin signaling; GRB2:SOS provides linkage to MAPK signaling for Integrins ; Frs2-mediated activation; Neutrophil degranulation; Neutrophil degranulation; Frs2-me…	87	FALSE	High	Master Protein	NP_001357145.1	ras-related protein Rap-1A precursor [Homo sapiens]	0.946	0.958	1.013	0.999944	0.938421	0.941852	1297.3	1227.2	1243.1	0.88	22.83	7.72	1	13	173	3	81	21	6.67	0	188.279	5215	1305.8	1297.3	1283.4	1069.7	1650.6	1227.2	1349.5	1243.1	1157	277.4	762.5	1067.5
plasma membrane;other membranes		A0A2J8QGK2; A0A6D2WAN0; H2QGF4; NP_001243143.1; ptr:456068	ATP1A3	ENSPTRG00000011041	456068	Pf00122, Pf00689, Pf00690, Pf13246	transporter activity;other molecular function	transport		0	FALSE	High	Master Protein	NP_001243143.1	sodium/potassium-transporting ATPase subunit alpha-3 isoform 3 [Homo sapiens]	0.98	0.951	0.97	0.998228	0.582351	0.614032	988.8	968.6	940	8.01	17.68	28.08	1	33	172	17	37	113	5.38	0	378.125	5691	988.8	1070.6	912	1173.1	968.6	825.2	581.2	940	1034.7	210.1	629.3	758.6
non-structural extracellular;plasma membrane;other membranes;cytosol;cytoskeleton;other cell component	Hypertrophy model	A8K6E9; A8MPU4; hsa:9948; NP_059830.1; O75083; O75313; Q8N6E5; Q9UG05; Q9UG78; Q9UQE0; V9HWG7	HEL-S-52; WDR1	ENSG00000071127	9948	Pf00400	cytoskeletal activity	cell organization and biogenesis;other biological processes	Platelet degranulation	2	FALSE	High	Master Protein	NP_059830.1	WD repeat-containing protein 1 isoform 1 [Homo sapiens]	0.878	0.989	1.127	0.480139	0.926745	0.685021	26530.5	23288.5	26250.5	8.21	3.41	13.55	1	26	172	26	49	66.2	6.65	0	270.69	4131	27729.5	23588.3	26530.5	24406.6	23288.5	22853.6	26250.5	28156.9	21499.1	5890.7	13865.2	22067.5
cytosol;nucleus;other cell component	Translation factors; Endoderm differentiation; Endoderm differentiation; VEGFA-VEGFR2 signaling; Acute viral myocarditis; Translation factors	A0A024R9C1; A0A096N729; A0A0D9RHW7; A0A250YKH3; A0A2I3RYA5; A0A2J8PMH3; A0A2J8UFH2; A0A2K5N483; A0A2U3V805; A0A2Y9ELR6; A0A2Y9PD08; A0A337RXS6; A0A340XWT0; A0A3Q0DWI0; A0A3Q2HKM4; A0A3Q7US50; A0A452FUU1; A0A452SHE2; A0A4W2CP27; A0A4X1TSV7; A0A5E4BC73; A0A5N3W5S9; A0A5N3XFI0; A0A5N4CH24; A0A667I8L2; A0A671FU52; A0A673UF48; A0A6D2VST8; A0A6D2WKU6; A0A6J1ZR79; A0A6P4XJI9; A0A6P6HRU7; A0A6P7ECX8; A0A…	Pabpc1; PABPC1	ENSBGRG00000009759; ENSBIXG00000019514; ENSBMSG00010017940; ENSBTAG00000046358; ENSCAFG00000000567; ENSCAFG00020000440; ENSCAFG00845028663; ENSCATG00000039184; ENSCCNG00000015738; ENSCHIG00000023714; ENSCSAG00000012017; ENSDLEG00000002559; ENSEASG00005002810; ENSECAG00000020699; ENSFCAG00000001874; ENSG00000070756; ENSJJAG00000015918; ENSLAFG00000013994; ENSLCNG00005018409; ENSMICG00000009121; EN…	100153958; 100674997; 101019664; 101321456; 101600852; 102175779; 102983711; 103086490; 103237219; 103732835; 105586542; 109278007; 109697130; 26986; 282296; 464318; 612751; 705847	Pf00076, Pf00658	nucleic acid binding activity	RNA metabolism OR transcription;other metabolic processes;other biological processes	AUF1 (hnRNP D0) binds and destabilizes mRNA; Regulation of expression of SLITs and ROBOs; Deadenylation of mRNA; L13a-mediated translational silencing of Ceruloplasmin expression; Translation initiation complex formation; Nonsense Mediated Decay (NMD) enhanced by the Exon Junction Complex (EJC); Nonsense Mediated Decay (NMD) independent of the Exon Junction Complex (EJC); L13a-mediated translatio…	19	FALSE	High	Master Protein	XP_005250918.1	polyadenylate-binding protein 1 isoform X1 [Homo sapiens]	0.998	0.987	0.989	0.988534	0.781386	0.855846	10613.2	10590.3	10476.5	9.69	5.48	23.47	1	30	172	20	50	70.6	9.5	0	265.687	3537	9956	12016.4	10613.2	10590.3	10086.1	11248.9	7591.7	10476.5	12304.6	2115	7063.2	8827.8
plasma membrane;other membranes;ER/Golgi;nucleus;other cytoplasmic organelle;other cell component		hsa:30844; NP_644670.1; Q9H223; Q9HAR1; Q9NZN2	EHD4	ENSG00000103966	30844	Pf00350, Pf12763, Pf16880, Pf18150	nucleic acid binding activity;other molecular function	cell organization and biogenesis;transport;other biological processes		0	FALSE	High	Master Protein	NP_644670.1	EH domain-containing protein 4 [Homo sapiens]	0.808	0.966	1.196	0.985842	0.972747	0.997789	15333.5	12382.5	14814	22.9	32.81	18.4	1	32	171	28	74	61.1	6.76	0	374.208	4043	11896.4	18946.3	15333.5	12139.6	12382.5	20852.6	14814	11835.1	17204.3	2527.2	11136.7	12754.1
cytosol;nucleus		A0A0A0MTC1; XP_005257602.2	RNF213	ENSG00000173821	57674	Pf00097, Pf20173	other molecular function	protein metabolism;other metabolic processes		0	FALSE	High	Master Protein	XP_005257602.2	E3 ubiquitin-protein ligase RNF213 isoform X1 [Homo sapiens]	1.544	1.456	0.943	0.765753	0.91829	0.946955	10611.4	16383.4	15454.4	47.04	7.98	55.14	1	106	171	105	23	596.1	6.42	0	518.846	3500	10611.4	10196.2	22031.8	16213.9	18656.4	16383.4	27133.7	8541.4	15454.4	2254.2	5993.3	18325.6
		XP_016875507.1								0	FALSE	High	Master Protein	XP_016875507.1	early endosome antigen 1 isoform X2 [Homo sapiens]	1.408	1.296	0.921	0.807292	0.902167	0.978535	24.3	34.2	31.5	30.18	31.89	37.69	1	77	171	1	55	162.7	5.6	0	464.412	3437	17.5	24.3	32.5	34.2	19.2	37.2	17	38.3	31.5	3.7	14.3	27
cytosol;translational apparatus;nucleus;other cell component	Cytoplasmic ribosomal proteins	B2RDV9; hsa:6122; NP_000958.1; P39023; Q15548; Q5I0G0	RPL3	ENSG00000100316	6122	Pf00297	nucleic acid binding activity;other molecular function	protein metabolism;other metabolic processes;other biological processes	Regulation of expression of SLITs and ROBOs; L13a-mediated translational silencing of Ceruloplasmin expression; Formation of a pool of free 40S subunits; GTP hydrolysis and joining of the 60S ribosomal subunit; Major pathway of rRNA processing in the nucleolus and cytosol; Nonsense Mediated Decay (NMD) enhanced by the Exon Junction Complex (EJC); SRP-dependent cotranslational protein targeting to…	14	FALSE	High	Master Protein	NP_000958.1	60S ribosomal protein L3 isoform a [Homo sapiens]	0.995	0.959	0.964	0.855754	0.863093	0.569015	14508.7	14434.8	13912.3	6.93	15.08	6.47	1	23	170	21	57	46.1	10.18	0	270.617	4315	13013.5	14508.7	14855.3	12867.1	17287.3	14434.8	14126.2	12515.1	13912.3	2764.5	8528.2	12356.3
non-structural extracellular;plasma membrane;other membranes;mitochondrion;nucleus;other cell component	VEGFA-VEGFR2 signaling	A0A2J8NXZ6; A0A2R9APF0; A0A6D2WHT5; G3R6T1; ggo:101131944; H2QSP1; hsa:1192; NP_001279.2; O00299; pps:100968461; ptr:462564; Q15089; Q502X1; Q5SRT3	CLIC1	ENSG00000206394; ENSG00000213719; ENSG00000223639; ENSG00000226248; ENSG00000226417; ENSG00000226651; ENSG00000230685; ENSGGOG00000011331; ENSPPAG00000032689; ENSPTRG00000017982	100968461; 101131944; 1192; 462564	Pf13409, Pf13410	transporter activity	transport;signal transduction;other biological processes		1	FALSE	High	Master Protein	NP_001279.2	chloride intracellular channel protein 1 [Homo sapiens]	0.82	0.907	1.106	0.793968	0.680496	0.977404	16597.1	13609.6	15052	12.77	18.26	15.01	1	18	170	18	85	26.9	5.17	0	266.86	4754	13852.9	17881.8	16597.1	13609.6	13050.1	18015.1	12069.7	15052	16298.3	2942.8	10510.9	13805.1
cytosol;nucleus;other cell component	mRNA processing	A0A0A7HRR6; A0A1S3GI79; A0A250XZF7; A0A2I3GFQ2; A0A2I3MEY6; A0A2I3RI11; A0A2J8KCZ5; A0A2J8SX33; A0A2K5E788; A0A2K5HAZ6; A0A2K5MJ32; A0A2K6BXR2; A0A2K6GKC3; A0A2K6M3Z1; A0A2K6R4E6; A0A2K6SHI3; A0A2Y9MZ30; A0A2Y9QN07; A0A337SP10; A0A341ANP2; A0A383ZWU8; A0A384N6B9; A0A3Q7PZW2; A0A3Q7SL69; A0A3Q7X4J8; A0A452SFB8; A0A4X2KR51; A0A5F9DPP1; A0A5G2QGE1; A0A667GQ86; A0A673U741; A0A6D2XU93; A0A6I9K8P3; A0A…	LOC101348589; Pcbp2; PCBP2; PRR13	ENSANAG00000032275; ENSBGRG00000003386; ENSCAFG00000006821; ENSCANG00000004436; ENSCATG00000036013; ENSCWAG00000015488; ENSECAG00000022389; ENSFCAG00000023348; ENSGGOG00000012613; ENSLCNG00005006482; ENSMICG00000011651; ENSMMNG00015016994; ENSMMSG00000004497; ENSMNEG00000031958; ENSMPUG00000005980; ENSNLEG00000017693; ENSOCUG00000022490; ENSPANG00000029560; ENSPCOG00000025737; ENSPLOG00000004549;…	100357382; 100441487; 101032261; 101086733; 101151752; 101702918; 102541705; 102822366; 102907855; 103012506; 105001585; 105817446; 105870812; 105997927; 108514627; 109249203; 109391826; 109684078; 397665; 467006; 477596; 5094	Pf00013	nucleic acid binding activity;other molecular function	protein metabolism;RNA metabolism OR transcription;other metabolic processes;other biological processes		1	FALSE	High	Master Protein	NP_005007.2	poly(rC)-binding protein 2 isoform a [Homo sapiens]	0.887	1.055	1.19	0.44604	0.806706	0.79246	2591.4	2298.1	2735	14.39	14.4	18.89	1	14	170	8	50	38.6	6.79	0	194.746	3516	2523.3	3249.8	2591.4	2298.1	2035.8	2706.7	2032.2	2735	2967.3	536	1910.2	2155.5
		NP_001128512.1								0	FALSE	High	Master Protein	NP_001128512.1	dynactin subunit 1 isoform 3 [Homo sapiens]	0.92	1.015	1.103	0.347741	0.730352	0.748606	7799.5	7174.1	7916.1	9.15	11.73	7.95	1	57	169	57	52	138.7	5.54	0	427.326	5015	7741	9068.9	7799.5	7174.1	6496.1	8194.8	7021.8	7916.1	8194.8	1644.5	5330.7	6487.4
cytosol;nucleus;other cell component	RalA downstream regulated genes; Apoptosis-related network due to altered Notch3 in ovarian cancer	A0A024RAQ1; B2RBW6; hsa:8531; NP_003642.3; P16989; Q14121; Q969N6; Q96B76	CSDA; YBX3	ENSG00000060138	8531	Pf00313	nucleic acid binding activity;other molecular function	stress response;developmental processes;other biological processes		2	FALSE	High	Master Protein	NP_003642.3	Y-box-binding protein 3 isoform a [Homo sapiens]	0.927	1.038	1.12	0.661996	0.999101	0.684948	555.4	514.6	576.5	8.69	12.05	10.37	1	9	169	6	44	40.1	9.77	0	92.078	5318	634.2	541.2	555.4	608.7	485	514.6	515.5	576.5	634.8	134.7	318.1	461.9
cytosol;cytoskeleton;translational apparatus;nucleus;other cell component	MECP2 and associated Rett syndrome; mRNA processing; mRNA Processing	A0A2J8N6J9; A0A2R9AB38; A0A6D2XD23; B2RNV4; H2Q0R0; hsa:1660; NP_001348.2; pps:100978418; ptr:457568; Q05CI5; Q08211; Q12803; Q32Q22; Q5VY62; Q6PD69; Q99556	DHX9	ENSG00000135829; ENSPPAG00000030190; ENSPTRG00000001759	100978418; 1660; 457568	Pf00035, Pf00270, Pf00271, Pf04408, Pf07717	nucleic acid binding activity;other molecular function	cell organization and biogenesis;DNA metabolism;RNA metabolism OR transcription;other metabolic processes;stress response;transport;other biological processes	mRNA Splicing - Major Pathway; RIP-mediated NFkB activation via ZBP1; DEx/H-box helicases activate type I IFN and inflammatory cytokines production	6	FALSE	High	Master Protein	NP_001348.2	ATP-dependent RNA helicase A [Homo sapiens]	0.982	1.138	1.158	0.786023	0.380901	0.736202	12531.1	12308.6	14257.9	1.98	20.56	20.09	1	45	169	45	42	140.9	6.84	0	436.541	4668	12531.1	12223.8	12712.6	12308.6	17096.9	12053	18711.7	14257.9	12830.7	2662.1	7185.2	10574.1
nucleus;other cell component		hsa:221092; NP_001073027.1; Q1KMD3; Q8N3B3	HNRNPUL2	ENSG00000214753	221092	Pf00622, Pf02037, Pf13671				0	FALSE	High	Master Protein	NP_001073027.1	heterogeneous nuclear ribonucleoprotein U-like protein 2 [Homo sapiens]	1.165	1.238	1.063	0.464073	0.562907	0.980641	18087.8	21063.8	22395.9	7.73	17.68	15.44	1	36	168	36	51	85.1	4.91	0	312.324	3814	20375.6	17698	18087.8	21063.8	26103	18494.3	24034.6	22395.9	17677.9	4328.5	10402.9	15045.1
nucleus;other cell component		A0A2J8N4G0; A0A2J8WVS4; NP_644671.1				Pf00017, Pf01017, Pf02864, Pf02865	nucleic acid binding activity;other molecular function	RNA metabolism OR transcription;signal transduction;other biological processes		0	FALSE	High	Master Protein	NP_644671.1	signal transducer and activator of transcription 1-alpha/beta isoform beta [Homo sapiens]	2.161	1.927	0.891	0.678178	0.959841	0.828173	36.5	78.9	70.3	125.83	64.39	67.34	1	34	167	1	51	83	6.42	0	288.623	3660	19.4	36.5	248.6	76.1	215	78.9	141.3	33.2	70.3	4.1	21.4	206.8
plasma membrane;other membranes;cytosol;cytoskeleton;other cell component	Ciliary landscape; G13 signaling pathway	A8K4V1; B7Z8A4; hsa:10788; J3KR91; NP_006624.3; Q13576	IQGAP2	ENSG00000145703	10788	Pf00307, Pf00612, Pf00616, Pf03836	enzyme regulator activity;cytoskeletal activity;other molecular function	cell organization and biogenesis;signal transduction;other biological processes	Neutrophil degranulation; CDC42 GTPase cycle; RAC1 GTPase cycle; RHOG GTPase cycle; RHO GTPases activate IQGAPs	7	FALSE	High	Master Protein	NP_006624.3	ras GTPase-activating-like protein IQGAP2 isoform 1 [Homo sapiens]	0.877	0.888	1.013	0.868499	0.946518	0.979404	17995.5	15777.2	15983.8	19.46	29.66	18.64	1	64	167	60	45	180.5	5.64	0	430.472	3195	17995.5	19067	12984.9	15777.2	10585.2	19653.9	12562.8	18359.9	15983.8	3822.9	11207.6	10800.6
other membranes;cytosol;other cytoplasmic organelle;other cell component		B3KN44; B4DEK4; B7Z408; hsa:6643; NP_003091.2; O43650; O60749; P82862; Q53XK8; Q597H6; Q9BTS8	SNX2	ENSG00000205302	6643	Pf00787, Pf03700, Pf09325	signal transduction activity or receptor binding;other molecular function	cell organization and biogenesis;transport	Golgi Associated Vesicle Biogenesis	1	FALSE	High	Master Protein	NP_003091.2	sorting nexin-2 isoform 1 [Homo sapiens]	0.837	0.982	1.173	0.814883	0.742442	0.990177	10346.4	8662.5	10164.1	32.9	37.43	37.86	1	23	166	21	48	58.4	5.12	0	204.597	3307	10346.4	15502.2	8236.5	8662.5	6431.6	13392.4	5349.5	10164.1	12130	2197.9	9112.2	6851
cytosol		A0A2J8JEI5; A0A2J8JEJ3; A0A2J8TBG7; A0A6D2X563; H2NGA4; NP_001152759.1	TPI1	ENSPPYG00000004207; ENSPTRG00000004595		Pf00121	other molecular function	other metabolic processes		0	FALSE	High	Master Protein	NP_001152759.1	triosephosphate isomerase isoform 2 [Homo sapiens]	0.84	0.815	0.971	0.758123	0.677605	0.988791	22873.7	19212.4	18647	18.98	16.96	41.04	1	18	166	18	77	30.8	5.92	0	291.535	5399	24315.4	22873.7	16705.5	19212.4	14284.5	19745.2	10378.8	25175.6	18647	5165.4	13445.2	13895.3
other membranes;mitochondrion		A0A2J8L5U7; NP_001093639.1			470423	Pf09731				0	FALSE	High	Master Protein	NP_001093639.1	MICOS complex subunit MIC60 isoform 2 [Homo sapiens]	1.079	1.176	1.09	0.516479	0.351519	0.935429	106.5	114.8	125.2	6.78	23.3	23.89	1	45	165	2	65	83.5	6.57	0	355.68	2794	114.6	100.2	106.5	110.2	164.8	114.8	174.4	112.3	125.2	24.4	58.9	88.5
		XP_016874610.1								0	FALSE	High	Master Protein	XP_016874610.1	coronin-1C isoform X2 [Homo sapiens]	0.78	0.798	1.023	0.455447	0.569397	0.974275	19213.8	14987.2	15334.9	9.22	12.24	25.12	1	26	165	25	47	58.9	7.75	0	228.744	2468	19213.8	19414.2	16390.2	14987.2	13776.1	17476.3	12540	20527	15334.9	4081.7	11411.7	13633
cytosol;cytoskeleton	Vitamin D receptor pathway	hsa:3860; NP_705694.3; P13646; Q53G54; Q6AZK5; Q8N240	KRT13	ENSG00000171401	3860	Pf00038	other molecular function	cell organization and biogenesis;stress response;other biological processes	Formation of the cornified envelope	3	FALSE	High	Master Protein	NP_705694.3	keratin, type I cytoskeletal 13 isoform a [Homo sapiens]													1	13	165	2	19	49.6	4.96	0	130.347	2296
		NP_001268463.1								0	FALSE	High	Master Protein	NP_001268463.1	band 4.1-like protein 3 isoform 3 [Homo sapiens]	0.911	0.882	0.968	0.815111	0.966266	0.928361	785.5	715.8	692.6	15.5	28.18	17.98	1	48	165	3	59	96.5	5.43	0	382.297	3564	621	785.5	845.8	478.3	860.6	715.8	859.5	605	692.6	131.9	461.7	703.5
other membranes;mitochondrion		A0A2J8L5V0; A0A803KJ14; K7BFE6; NP_001093640.1	IMMT		470423	Pf09731				0	FALSE	High	Master Protein	NP_001093640.1	MICOS complex subunit MIC60 isoform 3 [Homo sapiens]													1	45	164	2	65	82.6	6.57	0	358.203	2828
non-structural extracellular;cytosol;cytoskeleton;nucleus;other cytoplasmic organelle;other cell component	Physico-chemical features and toxicity-associated pathways; Embryonic stem cell pluripotency pathways	B2RCP5; D6W5F4; E9PF41; hsa:10097; NP_005713.1; O15142; P61160; Q96C82	ACTR2	ENSG00000138071	10097	Pf00022	cytoskeletal activity;other molecular function	cell cycle OR cell proliferation;cell organization and biogenesis;stress response;transport;other biological processes	Neutrophil degranulation; Regulation of actin dynamics for phagocytic cup formation; FCGR3A-mediated phagocytosis; RHO GTPases Activate WASPs and WAVEs; Clathrin-mediated endocytosis; EPHB-mediated forward signaling	8	FALSE	High	Master Protein	NP_005713.1	actin-related protein 2 isoform b [Homo sapiens]	0.891	0.901	1.011	0.296665	0.224399	0.972069	13226.5	11787.8	11913.7	6.08	5.94	14	1	18	164	18	62	44.7	6.74	0	239.433	4638	12622.9	14230.3	13226.5	11004.6	11787.8	12393.3	9823.7	13018	11913.7	2681.5	8364.6	11001.5
		A0A2I2Y6I4; A0A2I3GA51; A0A2J8L9C0; A0A2J8SSY6; A0A2K5HBM3; A0A2K5Z0X0; A0A2K6LJS9; A0A2K6NI10; A0A8C9LH99; G7PR21; H2PM74; XP_024302577.1	PPIA	ENSCANG00000006586; ENSGGOG00000026298; ENSMLEG00000034936; ENSNLEG00000004024; ENSPPYG00000017586; ENSPTEG00000002316; ENSRBIG00000035815; ENSRROG00000015742	101150115; 101925040; 105541953; 108529379; 463386	Pf00160	other molecular function	protein metabolism;other metabolic processes		0	FALSE	High	Master Protein	XP_024302577.1	peptidyl-prolyl cis-trans isomerase A isoform X2 [Homo sapiens]	0.766	0.79	1.032	0.352037	0.348657	0.999962	94.9	72.6	74.9	2.41	12.18	29.69	1	7	164	1	76	11.4	7.9	0	81.098	2692	94.9	96.8	92.2	68.1	72.6	85.8	55.7	101.4	74.9	20.2	56.9	76.7
nucleus;other cell component	Prolactin signaling pathway; B cell receptor signaling pathway; T cell receptor and co-stimulatory signaling; IL-3 signaling pathway; Kit receptor signaling pathway; VEGFA-VEGFR2 signaling; IL-4 signaling pathway; Interferon type I signaling pathways	Q53XS4; XP_011519290.1	PTPN6		5777	Pf00017, Pf00102	other molecular function	protein metabolism;other metabolic processes;other biological processes		8	FALSE	High	Master Protein	XP_011519290.1	tyrosine-protein phosphatase non-receptor type 6 isoform X1 [Homo sapiens]	0.783	0.815	1.041	0.11116	0.550767	0.427347	18883.5	14784.8	15392.4	8.74	4.17	19.36	1	35	163	35	62	67.7	7.78	0	296.401	3746	20668.1	18883.5	17355.8	15571.8	14345.5	14784.8	15144.5	21028.5	15392.4	4390.6	11099.7	14436.2
cytoskeleton		L9KXA0; XP_006722928.1			102482207	Pf00261	cytoskeletal activity			0	FALSE	High	Master Protein	XP_006722928.1	tropomyosin alpha-4 chain isoform X1 [Homo sapiens]	0.914	0.917	1.004	0.961681	0.727663	0.867774	188.3	172.1	172.7	13.96	12.84	36.78	1	25	163	2	65	32.8	4.73	0	166.357	1638	224.7	188.3	171.5	211.7	169.4	172.1	110.1	237.7	172.7	47.7	110.7	142.6
cytosol;other cell component	IL-3 signaling pathway; Calcium regulation in cardiac cell; Cell cycle; Calcium regulation in cardiac cells; Cell cycle; Pathogenic Escherichia coli infection; Primary focal segmental glomerulosclerosis (FSGS); IL-3 signaling pathway; Myometrial relaxation and contraction pathways; SIDS susceptibility pathways; Pathogenic Escherichia coli infection; Primary focal segmental glomerulosclerosis (FSG…	A0A091DJI4; A0A096NIX1; A0A1D5RGN8; A0A2J8NM17; A0A2J8V3W6; A0A2K5D6K2; A0A2K5RI33; A0A2K6K1M7; A0A2U3W1I8; A0A2U4C069; A0A2Y9FRC5; A0A2Y9FYU0; A0A2Y9HNV2; A0A2Y9K750; A0A340X5Z8; A0A384B866; A0A384D781; A0A3Q0DA60; A0A3Q7NQJ0; A0A3Q7THP8; A0A3Q7Y283; A0A452ECX7; A0A485NC83; A0A4X1UDE4; A0A5E4C2A1; A0A5G2QZA1; A0A667G6N4; A0A671ELB9; A0A673UMG6; A0A6B0REQ4; A0A6I9HYC6; A0A6J0Z3A7; A0A6J2AUC7; A0A…	LOC100751694; LOC101350286; LOC111154124; Ywhaq; YWHAQ	ENSAMEG00000008618; ENSANAG00000026145; ENSBGRG00000012872; ENSBMSG00010018734; ENSBTAG00000002108; ENSCAFG00000003386; ENSCAFG00020026795; ENSCAFG00030005074; ENSCAFG00040006583; ENSCAFG00845025457; ENSCCAG00000031746; ENSCGRG00001024724; ENSCHIG00000012589; ENSCJAG00000040849; ENSCPOG00000011321; ENSCWAG00000011406; ENSEASG00005004792; ENSECAG00000004925; ENSFCAG00000007854; ENSG00000134308; EN…	100057123; 100171925; 100405784; 100483021; 100733198; 100948188; 101022263; 101088481; 101327416; 101350286; 101377965; 101679932; 101720117; 101866542; 102186877; 102497318; 102543164; 102977339; 103003945; 103086266; 103192174; 103675032; 103747625; 104865532; 105707762; 107137508; 107498267; 108301985; 108516257; 109268802; 109386669; 10971; 470302; 607060; 694702; 768311	Pf00244	other molecular function	transport;signal transduction;other biological processes	Translocation of SLC2A4 (GLUT4) to the plasma membrane; Regulation of localization of FOXO transcription factors; TP53 Regulates Metabolic Genes; Chk1/Chk2(Cds1) mediated inactivation of Cyclin B:Cdk1 complex; RHO GTPases activate PKNs; SARS-CoV-1 targets host intracellular signalling and regulatory pathways; SARS-CoV-2 targets host intracellular signalling and regulatory pathways; Activation of …	32	FALSE	High	Master Protein	NP_006817.1	14-3-3 protein theta [Homo sapiens]	0.768	0.974	1.269	0.408982	0.941441	0.57866	4182.7	3211.6	4075.1	12.05	18.7	24.33	1	16	163	11	66	27.7	4.78	0	201.737	3675	4953	3948.7	4182.7	4323.5	3211.6	3135.1	3257.3	5292.1	4075.1	1052.2	2321.1	3479.1
		NP_001181875.2								0	FALSE	High	Master Protein	NP_001181875.2	eukaryotic translation initiation factor 4 gamma 1 isoform 6 [Homo sapiens]	0.866	0.94	1.086	0.272459	0.643845	0.719953	437.9	379.3	411.7	16.71	20.58	21.92	1	52	162	1	35	176.1	5.34	0	325.607	2586	413.1	559.9	437.9	379.3	273.2	413.5	314.4	411.7	492.1	87.8	329.1	364.2
non-structural extracellular;plasma membrane;other membranes;cytosol;cytoskeleton;other cell component	Vitamin D receptor pathway	A0A2J8Q3M0; A0A2R9C7E2; A0A6D2Y920; A8K5L3; D3DV37; H2Q028; hsa:6279; NP_002955.2; P05109; pps:100993118; Q5SY70; Q9UC84; Q9UC92; Q9UCJ0; Q9UCM6	S100A8	ENSG00000143546; ENSPPAG00000041657; ENSPTRG00000001347	100993118; 457319; 6279	Pf01023	signal transduction activity or receptor binding;cytoskeletal activity;other molecular function	cell adhesion;cell-cell signaling;protein metabolism;other metabolic processes;stress response;transport;developmental processes;other biological processes	ER-Phagosome pathway; Neutrophil degranulation; MyD88:MAL(TIRAP) cascade initiated on plasma membrane; MyD88 deficiency (TLR2/4); IRAK4 deficiency (TLR2/4); Regulation of TLR by endogenous ligand; Metal sequestration by antimicrobial proteins; RHO GTPases Activate NADPH Oxidases	9	FALSE	High	Master Protein	NP_002955.2	protein S100-A8 isoform d [Homo sapiens]	0.481	1.693	3.52	0.802586	0.623541	0.312946	25223.7	12128.6	42693.3	74.35	88	24.52	1	11	161	11	92	10.8	7.03	0	116.72	2827	54714.1	10647.9	25223.7	43839.5	12128.6	9351.7	32554.1	42693.3	53609.4	11623.2	6258.8	20980.5
		NP_001358855.1								0	FALSE	High	Master Protein	NP_001358855.1	POTE ankyrin domain family member I isoform 1 [Homo sapiens]	0.646	0.501	0.775	0.259403	0.165998	0.933275	196.9	127.3	98.6	19.84	12.99	38.01	1	10	161	2	10	123.6	6.43	0	74.149	3051	146	218.1	196.9	147.6	127.3	114.2	180.4	98.6	97.1	31	128.2	163.8
		XP_011525622.1								0	FALSE	High	Master Protein	XP_011525622.1	myosin-14 isoform X1 [Homo sapiens]	0.932	1.017	1.091	0.994185	0.995721	0.999881	3418.4	3187.5	3476.3	13.58	28.84	8.75	1	16	160	5	8	232.9	5.68	0	111.47	1524	4066	3418.4	3127.8	4712.2	3187.5	2763	3175.7	3784.3	3476.3	863.8	2009.4	2601.6
		NP_886553.3								0	FALSE	High	Master Protein	NP_886553.3	eukaryotic translation initiation factor 4 gamma 1 isoform 1 [Homo sapiens]	0.733	0.868	1.185	0.461856	0.999864	0.454107	173.2	126.9	150.3	28.01	26.39	27.83	1	52	160	1	35	175.5	5.33	0	324.411	2582	109.3	173.2	195.2	126.9	83	143.1	150.3	120	207.3	23.2	101.8	162.4
other membranes;cytoskeleton;nucleus;other cell component		hsa:7175; NP_003283.2; P12270; Q15624; Q15655; Q5SWY0; Q99968	TPR	ENSG00000047410	7175	Pf07926	cytoskeletal activity;nucleic acid binding activity;other molecular function	cell cycle OR cell proliferation;cell organization and biogenesis;other metabolic processes;stress response;transport;signal transduction;other biological processes	HCMV Late Events; HCMV Early Events; ISG15 antiviral mechanism; Transport of the SLBP independent Mature mRNA; Transport of the SLBP Dependant Mature mRNA; Transport of Mature mRNA Derived from an Intronless Transcript; Transport of Mature mRNA derived from an Intron-Containing Transcript; Rev-mediated nuclear export of HIV RNA; Transport of Ribonucleoproteins into the Host Nucleus; NS1 Mediated …	29	FALSE	High	Master Protein	NP_003283.2	nucleoprotein TPR [Homo sapiens]	1.046	1.078	1.03	0.804051	0.829764	0.998641	12974.5	13568.9	13980.1	8.28	11.47	4.94	1	80	160	79	36	267.1	5.02	0	430.338	2956	14822.3	12799.2	12974.5	13568.9	16015.3	12938.4	14816.6	13980.1	13434.7	3148.8	7523.4	10791.9
other membranes;mitochondrion		hsa:58472; NP_067022.1; Q9UQM8; Q9Y6N5	SQOR	ENSG00000137767	58472	Pf07992	other molecular function	other metabolic processes	Sulfide oxidation to sulfate	1	FALSE	High	Master Protein	NP_067022.1	sulfide:quinone oxidoreductase, mitochondrial [Homo sapiens]	1.17	0.966	0.825	0.7025	0.870745	0.946246	24368.9	28521.5	23543.1	30.81	43.11	52.23	1	29	159	29	69	49.9	9.11	0	256.024	3436	24368.9	19722.2	35649.2	25273.5	53435.3	28521.5	52948.8	22611.1	23543.1	5176.8	11592.8	29652.3
cytosol	2q37 copy number variation syndrome	A0A024R4E5; A0A0A0MR28; hsa:3069; XP_024308600.1	HDLBP	ENSG00000115677	3069	Pf00013	nucleic acid binding activity			1	FALSE	High	Master Protein	XP_024308600.1	vigilin isoform X1 [Homo sapiens]	0.938	1.116	1.19	0.698931	0.766954	0.991889	10313.8	9672.4	11514.5	16.77	14.67	31.31	1	54	159	54	46	141.4	6.87	0	340.363	3560	10313.8	13396.8	9980.5	9672.4	8059.9	10843.4	6449.2	11514.5	12228.4	2191	7874.7	8301.5
plasma membrane;other membranes;cytosol;ER/Golgi;other cell component	AMP-activated protein kinase signaling; Sterol regulatory element-binding proteins (SREBP) signaling; SREBF and miR33 in cholesterol and lipid homeostasis; Liver X receptor pathway; Nuclear receptors meta-pathway; Fatty acid biosynthesis; Angiopoietin-like protein 8 regulatory pathway; Lipid metabolism pathway; Clear cell renal cell carcinoma pathways; Metabolic reprogramming in colon cancer; Cho…	hsa:2194; P49327; Q13479; Q16702; Q4LE83; Q6P4U5; Q6SS02; Q969R1; Q96C68; Q96IT0; XP_011521840.1	FASN	ENSG00000169710	2194	Pf00107, Pf00109, Pf00550, Pf00698, Pf00975, Pf02801, Pf08242, Pf08659, Pf14765, Pf16197	other molecular function	other metabolic processes;stress response;other biological processes	ChREBP activates metabolic gene expression; Activation of gene expression by SREBF (SREBP); Fatty acyl-CoA biosynthesis; NR1H2 & NR1H3 regulate gene expression linked to lipogenesis; Vitamin B5 (pantothenate) metabolism	18	FALSE	High	Master Protein	XP_011521840.1	fatty acid synthase isoform X1 [Homo sapiens]	0.706	0.869	1.23	0.260847	0.7291	0.614564	22596.3	15960.4	19627.2	12.54	24.96	5.94	1	70	159	70	31	273.3	6.44	0	461.502	3545	18436.6	22596.3	23490.4	15960.4	13792.1	22109.3	19627.2	18048.3	20280.9	3916.6	13282.2	19538.8
cytosol;cytoskeleton		hsa:342574; NP_853515.2; Q7Z3Y8	KRT27	ENSG00000171446	342574	Pf00038	other molecular function	cell organization and biogenesis;other biological processes	Formation of the cornified envelope	2	FALSE	High	Master Protein	NP_853515.2	keratin, type I cytoskeletal 27 [Homo sapiens]	0.992	0.599	0.604	0.664502	0.806135	0.343618	16	15.9	9.6	44.34	158.32	57.91	1	6	159	2	10	49.8	5.05	0	86.776	1732	16	28.6	12.6	459.5	12.1	15.9	5	9.6	17.2	3.4	16.8	10.5
other membranes;cytosol;ER/Golgi;other cell component		A8K7S1; hsa:81876; NP_112243.1; Q9H0U4	RAB1B	ENSG00000174903	81876	Pf00071	other molecular function	cell organization and biogenesis;other metabolic processes;transport;other biological processes	COPI-dependent Golgi-to-ER retrograde traffic; RAB GEFs exchange GTP for GDP on RABs; RAB geranylgeranylation; COPI-mediated anterograde transport; COPII-mediated vesicle transport; Golgi Cisternae Pericentriolar Stack Reorganization	6	FALSE	High	Master Protein	NP_112243.1	ras-related protein Rab-1B [Homo sapiens]	1.165	1.118	0.96	0.911914	0.732186	0.931753	2541.4	2961.2	2842.1	10.16	14.68	11.89	1	14	159	4	76	22.2	5.73	0	166.497	3522	2459.2	2961.7	2541.4	2313.7	2961.2	3067.8	3235.7	2553.9	2842.1	522.4	1740.9	2113.9
		NP_938149.2								0	FALSE	High	Master Protein	NP_938149.2	neutral alpha-glucosidase AB isoform 3 precursor [Homo sapiens]	1.082	1.14	1.053	0.858235	0.426541	0.713435	19488.7	21094.2	22207.5	8.75	11.77	25.46	1	43	158	43	50	109.4	6.24	0	348.389	2811	17109.7	19488.7	20305.3	17804.1	21094.2	22497.7	29639.5	17935.6	22207.5	3634.7	11455.5	16889.5
		NP_001290203.1								0	FALSE	High	Master Protein	NP_001290203.1	ATP-citrate synthase isoform 3 [Homo sapiens]	0.795	0.919	1.156	0.434513	0.583909	0.955813	17820.9	14164.5	16379	10.53	16.42	17.08	1	50	157	50	45	126.1	8.18	0	354.838	3558	15554.7	19212.1	17820.9	14164.5	12988.8	17705.9	12547.8	16379	17637	3304.4	11292.9	14823.1
cytosol;cytoskeleton		B3KQY1; B3KRA2; E0CX14; hsa:3866; NP_002266.3; P19012; Q53XV8; Q9BUG4	KRT15	ENSG00000171346	3866	Pf00038	cytoskeletal activity;other molecular function	cell organization and biogenesis;other biological processes	Formation of the cornified envelope	2	FALSE	High	Master Protein	NP_002266.3	keratin, type I cytoskeletal 15 [Homo sapiens]	0.9	1.278	1.419	0.903919	0.820732	0.982904	31.8	28.6	40.7	110.87	38.56	63.59	1	14	157	2	25	49.2	4.77	0	105.186	1878	13.9	31.8	142.1	28.6	19.8	43.1	40.7	8.8	46.6	3	18.7	118.2
cytoskeleton		H2QAM8; NP_001035203.1	MYH11	ENSPTRG00000007810		Pf00063, Pf01576, Pf02736	cytoskeletal activity;other molecular function			0	FALSE	High	Master Protein	NP_001035203.1	myosin-11 isoform SM1B [Homo sapiens]	0.874	0.79	0.903	0.724691	0.797836	0.990284	102	89.1	80.5	29.73	8.74	51.25	1	22	157	3	10	227.9	5.5	0	241.493	3640	86.8	151.2	102	97.3	81.7	89.1	61.8	80.5	158.7	18.4	88.9	84.8
		XP_016881127.1								0	FALSE	High	Master Protein	XP_016881127.1	band 4.1-like protein 3 isoform X24 [Homo sapiens]	0.802	0.945	1.179	0.817007	0.864571	0.99495	67.9	54.4	64.2	61.44	56.36	53.02	1	44	156	1	58	92.6	5.48	0	371.915	3494	16.9	67.9	81.6	41.1	115.5	54.4	104	33.1	64.2	3.6	39.9	67.9
		NP_001158886.1								0	FALSE	High	Master Protein	NP_001158886.1	L-lactate dehydrogenase A chain isoform 3 [Homo sapiens]	0.881	1.028	1.166	0.73479	0.730386	0.999966	16821.9	14828.2	17288.9	24.99	25.4	22.88	1	23	156	20	64	39.8	8.43	0	207.666	3791	15833.6	24532.8	16821.9	14828.2	13252.5	21125.6	12232.4	17288.9	19538.9	3363.6	14420.4	13992.1
		NP_036333.2								0	FALSE	High	Master Protein	NP_036333.2	Golgi apparatus protein 1 isoform 1 precursor [Homo sapiens]	0.766	0.859	1.121	0.697452	0.996969	0.655288	8823.5	6759.3	7580.3	22.38	41.72	42.87	1	48	156	47	42	137.1	6.9	0	362.78	3345	8823.5	6132.5	9638.9	6759.3	9319.9	3797.1	12924.7	7580.3	5705.9	1874.4	3604.7	8017.4
ER/Golgi;other cell component	IL-18 signaling pathway	hsa:56886; NP_064505.1; Q53QP2; Q53SL3; Q8IW30; Q9H8I4; Q9NYU2	UGGT1	ENSG00000136731	56886	Pf06427, Pf18400, Pf18401, Pf18402, Pf18403, Pf18404	other molecular function	protein metabolism;other metabolic processes;stress response;other biological processes	ER Quality Control Compartment (ERQC)	2	FALSE	High	Master Protein	NP_064505.1	UDP-glucose:glycoprotein glucosyltransferase 1 precursor [Homo sapiens]	1.102	1.116	1.013	0.113579	0.0661122	0.905833	13887.4	15308	15499.9	4.87	0.11	6.03	1	60	156	57	47	177.1	5.63	0	495.333	3778	14772.3	13887.4	13428.5	15308	15290.9	15324	16536.7	15499.9	14662.6	3138.2	8163.1	11169.6
other membranes;cytosol;cytoskeleton;other cytoplasmic organelle;other cell component	Alzheimer's disease and miRNA effects; Envelope proteins and their potential roles in EDMD physiopathology; Insulin signaling; CCL18 signaling pathway; Alzheimer's disease	A0AVB2; hsa:3799; NP_004512.1; P33176; Q5VZ85	KIF5B	ENSG00000170759	3799	Pf00225	cytoskeletal activity;other molecular function	cell organization and biogenesis;stress response;transport;developmental processes;other biological processes	COPI-dependent Golgi-to-ER retrograde traffic; MHC class II antigen presentation; Kinesins; Signaling by ALK fusions and activated point mutants; Insulin processing; Nuclear events stimulated by ALK signaling in cancer; RHO GTPases activate KTN1	12	FALSE	High	Master Protein	NP_004512.1	kinesin-1 heavy chain [Homo sapiens]	0.847	0.833	0.983	0.420824	0.343125	0.982608	8266.4	7002.5	6885	10.92	9.06	8.37	1	56	154	40	59	109.6	6.51	0	404.142	4089	6895.8	8483.9	8266.4	6477.6	7002.5	7752.9	6443.1	6885	7600.6	1464.9	4986.8	6875.8
cytosol	Fluoropyrimidine activity; Bladder cancer; Pyrimidine metabolism	A8MW15; H9KVA0; hsa:1890; NP_001244917.1; P19971; Q13390; Q8WVB7	TYMP	ENSG00000025708	1890	Pf00591, Pf02885, Pf07831	signal transduction activity or receptor binding;other molecular function	cell organization and biogenesis;other metabolic processes;developmental processes;signal transduction;other biological processes	Pyrimidine salvage; Pyrimidine catabolism	5	FALSE	High	Master Protein	NP_001244917.1	thymidine phosphorylase isoform 1 precursor [Homo sapiens]	0.864	1.407	1.628	0.730838	0.924391	0.518862	14952.1	12917.4	21031.1	42.13	20.23	33.71	1	30	153	30	69	49.9	5.53	0	368.619	4625	14952.1	10875	24679.7	15575.4	10338.5	12917.4	23095.7	11405.3	21031.1	3176.3	6392.4	20528.1
mitochondrion	Fatty acid omega-oxidation; Ethanol effects on histone modifications; Tryptophan metabolism; Fluoroacetic acid toxicity	B4DW54; E7EUE5; hsa:217; NP_000681.2; P05091; Q03639; Q6IB13; Q6IV71	ALDH2	ENSG00000111275	217	Pf00171	other molecular function	other metabolic processes;other biological processes	Smooth Muscle Contraction; Ethanol oxidation; Metabolism of serotonin	7	FALSE	High	Master Protein	NP_000681.2	aldehyde dehydrogenase, mitochondrial isoform 1 precursor [Homo sapiens]	0.99	0.892	0.901	0.992619	0.899237	0.943325	10201.5	10099.9	9095.7	20.98	16.82	33.29	1	27	153	23	68	56.3	7.05	0	323.122	4049	10201.5	7029	10560.4	10099.9	10563.7	7614.6	14203.1	9095.7	7667.2	2167.2	4131.7	8783.9
plasma membrane;other membranes;ER/Golgi	Glucocorticoid receptor pathway; Nuclear receptors meta-pathway	A0A024R663; B4DZ88; hsa:3895; Q13999; Q14707; Q15387; Q17RZ5; Q5GGW3; Q86UP2; Q86W57; XP_006720201.1	KTN1	ENSG00000126777	3895	Pf05104	cytoskeletal activity	transport;other biological processes	RHOA GTPase cycle; CDC42 GTPase cycle; RAC1 GTPase cycle; RND2 GTPase cycle; RHOG GTPase cycle; Regulation of Insulin-like Growth Factor (IGF) transport and uptake by Insulin-like Growth Factor Binding Proteins (IGFBPs); Post-translational protein phosphorylation; RND3 GTPase cycle; RHO GTPases activate KTN1	11	FALSE	High	Master Protein	XP_006720201.1	kinectin isoform X1 [Homo sapiens]	1.152	1.109	0.962	0.544565	0.896804	0.794822	17047.8	19640.9	18898.9	13.11	29.11	22.06	1	72	153	70	55	156.2	5.64	0	429.833	2943	13820.9	17836.9	17047.8	14921	26739.8	19640.9	21188.1	13510.4	18898.9	2936	10484.6	14180
other cytoplasmic organelle;other cell component		A0A2K5JNQ9; A0A2K6KTH4; A0A2R9BP10; A0A8J9DSK5; NP_001238968.1	RAB5C	ENSCANG00000038908; ENSPPAG00000037206; ENSPPYG00000008398; ENSRBIG00000031376	105503017	Pf00071	other molecular function	transport		0	FALSE	High	Master Protein	NP_001238968.1	ras-related protein Rab-5C isoform b [Homo sapiens]	1.186	1.081	0.911	0.881265	0.931562	0.991669	8423.7	9987.3	9103.2	16.51	21	9.36	1	14	152	11	69	27	8.66	0	259.276	4661	7958.5	10745.9	8423.7	7554.4	9987.3	11607.3	9103.2	8769.4	10438	1690.7	6316.5	7006.6
plasma membrane;other membranes;cytosol;other cell component	Parkinson's disease pathway; VEGFA-VEGFR2 signaling; Amino acid metabolism	A0AVA9; B9EGH3; hsa:2058; NP_004437.2; P07814; Q05BP6; Q05DF8; Q5DSM1; Q5H9S5; Q6PD57; Q86X73	EPRS1	ENSG00000136628	2058	Pf00043, Pf00458, Pf00587, Pf00749, Pf03129, Pf03950, Pf09180	nucleic acid binding activity;other molecular function	cell organization and biogenesis;protein metabolism;RNA metabolism OR transcription;other metabolic processes;stress response;other biological processes	tRNA modification in the nucleus and cytosol; Selenoamino acid metabolism; Cytosolic tRNA aminoacylation	6	FALSE	High	Master Protein	NP_004437.2	bifunctional glutamate/proline--tRNA ligase [Homo sapiens]	0.892	0.957	1.073	0.346179	0.792168	0.683068	13314.7	11878.7	12743.2	6.7	10.37	4.38	1	59	152	57	46	170.5	7.33	0	417.814	3204	11979	13314.7	13611.2	10561.9	13009.1	11878.7	12747.8	12743.2	11802.3	2544.8	7826.4	11321.5
nucleus;other cell component	mRNA processing	B7Z4C2; D3DVV4; F5GYZ3; hsa:4841; NP_031389.3; O00201; P30807; Q12786; Q15233; Q9BQC5	NONO	ENSG00000147140	4841	Pf00076, Pf08075	nucleic acid binding activity;other molecular function	DNA metabolism;RNA metabolism OR transcription;other metabolic processes;stress response;other biological processes		1	FALSE	High	Master Protein	NP_031389.3	non-POU domain-containing octamer-binding protein isoform 1 [Homo sapiens]	1.148	1.085	0.945	0.277816	0.42019	0.934072	11631.6	13351.2	12618.7	7.26	10.2	6.21	1	33	152	30	63	54.2	8.95	0	235.162	1837	12748.4	11631.6	11063.3	13351.2	14538.3	11842.7	13815.8	12618.7	12294.8	2708.2	6837.1	9202.2
non-structural extracellular;cytosol;cytoskeleton;other cell component		hsa:829; NP_006126.1; P52907; Q53FQ6; Q6FHD5	CAPZA1	ENSG00000116489	829	Pf01267	cytoskeletal activity	cell organization and biogenesis	Sensory processing of sound by inner hair cells of the cochlea; MHC class II antigen presentation; HSP90 chaperone cycle for steroid hormone receptors (SHR) in the presence of ligand; COPI-mediated anterograde transport; COPI-independent Golgi-to-ER retrograde traffic; Gene and protein expression by JAK-STAT signaling after Interleukin-12 stimulation; Factors involved in megakaryocyte development…	8	FALSE	High	Master Protein	NP_006126.1	F-actin-capping protein subunit alpha-1 [Homo sapiens]	0.888	0.967	1.088	0.386146	0.449505	0.989786	7942.3	7054.5	7677.6	9.05	10.9	12.77	1	13	152	10	68	32.9	5.69	0	233.852	4820	7942.3	9231.7	7902	6756.9	7054.5	8271.2	6423.6	8294.1	7677.6	1687.2	5426.4	6572.7
other membranes;cytoskeleton;mitochondrion;nucleus;other cell component	Ciliary landscape	A0PJE3; A8K1V1; hsa:10128; NP_573566.2; P42704; Q53PC0; Q53QN7; Q6ZUD8; Q7Z7A6; Q96D84	LRPPRC	ENSG00000138095	10128	Pf01535	cytoskeletal activity;nucleic acid binding activity;other molecular function	RNA metabolism OR transcription;other metabolic processes;transport;other biological processes	Respiratory electron transport; TP53 Regulates Metabolic Genes; Cytoprotection by HMOX1	4	FALSE	High	Master Protein	NP_573566.2	leucine-rich PPR motif-containing protein, mitochondrial precursor [Homo sapiens]	1.022	1.05	1.027	0.711529	0.538701	0.949269	16884.4	17262.5	17724	5.08	13.19	18.04	1	59	151	59	49	157.8	6.13	0	429.027	3432	16884.4	17577.5	15883.3	16667	21125.3	17262.5	22945.8	16466.8	17724	3586.8	10332.1	13211.4
		XP_005253288.1								0	FALSE	High	Master Protein	XP_005253288.1	CD44 antigen isoform X1 [Homo sapiens]	1.664	1.235	0.742	0.639365	0.992186	0.70712	14541.2	24189.5	17954.5	53.52	43.77	68.45	1	15	150	15	18	81.6	5.33	0	174.755	3824	8323.8	14541.2	25310.9	14652	36604.8	24189.5	32104.1	6388.6	17954.5	1768.3	8547.3	21053.1
plasma membrane;other membranes;cytosol;ER/Golgi;other cell component	Synaptic vesicle pathway; Brain-derived neurotrophic factor (BDNF) signaling pathway	A0A384MTI6; A8K2D9; B4DFA2; hsa:4905; NP_006169.2; P46459; Q8N6D7; Q9UKZ2	NSF	ENSG00000073969; ENSG00000276262; ENSG00000278174	4905	Pf00004, Pf02359, Pf02933, Pf17862	signal transduction activity or receptor binding;other molecular function	cell organization and biogenesis;transport;other biological processes	COPI-dependent Golgi-to-ER retrograde traffic; COPI-mediated anterograde transport; Intra-Golgi traffic; COPII-mediated vesicle transport; Retrograde transport at the Trans-Golgi-Network; Trafficking of GluR2-containing AMPA receptors	8	FALSE	High	Master Protein	NP_006169.2	vesicle-fusing ATPase [Homo sapiens]	0.92	0.947	1.03	0.956727	0.993949	0.982472	17559.8	16151.5	16633.3	11.01	6.67	10.81	1	41	150	38	50	82.5	6.95	0	271.313	2725	17559.8	17665	14456.4	16151.5	15056.8	17209	14542.7	18071.7	16633.3	3730.3	10383.5	12024.6
plasma membrane;other membranes;cytoskeleton;ER/Golgi;other cytoplasmic organelle;other cell component		hsa:10970; NP_006816.2; Q07065; Q504S5; Q53ES6	CKAP4	ENSG00000136026	10970				Neutrophil degranulation; RND2 GTPase cycle; Regulation of Insulin-like Growth Factor (IGF) transport and uptake by Insulin-like Growth Factor Binding Proteins (IGFBPs); Post-translational protein phosphorylation; RND3 GTPase cycle; Surfactant metabolism	6	FALSE	High	Master Protein	NP_006816.2	cytoskeleton-associated protein 4 [Homo sapiens]	1.322	1.055	0.798	0.845703	0.999532	0.831141	10418.8	13778.5	10993.2	51.59	70.14	89.98	1	44	149	43	70	66	5.92	0	319.473	3330	9668.4	10418.8	22802	11421.3	38189.9	13778.5	34672.9	5731.4	10993.2	2053.9	6124.2	18966.3
		NP_001344607.1								0	FALSE	High	Master Protein	NP_001344607.1	galectin-3 isoform 3 [Homo sapiens]	0.619	2.242	3.624	0.845333	0.871323	0.56692	5055.7	3127.4	11333.3	85.08	98.35	57.53	1	10	148	10	32	27.8	8.94	0	137.909	3814	17195.7	3816	5055.7	13903	2511.7	3127.4	4598.8	17361.2	11333.3	3653	2243.1	4205.2
cytosol;nucleus;other cell component	Ciliary landscape	B4DLW8; B5BU21; D3DU32; E7ETL9; hsa:1655; NP_001307525.1; O75681; P17844; Q53Y61	DDX5	ENSG00000108654	1655	Pf00270, Pf00271, Pf08061	nucleic acid binding activity;other molecular function	RNA metabolism OR transcription;other metabolic processes;signal transduction;other biological processes	SUMOylation of transcription cofactors; mRNA Splicing - Major Pathway; Estrogen-dependent gene expression; Replication of the SARS-CoV-1 genome; Replication of the SARS-CoV-2 genome	6	FALSE	High	Master Protein	NP_001307525.1	probable ATP-dependent RNA helicase DDX5 isoform a [Homo sapiens]	0.936	1.107	1.182	0.353124	0.0565742	0.0100248	9225.6	8636.9	10210.5	7.5	2.74	1.67	1	41	148	32	67	69.1	8.92	0	314.006	3247	9225.6	9858.2	8481.9	8428.3	8901.5	8636.9	10210.5	10164.1	10482.2	1959.8	5794.7	7055
		NP_000932.3								0	FALSE	High	Master Protein	NP_000932.3	NADPH--cytochrome P450 reductase isoform 1 [Homo sapiens]	1.042	1.096	1.051	0.84914	0.967492	0.949855	10550.5	10998	11558.6	17.7	13.97	17.93	1	38	148	38	66	77	5.58	0	278.859	2988	10550.5	12496.2	8746.2	10998	10032.6	13142.6	8779.5	11558.6	12581.7	2241.3	7345.3	7274.9
non-structural extracellular;cytosol;cytoskeleton;nucleus;other cytoplasmic organelle;other cell component	16p11.2 proximal deletion syndrome	A6NN54; B4DEM7; B4DQH4; hsa:10694; NP_006576.2; P50990; Q4VBP8	CCT8	ENSG00000156261	10694	Pf00118	other molecular function	cell organization and biogenesis;transport;other biological processes	Neutrophil degranulation; Formation of tubulin folding intermediates by CCT/TriC; BBSome-mediated cargo-targeting to cilium; Association of TriC/CCT with target proteins during biosynthesis; Cooperation of PDCL (PhLP1) and TRiC/CCT in G-protein beta folding; Prefoldin mediated transfer of substrate to CCT/TriC; Folding of actin by CCT/TriC	8	FALSE	High	Master Protein	NP_006576.2	T-complex protein 1 subunit theta isoform 1 [Homo sapiens]	0.838	0.948	1.13	0.269347	0.473852	0.878678	14827.3	12430.8	14051.7	9.77	7.71	13.56	1	35	147	35	63	59.6	5.6	0	293.6	3507	13727.3	16642.6	14827.3	12271.3	12430.8	14070.5	11517.2	14051.7	15089	2916.2	9782.6	12333.1
non-structural extracellular;other cytoplasmic organelle;other cell component	Glycosaminoglycan degradation	hsa:3074; NP_000512.2; P07686	HEXB	ENSG00000049860	3074	Pf00728, Pf14845	other molecular function	cell organization and biogenesis;protein metabolism;other metabolic processes;developmental processes;other biological processes	Glycosphingolipid metabolism; Neutrophil degranulation; CS/DS degradation; Hyaluronan uptake and degradation; Keratan sulfate degradation; Defective HEXB causes GM2G2	7	FALSE	High	Master Protein	NP_000512.2	beta-hexosaminidase subunit beta isoform 1 preproprotein [Homo sapiens]	1.056	1.088	1.031	0.958287	0.997367	0.976111	30894.3	32618.7	33626.1	57.6	66.77	64.17	1	25	147	24	48	63.1	6.76	0	208.657	3224	50301.5	30894.3	13834.3	46608.9	8173.6	32618.7	10764.2	51849.6	33626.1	10685.8	18159.7	11507.1
plasma membrane;other membranes;cytosol;cytoskeleton;ER/Golgi;nucleus;other cytoplasmic organelle;other cell component	Synaptic vesicle pathway; Fragile X syndrome; Intracellular trafficking proteins involved in CMT neuropathy	A0A2I2Y8E6; A0A2J8LW77; A0A2J8S0U1; A0A6D2XME7; A8K1B6; E7EV30; E9PEQ4; H2NXK4; hsa:1785; K7CG09; K7ESI9; NP_001005360.1; P50570; Q5I0Y0; Q7Z5S3; Q9UPH4	DNM2	ENSG00000079805; ENSGGOG00000005968; ENSPPYG00000009562; ENSPTRG00000034439	1785; 455718	Pf00169, Pf00350, Pf01031, Pf02212	signal transduction activity or receptor binding;cytoskeletal activity;other molecular function	cell cycle OR cell proliferation;cell organization and biogenesis;transport;developmental processes;signal transduction;other biological processes	Recycling pathway of L1; MHC class II antigen presentation; Lysosome Vesicle Biogenesis; NGF-stimulated transcription; Golgi Associated Vesicle Biogenesis; Toll Like Receptor 4 (TLR4) Cascade; Clathrin-mediated endocytosis; NOSTRIN mediated eNOS trafficking; Retrograde neurotrophin signalling; Formation of annular gap junctions	14	FALSE	High	Master Protein	NP_001005360.1	dynamin-2 isoform 1 [Homo sapiens]	1.011	0.946	0.936	0.97015	0.929384	0.824363	176.9	178.9	167.4	3.83	16.84	7.3	1	42	147	3	46	98	7.44	0	240.022	2879	187	176.9	173.9	178.9	156.8	218.2	165.7	188.5	167.4	39.7	104	144.7
plasma membrane;other membranes;ER/Golgi;nucleus;other cell component	Alzheimer's disease and miRNA effects; Spinal cord injury; 22q11.2 copy number variation syndrome; Alzheimer's disease; Neurogenesis regulation in the olfactory epithelium	hsa:57142; NP_065393.1; O94962; Q7L7Q5; Q7L7Q6; Q7L7Q8; Q8IUA4; Q96B16; Q9BXG5; Q9H212; Q9H3I3; Q9NQC3; Q9UQ42; Q9Y293; Q9Y2Y7; Q9Y5U6	RTN4	ENSG00000115310	57142	Pf02453	other molecular function	cell adhesion;cell organization and biogenesis;stress response;developmental processes;other biological processes	Axonal growth inhibition (RHOA activation)	6	FALSE	High	Master Protein	NP_065393.1	reticulon-4 isoform A [Homo sapiens]	0.991	1.004	1.013	0.998616	0.875658	0.851981	121.9	120.8	122.4	3.02	4.3	14.82	1	15	147	2	17	129.9	4.5	0	231.219	4300	121.9	124.4	117.2	127.3	116.9	120.8	98.2	122.4	131.9	25.9	73.1	97.5
non-structural extracellular;cytosol;mitochondrion;other cytoplasmic organelle;other cell component	Glutathione metabolism; TCA cycle and deficiency of pyruvate dehydrogenase complex (PDHc); Amino acid metabolism	A0A024R3Y6; hsa:3417; NP_001269315.1; O75874; Q567U4; Q6FHQ6; Q7Z3V0; Q93090; Q9NTJ9; Q9UKW8; V9HWJ2	IDH1	ENSG00000138413	3417	Pf00180	other molecular function	other metabolic processes;stress response;developmental processes;other biological processes	Peroxisomal protein import; Neutrophil degranulation; Abnormal conversion of 2-oxoglutarate to 2-hydroxyglutarate; NADPH regeneration; NFE2L2 regulating TCA cycle genes	8	FALSE	High	Master Protein	NP_001269315.1	isocitrate dehydrogenase [NADP] cytoplasmic [Homo sapiens]	0.78	0.988	1.267	0.716118	0.838956	0.971865	21864.3	17045.8	21593.2	28.58	49.25	45.15	1	24	146	22	66	46.6	7.01	0	281.472	3754	21864.3	25813.9	14215.8	17045.8	7641	23287	8330.4	22242.9	21593.2	4644.7	15173.5	11824.4
cytosol;ER/Golgi;nucleus;other cell component		A0A1S3AI71; A0A1S3GHY1; A0A2J8PVF3; A0A2J8V2R5; A0A2K5C9N4; A0A2U3WGY8; A0A2U3XDE0; A0A2Y9HC40; A0A2Y9L5J2; A0A2Y9LLH4; A0A2Y9S1V8; A0A341AFJ5; A0A384B9N1; A0A384BKH7; A0A3Q7NHL0; A0A3Q7T4T8; A0A3Q7WMI6; A0A452FZ40; A0A485PP78; A0A5E4CMQ8; A0A5N4DWQ8; A0A667HB45; A0A671DJ89; A0A673TK85; A0A6G1A5H6; A0A6I9HZI4; A0A6J1Z7U1; A0A6J2DL11; A0A6J2LEY4; A0A6J3HMB1; A0A6J3S9C6; A0A6P4VIY2; A0A6P6I226; A0A…	LOC101684509; LOC103657449; LOC110583657; LOC111158766; LOC113261048; LOC113926370; LOC114493822; LOC118905522; Syncrip; SYNCRIP	ENSAMEG00000015752; ENSANAG00000020675; ENSBGRG00000021677; ENSBMSG00010010601; ENSCCNG00000016255; ENSCHIG00000024654; ENSDLEG00000018858; ENSFCAG00000023146; ENSG00000135316; ENSLCNG00005005538; ENSMMNG00015021956; ENSMMSG00000011891; ENSNVIG00000002816; ENSOCUG00000000601; ENSPCTG00005014113; ENSPLOG00000013767; ENSPPYG00000016819; ENSPSMG00000023798; ENSPTEG00000018129; ENSRFEG00010000799; EN…	100358009; 100454427; 100463670; 101382549; 102181957; 102274015; 102542182; 102739753; 102891436; 103004677; 103124690; 103657449; 10492; 105862227; 105998211; 107517411; 109263372; 109701099; 462866; 696756	Pf00076, Pf18360	nucleic acid binding activity	RNA metabolism OR transcription;other metabolic processes;stress response;other biological processes		0	FALSE	High	Master Protein	XP_005248694.1	heterogeneous nuclear ribonucleoprotein Q isoform X3 [Homo sapiens]	1.257	0.863	0.686	0.240072	0.970994	0.179506	208.9	262.6	180.2	19.74	14.68	25.72	1	31	146	2	55	69.6	8.59	0	294.436	3216	208.9	238.3	159.3	262.6	315.9	237.8	155.3	252.3	180.2	44.4	140	132.5
other membranes;ER/Golgi		A0A2J8N3B7; A0A6D2W4L1; H2R1C5; NP_722550.1	RTN4	ENSPTRG00000011926	459236	Pf02453				0	FALSE	High	Master Protein	NP_722550.1	reticulon-4 isoform B [Homo sapiens]	0.582	1.469	2.526	0.688539	0.821045	0.373119	47.7	27.8	70.1	42.22	56.35	75.63	1	14	146	1	52	40.3	4.78	0	232.606	4327	59.8	23.6	47.7	27.8	12.4	44	133.9	20.8	70.1	12.7	13.9	39.7
other membranes;ER/Golgi		A0A2I3RFI7; A0A2J8N396; A0A6D2W2U0; NP_997403.1	RTN4	ENSPTRG00000011926	459236	Pf02453				0	FALSE	High	Master Protein	NP_997403.1	reticulon-4 isoform D [Homo sapiens]													1	14	146	1	49	42.2	4.74	0	230.712	4312
cytoskeleton		A0A2J8LW61; A0A2J8S0S6; A0A803KIN6; A0A8I5YNA1; K6ZVA6; NP_001005362.1	DNM2	ENSPPYG00000009562	455718	Pf00169, Pf00350, Pf01031, Pf02212	other molecular function	transport		0	FALSE	High	Master Protein	NP_001005362.1	dynamin-2 isoform 4 [Homo sapiens]	0.794	0.922	1.161	0.892034	0.969564	0.773883	162.9	129.4	150.2	26.01	20.84	5.81	1	41	146	2	48	97.5	7.65	0	245.881	2966	107.7	183.9	162.9	115.9	129.4	171.4	147.3	150.2	164	22.9	108.1	135.5
plasma membrane;other membranes;nucleus;other cell component		B4E2A5; E1P5V2; hsa:25939; NP_056289.2; Q5JXG8; Q8N491; Q9H004; Q9H005; Q9H3U9; Q9Y3Z3	SAMHD1	ENSG00000101347	25939	Pf01966, Pf07647	nucleic acid binding activity;other molecular function	cell organization and biogenesis;DNA metabolism;RNA metabolism OR transcription;other metabolic processes;stress response;developmental processes;other biological processes	Interferon alpha/beta signaling; Nucleotide catabolism	2	FALSE	High	Master Protein	NP_056289.2	deoxynucleoside triphosphate triphosphohydrolase SAMHD1 isoform 1 [Homo sapiens]	0.965	1.107	1.148	0.527056	0.938895	0.363944	20416.9	19697.4	22605.1	16.67	25.22	17.13	1	33	145	33	57	72.2	7.14	0	288.53	3168	25800.3	20416.9	18918.3	21763.1	13003	19697.4	22605.1	27160.3	19303.6	5480.9	12001.1	15735.8
cytosol;cytoskeleton		B4DRR3; hsa:51350; NP_056932.2; Q01546; Q7Z795	KRT76	ENSG00000185069	51350	Pf00038, Pf16208	bone, tooth or skin structural activity	cell organization and biogenesis;other biological processes	Formation of the cornified envelope	2	FALSE	High	Master Protein	NP_056932.2	keratin, type II cytoskeletal 2 oral [Homo sapiens]	0.876	0.844	0.964	0.995295	0.652528	0.705067	41.4	36.2	34.9	14.3	19.34	45.49	1	18	145	2	18	65.8	8.12	0	108.346	982	32.5	41.4	42.7	46.2	31.8	36.2	16.9	34.9	46.4	6.9	24.3	35.5
nucleus;other cell component	Pathways affected in adenoid cystic carcinoma	hsa:3008; NP_005312.1; P10412; Q4VB25	H1-4	ENSG00000168298	3008	Pf00538	nucleic acid binding activity;other molecular function	cell organization and biogenesis;protein metabolism;other metabolic processes;other biological processes	Apoptosis induced DNA fragmentation; Formation of Senescence-Associated Heterochromatin Foci (SAHF)	3	FALSE	High	Master Protein	NP_005312.1	histone H1.4 [Homo sapiens]	1.273	1.153	0.906	0.263089	0.555648	0.791385	4425.9	5634.8	5104.9	12.17	16.33	3.24	1	12	145	4	46	21.9	11.03	0	93.073	2707	5309.4	4425.9	4250.4	5634.8	6419.5	4610.9	5028	5348.7	5104.9	1127.9	2601.5	3535.4
cytosol;ER/Golgi;translational apparatus;nucleus;other cell component	Cytoplasmic ribosomal proteins	B2R4D4; D3DP05; hsa:6189; NP_000997.1; P33443; P49241; P61247	RPS3A	ENSG00000145425	6189	Pf01015	nucleic acid binding activity;other molecular function	protein metabolism;other metabolic processes;other biological processes	Regulation of expression of SLITs and ROBOs; L13a-mediated translational silencing of Ceruloplasmin expression; Translation initiation complex formation; Formation of a pool of free 40S subunits; Formation of the ternary complex, and subsequently, the 43S complex; Ribosomal scanning and start codon recognition; GTP hydrolysis and joining of the 60S ribosomal subunit; Major pathway of rRNA process…	19	FALSE	High	Master Protein	NP_000997.1	40S ribosomal protein S3a isoform 1 [Homo sapiens]	0.945	0.941	0.995	0.416355	0.331284	0.978505	14661.1	13858.6	13790.2	6.64	6.19	5.77	1	21	145	21	63	29.9	9.73	0	186.933	2670	13961.9	15906.9	14661.1	12990.1	14705.5	13858.6	12881.9	13790.2	14458.6	2966	9350.1	12194.8
non-structural extracellular;cytosol;other cell component	TNF-alpha signaling pathway; Glycogen synthesis and degradation; Disorders of galactose metabolism	A6NDQ4; B4DUB7; F5H816; hsa:5836; NP_002854.3; O60567; O60752; O60913; P06737; Q501V9; Q641R5; Q96G82	PYGL	ENSG00000100504	5836	Pf00343	other molecular function	other metabolic processes;other biological processes	Neutrophil degranulation; Glycogen breakdown (glycogenolysis)	5	FALSE	High	Master Protein	NP_002854.3	glycogen phosphorylase, liver form isoform 1 [Homo sapiens]	0.858	1.045	1.219	0.733342	0.874984	0.960149	15454.6	13256.6	16157.3	25.6	41.27	33.96	1	47	145	39	56	97.1	7.17	0	360.116	3435	15454.6	20102.4	12014	13256.6	7582.2	18364.1	8519	16157.3	17203.5	3283.1	11816.2	9993
other membranes;mitochondrion;other cell component	Fatty acid beta-oxidation	A8K4V0; B3KSA9; hsa:2820; NP_000399.3; P43304; Q59FR1; Q9HAP9	GPD2	ENSG00000115159	2820	Pf01266, Pf16901	other molecular function	other metabolic processes	Triglyceride catabolism; Synthesis of PA	3	FALSE	High	Master Protein	NP_000399.3	glycerol-3-phosphate dehydrogenase, mitochondrial precursor [Homo sapiens]	1.225	0.988	0.807	0.544874	0.854135	0.843259	11207.2	13725.3	11075.7	23.38	22.59	47.26	1	43	144	43	68	80.8	7.69	0	302.108	3018	11207.2	9083	14458.9	12994	19331.8	13725.3	21572	9348.1	11075.7	2380.8	5339	12026.6
non-structural extracellular;cytosol;nucleus;other cytoplasmic organelle;other cell component	Proteasome degradation; Alzheimer's disease and miRNA effects; Parkin-ubiquitin proteasomal system pathway; Alzheimer's disease	B8ZZH9; hsa:5707; NP_002798.2; Q24JU0; Q53TI2; Q6GMU5; Q6P2P4; Q6PJM7; Q6PKG9; Q86VU1; Q8IV79; Q99460	PSMD1	ENSG00000173692	5707	Pf01851, Pf13646, Pf18004	enzyme regulator activity;other molecular function	protein metabolism;other metabolic processes;other biological processes	Neutrophil degranulation; Regulation of expression of SLITs and ROBOs; FCERI mediated NF-kB activation; Downstream TCR signaling; Antigen processing: Ubiquitination & Proteasome degradation; Activation of NF-kappaB in B cells; Oxygen-dependent proline hydroxylation of Hypoxia-inducible Factor Alpha; ER-Phagosome pathway; Cross-presentation of soluble exogenous antigens (endosomes); SCF-beta-TrCP …	63	FALSE	High	Master Protein	NP_002798.2	26S proteasome non-ATPase regulatory subunit 1 isoform 1 [Homo sapiens]	0.845	0.935	1.107	0.473106	0.883116	0.737015	11136.8	9409.2	10417.2	8.5	13.16	11.86	1	40	144	40	49	105.8	5.39	0	340.888	3885	10512.4	12406	11136.8	9400.8	9409.2	11724.4	9908.2	10417.2	12356.6	2233.2	7292.3	9263.3
cytoskeleton		A0A2I2ZDV7; A0A2J8LW59; A0A2J8S0U0; A0A6D2Y7D0; K7C0T3; NP_004936.2	DNM2	ENSGGOG00000005968; ENSPTRG00000034439	455718	Pf00169, Pf00350, Pf01031, Pf02212	other molecular function	transport		0	FALSE	High	Master Protein	NP_004936.2	dynamin-2 isoform 3 [Homo sapiens]													1	40	144	0	46	97.6	7.64	0	232.075	2856
plasma membrane;other membranes;ER/Golgi;nucleus;other cell component	Alzheimer's disease and miRNA effects; VEGFA-VEGFR2 signaling; Microglia pathogen phagocytosis pathway; Oxidative stress response; Ferroptosis; Alzheimer's disease; Genetic causes of porto-sinusoidal vascular disease; Type II interferon signaling	A8K138; hsa:1536; NP_000388.2; P04839; Q2PP16	CYBB	ENSG00000165168	1536	Pf01794, Pf08022, Pf08030	transporter activity;other molecular function	other metabolic processes;stress response;transport;signal transduction;other biological processes	RAC1 GTPase cycle; RAC2 GTPase cycle; RAC3 GTPase cycle; Neutrophil degranulation; Detoxification of Reactive Oxygen Species; VEGFA-VEGFR2 Pathway; ROS and RNS production in phagocytes; Cross-presentation of particulate exogenous antigens (phagosomes); RHO GTPases Activate NADPH Oxidases	17	FALSE	High	Master Protein	NP_000388.2	cytochrome b-245 heavy chain [Homo sapiens]	1.092	0.953	0.872	0.967925	0.995837	0.986563	22082.9	24119	21036.4	15.65	25.96	22.92	1	19	144	18	38	65.3	8.63	0	186.135	3183	17073.5	23170.6	22082.9	15641.4	26585.9	24119	26329.3	16569.5	21036.4	3627	13619.7	18368.1
other membranes;mitochondrion		A0A2J8NU54; NP_001171712.1				Pf01459	transporter activity	transport		0	FALSE	High	Master Protein	NP_001171712.1	voltage-dependent anion-selective channel protein 2 isoform 1 [Homo sapiens]	1.171	1.011	0.863	0.195758	0.673224	0.541919	11606	13595	11733.9	1.66	10.5	17.12	1	15	144	15	62	33.4	7.59	0	223.745	4199	11767.9	11606	11384.1	12717.8	15581.1	13595	15158.6	11138.3	11733.9	2499.9	6822	9469.1
plasma membrane;other membranes;cytosol;mitochondrion;nucleus;other cell component	Parkin-ubiquitin proteasomal system pathway; MAPK signaling pathway; Measles virus infection	A6NNB0; B0UXW8; hsa:3305; NP_005518.3; O75634; P34931; Q2HXR3; Q8NE72; Q96QC9; Q9UQM1	HSPA1L	ENSG00000204390; ENSG00000206383; ENSG00000234258; ENSG00000236251	3305	Pf00012	other molecular function	stress response;transport;other biological processes	HSP90 chaperone cycle for steroid hormone receptors (SHR) in the presence of ligand; Regulation of HSF1-mediated heat shock response; Attenuation phase	7	FALSE	High	Master Protein	NP_005518.3	heat shock 70 kDa protein 1-like [Homo sapiens]	1.095	0.501	0.457	0.958758	0.119086	0.116887	43.5	47.7	21.8	13.59	41.78	32.61	1	19	144	1	30	70.3	6.02	0	220.468	3731	39.2	51.1	43.5	64.6	0	35.2	20	21.8	35.3	8.3	30.1	36.2
other membranes;cytosol;cytoskeleton;ER/Golgi;nucleus;other cell component	Immune response to tuberculosis; Measles virus infection; SARS-CoV-2 innate immunity evasion and cell-specific immune response	B2RDA5; B3KU10; C9IYV7; C9J8D6; C9JN19; C9JN88; C9JUL1; C9JZS6; D3DSI8; hsa:4599; NP_001138397.1; P20591; Q86YP5; Q96CI3	MX1	ENSG00000157601	4599	Pf00350, Pf01031, Pf02212	cytoskeletal activity;other molecular function	stress response;signal transduction;other biological processes	ISG15 antiviral mechanism; Interferon alpha/beta signaling	5	FALSE	High	Master Protein	NP_001138397.1	interferon-induced GTP-binding protein Mx1 isoform a [Homo sapiens]	5.107	3.284	0.643	0.487293	0.979945	0.590217	4224.9	21577.4	13875.7	115.95	40.67	84.3	1	37	143	32	69	75.5	5.83	0	329.595	3982	2484.4	4224.9	23568	11721.9	21577.4	28340.9	22350.3	1357.5	13875.7	527.8	2483.4	19603.4
plasma membrane;other membranes;cytosol;ER/Golgi;other cytoplasmic organelle;other cell component	AGE/RAGE pathway; Brain-derived neurotrophic factor (BDNF) signaling pathway; VEGFA-VEGFR2 signaling; Chemokine signaling pathway; Microglia pathogen phagocytosis pathway; IL-18 signaling pathway; Genetic causes of porto-sinusoidal vascular disease	A6NEH2; A8K7S9; hsa:653361; NP_000256.4; O43842; P14598; Q2PP07; Q53FR5; Q9BU90; Q9BXI7; Q9BXI8; Q9UDV9; Q9UMU2	NCF1	ENSG00000158517	653361	Pf00018, Pf00787, Pf08944, Pf16621	enzyme regulator activity;other molecular function	other metabolic processes;stress response;transport;other biological processes	RAC1 GTPase cycle; RAC2 GTPase cycle; RAC3 GTPase cycle; Detoxification of Reactive Oxygen Species; VEGFA-VEGFR2 Pathway; ROS and RNS production in phagocytes; Cross-presentation of particulate exogenous antigens (phagosomes); RHO GTPases Activate NADPH Oxidases	15	FALSE	High	Master Protein	NP_000256.4	neutrophil cytosol factor 1 [Homo sapiens]	2.671	1.476	0.553	0.865419	0.973016	0.74935	5630.9	15038.5	8309.3	104.89	65.71	100.04	1	28	143	28	75	44.7	9.13	0	257.032	3791	5255.9	5630.9	30511.7	7111.3	29380.5	15038.5	25974	2445.5	8309.3	1116.5	3309.8	25379
		NP_001309294.1								0	FALSE	High	Master Protein	NP_001309294.1	hexokinase-1 isoform a [Homo sapiens]	0.819	0.95	1.161	0.532145	0.545962	0.999636	20030.3	16402	19034.6	19.49	22.64	17.77	1	42	143	37	42	106.2	7.06	0	319.03	3129	20030.3	26856.7	18973.7	15598.4	16402	23178	14833.4	19034.6	21263.4	4255.1	15786.4	15782
plasma membrane;other membranes;cytoskeleton;nucleus;other cell component	Brain-derived neurotrophic factor (BDNF) signaling pathway	E1P560; hsa:4082; NP_002347.5; P29966; Q2LA83; Q5TDB7	MARCKS	ENSG00000277443	4082	Pf02063	cytoskeletal activity;other molecular function	cell organization and biogenesis;stress response;developmental processes;other biological processes	Acetylcholine regulates insulin secretion	2	FALSE	High	Master Protein	NP_002347.5	myristoylated alanine-rich C-kinase substrate [Homo sapiens]	1.076	1.093	1.016	0.71366	0.980868	0.607466	19446.1	20917	21253.1	28.85	18.92	33.96	1	11	143	10	52	31.5	4.45	0	225.433	5796	13229.7	19446.1	24116.3	19574.9	27591.8	20917	21253.1	11212.4	22645.5	2810.5	11430.5	20059.4
non-structural extracellular;nucleus;other cell component	Gastric cancer network 1; Histone modifications; 22q11.2 copy number variation syndrome; Male infertility; Type II interferon signaling	A2VCL0; hsa:121504; hsa:554313; hsa:8294; hsa:8359; hsa:8360; hsa:8361; hsa:8362; hsa:8363; hsa:8364; hsa:8365; hsa:8366; hsa:8367; hsa:8368; hsa:8370; NP_003539.1; P02304; P02305; P62805; Q6DRA9; Q6FGB8; Q6NWP7	H4C1; H4C11; H4C12; H4C13; H4C14; H4C15; H4C16; H4C2; H4C3; H4C4; H4C5; H4C6; H4C8; H4C9	ENSG00000158406; ENSG00000197061; ENSG00000197238; ENSG00000197837; ENSG00000270276; ENSG00000270882; ENSG00000273542; ENSG00000274618; ENSG00000275126; ENSG00000276180; ENSG00000276966; ENSG00000277157; ENSG00000278637; ENSG00000278705	121504; 554313; 8294; 8359; 8360; 8361; 8362; 8363; 8364; 8365; 8366; 8367; 8368; 8370	Pf15511	nucleic acid binding activity;other molecular function	cell organization and biogenesis;other biological processes	Amyloid fiber formation; Meiotic synapsis; HCMV Late Events; RUNX1 regulates transcription of genes involved in differentiation of HSCs; HCMV Early Events; SUMOylation of chromatin organization proteins; Transcriptional regulation by small RNAs; Deposition of new CENPA-containing nucleosomes at the centromere; B-WICH complex positively regulates rRNA expression; Recruitment and ATM-mediated phosp…	50	FALSE	High	Master Protein	NP_003539.1	histone H4 [Homo sapiens]	1.259	1.01	0.802	0.543142	0.936073	0.738345	18683.7	23525.3	18877.2	8.32	37.25	46.38	1	8	142	8	50	11.4	11.36	0	100.164	3136	20819.4	18683.7	17719.7	23525.3	38160.8	18994.8	18877.2	34091	14231.1	4422.8	10982.3	14738.9
plasma membrane;cytosol;mitochondrion;translational apparatus;nucleus;other cell component	Androgen receptor signaling pathway; Brain-derived neurotrophic factor (BDNF) signaling pathway; VEGFA-VEGFR2 signaling; Measles virus infection; Angiotensin II receptor type 1 pathway; TROP2 regulatory signaling; Interferon type I signaling pathways	B3KTJ0; D3DWS0; hsa:10399; NP_006089.1; P25388; P63244; P99049; Q53HU2; Q5J8M6; Q5VLR4; Q6FH47	RACK1	ENSG00000204628	10399	Pf00400	signal transduction activity or receptor binding;enzyme regulator activity;translation activity;other molecular function	cell cycle OR cell proliferation;protein metabolism;other metabolic processes;developmental processes;other biological processes	Regulation of TNFR1 signaling; TNFR1-induced NFkappaB signaling pathway; TNFR1-mediated ceramide production	10	FALSE	High	Master Protein	NP_006089.1	receptor of activated protein C kinase 1 [Homo sapiens]	0.843	0.954	1.131	0.0997178	0.89316	0.178572	10453.5	8814.8	9969	8.05	5.91	3.97	1	23	142	23	81	35.1	7.69	0	212.359	3575	9457.3	11109.9	10453.5	8814.8	8750.9	9711.2	9969	9758.1	10533	2009.1	6530.4	8695
plasma membrane;other membranes;cytosol;mitochondrion;ER/Golgi;other cytoplasmic organelle;other cell component	Ebola virus infection in host; Autosomal recessive osteopetrosis pathways; Intracellular trafficking proteins involved in CMT neuropathy	A8K3V6; hsa:7879; NP_004628.4; P51149; Q9NWJ0; Q9UPB0	RAB7A	ENSG00000075785	7879	Pf00071	other molecular function	cell organization and biogenesis;protein metabolism;other metabolic processes;transport;other biological processes	Prevention of phagosomal-lysosomal fusion; Neutrophil degranulation; CDC42 GTPase cycle; RAC1 GTPase cycle; RHOQ GTPase cycle; RHOG GTPase cycle; RAB GEFs exchange GTP for GDP on RABs; RAB geranylgeranylation; MHC class II antigen presentation; RAC2 GTPase cycle; RAC3 GTPase cycle; RHOD GTPase cycle; RHOJ GTPase cycle; RHOF GTPase cycle; Suppression of autophagy; RHOH GTPase cycle; TBC/RABGAPs	20	FALSE	High	Master Protein	NP_004628.4	ras-related protein Rab-7a [Homo sapiens]	1.091	1.171	1.073	0.736345	0.330134	0.717861	11004.5	12004	12881.8	5.49	6.76	14.5	1	16	141	16	77	23.5	6.7	0	203.947	2966	11004.5	12064.4	10965.9	11283.4	12004	12911.6	14831.2	11082.5	12881.8	2337.7	7091.5	9121.2
		XP_016882252.1								0	FALSE	High	Master Protein	XP_016882252.1	interleukin enhancer-binding factor 3 isoform X1 [Homo sapiens]	1.036	1.14	1.1	0.679464	0.753705	0.990475	18073	18731.2	20599.5	2.19	26.72	20.48	1	37	141	32	49	95.7	8.81	0	341.482	3474	18629.3	17855.9	18073	18731.2	27764.6	17283.6	24928.3	20599.5	16464	3957.5	10495.7	15032.7
non-structural extracellular;cytosol;cytoskeleton;other cytoplasmic organelle;other cell component	16p11.2 proximal deletion syndrome	A0A0D9QW25; A0A2J8K4R5; A0A2K5IDP1; A0A2K6C5Q6; A0A2K6MQC6; A0A2K6NWM5; A0A6D2WUP2; A0A6D2XBE1; A0A8C9IAR8; A0A8D2FY99; A8K402; B5BTY7; B7Z243; B7Z7K4; B7ZAT2; G2HH56; G3QTT0; ggo:101133725; hsa:10576; I0FNJ0; mcc:717182; NP_006422.1; P78371; pon:100452880; ptr:452071; Q14D36; Q4R6F8; Q6IAT3; V9HW96	CCT2; HEL-S-100n	ENSCANG00000030834; ENSCSAG00000004209; ENSG00000166226; ENSGGOG00000006241; ENSMNEG00000033246; ENSPTEG00000030838; ENSPTRG00000005210; ENSRBIG00000042534; ENSRROG00000028760; ENSTGEG00000022886	100452880; 101133725; 101926418; 10576; 452071; 717182	Pf00118	other molecular function	cell organization and biogenesis;transport;other biological processes	Formation of tubulin folding intermediates by CCT/TriC; BBSome-mediated cargo-targeting to cilium; Neutrophil degranulation; Association of TriC/CCT with target proteins during biosynthesis; Cooperation of PDCL (PhLP1) and TRiC/CCT in G-protein beta folding; Prefoldin mediated transfer of substrate to CCT/TriC; RHOBTB2 GTPase cycle; RHOBTB1 GTPase cycle; Folding of actin by CCT/TriC	10	FALSE	High	Master Protein	NP_006422.1	T-complex protein 1 subunit beta isoform 1 [Homo sapiens]	0.929	0.962	1.035	0.410531	0.29843	0.959787	9854.6	9158.5	9477.1	9.35	6.52	15.5	1	30	141	30	67	57.5	6.46	0	336.722	4961	9680.8	11432	9854.6	8437.7	9158.5	9610.6	7328.9	9477.1	9904.3	2056.5	6719.7	8196.9
cytosol;cytoskeleton;nucleus;other cell component		A0A0D9RVK4; A0A2I2ZKV1; A0A2J8JI34; A0A2K5J6I1; A0A2K5ZXW5; A0A6D2W2U1; A0A6J3F8Q2; A0A803KHD2; A0A8I5THQ3; F6ZHY1; F7GAV5; G2HE91; ggo:101124683; H9FTS3; mcc:706423; ptr:465214; U3CYB1; XP_006720188.1	HNRNPC	ENSCANG00000035615; ENSCJAG00000009354; ENSCSAG00000016585; ENSGGOG00000023015; ENSMLEG00000040545; ENSMMUG00000014809; ENSPPYG00000005593	101124683; 103231382; 105503826; 105536757; 465214; 706423	Pf00076	nucleic acid binding activity;other molecular function	RNA metabolism OR transcription;other metabolic processes;other biological processes		0	FALSE	High	Master Protein	XP_006720188.1	heterogeneous nuclear ribonucleoproteins C1/C2 isoform X2 [Homo sapiens]	1.25	1.029	0.823	0.183471	0.491212	0.698758	8987.9	11237.8	9249	7.96	22.91	22.82	1	20	140	14	68	32.3	5.08	0	211.598	3320	8987.9	7845.8	9080.1	11237.8	14968	9634.5	13292	9249	9027.2	1909.3	4611.8	7552.7
cytoskeleton;other cell component	Focal adhesion	A0A140TAX1; A0A2I3RIH5; A0A2R9BQ50; G3SFU6; ggo:101127500; J3QRS3; NP_001289978.1; pon:100172271; pps:100978696; ptr:455314	MYL12A	ENSG00000101608; ENSGGOG00000011429; ENSPPAG00000037395; ENSPPYG00000009033; ENSPTRG00000009835	100172271; 100978696; 101127500; 10627; 455314	Pf08976, Pf13405	signal transduction activity or receptor binding;cytoskeletal activity;other molecular function	other biological processes		1	FALSE	High	Master Protein	NP_001289978.1	myosin regulatory light chain 12A isoform 2 [Homo sapiens]	0.944	1.021	1.081	0.531005	0.813193	0.261672	8964.1	8466.6	9152.7	9.45	10.27	13.59	1	11	140	11	64	20.4	4.75	0	169.288	3663	8964.1	8726.6	10362.6	8466.6	7574.7	9310.7	11476.8	9131.9	9152.7	1904.3	5129.5	8619.4
cytoskeleton;nucleus;other cell component	miRNA regulation of DNA damage response; miRNAs involved in DNA damage response; Proteasome degradation; ATM signaling in development and disease ; FBXL10 enhancement of MAP/ERK signaling in diffuse large B-cell lymphoma; DNA repair pathways, full network; DNA damage response	hsa:3014; NP_002096.1; P16104; Q4ZGJ7; Q6IAS5	H2AX	ENSG00000188486	3014	Pf00125, Pf16211	nucleic acid binding activity;other molecular function	cell cycle OR cell proliferation;cell organization and biogenesis;DNA metabolism;other metabolic processes;stress response;developmental processes;signal transduction;other biological processes	RMTs methylate histone arginines; Amyloid fiber formation; Meiotic synapsis; RUNX1 regulates transcription of genes involved in differentiation of HSCs; Transcriptional regulation by small RNAs; Deposition of new CENPA-containing nucleosomes at the centromere; B-WICH complex positively regulates rRNA expression; Recruitment and ATM-mediated phosphorylation of repair and signaling proteins at DNA …	45	FALSE	High	Master Protein	NP_002096.1	histone H2AX [Homo sapiens]	1.186	0.917	0.773	0.496994	0.856973	0.79353	566	671.6	518.9	8.98	37.77	54.66	1	7	140	2	48	15.1	10.74	0	67.733	1066	610	509.4	566	671.6	1192.6	628.8	518.9	1169.4	464.4	129.6	299.4	470.8
		XP_016870146.1								0	FALSE	High	Master Protein	XP_016870146.1	annexin A1 isoform X1 [Homo sapiens]	0.889	0.897	1.01	0.981621	0.697532	0.799146	25890.9	23011.1	23235.5	14.32	20.5	26.42	1	24	140	24	66	40.1	7.78	0	229.726	3342	25890.9	28377.1	21273.7	23011.1	20440.1	30146.7	15809.6	27346.5	23235.5	5500.1	16680.1	17695
plasma membrane;cytosol;cytoskeleton		A5Z1M9; A5Z1N0; A5Z1N1; A5Z1N2; A6NDV6; A6NKQ2; hsa:3872; NP_000413.1; Q04695; Q6IP98; Q8N1P6	KRT17	ENSG00000128422	3872	Pf00038	other molecular function	cell organization and biogenesis;other biological processes	Formation of the cornified envelope	2	FALSE	High	Master Protein	NP_000413.1	keratin, type I cytoskeletal 17 [Homo sapiens]	0.753	1.348	1.791	0.963822	0.994472	0.986186	2240.7	1686.2	3019.6	70.48	93.35	43.17	1	29	139	14	53	48.1	5.02	0	202.251	1643	2240.7	1761.1	6083.4	6816.5	1346.4	1686.2	3019.6	1619.6	4141.8	476	1035.2	5060
non-structural extracellular;other cytoplasmic organelle;other cell component	p53 transcriptional gene network	B2RBG3; hsa:2517; NP_000138.2; P04066; Q14334; Q14335; Q3LID0; Q8NAC2	FUCA1	ENSG00000179163	2517	Pf01120, Pf16757	other molecular function	other metabolic processes	Neutrophil degranulation; Reactions specific to the complex N-glycan synthesis pathway	3	FALSE	High	Master Protein	NP_000138.2	tissue alpha-L-fucosidase precursor [Homo sapiens]	0.935	1.079	1.154	0.988788	0.991821	0.999757	37533.3	35088.1	40498.1	76.97	84.54	81.17	1	20	138	20	50	53.7	6.84	0	213.147	2568	37533.3	47440.2	3923.4	35088.1	2215.6	51033.9	2221.2	40498.1	47924.2	7973.4	27885.4	3263.4
		NP_001132929.1								0	FALSE	High	Master Protein	NP_001132929.1	B-cell receptor-associated protein 31 isoform a [Homo sapiens]	1.219	1.348	1.106	0.899044	0.862941	0.996454	21204.5	25841.8	28590.4	25.31	11.37	18.05	1	14	138	14	34	34.7	7.84	0	147.383	2024	31985.2	21067.1	21204.5	29175	25841.8	23258.4	28590.4	30115	21135.7	6794.8	12383.3	17637.5
cytosol;nucleus;other cell component		A0A0D9RXQ9; A0A1D5R700; A0A1S3AI19; A0A1S3GHN3; A0A1U7V2I2; A0A250YJT0; A0A286XRC2; A0A287BGU5; A0A287D5R2; A0A2I3HDZ4; A0A2I3MXU2; A0A2J8PVF2; A0A2J8V2R7; A0A2K5C9U0; A0A2K5HUP3; A0A2K5M6G8; A0A2K5YHL1; A0A2K6DQB4; A0A2K6KSM7; A0A2K6N940; A0A2K6SYN2; A0A2U3WGZ9; A0A2U3XDC7; A0A2Y9HCF9; A0A2Y9KSL9; A0A2Y9LDZ1; A0A2Y9S9W6; A0A341AK15; A0A3Q2L551; A0A3Q7NC79; A0A3Q7T1G7; A0A3Q7VNW3; A0A452C4Z1; A0A…	LOC101684509; LOC110583657; LOC111158766; LOC113261048; LOC113926370; LOC114493822; LOC117313161; Syncrip; SYNCRIP	ENSANAG00000020675; ENSBIXG00000017374; ENSBMSG00010010601; ENSCAFG00000003024; ENSCAFG00020015848; ENSCAFG00040008423; ENSCAFG00845013459; ENSCANG00000026351; ENSCATG00000034066; ENSCCNG00000016255; ENSCHIG00000024654; ENSCJAG00000015352; ENSCPOG00000012415; ENSCSAG00000017365; ENSCWAG00000010209; ENSEASG00005005616; ENSECAG00000012464; ENSFCAG00000023146; ENSJJAG00000014190; ENSLCNG00005005538;…	100358009; 100414011; 100454427; 100579672; 100723388; 101017587; 101034481; 101084196; 101382549; 101616730; 101969104; 102181957; 102542182; 102739753; 103124690; 103240044; 103276317; 104678641; 105496071; 105519946; 105530208; 105599510; 105728435; 105862227; 105998211; 107153585; 107517411; 108542805; 109263372; 109701099; 462866; 474986; 696756	Pf00076, Pf18360	nucleic acid binding activity	stress response;other biological processes		0	FALSE	High	Master Protein	XP_016865667.1	heterogeneous nuclear ribonucleoprotein Q isoform X4 [Homo sapiens]	0.774	0.99	1.279	0.373907	0.492919	0.965961	158.1	122.3	156.5	5.13	2.7	30.48	1	28	138	1	53	62.6	7.56	0	261.946	3197	164	158.1	148.1	127	120.5	122.3	86.3	156.5	156.9	34.8	92.9	123.2
cytosol;ER/Golgi;translational apparatus;nucleus;other cell component	VEGFA-VEGFR2 signaling; Cytoplasmic ribosomal proteins	hsa:6125; NP_000960.2; P46777; Q32LZ3; Q53HH6; Q9H3F4	RPL5	ENSG00000122406	6125	Pf14204, Pf17144	enzyme regulator activity;nucleic acid binding activity;other molecular function	cell organization and biogenesis;protein metabolism;RNA metabolism OR transcription;other metabolic processes;other biological processes	Regulation of expression of SLITs and ROBOs; L13a-mediated translational silencing of Ceruloplasmin expression; Formation of a pool of free 40S subunits; GTP hydrolysis and joining of the 60S ribosomal subunit; Major pathway of rRNA processing in the nucleolus and cytosol; Nonsense Mediated Decay (NMD) enhanced by the Exon Junction Complex (EJC); SRP-dependent cotranslational protein targeting to…	15	FALSE	High	Master Protein	NP_000960.2	60S ribosomal protein L5 [Homo sapiens]	0.922	0.918	0.996	0.967505	0.472361	0.603605	10075	9293.1	9251.5	7.24	7.6	9.87	1	18	137	18	61	34.3	9.72	0	181.116	2888	8966.3	10283.5	10075	9095.1	10448.4	9293.1	7997.6	9251.5	9712.2	1904.8	6044.6	8380.1
		XP_011539414.2								0	FALSE	High	Master Protein	XP_011539414.2	E3 ubiquitin-protein ligase UBR4 isoform X5 [Homo sapiens]	0.9	0.964	1.072	0.204782	0.678133	0.556638	6877.2	6189	6633	6.6	2.28	4.31	1	75	137	75	17	582.4	6.1	0	367.113	2460	6284.3	7160.6	6877.2	6189	6182.6	6433.1	6633	6226.8	6768	1335	4209	5720.3
		XP_006722129.1								0	FALSE	High	Master Protein	XP_006722129.1	formin-like protein 1 isoform X6 [Homo sapiens]	0.931	1.124	1.208	0.872697	0.99069	0.927276	522.9	486.6	588	38.49	49.65	49.48	1	44	137	3	41	123	5.9	0	291.394	2615	279	522.9	642.7	174.3	546.5	486.6	641.7	207	588	59.3	307.4	534.5
other membranes;cytosol;ER/Golgi		B4DZI8; hsa:9276; NP_004757.1; P35606	COPB2	ENSG00000184432	9276	Pf00400, Pf04053	other molecular function	transport	COPI-dependent Golgi-to-ER retrograde traffic; COPI-mediated anterograde transport	2	FALSE	High	Master Protein	NP_004757.1	coatomer subunit beta' [Homo sapiens]	0.79	0.947	1.2	0.669977	0.99386	0.729837	12907.7	10192	12226.2	13.48	12.94	17.45	1	38	135	38	49	102.4	5.27	0	289.915	2860	10202.6	12907.7	13124.6	9857.1	10192	12433.2	13921.2	9767.2	12226.2	2167.4	7587.2	10916.8
plasma membrane;other membranes;ER/Golgi		A0A024RB17; A0FGR7; A8K2S2; hsa:23344; NP_056107.1; O94848; Q6PJN4; Q9BSJ8; Q9H6J1; Q9H6W2; Q9Y416	ESYT1; FAM62A	ENSG00000139641	23344	Pf00168, Pf17047	transporter activity;other molecular function	cell organization and biogenesis;transport	Glycosphingolipid metabolism; RAC1 GTPase cycle; RHOG GTPase cycle; RAC2 GTPase cycle; RAC3 GTPase cycle; RHOD GTPase cycle; RHOF GTPase cycle	7	FALSE	High	Master Protein	NP_056107.1	extended synaptotagmin-1 isoform 2 [Homo sapiens]	1.044	1.049	1.005	0.897571	0.707122	0.928156	8361.8	8733	8772.5	4.47	4.93	4.62	1	35	134	35	38	122.8	5.83	0	283.272	2643	8788.3	8039.6	8361.8	8837.2	8733	8060.6	8772.5	9001	8222.4	1866.9	4725.7	6955.2
other membranes;mitochondrion;other cell component	16p11.2 distal deletion syndrome	hsa:7284; NP_003312.3; O15276; P49411	TUFM	ENSG00000178952	7284	Pf00009, Pf03143, Pf03144	nucleic acid binding activity;other molecular function	protein metabolism;other metabolic processes;other biological processes	Mitochondrial translation elongation; SARS-CoV-2 modulates autophagy	3	FALSE	High	Master Protein	NP_003312.3	elongation factor Tu, mitochondrial isoform 1 precursor [Homo sapiens]	1.101	1.064	0.967	0.794389	0.658257	0.967907	14210.3	15639.2	15120.2	3.88	13.14	27.76	1	23	134	23	63	49.8	7.61	0	290.486	4047	14210.3	13816.6	14912.2	13802	17945.3	15639.2	21857.7	12999.7	15120.2	3018.8	8121.4	12403.7
other membranes;cytosol;cytoskeleton;other cell component	Fas ligand pathway and stress induction of heat shock proteins; G13 signaling pathway	B5BU79; hsa:397; NP_001308352.1; P52566	ARHGDIB	ENSG00000111348	397	Pf02115	enzyme regulator activity;other molecular function	signal transduction;other biological processes	RHOA GTPase cycle; CDC42 GTPase cycle; RAC1 GTPase cycle; RHOG GTPase cycle; RAC3 GTPase cycle; RHOH GTPase cycle	8	FALSE	High	Master Protein	NP_001308352.1	rho GDP-dissociation inhibitor 2 [Homo sapiens]	0.835	0.797	0.955	0.377634	0.246537	0.933114	23889.3	19949.8	19045.2	1.88	7.84	21.04	1	14	134	14	72	23	5.21	0	154.246	2360	24583.4	23889.3	23734.8	19949.8	22633.2	19696.5	16729.4	24989.1	19045.2	5222.4	14042.2	19742.2
non-structural extracellular;plasma membrane;other membranes;cytosol;nucleus	Cori cycle; Clear cell renal cell carcinoma pathways; Metabolic reprogramming in colon cancer; Aerobic glycolysis; Disorders of fructose metabolism; Glycolysis and gluconeogenesis	A0A2U3TZU2; XP_011525056.1	GPI	ENSG00000105220	2821	Pf00342	signal transduction activity or receptor binding;other molecular function	other metabolic processes;signal transduction		6	FALSE	High	Master Protein	XP_011525056.1	glucose-6-phosphate isomerase isoform X1 [Homo sapiens]	0.86	0.976	1.134	0.703366	0.749193	0.996338	17747.7	15265.4	17317.4	12.15	17.7	33.08	1	26	134	26	51	67.2	8.97	0	265.84	2642	17747.7	18824	14803.8	15265.4	11684.3	16677.3	9517.6	18980.2	17317.4	3770.2	11064.8	12313.5
cytosol;mitochondrion	Amino acid metabolism; Metabolic reprogramming in colon cancer; Fluoroacetic acid toxicity; TCA cycle (aka Krebs or citric acid cycle)	hsa:50; O75809; Q5JZ41; Q6FHX0; Q8TAQ6; Q99798; XP_024308018.1	ACO2	ENSG00000100412	50	Pf00330, Pf00694	other molecular function	other metabolic processes;stress response;developmental processes	Citric acid cycle (TCA cycle); Mitochondrial protein import	6	FALSE	High	Master Protein	XP_024308018.1	aconitate hydratase, mitochondrial isoform X1 [Homo sapiens]	1.121	1.097	0.979	0.383599	0.448451	0.989238	11758.8	13184.9	12903.4	9.62	6.53	7.56	1	34	134	34	53	85.4	7.61	0	326.104	3168	12890.1	11758.8	10628.3	13184.9	13567.5	11955.1	12903.4	13694.6	11771.9	2738.3	6911.8	8840.4
cytosol;cytoskeleton		hsa:338785; NP_787028.1; Q5XKE5; Q6P465; Q7Z793	KRT79	ENSG00000185640	338785	Pf00038, Pf16208	bone, tooth or skin structural activity;other molecular function	cell organization and biogenesis;other biological processes	Formation of the cornified envelope	2	FALSE	High	Master Protein	NP_787028.1	keratin, type II cytoskeletal 79 [Homo sapiens]	0.62	0.902	1.455	0.938749	0.830489	0.966493	66	40.9	59.5	42.02	68.62	35.34	1	12	133	1	15	57.8	7.2	0	108.255	1174	66	40.2	97.1	114.3	40.9	36.2	31.5	66.5	59.5	14	23.6	80.7
cytoskeleton		A0A2I3SQK6; A0A2J8JA83; A0A2J8VHG1; A0A2R9AVY0; A0A6D2X9S5; A0A8I5T7D2; NP_001264153.1	TAGLN2	ENSPPAG00000033877; ENSPPYG00000000648; ENSPTRG00000001533		Pf00307, Pf00402		other biological processes		0	FALSE	High	Master Protein	NP_001264153.1	transgelin-2 isoform a [Homo sapiens]	0.519	1.04	2.002	0.515005	0.827603	0.260965	11098.4	5765.1	11544.2	29.72	43.66	11.43	1	15	133	14	78	24.4	8.25	0	234.6	3637	11841.1	6466	11098.4	11244.3	5428	5765.1	9626.5	11544.2	12012.1	2515.5	3800.7	9231.4
plasma membrane;other membranes;cytosol;mitochondrion;ER/Golgi;nucleus;other cytoplasmic organelle;other cell component	IL-5 signaling pathway; RANKL/RANK signaling pathway; Thymic stromal lymphopoietin (TSLP) signaling pathway; B cell receptor signaling pathway; IL-3 signaling pathway; Kit receptor signaling pathway; Chemokine signaling pathway; Microglia pathogen phagocytosis pathway; GDNF signaling; Kit receptor signaling pathway	A0A2J8L508; A0A6D2X4B7; A0AVQ5; G3R9U2; ggo:101145340; H2R453; hsa:4067; NP_002341.1; P07948	LYN	ENSG00000254087; ENSGGOG00000012490; ENSPTRG00000020263	101145340; 4067; 472771	Pf00017, Pf00018, Pf07714	signal transduction activity or receptor binding;cytoskeletal activity;kinase activity;other molecular function	cell-cell signaling;cell organization and biogenesis;protein metabolism;other metabolic processes;stress response;transport;developmental processes;signal transduction;other biological processes	FCGR activation; Role of LAT2/NTAL/LAB on calcium mobilization; FCERI mediated MAPK activation; FCERI mediated Ca+2 mobilization; FCERI mediated NF-kB activation; CD22 mediated BCR regulation; FCGR3A-mediated IL10 synthesis; FCGR3A-mediated phagocytosis; Antigen activates B Cell Receptor (BCR) leading to generation of second messengers; Erythropoietin activates Phosphoinositide-3-kinase (PI3K); R…	46	FALSE	High	Master Protein	NP_002341.1	tyrosine-protein kinase Lyn isoform A [Homo sapiens]	1.478	1.128	0.763	0.531555	0.999972	0.535387	427.8	632.4	482.6	52.47	66.1	43.8	1	28	132	3	59	58.5	7.11	0	259.259	2921	316.7	427.8	843.5	490.1	1588.4	632.4	763.7	312.9	482.6	67.3	251.4	701.6
plasma membrane;other membranes;cytosol;ER/Golgi;other cytoplasmic organelle;other cell component	VEGFA-VEGFR2 signaling; Proximal tubule transport	A0A2J8Q249; A0A2J8RJ47; A0A2K5NDF8; A0A2K6DYU9; A0A2R9BJF0; A0A8D2E6U1; A0A8I3B388; A8MUE4; A8MUN4; caty:105591260; F6S3W8; F7IRH8; G3RGC3; ggo:101140519; H2P3K2; H9FVU4; hsa:529; K7A7W6; K7BM43; mcc:709739; NP_001687.1; P36543; pps:100988766; Q4R761; Q53Y06; U3FJB7	ATP6V1E1	ENSCATG00000040548; ENSCJAG00000017277; ENSG00000131100; ENSGGOG00000015027; ENSMMUG00000021477; ENSMNEG00000043319; ENSPPAG00000037681; ENSPPYG00000011560; ENSTGEG00000001695	100988766; 101140519; 101866302; 105480754; 105591260; 529; 709739	Pf01991	transporter activity;other molecular function	cell organization and biogenesis;transport;other biological processes	Amino acids regulate mTORC1; ROS and RNS production in phagocytes; Insulin receptor recycling; Transferrin endocytosis and recycling; Ion channel transport	7	FALSE	High	Master Protein	NP_001687.1	V-type proton ATPase subunit E 1 isoform a [Homo sapiens]	0.876	0.935	1.067	0.570185	0.732113	0.955829	11573.1	10142	10823.2	11.56	1.7	13.94	1	16	132	16	61	26.1	8	0	223.368	2827	11573.1	12129.1	9676.6	9889.8	10142	10218	8800.1	11614.4	10823.2	2458.5	7129.5	8048.8
nucleus	mRNA processing	E9PCH3; hsa:23451; NP_036565.2; O75533	SF3B1	ENSG00000115524	23451	Pf08920	nucleic acid binding activity;other molecular function	cell organization and biogenesis;RNA metabolism OR transcription;other metabolic processes;other biological processes	B-WICH complex positively regulates rRNA expression; mRNA Splicing - Major Pathway; mRNA Splicing - Minor Pathway	4	FALSE	High	Master Protein	NP_036565.2	splicing factor 3B subunit 1 isoform 1 [Homo sapiens]	1.076	1.068	0.993	0.657844	0.41905	0.895547	9887.5	10641.4	10563.1	5.42	13.27	22.61	1	50	132	50	48	145.7	7.09	0	353.934	3354	9547.2	9887.5	10611	10641.4	12916.3	10113.9	15099.1	10266.8	10563.1	2028.2	5811.9	8826
nucleus;other cell component	Corticotropin-releasing hormone signaling pathway; Mesodermal commitment pathway; ATM signaling in development and disease	A0A2J8JMA4; A0A6D2YBM1; hsa:10155; K7D4I8; NP_005753.1; O00677; ptr:456353; Q13263; Q7Z632; Q93040; Q96IM1	TRIM28	ENSG00000130726; ENSPTRG00000011598	10155; 456353	Pf00628, Pf00643, Pf14634	nucleic acid binding activity;kinase activity;other molecular function	cell organization and biogenesis;protein metabolism;DNA metabolism;RNA metabolism OR transcription;other metabolic processes;stress response;developmental processes;signal transduction;other biological processes	Generic Transcription Pathway; HCMV Early Events; SUMOylation of transcription cofactors	6	FALSE	High	Master Protein	NP_005753.1	transcription intermediary factor 1-beta [Homo sapiens]	1.001	1.092	1.091	0.999557	0.56482	0.580434	11055.2	11064.7	12073.8	2.33	16.85	18.46	1	34	132	34	53	88.5	5.77	0	281.585	3104	11352.4	11055.2	10837.8	11064.7	13187.6	9414.7	15287.3	12073.8	10724.5	2411.6	6498.3	9014.7
plasma membrane;other membranes;cytosol;cytoskeleton;mitochondrion;ER/Golgi;translational apparatus;nucleus;other cell component	Cytoplasmic ribosomal proteins; Cytoplasmic ribosomal proteins	A0A0D9QV93; A0A1U7T1Z5; A0A2I3RE57; A0A2J8MB83; A0A2K5DG13; A0A2K5J8P1; A0A2K5MEJ1; A0A2K5PZ61; A0A2K5XTQ4; A0A2K6BX85; A0A2K6H0H9; A0A2K6N638; A0A2K6NDX7; A0A2K6SRK1; A0A2R9A443; A0A2U3UZY8; A0A2Y9EFX1; A0A2Y9PRT1; A0A340X0D6; A0A341CSG2; A0A452EBJ3; A0A6D2W076; A0A6D2Y8Q3; A0A6I9I4M0; A0A6J0Z526; A0A6J3GC57; A0A6P3I284; A0A6P5D1W8; A0A836A242; A0A8C0HWL4; A0A8C3YBH2; A0A8C5XGU1; A0A8C6DB75; A0A…	RPS3	ENSANAG00000027669; ENSBMSG00010006696; ENSBMUG00000003751; ENSBTAG00000005620; ENSCANG00000036026; ENSCATG00000035348; ENSCCAG00000022155; ENSCHIG00000012342; ENSCSAG00000003937; ENSCWAG00000001939; ENSDLEG00000003018; ENSG00000149273; ENSGGOG00000006519; ENSMICG00000030910; ENSMLEG00000027047; ENSMMNG00015019776; ENSMMSG00000010456; ENSMMUG00000009019; ENSMNEG00000032069; ENSPCOG00000028750; EN…	100610616; 100985646; 101047429; 101108684; 101152945; 101326215; 102189887; 102284442; 102523692; 102544933; 102981814; 103073122; 103248057; 103253999; 104665103; 104981419; 104994106; 105468763; 105511819; 105555214; 105578730; 105811423; 108307596; 108537614; 109569758; 326588; 6188; 695748; 733671	Pf00189, Pf07650	cytoskeletal activity;nucleic acid binding activity;other molecular function	cell cycle OR cell proliferation;cell organization and biogenesis;protein metabolism;DNA metabolism;other metabolic processes;stress response;other biological processes	Regulation of expression of SLITs and ROBOs; L13a-mediated translational silencing of Ceruloplasmin expression; Translation initiation complex formation; Formation of a pool of free 40S subunits; Formation of the ternary complex, and subsequently, the 43S complex; Ribosomal scanning and start codon recognition; GTP hydrolysis and joining of the 60S ribosomal subunit; Major pathway of rRNA process…	39	FALSE	High	Master Protein	NP_000996.2	40S ribosomal protein S3 isoform 1 [Homo sapiens]	0.804	0.912	1.134	0.461862	0.997297	0.497351	12207.7	9813.4	11128	13.23	8.42	7.28	1	23	132	19	78	26.7	9.66	0	199.458	2487	9687.9	12394.6	12207.7	9813.4	9690.8	11242.9	11128	10598.3	12214.1	2058.1	7285.6	10154.1
cytosol;nucleus		B3KUG4; hsa:55748; NP_060705.2; Q8WY59; Q96KP4; Q9BQ94; Q9NVB4; V9HWE5	CNDP2	ENSG00000133313	55748	Pf01546, Pf07687	other molecular function	protein metabolism	Glutathione synthesis and recycling; Paracetamol ADME	2	FALSE	High	Master Protein	NP_060705.2	cytosolic non-specific dipeptidase isoform 1 [Homo sapiens]	0.931	0.91	0.978	0.660104	0.152588	0.452572	14388.4	13397.3	13097.3	11.58	6.46	6.7	1	28	132	28	69	52.8	5.97	0	361.92	4437	13295.5	14388.4	16650.9	13254.6	13397.3	14869.2	11682.6	13199.7	13097.3	2824.4	8457.5	13849.9
non-structural extracellular;cytosol;nucleus;other cell component	Proteasome degradation; Alzheimer's disease and miRNA effects; TNF-alpha signaling pathway; Parkin-ubiquitin proteasomal system pathway; Alzheimer's disease	B4DX07; B4DXY1; E7EW34; E9PCS3; hsa:5708; NP_002799.3; Q12932; Q13200; Q15321; Q53XQ4; Q96I12	PSMD2	ENSG00000175166	5708	Pf01851, Pf17781, Pf18051	enzyme regulator activity	protein metabolism;other metabolic processes;other biological processes	FCERI mediated NF-kB activation; Downstream TCR signaling; Antigen processing: Ubiquitination & Proteasome degradation; Activation of NF-kappaB in B cells; Oxygen-dependent proline hydroxylation of Hypoxia-inducible Factor Alpha; ER-Phagosome pathway; Cross-presentation of soluble exogenous antigens (endosomes); SCF-beta-TrCP mediated degradation of Emi1; APC/C:Cdc20 mediated degradation of Secur…	64	FALSE	High	Master Protein	NP_002799.3	26S proteasome non-ATPase regulatory subunit 2 isoform 1 [Homo sapiens]	0.84	0.927	1.104	0.466654	0.838436	0.781738	8192.9	6883.5	7596.2	12.59	13.4	14.05	1	29	131	29	38	100.1	5.2	0	226.349	2669	7569.5	9647.8	8192.9	6883.5	6800.6	8561.1	7098.2	7596.2	9240.3	1608	5671	6814.7
other cell component		A0A2I3RDJ4; A0A2J8QD03; A0A6D2WMZ9; NP_001269581.1	STIP1	ENSPTRG00000003820		Pf07719, Pf13181, Pf13414, Pf13424, Pf17830	other molecular function	other biological processes		0	FALSE	High	Master Protein	NP_001269581.1	stress-induced-phosphoprotein 1 isoform a [Homo sapiens]	0.796	0.819	1.028	0.490774	0.711411	0.916916	18596.8	14803.2	15222.6	15.38	12.02	34.92	1	37	131	37	57	68	7.74	0	227.391	2106	20179.4	18596.8	14828.3	15338.6	12170.5	14803.2	10597.6	21589	15222.6	4286.8	10931.2	12333.9
other membranes;cytoskeleton;nucleus	Gastric cancer network 2; Fas ligand pathway and stress induction of heat shock proteins; IL-18 signaling pathway; Familial partial lipodystrophy; Progeria-associated lipodystrophy; Acquired partial lipodystrophy / Barraquer-Simons syndrome	hsa:84823; NP_116126.3; O75292; Q03252; Q14734; Q96DF6	LMNB2	ENSG00000176619	84823	Pf00038, Pf00932	cytoskeletal activity;other molecular function	cell organization and biogenesis;transport;other biological processes		6	FALSE	High	Master Protein	NP_116126.3	lamin-B2 [Homo sapiens]	1.088	1.012	0.93	0.443446	0.630998	0.934415	10399.8	11318.1	10522	9.49	19.55	24.66	1	38	131	33	53	69.9	5.59	0	207.342	1536	11139	9210.9	10399.8	11318.1	15372.4	10952.7	15394	10522	10056.3	2366.3	5414.2	8650.3
		XP_011532356.1								0	FALSE	High	Master Protein	XP_011532356.1	transketolase isoform X1 [Homo sapiens]	0.816	0.821	1.006	0.546505	0.922718	0.762034	18254.4	14900.1	14988.5	16.32	16.7	27.07	1	26	131	26	54	68.8	7.52	0	274.556	2735	21767.4	15728	18254.4	18397.7	13327.8	14900.1	14883.4	23234	14988.5	4624.2	9245	15183.7
cytosol;mitochondrion;other cytoplasmic organelle	VEGFA-VEGFR2 signaling; Metabolic reprogramming in colon cancer; Cerebral organic acidurias, including diseases; TCA cycle (aka Krebs or citric acid cycle)	B2R6L6; B4DFL2; hsa:3418; NP_002159.2; P48735; Q96GT3	IDH2	ENSG00000182054	3418	Pf00180	other molecular function	other metabolic processes	Transcriptional activation of mitochondrial biogenesis; Citric acid cycle (TCA cycle)	6	FALSE	High	Master Protein	NP_002159.2	isocitrate dehydrogenase [NADP], mitochondrial isoform 1 precursor [Homo sapiens]	1.109	1.007	0.908	0.361466	0.379611	0.999003	22623.8	25096	22792.5	13.46	8.01	8.72	1	25	131	23	52	50.9	8.69	0	211.8	2181	23110.9	22623.8	17936.9	21814.4	25096	25203.3	26366.4	22792.5	22707	4909.6	13298.3	14919.6
plasma membrane;other membranes;nucleus;other cell component		A0A2J8N467; A0A2K5Q8P9; A0A6D2XRU0; A0A6J3J0H6; H2QI17; K6ZT21; XP_024308602.1	ANXA4	ENSCCAG00000023850; ENSPTRG00000012019	108299659; 459542	Pf00191	other molecular function	signal transduction;other biological processes		0	FALSE	High	Master Protein	XP_024308602.1	annexin A4 isoform X1 [Homo sapiens]	0.91	0.886	0.973	0.776768	0.847956	0.989715	15400.7	14019.3	13646.5	17.53	31.86	30.87	1	30	131	29	77	36.1	6.13	0	191.451	2249	15400.7	15412.2	11157.5	14019.3	7671.8	14650	8186.6	15631.8	13646.5	3271.6	9059.3	9280.5
ER/Golgi;nucleus;other cell component	Prolactin signaling pathway; Type I collagen synthesis in the context of osteogenesis imperfecta	A8K534; hsa:5479; NP_000933.1; P23284; Q6IBH5; Q9BVK5	PPIB	ENSG00000166794	5479	Pf00160	other molecular function	protein metabolism;other metabolic processes;developmental processes;other biological processes	Collagen biosynthesis and modifying enzymes; SARS-CoV-1 activates/modulates innate immune responses	4	FALSE	High	Master Protein	NP_000933.1	peptidyl-prolyl cis-trans isomerase B precursor [Homo sapiens]	1.134	1.186	1.046	0.818444	0.46486	0.800861	23850.8	27044.7	28281.4	9.2	10.19	29.89	1	15	131	15	52	23.7	9.41	0	146.126	1859	20981.2	23850.8	25180.9	22696.4	27044.7	27401.2	38396.4	21003.8	28281.4	4457.1	14019.5	20944.9
other cell component	Kit receptor signaling pathway	A0A2J8L510; A0A8I3B183; K7A5D4; K7AHF5; ptr:472771; XP_016868905.1	LYN		472771	Pf00017, Pf00018, Pf07714	kinase activity;other molecular function	protein metabolism;other metabolic processes		1	FALSE	High	Master Protein	XP_016868905.1	tyrosine-protein kinase Lyn isoform X3 [Homo sapiens]	1.548	1.111	0.718	0.658685	0.996869	0.701528	284.1	439.8	315.7	67.64	66.77	76.33	1	26	130	1	57	56	6.49	0	261.399	2999	225.8	284.1	740.7	439.8	1196.6	391.9	851.9	199.7	315.7	48	167	616.1
cytosol;nucleus;other cell component	mRNA processing; Ciliary landscape	B4DK30; B4DMC0; D3DX58; hsa:9343; K7EJ81; NP_004238.3; Q15029; Q9BUR0	EFTUD2	ENSG00000108883	9343	Pf00009, Pf00679, Pf03144, Pf03764, Pf14492, Pf16004	nucleic acid binding activity;other molecular function	RNA metabolism OR transcription;other metabolic processes;other biological processes	mRNA Splicing - Major Pathway; mRNA Splicing - Minor Pathway	4	FALSE	High	Master Protein	NP_004238.3	116 kDa U5 small nuclear ribonucleoprotein component isoform a [Homo sapiens]	1.007	1.043	1.036	0.665917	0.658199	0.999898	8535.8	8591.5	8899.4	1.53	16.97	13.35	1	39	130	37	51	109.4	5	0	331.024	4055	8474.1	8726.7	8535.8	8591.5	11297.9	8455.9	10866.3	8899.4	8521.7	1800.2	5129.5	7099.9
nucleus;other cell component	mRNA Processing; mRNA processing; mRNA Processing	A0A096NR05; A0A0P6J5X4; A0A1S3EY05; A0A1U7TYF5; A0A250Y758; A0A2J8KA58; A0A2K5DHY5; A0A2K5MM51; A0A2K5PHY0; A0A2K5VTZ5; A0A2K6C5R0; A0A2K6K0K7; A0A2K6RX73; A0A2K6U0D8; A0A2R8N5D5; A0A2R8ZRD4; A0A4W2EAD7; A0A5F8AG95; A0A6B0S3M6; A0A6D2WHY0; A0A6J3IB34; A0A6P3IBC7; A0A6P5D9S0; A0A7J7V1G8; A0A8B9Y4X2; A0A8C2YKK2; A0A8C5JZI4; A0A8C5ZHL4; A0A8C6RVD5; A0A8C9GGF7; A0A8C9Q9G4; A0A8D2DQM9; A0A8D2F2U0; A0A…	Sf3b3; SF3B3	ENSANAG00000028001; ENSBGRG00000019103; ENSBIXG00000000514; ENSBTAG00000010627; ENSCATG00000036562; ENSCCAG00000017736; ENSCCNG00000009304; ENSCJAG00000014773; ENSCLAG00000003921; ENSG00000189091; ENSGGOG00000003246; ENSHGLG00000010135; ENSJJAG00000003948; ENSMFAG00000045487; ENSMMMG00000013300; ENSMMUG00000017812; ENSMNEG00000033385; ENSNGAG00000021903; ENSPANG00000024075; ENSPPAG00000026807; EN…	100413282; 100982950; 101005727; 101050172; 101132902; 101614782; 101723195; 101957483; 102004819; 102126250; 102268420; 103265657; 103735634; 104677818; 104996460; 105491292; 105575990; 105706812; 105983101; 107150917; 108294403; 108527445; 109572544; 109684989; 23450; 454216; 504962; 708939	Pf03178, Pf10433	nucleic acid binding activity;other molecular function	cell organization and biogenesis;protein metabolism;RNA metabolism OR transcription;other metabolic processes;other biological processes	mRNA Splicing - Major Pathway; mRNA Splicing - Minor Pathway; mRNA Splicing - Major Pathway; mRNA Splicing - Minor Pathway	7	FALSE	High	Master Protein	NP_036558.3	splicing factor 3B subunit 3 [Homo sapiens]	1.027	1.09	1.062	0.857339	0.420412	0.707101	8591.7	8822.9	9368.9	6.23	11	22.13	1	40	129	40	46	135.5	5.26	0	300.201	3161	8367.3	8591.7	9408	8734.1	10563.4	8822.9	13062.7	8824.6	9368.9	1777.5	5050.2	7825.4
cytosol;other cytoplasmic organelle	Steroid biosynthesis; Disorders of bile acid synthesis and biliary transport	B4DNV1; B4DVS5; E9PB82; F5HE57; hsa:3295; NP_000405.1; P51659	HSD17B4	ENSG00000133835	3295	Pf00106, Pf01575, Pf02036	other molecular function	other metabolic processes;developmental processes	TYSND1 cleaves peroxisomal proteins; Synthesis of bile acids and bile salts via 7alpha-hydroxycholesterol; alpha-linolenic acid (ALA) metabolism; Beta-oxidation of pristanoyl-CoA; Beta-oxidation of very long chain fatty acids	8	FALSE	High	Master Protein	NP_000405.1	peroxisomal multifunctional enzyme type 2 isoform 2 [Homo sapiens]	0.972	1.139	1.172	0.990739	0.506941	0.441592	5833.4	5668	6642.1	10.24	17.17	15.27	1	36	129	13	56	79.6	8.84	0	328.505	3462	6375	5833.4	5189	5668	4801	6769.8	7750.3	5706	6642.1	1354.3	3428.9	4316.1
plasma membrane;other membranes;cytosol;cytoskeleton;other cell component		hsa:4542; NP_036467.2; O00160; Q8WWN7	MYO1F	ENSG00000142347	4542	Pf00018, Pf00063, Pf06017	cytoskeletal activity;other molecular function	cell organization and biogenesis;transport		0	FALSE	High	Master Protein	NP_036467.2	unconventional myosin-If isoform 1 [Homo sapiens]	0.902	1.071	1.186	0.416921	0.926336	0.611935	11524.4	10400.6	12339.3	7.39	4.67	14.02	1	46	129	38	41	124.8	9.11	0	274.552	2328	12683.5	10988	11524.4	10400.6	11040.6	10075.5	12339.3	12398.8	9590.1	2694.4	6458.7	9585.7
non-structural extracellular;plasma membrane;other membranes;mitochondrion;nucleus;other cytoplasmic organelle;other cell component	Iron metabolism in placenta; Ferroptosis; 3q29 copy number variation syndrome	D3DXB0; hsa:7037; NP_001121620.1; P02786; Q1HE24; Q59G55; Q9UCN0; Q9UCU5; Q9UDF9; Q9UK21	TFRC	ENSG00000072274	7037	Pf02225, Pf04253, Pf04389	nucleic acid binding activity;other molecular function	stress response;transport;signal transduction;other biological processes	RHOC GTPase cycle; RND2 GTPase cycle; RHOA GTPase cycle; CDC42 GTPase cycle; RAC1 GTPase cycle; RHOQ GTPase cycle; RHOG GTPase cycle; RAC2 GTPase cycle; RAC3 GTPase cycle; RHOB GTPase cycle; RHOJ GTPase cycle; Golgi Associated Vesicle Biogenesis; RND1 GTPase cycle; Cargo recognition for clathrin-mediated endocytosis; Transferrin endocytosis and recycling; RHOH GTPase cycle	20	FALSE	High	Master Protein	NP_001121620.1	transferrin receptor protein 1 isoform 1 [Homo sapiens]	1.047	1.215	1.161	0.70448	0.999582	0.720041	17608.1	18441.1	21401.3	30.54	58.01	28.92	1	33	128	33	50	84.8	6.61	0	305.397	3236	24469.3	13293.4	17608.1	43268.8	18441.1	16117	21401.3	22111.8	12436.1	5198.1	7813.9	14646.1
non-structural extracellular;plasma membrane;other membranes;ER/Golgi;other cytoplasmic organelle;other cell component		B2RC40; hsa:1522; NP_001327.2; O75331; Q9UBR2; Q9UQV5; Q9UQV6	CTSZ	ENSG00000101160	1522	Pf00112	other molecular function	protein metabolism;other metabolic processes;developmental processes;other biological processes	Neutrophil degranulation; Metabolism of Angiotensinogen to Angiotensins; Lysosome Vesicle Biogenesis; COPII-mediated vesicle transport; Cargo concentration in the ER	5	FALSE	High	Master Protein	NP_001327.2	cathepsin Z preproprotein [Homo sapiens]	1.011	1.139	1.126	0.992558	0.751403	0.814189	15803	15982	18003.6	5.22	19.25	9.08	1	8	128	8	29	33.8	7.11	0	135.918	3261	15803	16892.6	15253	15982	13419.8	19684	15484.1	18003.6	18367	3357.1	9929.5	12687.2
cytosol;mitochondrion	Adipogenesis; Transcription factor regulation in adipogenesis; PPAR signaling pathway; PI3K-Akt signaling pathway; Krebs cycle disorders; DNA damage response (only ATM dependent)	B4DW73; hsa:5106; NP_004554.3; O43253; Q16822; Q86U01; Q9BV62	PCK2	ENSG00000100889; ENSG00000285241	5106	Pf00821, Pf17297	other molecular function	other metabolic processes;stress response;developmental processes;other biological processes	Gluconeogenesis	7	FALSE	High	Master Protein	NP_004554.3	phosphoenolpyruvate carboxykinase [GTP], mitochondrial isoform 1 precursor [Homo sapiens]	0.985	0.836	0.848	0.881135	0.914522	0.996597	11129.5	10967	9301.2	19.59	26.34	44.6	1	35	127	35	60	70.7	7.62	0	274.698	2643	11129.5	8344.8	12420.1	10967	15679.2	9613.7	18653.3	9301.2	8987.3	2364.3	4905.1	10330.8
ER/Golgi;nucleus;other cell component	mRNA processing	hsa:10236; NP_005817.1; O43390; Q2L7G6; Q5TEH1; Q9BV64; S4R3J4	HNRNPR	ENSG00000125944; ENSG00000282958	10236	Pf00076, Pf18360	nucleic acid binding activity	RNA metabolism OR transcription;other metabolic processes	mRNA Splicing - Major Pathway; Processing of Capped Intron-Containing Pre-mRNA	3	FALSE	High	Master Protein	NP_005817.1	heterogeneous nuclear ribonucleoprotein R isoform 2 [Homo sapiens]	1.25	1.189	0.951	0.321212	0.626748	0.811097	1169.5	1462	1390.6	0.48	24.54	19.04	1	30	126	2	48	70.9	8.13	0	274.625	2832	1169.8	1169.5	1159.9	1462	1894.7	1159.6	1604.9	1390.6	1088.9	248.5	687.5	964.8
		XP_006722125.1								0	FALSE	High	Master Protein	XP_006722125.1	formin-like protein 1 isoform X1 [Homo sapiens]	1.236	0.854	0.691	0.449368	0.863359	0.243349	14	17.4	12	19.65	14.05	37.06	1	42	126	1	37	128.9	6.1	0	274.936	2510	16	10.7	14	17.4	20.4	15.5	17.5	8.2	12	3.4	6.3	11.7
other membranes;nucleus		B7ZAV5; D3DQC3; hsa:9782; NP_061322.2; P43243; Q9UHW0; Q9UQ27	MATR3	ENSG00000015479	9782		nucleic acid binding activity;other molecular function	stress response;developmental processes;other biological processes		0	FALSE	High	Master Protein	NP_061322.2	matrin-3 isoform a [Homo sapiens]	1.035	1.091	1.053	0.609461	0.636613	0.998723	15872.8	16432.8	17311.5	9.73	28.28	25.96	1	38	126	38	43	94.6	6.25	0	286.54	3442	15872.8	14229.7	17302.9	16432.8	25536	15805.2	24598.6	17311.5	15179	3371.9	8364.2	14392.2
		XP_016868908.1								0	FALSE	High	Master Protein	XP_016868908.1	aspartyl/asparaginyl beta-hydroxylase isoform X1 [Homo sapiens]	1.155	1.124	0.974	0.971655	0.962976	0.999382	10416.2	12027.7	11709.2	29.94	29.84	33.05	1	33	126	33	46	90.4	5.05	0	275.449	3331	6570.6	12306.7	10416.2	6841.1	12027.7	12413.9	13428.9	6682	11709.2	1395.8	7233.9	8664
nucleus;other cell component		B2R751; hsa:3007; NP_005311.1; P16402; Q2M2I2	H1-3	ENSG00000124575	3007	Pf00538	nucleic acid binding activity;other molecular function	cell organization and biogenesis;protein metabolism;other metabolic processes;other biological processes	Apoptosis induced DNA fragmentation; Formation of Senescence-Associated Heterochromatin Foci (SAHF)	2	FALSE	High	Master Protein	NP_005311.1	histone H1.3 [Homo sapiens]	1.203	1.185	0.985	0.467061	0.739145	0.875925	5573	6701.9	6604.7	23.18	33.33	23.91	1	10	126	3	37	22.3	11.02	0	64.599	2395	6156.4	3842.7	5573	6701.9	9564.6	4900.9	6604.7	7421.6	4549	1307.8	2258.7	4635.5
		NP_001269633.1								0	FALSE	High	Master Protein	NP_001269633.1	protein disulfide-isomerase A6 isoform a [Homo sapiens]	1.06	1.078	1.018	0.368491	0.635584	0.861907	12244.9	12977.9	13205	12.09	10.46	7.15	1	24	125	24	52	53.9	5.33	0	256.869	3616	12244.9	13752.6	10787.8	12977.8	12977.9	15479.2	12260.4	13205	14149.7	2601.2	8083.8	8973.1
cytosol;other cell component	Translation factors	B4DTG2; hsa:1937; NP_001395.1; P26641; Q6PJ62; Q6PK31; Q96CU2; Q9P196	EEF1G	ENSG00000254772	1937	Pf00043, Pf00647, Pf02798	nucleic acid binding activity	protein metabolism;other metabolic processes;other biological processes	Signaling by ALK fusions and activated point mutants; Eukaryotic Translation Elongation	3	FALSE	High	Master Protein	NP_001395.1	elongation factor 1-gamma [Homo sapiens]	0.818	1.006	1.229	0.558747	0.619202	0.993499	16992	13899	17087.3	13.7	15.97	22.78	1	21	125	21	51	50.1	6.67	0	192.61	2752	15846.4	20523.2	16992	13899	13602.9	17932.5	11514.6	17087.3	18100.7	3366.3	12063.6	14133.6
cytosol;cytoskeleton;nucleus;other cell component	16p11.2 proximal deletion syndrome	B2R6I3; B7Z8B1; F5H5W3; hsa:10575; NP_006421.2; O14870; P50991; Q53QP9; Q96C51	CCT4	ENSG00000115484	10575	Pf00118	other molecular function	transport;other biological processes	Formation of tubulin folding intermediates by CCT/TriC; BBSome-mediated cargo-targeting to cilium; Association of TriC/CCT with target proteins during biosynthesis; Cooperation of PDCL (PhLP1) and TRiC/CCT in G-protein beta folding; Prefoldin mediated transfer of substrate to CCT/TriC; Folding of actin by CCT/TriC	7	FALSE	High	Master Protein	NP_006421.2	T-complex protein 1 subunit delta isoform a [Homo sapiens]	0.797	0.908	1.139	0.172312	0.373634	0.808441	9733.4	7762.1	8842.4	9.56	10.91	9.9	1	29	125	27	64	57.9	7.83	0	253.192	3556	8534.9	10323.7	9733.4	7287.3	7762.1	8981.3	7480.1	8842.4	9000.3	1813.1	6068.3	8096
plasma membrane;cytosol;cytoskeleton		hsa:374454; NP_778253.2; Q7RTS8; Q7Z794	KRT77	ENSG00000189182	374454	Pf00038, Pf16208	bone, tooth or skin structural activity	cell organization and biogenesis;other biological processes	Formation of the cornified envelope	2	FALSE	High	Master Protein	NP_778253.2	keratin, type II cytoskeletal 1b [Homo sapiens]	0.831	0.714	0.86	0.689555	0.664877	0.998961	4525.8	3761.4	3233.1	30.31	51.12	48.81	1	18	124	13	28	61.9	5.99	0	98.752	1607	4525.8	4102.4	7029.6	6346.3	2194.9	3761.4	6166.7	2507.9	3233.1	961.4	2411.4	5847.1
plasma membrane;other membranes;ER/Golgi;nucleus;other cytoplasmic organelle;other cell component	TROP2 regulatory signaling	hsa:3482; NP_000867.3; P11717; Q7Z7G9; Q96PT5	IGF2R	ENSG00000197081	3482	Pf00040, Pf00878	kinase activity;other molecular function	protein metabolism;other metabolic processes;transport;developmental processes;signal transduction;other biological processes	Neutrophil degranulation; Golgi Associated Vesicle Biogenesis; Cargo recognition for clathrin-mediated endocytosis; Retrograde transport at the Trans-Golgi-Network	6	FALSE	High	Master Protein	NP_000867.3	cation-independent mannose-6-phosphate receptor precursor [Homo sapiens]	0.975	1.265	1.297	0.957609	0.898856	0.985583	15050.9	14677	19038.4	41.1	41.36	47.6	1	66	124	66	33	274.2	5.94	0	357.705	2483	7124	15050.9	17546.9	8693.2	20900.5	14677	22520.5	7607.9	19038.4	1513.4	8847	14595.1
other membranes		hsa:79180; NP_077305.2; Q5JYW9; Q96C19	EFHD2	ENSG00000142634	79180	Pf13499	other molecular function		RHOD GTPase cycle	1	FALSE	High	Master Protein	NP_077305.2	EF-hand domain-containing protein D2 [Homo sapiens]	0.843	0.906	1.075	0.387793	0.41515	0.997982	8631.9	7277.7	7822.7	8.21	14.12	3.13	1	17	124	17	69	26.7	5.2	0	180.057	4089	8029.8	8631.9	9453.8	7277.7	9114.7	7126.3	7586.6	7822.7	8076.6	1705.8	5073.9	7863.5
cytoskeleton;nucleus;other cell component	Rett syndrome causing genes; Effect of progerin on genes involved in Hutchinson-Gilford progeria syndrome	hsa:1108; NP_001264.2; Q14839; Q8IXZ5	CHD4	ENSG00000111642	1108	Pf00176, Pf00271, Pf00385, Pf00628, Pf06461, Pf06465, Pf08073, Pf08074	nucleic acid binding activity;other molecular function	cell organization and biogenesis;protein metabolism;other metabolic processes;other biological processes	Potential therapeutics for SARS; NGF-stimulated transcription; Regulation of PTEN gene transcription; HDACs deacetylate histones; RNA Polymerase I Transcription Initiation; ERCC6 (CSB) and EHMT2 (G9a) positively regulate rRNA expression; Regulation of TP53 Activity through Acetylation	9	FALSE	High	Master Protein	NP_001264.2	chromodomain-helicase-DNA-binding protein 4 isoform 1 [Homo sapiens]	1.056	1.088	1.03	0.987778	0.80425	0.878114	5533.2	5844.5	6020.1	8.61	18.44	10.48	1	62	124	49	41	217.9	5.86	0	370.187	2731	6172.8	5533.2	5219.3	5844.5	6825.5	4693.1	6020.1	6710.8	5442.7	1311.3	3252.4	4341.3
non-structural extracellular;plasma membrane;other membranes;cytosol;cytoskeleton;nucleus;other cell component	Novel intracellular components of RIG-I-like receptor pathway; Hepatitis B infection	A8K538; B4E3E8; hsa:1654; NP_001347.3; O00571; O15536	DDX3X	ENSG00000215301	1654	Pf00270, Pf00271	enzyme regulator activity;cytoskeletal activity;translation activity;nucleic acid binding activity;other molecular function	cell-cell signaling;cell cycle OR cell proliferation;cell organization and biogenesis;protein metabolism;RNA metabolism OR transcription;other metabolic processes;stress response;signal transduction;other biological processes	Neutrophil degranulation	3	FALSE	High	Master Protein	NP_001347.3	ATP-dependent RNA helicase DDX3X isoform 1 [Homo sapiens]	0.859	0.989	1.152	0.886825	0.948291	0.986044	3615.1	3104	3576.5	7.83	16.3	15.57	1	40	123	12	60	73.2	7.18	0	272.86	2446	3233.6	3772.9	3615.1	3019.4	3104	4012.9	2849.7	3576.5	3894.9	686.9	2217.7	3007
plasma membrane;other membranes;cytosol;other cytoplasmic organelle;other cell component	Synaptic vesicle pathway; GABA receptor signaling; mBDNF and proBDNF regulation of GABA neurotransmission	hsa:161; NP_036437.1; O75403; O94973; Q53ET1; Q96SI8	AP2A2	ENSG00000183020	161	Pf01602, Pf02296, Pf02883	other molecular function	transport	Potential therapeutics for SARS; Recycling pathway of L1; MHC class II antigen presentation; Neutrophil degranulation; Cargo recognition for clathrin-mediated endocytosis; WNT5A-dependent internalization of FZD4; EPH-ephrin mediated repulsion of cells; LDL clearance; Nef Mediated CD4 Down-regulation; Retrograde neurotrophin signalling; Nef Mediated CD8 Down-regulation; WNT5A-dependent internaliza…	17	FALSE	High	Master Protein	NP_036437.1	AP-2 complex subunit alpha-2 isoform 2 [Homo sapiens]	1.09	1.076	0.988	0.999515	0.943577	0.933334	84.4	92	90.9	26.2	18.82	7.94	1	36	123	1	48	103.9	6.96	0	303.627	2875	82.3	127.9	84.4	82.8	92	118.2	90.9	85	99.4	17.5	75.2	70.2
nucleus;other cell component		A0A024RCM3; A0A250YHX8; A0A2J8NXN4; A0A2J8R4V5; A0A2K5DWU2; A0A2K5K254; A0A2K5QWA7; A0A2K5WF97; A0A2K6AHM2; A0A2K6DIU1; A0A2K6FJ24; A0A2K6QSB9; A0A2R9CQC1; A0A2U4APK4; A0A2Y9EY53; A0A2Y9MI14; A0A2Y9QHN8; A0A340XK66; A0A384B328; A0A387LAB5; A0A4X2JS09; A0A5F8H4A7; A0A663DHA0; A0A6I9IPC1; A0A6J3H346; A0A6P5JF26; A0A7J7QWW2; A0A7J7RKC5; A0A7N4PL29; A0A8B7APB0; A0A8B8RKS3; A0A8B8YUE8; A0A8C3YEV9; A0A…	BAT1; Ddx39b; DDX39B; LOC101341139	ENSANAG00000030372; ENSBMSG00010015404; ENSCANG00000041217; ENSCCAG00000027897; ENSCCNG00000003334; ENSCJAG00000003152; ENSCWAG00000005601; ENSEASG00005017156; ENSECAG00000007750; ENSG00000198563; ENSG00000215425; ENSG00000225073; ENSG00000225859; ENSG00000229496; ENSG00000230624; ENSG00000235439; ENSGGOG00000005989; ENSMFAG00000034233; ENSMICG00000017349; ENSMLEG00000043791; ENSMMNG00015012531; …	100146384; 100174561; 100921090; 100978005; 101147472; 101319714; 101341139; 101865332; 102540600; 102984110; 103007450; 103084702; 103724455; 104661907; 105497644; 105513725; 105554156; 105706392; 105817909; 105858134; 108299862; 109690379; 448813; 463180; 715233; 7919	Pf00270, Pf00271	nucleic acid binding activity;other molecular function	cell organization and biogenesis;RNA metabolism OR transcription;other metabolic processes;transport;other biological processes	Transport of Mature mRNA derived from an Intron-Containing Transcript; mRNA 3'-end processing; RNA Polymerase II Transcription Termination; mRNA Splicing - Major Pathway; RHOBTB2 GTPase cycle; mRNA Splicing - Major Pathway; Transport of Mature mRNA derived from an Intron-Containing Transcript; mRNA 3'-end processing; RNA Polymerase II Transcription Termination	9	FALSE	High	Master Protein	NP_004631.1	spliceosome RNA helicase DDX39B [Homo sapiens]	1.015	1.074	1.058	0.981409	0.60539	0.710038	5199.8	5275.7	5583.2	6.71	7.59	6.61	1	22	123	9	56	49	5.67	0	168.197	2606	5199.8	5542	4844.8	5640.2	4843.7	5275.7	5103.5	5583.2	5817.1	1104.6	3257.6	4029.8
non-structural extracellular;plasma membrane;other membranes;cytosol;mitochondrion;ER/Golgi;other cytoplasmic organelle;other cell component	Selenium micronutrient network; Folate metabolism; Amyotrophic lateral sclerosis (ALS); Oxidative stress response; Tryptophan metabolism; Male infertility; Arsenic metabolism and reactive oxygen species generation; DNA damage response (only ATM dependent)	A8K6C0; B2RCZ9; D3DR07; hsa:847; NP_001743.1; P04040; Q2M1U4; Q4VXX5; Q9BWT9; Q9UC85	CAT	ENSG00000121691	847	Pf00199, Pf06628	other molecular function	protein metabolism;other metabolic processes;stress response;developmental processes;other biological processes	Peroxisomal protein import; FOXO-mediated transcription of oxidative stress, metabolic and neuronal genes; Neutrophil degranulation; Detoxification of Reactive Oxygen Species	12	FALSE	High	Master Protein	NP_001743.1	catalase [Homo sapiens]	0.993	0.954	0.961	0.982346	0.979916	0.999919	10854.2	10778.9	10359.3	22.94	17.79	30.93	1	28	123	28	57	59.7	7.39	0	247.105	2719	14866.2	10854.2	9706.6	13567.6	9650.1	10778.9	8704.1	15541.7	10359.3	3158.1	6380.1	8073.7
cytoskeleton;other cytoplasmic organelle		hsa:254102; NP_001092879.1; Q8N3D4; Q8TB89; Q9H7M7	EHBP1L1	ENSG00000173442	254102	Pf00307, Pf10358, Pf12130		cell organization and biogenesis		0	FALSE	High	Master Protein	NP_001092879.1	EH domain-binding protein 1-like protein 1 isoform 1 [Homo sapiens]	0.979	0.982	1.003	0.99042	0.979348	0.997839	7228.3	7076.2	7095.5	32.3	25.74	36.91	1	45	122	45	46	161.8	4.83	0	348.179	3548	4804.6	7228.3	9422.8	4930	8399.1	7076.2	9277.2	4224.2	7095.5	1020.7	4248.8	7837.7
		NP_001229766.1								0	FALSE	High	Master Protein	NP_001229766.1	AP-2 complex subunit alpha-2 isoform 1 [Homo sapiens]													1	36	122	1	48	104	6.86	0	300.664	2865
plasma membrane;other membranes;cytosol;other cytoplasmic organelle;other cell component	Brain-derived neurotrophic factor (BDNF) signaling pathway; VEGFA-VEGFR2 signaling; Microglia pathogen phagocytosis pathway; TYROBP causal network in microglia; IL-18 signaling pathway; p53 transcriptional gene network; Genetic causes of porto-sinusoidal vascular disease	A0A0S2Z457; B2R6Q1; B4DKQ7; B4DQA7; E9PHJ2; E9PHX3; hsa:4688; P19878; Q2PP06; Q8NFC7; Q9BV51; XP_011507882.1	NCF2	ENSG00000116701	4688	Pf00018, Pf00564, Pf13181	enzyme regulator activity;other molecular function	other metabolic processes;stress response;transport	RAC1 GTPase cycle; RAC2 GTPase cycle; RAC3 GTPase cycle; Detoxification of Reactive Oxygen Species; VEGFA-VEGFR2 Pathway; ROS and RNS production in phagocytes; Cross-presentation of particulate exogenous antigens (phagosomes); RHO GTPases Activate NADPH Oxidases	15	FALSE	High	Master Protein	XP_011507882.1	neutrophil cytosol factor 2 isoform X1 [Homo sapiens]	0.867	1.095	1.264	0.305043	0.93681	0.45347	18351.2	15904.7	20096.7	21.67	6.44	12.05	1	32	122	32	67	59.7	6.16	0	273.401	2555	18351.2	16844	25017.1	15558.8	17527.9	15904.7	20096.7	20693.6	16445.9	3898.4	9900.9	20808.7
plasma membrane;other membranes;cytosol;other cell component	Benzo(a)pyrene metabolism; Metapathway biotransformation Phase I and II	A8KAL8; D3DQ04; hsa:10327; NP_697021.1; P14550; Q6IAZ4	AKR1A1	ENSG00000117448	10327	Pf00248	other molecular function	other metabolic processes;other biological processes	Glutathione conjugation; Formation of xylulose-5-phosphate	4	FALSE	High	Master Protein	NP_697021.1	aldo-keto reductase family 1 member A1 [Homo sapiens]	0.873	0.94	1.078	0.771215	0.726979	0.996503	7901.8	6894.6	7430.1	19.49	27.06	39.64	1	21	122	20	72	36.6	6.79	0	149.545	1505	9619.1	7901.8	6503.6	8457.6	4828.4	6894.6	3871.2	9182.5	7430.1	2043.4	4644.7	5409.5
plasma membrane;other membranes;mitochondrion;nucleus;other cell component		B4DP75; hsa:11331; NP_001138303.1; Q2YDA4; Q7KYU3; Q92978; Q99623	PHB2	ENSG00000215021	11331	Pf01145	other molecular function	cell cycle OR cell proliferation;cell organization and biogenesis;other metabolic processes;stress response;transport;developmental processes;signal transduction;other biological processes	Processing of SMDT1	1	FALSE	High	Master Protein	NP_001138303.1	prohibitin-2 isoform 1 [Homo sapiens]	1.111	1.034	0.931	0.733354	0.831102	0.981999	14605.2	16229.2	15106.6	2.17	16.48	27.75	1	25	122	25	77	33.3	9.83	0	183.887	2520	14605.2	14466.8	15076.9	14137.1	19576.1	16229.2	21550.8	12721.8	15106.6	3102.7	8503.6	12540.6
plasma membrane;other membranes;mitochondrion		A0A024RBH9; A0A2J8N0I4; A0A6D2W9D3; B3KS34; H2Q6N9; hsa:5250; NP_005879.1; Q00325; Q7Z7N7; Q96A03	SLC25A3	ENSG00000075415; ENSPTRG00000005333	452152; 5250	Pf00153	transporter activity;other molecular function	transport		0	FALSE	High	Master Protein	NP_005879.1	phosphate carrier protein, mitochondrial isoform a precursor [Homo sapiens]	1.123	1.004	0.894	0.643003	0.836695	0.934556	18285.3	20532.3	18357.8	1.48	11.79	27.05	1	12	122	12	33	40.1	9.38	0	131.552	1582	18285.3	18376.2	17870.8	18355.7	23228.1	20532.3	26215.9	15768.4	18357.8	3884.4	10801.6	14864.6
cytosol;cytoskeleton;nucleus;other cell component	miRNA regulation of DNA damage response; Cell cycle; Retinoblastoma gene in cancer; Constitutive androstane receptor pathway; Nuclear receptors meta-pathway; Pathways affected in adenoid cystic carcinoma; ATM signaling in development and disease ; mRNA processing; Regulation of sister chromatid separation at the metaphase-anaphase transition; Rett syndrome causing genes; CAMKK2 pathway; Cohesin c…	hsa:8243; NP_006297.2; O14995; Q14683; Q16351; Q2M228	SMC1A	ENSG00000072501	8243	Pf02463, Pf06470	nucleic acid binding activity;other molecular function	cell cycle OR cell proliferation;cell organization and biogenesis;DNA metabolism;other metabolic processes;stress response;other biological processes	Meiotic synapsis; Separation of Sister Chromatids; Resolution of Sister Chromatid Cohesion; SUMOylation of DNA damage response and repair proteins; Estrogen-dependent gene expression; Establishment of Sister Chromatid Cohesion; Cohesin Loading onto Chromatin	21	FALSE	High	Master Protein	NP_006297.2	structural maintenance of chromosomes protein 1A isoform 1 [Homo sapiens]	1.167	1.066	0.913	0.495808	0.813548	0.837218	9141.1	10669.4	9745.4	11.22	9.82	7.8	1	65	121	65	50	143.1	7.64	0	307.018	2115	10565	9141.1	8505.3	10669.4	11139.1	9195	9745.4	10679.6	9153.6	2244.4	5373.1	7074.6
ER/Golgi;other cell component	Immune infiltration in pancreatic cancer	B2R5E8; hsa:3956; NP_002296.1; P09382; Q9UDK5	LGALS1	ENSG00000100097	3956	Pf00337	other molecular function	cell adhesion;other biological processes	Regulation of Insulin-like Growth Factor (IGF) transport and uptake by Insulin-like Growth Factor Binding Proteins (IGFBPs); Post-translational protein phosphorylation	3	FALSE	High	Master Protein	NP_002296.1	galectin-1 [Homo sapiens]	0.739	0.973	1.317	0.992485	0.865467	0.916258	9091.5	6717.5	8848.4	14.66	88.92	40.29	1	12	121	12	81	14.7	5.5	0	149.38	2265	9091.5	7240.8	9674.9	23590.2	4694.9	6717.5	8601.5	8848.4	16654.5	1931.3	4256.1	8047.3
non-structural extracellular;other membranes;mitochondrion;other cell component		A0A024R9G4; A0A0D9RCJ9; A0A1S3FVP5; A0A1U7TSI7; A0A250YFL8; A0A2J8KF88; A0A2K5CIK3; A0A2K5IY31; A0A2K5NVU8; A0A2K5RMS8; A0A2K5VZ03; A0A2K5XF94; A0A2K6CVT2; A0A2K6LJ17; A0A2K6QBN4; A0A2K6TWY1; A0A2R9CCT6; A0A2U3V2U7; A0A2Y9EHS4; A0A2Y9LJI1; A0A340WH74; A0A341B2C1; A0A452DS77; A0A4W2E3Q2; A0A5S6RBL4; A0A671FPG0; A0A6D2WTN7; A0A6J0VZQ1; A0A6J3BP63; A0A6J3FVA6; A0A6P3HIH4; A0A6P5CUP8; A0A6P6ER27; A0A…	CYRIB; Fam49b; FAM49B	ENSANAG00000022149; ENSBGRG00000019014; ENSBIXG00000016714; ENSBIXG00005002096; ENSBMSG00010018725; ENSBMUG00000007935; ENSBTAG00000020801; ENSCANG00000034173; ENSCATG00000043371; ENSCCAG00000032744; ENSCCNG00000017648; ENSCHIG00000005794; ENSCJAG00000012575; ENSCLAG00000001194; ENSCPOG00000001282; ENSCSAG00000010103; ENSDLEG00000018823; ENSECAG00000023517; ENSG00000153310; ENSGGOG00000006550; EN…	100068561; 100157574; 100171826; 100358856; 100407393; 100591019; 100666160; 100723807; 100952669; 100968711; 101045386; 101140411; 101334050; 101700702; 101867121; 101956596; 102006550; 102185194; 102273529; 102424312; 102519423; 102540643; 103084638; 103237440; 103260852; 104669222; 104991735; 105492810; 105509069; 105530897; 105588376; 105723800; 105992341; 108283094; 108528639; 109568521; 109…	Pf07159	signal transduction activity or receptor binding;other molecular function	cell organization and biogenesis;other biological processes	Platelet degranulation ; Platelet degranulation	2	FALSE	High	Master Protein	NP_001340178.1	CYFIP-related Rac1 interactor B isoform 1 [Homo sapiens]	0.876	0.796	0.909	0.477302	0.39499	0.983749	231.2	202.4	184	15.67	14.8	11.39	1	20	121	1	73	36.7	6.06	0	249.744	3776	190.5	231.2	261.7	165.6	223.2	202.4	184	217.4	176.1	40.5	135.9	217.6
cytosol;other cell component	Pentose phosphate metabolism; Cori cycle; Metabolic reprogramming in colon cancer	A0A140VK56; B2R8M2; hsa:6888; NP_006746.1; O00751; P37837; Q8WV32; Q8WZ45	TALDO1	ENSG00000177156	6888	Pf00923	other molecular function	other metabolic processes	Gene and protein expression by JAK-STAT signaling after Interleukin-12 stimulation; NFE2L2 regulates pentose phosphate pathway genes; Pentose phosphate pathway; Insulin effects increased synthesis of Xylulose-5-Phosphate; TALDO1 deficiency: failed conversion of SH7P, GA3P to Fru(6)P, E4P; TALDO1 deficiency: failed conversion of Fru(6)P, E4P to SH7P, GA3P	9	FALSE	High	Master Protein	NP_006746.1	transaldolase [Homo sapiens]	0.815	0.837	1.026	0.584783	0.694251	0.979564	21338.5	17395.3	17852.7	22.09	24.1	46.14	1	17	121	16	46	37.5	6.81	0	152.081	2274	27971.3	21338.5	18236.3	20937.9	12755.4	17395.3	10820.6	28213.8	17852.7	5942.1	12542.8	15168.6
plasma membrane;other membranes;cytosol;cytoskeleton;ER/Golgi;other cytoplasmic organelle;other cell component	Cell cycle; Membrane trafficking; Novel Jun-Dmp1 pathway; Insulin signaling; Neural crest cell migration during development; Neural crest cell migration in cancer; Insulin signaling; 2q37 copy number variation syndrome; Insulin signaling; Insulin signaling	A0A024R3Q0; A0A091CPS3; A0A096NAX4; A0A098M0T4; A0A099ZN90; A0A0B8RSM7; A0A0D9RV83; A0A0Q3PXP6; A0A158SIP9; A0A1L1RW84; A0A1S3F4I3; A0A1S3WRC0; A0A1U7RVT9; A0A1U7TPQ8; A0A1U8BIF2; A0A1W7RJI3; A0A212D238; A0A218UG80; A0A250YB79; A0A286XSP4; A0A2J8IT72; A0A2J8U1W3; A0A2K5IBV0; A0A2K5M6P1; A0A2K5Q5X2; A0A2K5ZWN9; A0A2K6CVZ0; A0A2K6GQ03; A0A2K6MYJ8; A0A2K6QXY8; A0A2K6U8W3; A0A2R8PE47; A0A2R9ABQ8; A0A…	arf-1; arf1; Arf1; ARF1; LOC101345655; LOC101870110; LOC111139405; LOC113450412; LOC117799365; LOC118357325	ENSABRG00000002849; ENSACAG00000006923; ENSACCG00020013970; ENSACDG00005018566; ENSACOG00000000078; ENSACUG00000004609; ENSAMEG00000028248; ENSANIG00000017057; ENSAOWG00000009115; ENSAPLG00000022202; ENSAPLG00020003598; ENSAZOG00000008233; ENSBGRG00000003083; ENSBIXG00000002054; ENSBIXG00005011212; ENSBJAG00000004000; ENSBMSG00010008747; ENSBMUG00000013231; ENSBOBG00000001598; ENSBTAG00000007725;…	100301914; 100302302; 100354334; 100385669; 100446139; 100473581; 100547419; 100552859; 100607404; 100672092; 100716295; 100958043; 100969774; 100978202; 101026489; 101035296; 101148612; 101345655; 101377983; 101585721; 101594657; 101683576; 101811699; 101825902; 101870110; 101926228; 101946166; 101959591; 101982466; 102015903; 102042652; 102073072; 102185451; 102275887; 102368454; 102453200; 102…	Pf00025	enzyme regulator activity;other molecular function	cell cycle OR cell proliferation;cell organization and biogenesis;transport;other biological processes	Synthesis of PIPs at the plasma membrane; COPI-dependent Golgi-to-ER retrograde traffic; COPI-mediated anterograde transport; Intra-Golgi traffic; MHC class II antigen presentation; Synthesis of PIPs at the Golgi membrane; Golgi Associated Vesicle Biogenesis; Lysosome Vesicle Biogenesis; COPI-dependent Golgi-to-ER retrograde traffic; MHC class II antigen presentation; COPI-mediated anterograde tr…	57	FALSE	High	Master Protein	NP_001019398.1	ADP-ribosylation factor 1 [Homo sapiens]	0.871	0.978	1.122	0.508229	0.833751	0.829395	5411.3	4715.4	5292.6	6.16	17.58	17.67	1	10	120	6	64	20.7	6.8	0	168.897	3334	5056.2	5720.2	5411.3	4715.4	3873.4	5527.7	4081	5292.6	5829.3	1074.1	3362.4	4501
other membranes;cytosol;ER/Golgi	VEGFA-VEGFR2 signaling	A8K6M8; B3KMF6; hsa:22820; NP_057212.1; Q54AC4; Q9Y678	COPG1	ENSG00000181789	22820	Pf01602, Pf08752, Pf16381	other molecular function	transport;other biological processes	COPI-dependent Golgi-to-ER retrograde traffic; COPI-mediated anterograde transport	3	FALSE	High	Master Protein	NP_057212.1	coatomer subunit gamma-1 [Homo sapiens]	0.859	0.933	1.086	0.742862	0.91401	0.936679	6579.3	5653.2	6141.4	14.36	11.4	13.17	1	39	120	36	56	97.7	5.47	0	316.036	3341	5103.1	6664.9	6579.3	4952.7	5653.2	6230.1	6413.3	4966.2	6141.4	1084.1	3917.6	5472.6
non-structural extracellular;plasma membrane;other membranes		H3BU97; hsa:55911; NP_061160.3; Q0VD81; Q0VD83; Q8NC15; Q9NPJ9	APOBR	ENSG00000184730	55911		other molecular function	other metabolic processes;transport	VLDL clearance	1	FALSE	High	Master Protein	NP_061160.3	apolipoprotein B receptor [Homo sapiens]	0.916	1.181	1.289	0.520059	0.17782	0.0416654	13788.2	12633.2	16284.8	7.93	12.21	9.05	1	43	120	43	51	115.6	4.4	0	363.688	2836	15533.8	13788.2	13418.9	14791.6	12633.2	11686.8	18506.1	15596.5	16284.8	3299.9	8104.7	11161.6
plasma membrane;other membranes;cytosol;ER/Golgi;other cytoplasmic organelle;other cell component	Synaptic vesicle pathway; VEGFA-VEGFR2 signaling; GABA receptor signaling; EGF/EGFR signaling pathway; Fragile X syndrome; mBDNF and proBDNF regulation of GABA neurotransmission	hsa:160; NP_055018.2; O95782; Q96CI7; Q96PP6; Q96PP7; Q9H070	AP2A1	ENSG00000196961	160	Pf01602, Pf02296, Pf02883	signal transduction activity or receptor binding;other molecular function	transport;other biological processes	Potential therapeutics for SARS; Recycling pathway of L1; MHC class II antigen presentation; Cargo recognition for clathrin-mediated endocytosis; WNT5A-dependent internalization of FZD4; EPH-ephrin mediated repulsion of cells; LDL clearance; Trafficking of GluR2-containing AMPA receptors; Nef Mediated CD4 Down-regulation; Retrograde neurotrophin signalling; Nef Mediated CD8 Down-regulation; WNT5A…	20	FALSE	High	Master Protein	NP_055018.2	AP-2 complex subunit alpha-1 isoform 1 [Homo sapiens]	0.974	0.975	1.001	0.999875	0.991386	0.989209	6049.1	5892.1	5900.3	9.36	10.5	5.02	1	40	120	26	48	107.5	7.03	0	286.437	2436	5136	6049.1	6089.2	5095.5	6280.8	5892.1	5900.3	5469.4	6023.3	1091.1	3555.7	5064.9
cytosol;translational apparatus;nucleus;other cell component	Translation factors; Translation factors; Translation factors; mRNA processing; Translation inhibitors in chronically activated PDGFRA cells; Translation factors	A0A096MMP1; A0A1S3GMY7; A0A1U7TND3; A0A250YHI2; A0A286XUP2; A0A2J8M5Y1; A0A2J8WHU1; A0A2K5J9Z6; A0A2K5N4U1; A0A2K5S8U2; A0A2K5Y9Q6; A0A2K6PQM1; A0A2K6SG88; A0A2R8ZFC3; A0A2U3WVH0; A0A2Y9DW79; A0A2Y9H952; A0A2Y9JZT6; A0A384D8Y3; A0A3Q7QXT1; A0A3Q7VKP2; A0A452EBN6; A0A4W2D7N9; A0A4X1UDW6; A0A667H850; A0A671EVX3; A0A6I9I3V6; A0A6I9K856; A0A6I9LUB3; A0A6I9ZHK4; A0A6J2CAD2; A0A6J3JI35; A0A6P3IME4; A0A…	Eif4a2; EIF4A2; LOC101352730; LOC111152235	ENSBIXG00000023579; ENSBTAG00000014724; ENSCAFG00000013659; ENSCAFG00020006146; ENSCAFG00030019986; ENSCAFG00040017203; ENSCANG00000036224; ENSCATG00000039271; ENSCCAG00000036268; ENSCGRG00001022442; ENSCHIG00000012317; ENSCJAG00000032965; ENSCPOG00000011183; ENSCWAG00000019706; ENSEASG00005014096; ENSFCAG00000013883; ENSG00000156976; ENSGGOG00000005867; ENSHGLG00000015574; ENSLCNG00005010265; EN…	100101928; 100173892; 100189659; 100328965; 100729485; 100763323; 100959036; 100994770; 101012919; 101030098; 101098327; 101138915; 101352730; 101376580; 101671695; 101719864; 102173784; 102511981; 102529099; 102836871; 102885896; 102915906; 102957588; 103192904; 103258703; 103676050; 103726188; 104682915; 104998629; 105306719; 105525810; 105527865; 105575224; 105885057; 105999702; 106968004; 107…	Pf00270, Pf00271	nucleic acid binding activity;other molecular function	protein metabolism;other metabolic processes;other biological processes	L13a-mediated translational silencing of Ceruloplasmin expression; GTP hydrolysis and joining of the 60S ribosomal subunit; Deadenylation of mRNA; Translation initiation complex formation; Ribosomal scanning and start codon recognition; ISG15 antiviral mechanism; Deadenylation of mRNA; ISG15 antiviral mechanism; L13a-mediated translational silencing of Ceruloplasmin expression; Translation initia…	27	FALSE	High	Master Protein	NP_001958.2	eukaryotic initiation factor 4A-II [Homo sapiens]	0.936	0.713	0.763	0.987576	0.415757	0.489386	38.2	35.7	27.2	2.78	38.01	17.47	1	19	120	4	44	46.4	5.48	0	147.782	2749	38.2	39.5	37.4	55.2	26.1	35.7	26.2	35.6	27.2	8.1	23.2	31.1
		NP_001311048.1								0	FALSE	High	Master Protein	NP_001311048.1	cytoplasmic FMR1-interacting protein 1 isoform c [Homo sapiens]	0.846	0.983	1.163	0.448956	0.88306	0.709634	5817	4918.8	5719.5	20.8	24.91	14.9	1	39	120	20	31	148.6	7.01	0	264.926	2293	5817	7226.7	4765.4	4918.8	3525.4	5894	4511.5	6046.6	5719.5	1235.7	4247.8	3963.8
mitochondrion;other cell component	TCA cycle in senescence	B2R8J2; hsa:4200; NP_002387.1; P23368; Q9BWL6; Q9BYG1; Q9H4B2	ME2	ENSG00000082212	4200	Pf00390, Pf03949	other molecular function	other metabolic processes;other biological processes	Citric acid cycle (TCA cycle)	2	FALSE	High	Master Protein	NP_002387.1	NAD-dependent malic enzyme, mitochondrial isoform 1 precursor [Homo sapiens]	1.043	1.002	0.96	0.99789	0.993172	0.998643	15427.3	16092.7	15453.2	25.1	26.77	42	1	26	119	25	53	65.4	7.61	0	281.461	2867	10240.9	15427.3	17107.1	10135.2	17471.6	16092.7	21741.4	8849.6	15453.2	2175.5	9068.2	14229.3
nucleus;other cell component	mRNA Processing	A0A2J8K422; A0A2J8SJ55; A0A2Y9GL04; A0A2Y9KL74; A0A3Q7MVC3; A0A3Q7TSP3; A0A3Q7XEG7; A0A6D2VZH2; A0A6J1ZHZ1; A0A6J2DSQ6; A0A6P4XFN9; A0A6P6IKA7; A0A811YNU1; A0A8B7WMN9; A0A8B8U9Q6; A0A8C0M170; A0A8C9KAM4; A0A8M1EW62; A0A8U0MGP8; aju:106977646; cfr:102516027; elk:111154612; H9YUC9; K7CJ97; mmur:105863503; ppad:109274291; uah:113268529; vvp:112930139; XP_011538773.1; zca:113927695	HNRNPR; LOC111154612	ENSCAFG00030001619; ENSMICG00000000748; ENSPPRG00000011708; ENSPTIG00000015469; ENSPTRG00000000324	101680310; 105863503; 109274291; 456615; 478192; 718721	Pf00076, Pf18360	nucleic acid binding activity			1	FALSE	High	Master Protein	XP_011538773.1	heterogeneous nuclear ribonucleoprotein R isoform X1 [Homo sapiens]	1.292	1.084	0.839	0.284072	0.665653	0.717631	117	151.1	126.8	6.51	14.39	27.22	1	29	119	1	49	71.2	8.13	0	260.615	2583	124.6	117	109.4	151.1	171.9	128.6	126.8	177.1	104.8	26.5	68.8	91
non-structural extracellular;other membranes		A5JHP2; A5JHP3; hsa:117159; NP_444513.1; P58461; P81605; Q53YJ2	DCD	ENSG00000161634	117159	Pf15291	transporter activity;other molecular function	protein metabolism;stress response;transport;other biological processes	Antimicrobial peptides	1	FALSE	High	Master Protein	NP_444513.1	dermcidin isoform 1 preproprotein [Homo sapiens]	1.108	0.465	0.42	0.993127	0.118477	0.102715	3850.9	4265.5	1791.9	55.12	28.7	16.28	1	9	119	3	48	11.3	6.54	0	58.801	2559	7099	3850.9	2323.5	4265.5	5462.1	3022.9	1791.9	2293.8	1713.7	1508.1	2263.5	1932.6
non-structural extracellular;plasma membrane;other membranes;cytosol;cytoskeleton;ER/Golgi;other cell component	Type II interferon signaling	D3DT26; hsa:2633; NP_002044.2; P32455; Q5T8M1	GBP1	ENSG00000117228	2633	Pf02263, Pf02841	cytoskeletal activity;other molecular function	stress response;other biological processes	Interferon gamma signaling	2	FALSE	High	Master Protein	NP_002044.2	guanylate-binding protein 1 [Homo sapiens]	5.454	0.881	0.162	0.17136	0.954409	0.11808	5464.8	29806.3	4814.5	106.47	25.52	69.64	1	24	119	17	47	67.9	6.32	0	244.092	2665	5464.8	3137	24625.8	29806.3	32290.8	19257.4	13145.3	4814.5	3935.7	1160.9	1843.9	20483.3
plasma membrane;other membranes;cytosol;ER/Golgi;other cytoplasmic organelle;other cell component	Proximal tubule transport	hsa:528; NP_001686.1; P21283	ATP6V1C1	ENSG00000155097	528	Pf03223	transporter activity	cell organization and biogenesis;transport;other biological processes	Amino acids regulate mTORC1; ROS and RNS production in phagocytes; Insulin receptor recycling; Transferrin endocytosis and recycling; Ion channel transport	6	FALSE	High	Master Protein	NP_001686.1	V-type proton ATPase subunit C 1 [Homo sapiens]	0.932	1.009	1.083	0.652469	0.69394	0.997068	16590.2	15463.4	16742.8	14.45	7.32	15.25	1	28	118	27	69	43.9	7.46	0	251.705	2857	16590.2	19698.8	14836.3	14211.6	15463.4	16458.5	12865.2	17189.6	16742.8	3524.3	11579	12340.5
other membranes;cytosol;other cytoplasmic organelle;other cell component		hsa:55737; NP_060676.2; Q561W2; Q96QK1; Q9H016; Q9H096; Q9H4P3; Q9H8J0; Q9NRS7; Q9NVG2; Q9NX80; Q9NZK2	VPS35	ENSG00000069329	55737	Pf03635	signal transduction activity or receptor binding	cell-cell signaling;cell organization and biogenesis;transport;signal transduction;other biological processes	WNT ligand biogenesis and trafficking	1	FALSE	High	Master Protein	NP_060676.2	vacuolar protein sorting-associated protein 35 [Homo sapiens]	0.846	1.039	1.228	0.525896	0.759708	0.909254	9699	8202.7	10073.8	11.19	20.11	25.13	1	31	118	31	44	91.6	5.49	0	239.257	2639	9699	11122.4	8934.9	8202.7	6615.8	9932.4	6359.1	10413.2	10073.8	2060.4	6537.7	7431.9
cytosol;translational apparatus;nucleus;other cell component	Cytoplasmic ribosomal proteins	hsa:6191; NP_000998.1; P12631; P12750; P27576; P55831; P62701; Q14727; Q6IPY4	RPS4X	ENSG00000198034	6191	Pf00467, Pf00900, Pf01479, Pf08071, Pf16121	nucleic acid binding activity;other molecular function	protein metabolism;other metabolic processes;other biological processes	Regulation of expression of SLITs and ROBOs; L13a-mediated translational silencing of Ceruloplasmin expression; Translation initiation complex formation; Formation of a pool of free 40S subunits; Formation of the ternary complex, and subsequently, the 43S complex; Ribosomal scanning and start codon recognition; GTP hydrolysis and joining of the 60S ribosomal subunit; Major pathway of rRNA process…	19	FALSE	High	Master Protein	NP_000998.1	40S ribosomal protein S4, X isoform [Homo sapiens]	0.966	0.908	0.941	0.965737	0.572359	0.714563	6236.5	6021.9	5665.3	9.22	12.11	7.18	1	21	118	15	66	29.6	10.15	0	169.903	2312	5508	6618.2	6236.5	5277.1	6733.1	6021.9	5192.9	5665.3	5995.1	1170.1	3890.2	5187.4
plasma membrane;other membranes;cytosol;cytoskeleton;other cell component	Vitamin D receptor pathway; Striated muscle contraction pathway	A0A2I3T066; A0A2J8NRZ5; A0A2R8ZFZ6; A0A6D2XH57; B7Z5T7; D9YZV2; D9YZV3; D9YZV4; D9YZV8; G3R169; hsa:7168; NP_001018005.1; P09493; P09494; P10469; pps:100995597; Q6DV89; Q6DV90; Q7Z6L8; Q86W64; Q96IK2; Q9UCI1; Q9UCI2; Q9UCY9; Q9Y427	TPM1	ENSG00000140416; ENSGGOG00000009130; ENSPPAG00000004536; ENSPTRG00000007141	100995597; 101134313; 453495; 7168	Pf00261	cytoskeletal activity;other molecular function	cell organization and biogenesis;stress response;developmental processes;other biological processes	Smooth Muscle Contraction; Striated Muscle Contraction	4	FALSE	High	Master Protein	NP_001018005.1	tropomyosin alpha-1 chain isoform Tpm1.1st [Homo sapiens]	0.727	0.733	1.007	0.827062	0.825626	0.49752	165	120	120.9	37.33	48.04	145.2	1	20	117	1	52	32.7	4.74	0	119.078	1153	211.5	165	95	134.1	45	120	77.2	1636.4	120.9	44.9	97	79
cytosol;cytoskeleton;nucleus;other cell component	Cell cycle; Retinoblastoma gene in cancer; MECP2 and associated Rett syndrome; Prion disease pathway; Regulation of sister chromatid separation at the metaphase-anaphase transition; Cohesin complex - Cornelia de Lange syndrome; SMC1/SMC3 role in DNA damage - Cornelia de Lange Syndrome	A8K156; hsa:9126; NP_005436.1; O60464; Q5T482; Q9UQE7	SMC3	ENSG00000108055	9126	Pf02463, Pf06470	cytoskeletal activity;nucleic acid binding activity;other molecular function	cell cycle OR cell proliferation;cell organization and biogenesis;DNA metabolism;other metabolic processes;stress response;other biological processes	Estrogen-dependent gene expression; Separation of Sister Chromatids; Meiotic synapsis; Resolution of Sister Chromatid Cohesion; SUMOylation of DNA damage response and repair proteins; Establishment of Sister Chromatid Cohesion; Cohesin Loading onto Chromatin	14	FALSE	High	Master Protein	NP_005436.1	structural maintenance of chromosomes protein 3 [Homo sapiens]	1.108	1.105	0.997	0.671926	0.4255	0.890785	7128.6	7898.6	7874.5	7.12	6.59	3.66	1	57	117	56	48	141.5	7.18	0	289.525	2326	7905.5	7128.6	6916.5	7956.9	7898.6	7057	7874.5	8048.7	7490.1	1679.4	4190.2	5753
plasma membrane;other membranes;cytoskeleton;other cell component	Focal adhesion	A6NLB8; hsa:83660; NP_055874.2; Q9Y4G6	TLN2	ENSG00000171914	83660	Pf00373, Pf01608, Pf08913, Pf09141, Pf16511	signal transduction activity or receptor binding;cytoskeletal activity;other molecular function	cell adhesion;cell organization and biogenesis		1	FALSE	High	Master Protein	NP_055874.2	talin-2 [Homo sapiens]													1	23	116	1	8	271.4	5.57	0	167.088	2061
non-structural extracellular;cytosol;nucleus;other cell component	Proteasome degradation; Alzheimer's disease and miRNA effects; Parkin-ubiquitin proteasomal system pathway; Alzheimer's disease	B2R8V1; hsa:5702; NP_002795.2; P17980; Q3B757; Q3B865; Q53HU5; Q6GPG8; Q6IBS1; Q96HD3	PSMC3	ENSG00000165916	5702	Pf00004, Pf16450, Pf17862	other molecular function	protein metabolism;other metabolic processes;other biological processes	Neutrophil degranulation; FCERI mediated NF-kB activation; Downstream TCR signaling; Antigen processing: Ubiquitination & Proteasome degradation; Activation of NF-kappaB in B cells; Oxygen-dependent proline hydroxylation of Hypoxia-inducible Factor Alpha; ER-Phagosome pathway; Cross-presentation of soluble exogenous antigens (endosomes); SCF-beta-TrCP mediated degradation of Emi1; APC/C:Cdc20 med…	63	FALSE	High	Master Protein	NP_002795.2	26S proteasome regulatory subunit 6A [Homo sapiens]	0.871	0.974	1.119	0.347935	0.704574	0.774034	7339.7	6391.3	7151.1	11.83	8.3	11.13	1	28	116	26	71	49.2	5.24	0	256.49	2740	6910.4	8644	7339.7	6348.8	6391.3	7331.7	6303.6	7151.1	7885.3	1468	5081	6105
cytosol;ER/Golgi;other cell component	Ciliary landscape; Airway smooth muscle cell contraction	hsa:2664; NP_001484.1; P31150; P50394; Q6FG50; Q7Z2G6; Q7Z2G9; Q7Z2H5; Q7Z2I6	GDI1	ENSG00000203879	2664	Pf00996	enzyme regulator activity;other molecular function	cell organization and biogenesis;transport;signal transduction;other biological processes	RAB GEFs exchange GTP for GDP on RABs	3	FALSE	High	Master Protein	NP_001484.1	rab GDP dissociation inhibitor alpha [Homo sapiens]	0.868	0.917	1.056	0.168895	0.592634	0.556082	2921.5	2536.4	2677.9	8.08	5.49	11.18	1	24	116	14	63	50.6	5.14	0	249.551	2843	2921.5	2676	3146.8	2637.8	2364.9	2536.4	2438.5	3042.4	2677.9	620.6	1572.9	2617.4
other membranes		A0A1S3FVQ4; A0A1U7TUD8; A0A287ARP6; A0A2K5VZ07; A0A2K6QBQ6; A0A2U3V2H5; A0A2Y9LRU9; A0A340WEN9; A0A341B5V3; A0A3Q1MH36; A0A455C4L8; A0A4W2H7F8; A0A5F4VUT6; A0A5F7ZFS9; A0A5N4CGL9; A0A6J0ANH9; A0A6J0VZQ6; A0A6J3FUL9; A0A6P3HTH8; A0A6P5CX77; A0A6P6EQH1; A0A7J7TIE7; A0A7J7VE35; A0A8B6ZUC4; A0A8B7UUM7; A0A8B8S2R5; A0A8B8VMI3; A0A8C5YPL4; A0A8D1Z4H1; A0A8I5TER6; A0A8V8TMP7; cdk:105096447; NP_001340234…	CYRIB; Fam49b; FAM49B	ENSBIXG00005002096; ENSBTAG00000020801; ENSCJAG00000012575; ENSG00000153310; ENSMFAG00000042222; ENSMMMG00000002280; ENSMMUG00000015348; ENSPPYG00000018883; ENSRROG00000036820; ENSSSCG00000005959; ENSSSCG00005003750; ENSSSCG00015008239; ENSSSCG00025039205; ENSSSCG00030036435; ENSSSCG00035026054; ENSSSCG00040047772; ENSSSCG00045022300; ENSSSCG00055014090; ENSSSCG00060004045; ENSSSCG00065053113	101334050; 101867121; 102519423; 102540643; 103084638; 103196761; 103260852; 104669222; 104991735; 105096447; 105992341; 107142923; 109568521; 109688573	Pf07159	other molecular function	cell organization and biogenesis		0	FALSE	High	Master Protein	NP_001340234.1	CYFIP-related Rac1 interactor B isoform 3 [Homo sapiens]	0.848	0.92	1.085	0.123736	0.469758	0.549011	131.6	111.6	121	10.21	20.83	3.64	1	20	116	1	73	36.8	6.46	0	229.001	3407	131.6	127.4	153.6	82	125.3	111.6	121.5	121	113.8	27.9	74.9	127.7
cytosol;cytoskeleton;other cell component	16p11.2 proximal deletion syndrome	A6NCD2; hsa:908; NP_001753.1; P40227; Q3KP28; Q75LP4; Q96S46	CCT6A	ENSG00000146731	908	Pf00118	other molecular function	other biological processes	Formation of tubulin folding intermediates by CCT/TriC; Association of TriC/CCT with target proteins during biosynthesis; Cooperation of PDCL (PhLP1) and TRiC/CCT in G-protein beta folding; Prefoldin mediated transfer of substrate to CCT/TriC; RHOBTB2 GTPase cycle; Folding of actin by CCT/TriC	7	FALSE	High	Master Protein	NP_001753.1	T-complex protein 1 subunit zeta isoform a [Homo sapiens]	0.908	0.974	1.074	0.409234	0.263842	0.927336	8651.3	7851.6	8428.9	9.34	6.03	17.87	1	26	116	20	50	58	6.68	0	218.503	2659	8572.4	10082.4	8651.3	7422.9	7851.6	8371.7	6082.1	8479.5	8428.9	1821.1	5926.5	7196
non-structural extracellular;plasma membrane;cytosol;cytoskeleton;ER/Golgi;other cytoplasmic organelle;other cell component	Inhibition of exosome biogenesis and secretion by Manumycin A in CRPC cells	C5MQH7; E9PFU1; hsa:10015; NP_037506.2; Q6NUS1; Q8WUM4; Q9BX86; Q9NUN0; Q9P2H2; Q9UKL5	PDCD6IP	ENSG00000170248	10015	Pf03097, Pf13949	signal transduction activity or receptor binding;other molecular function	cell cycle OR cell proliferation;cell organization and biogenesis;protein metabolism;other metabolic processes;transport;other biological processes	Budding and maturation of HIV virion; Regulation of necroptotic cell death; Uptake and function of anthrax toxins	5	FALSE	High	Master Protein	NP_037506.2	programmed cell death 6-interacting protein isoform 1 [Homo sapiens]	0.85	0.978	1.152	0.596998	0.539596	0.993995	13157.2	11177	12872.3	10.92	10.84	23.6	1	44	116	44	53	96	6.52	0	242.097	2127	13157.2	14494	11635.6	11177	10212.7	12655.9	8274.7	12872.3	12974.3	2795	8519.6	9678.2
non-structural extracellular;plasma membrane;other membranes;cytosol;cytoskeleton;other cell component	Chemokine signaling pathway	hsa:1794; NP_004937.1; Q2M3I0; Q92608; Q96AK7	DOCK2	ENSG00000134516	1794	Pf06920, Pf07653, Pf14429, Pf16172, Pf20421, Pf20422	signal transduction activity or receptor binding;enzyme regulator activity;other molecular function	cell cycle OR cell proliferation;cell organization and biogenesis;transport;signal transduction;other biological processes	RHOA GTPase cycle; RAC1 GTPase cycle; RHOG GTPase cycle; RAC2 GTPase cycle; Neutrophil degranulation; Factors involved in megakaryocyte development and platelet production; Nef and signal transduction	8	FALSE	High	Master Protein	NP_004937.1	dedicator of cytokinesis protein 2 [Homo sapiens]	0.926	0.911	0.984	0.358339	0.821119	0.668575	9479.6	8775.6	8635.2	3.83	7.92	12.21	1	49	115	47	31	211.8	6.87	0	282.997	2241	9630.7	9479.6	8948.5	8860.5	7663.9	8775.6	8129.7	10234	8635.2	2045.9	5572.1	7443.2
non-structural extracellular;cytosol;nucleus;other cell component	Proteasome degradation; Alzheimer's disease and miRNA effects; Parkin-ubiquitin proteasomal system pathway; Alzheimer's disease	B3KMW9; B4DT72; hsa:5709; NP_002800.2; O43242; Q96EI2; Q9BQA4	PSMD3	ENSG00000108344	5709	Pf01399, Pf08375	enzyme regulator activity	protein metabolism;other metabolic processes;other biological processes	FCERI mediated NF-kB activation; Downstream TCR signaling; Antigen processing: Ubiquitination & Proteasome degradation; Activation of NF-kappaB in B cells; Oxygen-dependent proline hydroxylation of Hypoxia-inducible Factor Alpha; ER-Phagosome pathway; Cross-presentation of soluble exogenous antigens (endosomes); SCF-beta-TrCP mediated degradation of Emi1; APC/C:Cdc20 mediated degradation of Secur…	63	FALSE	High	Master Protein	NP_002800.2	26S proteasome non-ATPase regulatory subunit 3 [Homo sapiens]	0.801	0.914	1.141	0.213808	0.921962	0.342477	8523.3	6830.7	7792.5	8.96	9.9	8.33	1	35	115	35	62	60.9	8.44	0	231.956	2292	7492.5	8940.2	8523.3	6830.7	6797.7	8053.1	7792.5	7600.9	8851.2	1591.7	5255	7089.5
cytosol;cytoskeleton;other cell component	16p11.2 proximal deletion syndrome	A0A096MWK0; A0A1D5Q8I4; A0A2J8L4Q9; A0A2J8SHI4; A0A2K5IFB9; A0A2K5LK27; A0A2K5S4A7; A0A2K6CZM5; A0A2K6L6Z7; A0A2K6QTQ6; A0A2R9A7U6; A0A6D2X304; A0A6J3HYH5; A0A8D2E8Q8; A0A8J8XLB5; A8JZY8; A8K2X8; B4DYD8; caty:105585958; G3SG70; G7MUM9; ggo:101133765; H2PF65; H2QQM7; hsa:22948; mcc:696640; NP_036205.1; P48643; panu:101010956; pps:100979857; Q4R6V2; rbb:108539680; rro:104656960; V9HW37	CCT5; HEL-S-69	ENSCANG00000031093; ENSCATG00000030742; ENSCCAG00000035500; ENSG00000150753; ENSGGOG00000024064; ENSMFAG00000045954; ENSMMUG00000020112; ENSMNEG00000037967; ENSPANG00000006999; ENSPPAG00000029058; ENSPPYG00000015342; ENSPTRG00000016725; ENSRBIG00000033635; ENSRROG00000039726; ENSTGEG00000001676	100979857; 101010956; 101133765; 101926268; 104656960; 105489493; 105510973; 105585958; 108281401; 108539680; 22948; 696640	Pf00118	cytoskeletal activity;nucleic acid binding activity;other molecular function	transport;other biological processes	Formation of tubulin folding intermediates by CCT/TriC; BBSome-mediated cargo-targeting to cilium; Association of TriC/CCT with target proteins during biosynthesis; Cooperation of PDCL (PhLP1) and TRiC/CCT in G-protein beta folding; Prefoldin mediated transfer of substrate to CCT/TriC; Folding of actin by CCT/TriC	7	FALSE	High	Master Protein	NP_036205.1	T-complex protein 1 subunit epsilon isoform a [Homo sapiens]	0.849	1.009	1.188	0.431564	0.562671	0.964976	13517.2	11475.6	13637.4	10.31	10.41	16.47	1	34	115	33	64	59.6	5.66	0	247.086	3040	12846.1	15610.7	13517.2	11363.6	11475.6	13608.4	10176	13871.1	13637.4	2729	9176	11243.4
plasma membrane;other membranes;cytosol;other cell component	Calcium regulation in cardiac cell; G protein signaling pathways; G protein signaling pathways; Estrogen signaling; Estrogen signaling; Myometrial relaxation and contraction pathways; Nicotine effect on dopaminergic neurons; Thyroid stimulating hormone (TSH) signaling pathway; Chemokine signaling pathway; G protein signaling pathways; Corticotropin-releasing hormone signaling pathway; Focal adhes…	A0A024R056; A0A096N6G8; A0A0B8RZJ8; A0A0D9S8W7; A0A140VJJ8; A0A1A6HSY9; A0A1S3A594; A0A1S3GQ74; A0A212CR63; A0A250XYT3; A0A287A7Q3; A0A2J8IS08; A0A2J8URB0; A0A2K5F0X6; A0A2K5KQQ3; A0A2K5Q045; A0A2K5X095; A0A2K5YX43; A0A2K6CP44; A0A2K6M8S0; A0A2K6PF08; A0A2K6V5N6; A0A2R9BKA7; A0A2U3WFI7; A0A2Y9GP52; A0A2Y9KA58; A0A2Y9RJ78; A0A384DS01; A0A3Q0CGB1; A0A3Q7MWN6; A0A3Q7TNP7; A0A3Q7XE56; A0A485NBA4; A0A…	Gnb1; GNB1; GNB2; LOC101350742; LOC101843384; LOC111154601	ENSAMEG00000013583; ENSANAG00000036945; ENSBGRG00000024332; ENSBMUG00000023658; ENSBTAG00000000215; ENSCAFG00020011411; ENSCAFG00030001243; ENSCAFG00040004230; ENSCAFG00805030863; ENSCAFG00845015784; ENSCATG00000011715; ENSCCAG00000022348; ENSCCNG00000003172; ENSCJAG00000010813; ENSCLAG00000007026; ENSCPOG00000005544; ENSCSAG00000000701; ENSCWAG00000013279; ENSFCAG00000026744; ENSG00000078369; EN…	100216360; 100337783; 100412968; 100474825; 100673391; 100964694; 100978523; 101016713; 101041488; 101086580; 101381482; 101972729; 102001245; 102013614; 102120049; 102270539; 102420431; 102837519; 102902852; 103119234; 103200842; 103225777; 103682042; 103749764; 104995929; 105496719; 105544663; 105594434; 105727783; 105999584; 107155582; 108313950; 108536033; 109273949; 109391171; 109570386; 109…	Pf00400	cytoskeletal activity;other molecular function	cell-cell signaling;cell cycle OR cell proliferation;stress response;developmental processes;signal transduction;other biological processes	Olfactory Signaling Pathway; G alpha (q) signalling events; G alpha (i) signalling events; Cooperation of PDCL (PhLP1) and TRiC/CCT in G-protein beta folding; Activation of the phototransduction cascade; Ca2+ pathway; Vasopressin regulates renal water homeostasis via Aquaporins; G beta:gamma signalling through PI3Kgamma; Activation of G protein gated Potassium channels; G-protein activation; Gluc…	172	FALSE	High	Master Protein	XP_024302263.1	guanine nucleotide-binding protein G(I)/G(S)/G(T) subunit beta-1 isoform X1 [Homo sapiens]	0.936	0.933	0.997	0.769289	0.91971	0.549421	3205.6	3001.5	2991.7	7.52	12.1	25.67	1	12	114	6	48	37.4	6	0	184.668	4562	2961.2	3205.6	3443.2	2538.9	3001.5	3234	4455.4	2869	2991.7	629.1	1884.3	2864
plasma membrane;other membranes;other cell component	Integrin-mediated cell adhesion; Complement system; Focal adhesion: PI3K-Akt-mTOR-signaling pathway; TYROBP causal network in microglia; Complement system in neuronal development and plasticity; Extrafollicular and follicular B cell activation by SARS-CoV-2	hsa:3687; NP_000878.2; P20702; Q8IVA6	ITGAX	ENSG00000140678	3687	Pf00092, Pf00357, Pf01839, Pf08441	signal transduction activity or receptor binding;other molecular function	cell adhesion;stress response;signal transduction;other biological processes	Cell surface interactions at the vascular wall; Integrin cell surface interactions; ECM proteoglycans; Neutrophil degranulation; Interleukin-4 and Interleukin-13 signaling	11	FALSE	High	Master Protein	NP_000878.2	integrin alpha-X isoform 2 precursor [Homo sapiens]	0.881	1.283	1.456	0.709511	0.683084	0.289736	13809.2	12167.3	17717.3	18.38	12.3	21.49	1	33	114	28	40	127.7	6.64	0	290.073	2985	17282.5	12090.2	13809.2	14424.7	11433.9	12167.3	17717.3	19186.3	12461.5	3671.4	7106.6	11486.2
plasma membrane;other membranes;cytosol;cytoskeleton;ER/Golgi;nucleus;other cytoplasmic organelle;other cell component	Thymic stromal lymphopoietin (TSLP) signaling pathway; IL-3 signaling pathway; Focal adhesion; IL6 signaling pathway; Chemokine signaling pathway; Microglia pathogen phagocytosis pathway	A8K1I1; B4DQB6; E1P5M2; hsa:3055; NP_002101.2; P08631; Q29RX1; Q2VPE2; Q504R5; Q5T7K1; Q5T7K2; Q96CC0; Q9H5Y5; Q9NUA4; Q9UMJ5	HCK	ENSG00000101336	3055	Pf00017, Pf00018, Pf07714	signal transduction activity or receptor binding;kinase activity;other molecular function	cell adhesion;cell organization and biogenesis;protein metabolism;other metabolic processes;stress response;transport;signal transduction;other biological processes	FCGR activation; FCGR3A-mediated IL10 synthesis; FCGR3A-mediated phagocytosis; Regulation of signaling by CBL; Signaling by CSF3 (G-CSF); Inactivation of CSF3 (G-CSF) signaling; Signaling by CSF1 (M-CSF) in myeloid cells; Nef and signal transduction; FLT3 signaling through SRC family kinases	15	FALSE	High	Master Protein	NP_002101.2	tyrosine-protein kinase HCK isoform a [Homo sapiens]	1.499	1.218	0.812	0.738151	0.998086	0.770755	6520.3	9772.4	7939.4	42.49	25.64	54.24	1	25	114	19	54	59.6	6.7	0	186.084	1946	4780.6	6520.3	10878.9	6905.1	11732	9772.4	12363.5	3689	7939.4	1015.6	3832.7	9048.9
		XP_016884443.1								0	FALSE	High	Master Protein	XP_016884443.1	clathrin heavy chain 2 isoform X2 [Homo sapiens]	1.36	1.12	0.823	0.3441	0.724845	0.749055	13.6	18.5	15.2	12.93	11.72	39.51	1	20	113	2	14	182.8	5.88	0	145.617	2625	16	13.6	12.5	17	21.4	18.5	11.5	24.7	15.2	3.4	8	10.4
nucleus;other cell component	Hippo-Merlin signaling dysregulation; Hepatitis B infection; Nucleotide excision repair; DNA repair pathways, full network; Nucleotide excision repair in xeroderma pigmentosum	A6NG77; B2R648; B4DG00; hsa:1642; NP_001914.3; O15176; Q13289; Q16531; Q58F96	DDB1	ENSG00000167986	1642	Pf03178, Pf10433	nucleic acid binding activity;other molecular function	cell-cell signaling;protein metabolism;DNA metabolism;other metabolic processes;stress response;signal transduction;other biological processes	Neddylation; Formation of TC-NER Pre-Incision Complex; Dual incision in TC-NER; Gap-filling DNA repair synthesis and ligation in TC-NER; Formation of Incision Complex in GG-NER; Recognition of DNA damage by PCNA-containing replication complex; DNA Damage Recognition in GG-NER; Dual Incision in GG-NER	14	FALSE	High	Master Protein	NP_001914.3	DNA damage-binding protein 1 [Homo sapiens]	0.793	0.985	1.242	0.421774	0.967727	0.54568	9556	7577.1	9409.9	8.56	11.33	16.29	1	42	113	42	38	126.9	5.26	0	221.54	1740	9882.3	9556	8373.9	9131.4	7577.1	7517.5	7487.5	10403	9409.9	2099.3	5617	6965.3
nucleus	Novel intracellular components of RIG-I-like receptor pathway	A0A5H1ZRQ2; NP_001091974.1	DDX17	ENSG00000100201	10521	Pf00270, Pf00271	nucleic acid binding activity;other molecular function			1	FALSE	High	Master Protein	NP_001091974.1	probable ATP-dependent RNA helicase DDX17 isoform 3 [Homo sapiens]	0.949	1.022	1.077	0.90762	0.979855	0.817441	5716.5	5427	5844.8	17.2	6.87	22.2	1	34	113	24	50	80.4	8.37	0	236.816	2473	6939.2	5716.5	4938.1	5900	5427	5153.6	4833	7497.5	5844.8	1474.1	3360.2	4107.4
other membranes;cytosol;ER/Golgi	miR-517 relationship with ARCN1 and USP1	A0A2J8N2J9; A0A6D2XTU0; B0YIW5; B4E1X2; E9PEU4; H2Q4W6; hsa:372; NP_001646.2; P48444; Q52M80	ARCN1	ENSG00000095139; ENSPTRG00000004350	372; 451590	Pf00928, Pf01217		transport;developmental processes;other biological processes	COPI-dependent Golgi-to-ER retrograde traffic; COPI-mediated anterograde transport	3	FALSE	High	Master Protein	NP_001646.2	coatomer subunit delta isoform 1 [Homo sapiens]	0.832	0.825	0.991	0.559506	0.66841	0.979477	11502.1	9570.8	9484.2	12.63	11.65	7.88	1	29	113	29	52	57.2	6.21	0	203.282	2046	9199.3	11604.7	11502.1	8726.9	9570.8	10977.8	9484.2	9428.7	10806.9	1954.2	6821.3	9567.2
nucleus;other cell component		A8K4I2; hsa:3006; NP_005310.1; P16403	H1-2	ENSG00000187837	3006	Pf00538	nucleic acid binding activity;other molecular function	cell organization and biogenesis;protein metabolism;other metabolic processes;other biological processes	Apoptosis induced DNA fragmentation; Formation of Senescence-Associated Heterochromatin Foci (SAHF)	2	FALSE	High	Master Protein	NP_005310.1	histone H1.2 [Homo sapiens]	1.404	1.261	0.898	0.376709	0.785905	0.730909	3393.8	4764.4	4280.3	20.18	21.89	16.31	1	12	113	5	50	21.4	10.93	0	68.049	2385	4399.1	2990.7	3393.8	4764.4	5471.3	3494.2	4280.3	4466.7	3254.8	934.5	1757.9	2822.9
ER/Golgi		K7ELL7; XP_011526432.1	PRKCSH	ENSG00000130175	5589	Pf12999, Pf13015, Pf13202	nucleic acid binding activity;other molecular function	other metabolic processes;developmental processes;other biological processes		0	FALSE	High	Master Protein	XP_011526432.1	glucosidase 2 subunit beta isoform X1 [Homo sapiens]	1.09	1.06	0.973	0.737261	0.528012	0.926558	13711.8	14947.6	14541.1	4.14	11.28	21.16	1	17	113	17	40	60.2	4.41	0	187.963	3142	13153.3	13711.8	14288	13324.6	16705.2	14947.6	19573.4	13250.7	14541.1	2794.2	8059.8	11884.4
plasma membrane;other membranes;cytoskeleton;mitochondrion;ER/Golgi;other cytoplasmic organelle;other cell component	Glucocorticoid receptor pathway; Nuclear receptors meta-pathway; Ciliary landscape	A0A024R882; A0A2I3T2A1; A0A2J8NCF8; A0A2R9AUH5; A0A6D2XV64; B1AM77; hsa:2040; NP_004090.4; P27105; pps:100989240; Q14087; Q15609; Q5VX96; Q96FK4	STOM	ENSG00000148175; ENSPPAG00000033707; ENSPTRG00000021315	100989240; 2040; 464707	Pf01145	other molecular function	other biological processes	Neutrophil degranulation; RHOC GTPase cycle; RHOA GTPase cycle; CDC42 GTPase cycle; Stimuli-sensing channels; RHOQ GTPase cycle; RHOB GTPase cycle; RHOJ GTPase cycle; RHOH GTPase cycle	12	FALSE	High	Master Protein	NP_004090.4	stomatin isoform a [Homo sapiens]	1.243	1.066	0.857	0.370791	0.955369	0.262727	7766.1	9650.7	8275.3	19.78	27.04	35.55	1	15	113	15	65	31.7	7.88	0	185.357	3077	5996.6	7766.1	8977.3	8887.1	9650.7	14361.4	9320.1	4379.4	8275.3	1273.9	4564.9	7467.1
		XP_006715869.1								0	FALSE	High	Master Protein	XP_006715869.1	septin-7 isoform X2 [Homo sapiens]	0.917	0.997	1.087	0.869887	0.707252	0.949536	6999.6	6417.9	6975.4	9.1	9.82	13.9	1	23	113	21	52	52	8.73	0	211.329	2772	6999.6	7775.3	6495	6417.9	6349.7	7533.9	5556.6	7273.9	6975.4	1487	4570.3	5402.4
other membranes;mitochondrion		A0A2I3SDM8; A0A2J8N771; A0A2J8TNL3; A0A6D2XZK0; A0A8I5TD45; G3QHR8; NP_001129166.1	VDAC3	ENSGGOG00000001932; ENSPPYG00000018554; ENSPTRG00000020205	101142297; 737891	Pf01459	transporter activity	transport;other biological processes		0	FALSE	High	Master Protein	NP_001129166.1	voltage-dependent anion-selective channel protein 3 isoform 2 [Homo sapiens]	1.089	0.966	0.887	0.24146	0.989882	0.203757	6459.4	7035.6	6239.2	9.23	8.81	9.25	1	13	113	12	56	30.8	8.66	0	161.979	2423	7030.5	6459.4	5841.7	6946.9	8113.1	7035.6	7026.9	5872.2	6239.2	1493.5	3796.9	4859
cytosol;ER/Golgi;translational apparatus;nucleus;other cell component	Cytoplasmic ribosomal proteins	A0A2J8NR53; A0A2J8T7X9; A0A6D2Y2I8; A0A6V7GXJ8; A8K502; H2NNJ8; H2Q9N4; hsa:6124; NP_000959.2; P36578; P39029; ptr:748261; Q4VBR0; Q969Z9	RPL4	ENSG00000174444; ENSPPYG00000006578; ENSPTRG00000007195	6124; 748261	Pf00573, Pf14374	nucleic acid binding activity;other molecular function	protein metabolism;other metabolic processes	L13a-mediated translational silencing of Ceruloplasmin expression; Formation of a pool of free 40S subunits; GTP hydrolysis and joining of the 60S ribosomal subunit; Regulation of expression of SLITs and ROBOs; Major pathway of rRNA processing in the nucleolus and cytosol; Nonsense Mediated Decay (NMD) enhanced by the Exon Junction Complex (EJC); SRP-dependent cotranslational protein targeting to…	14	FALSE	High	Master Protein	NP_000959.2	60S ribosomal protein L4 [Homo sapiens]	1.045	1.064	1.018	0.87317	0.858275	0.999447	11274	11781.4	11992.4	9.69	11.55	13.37	1	23	112	23	42	47.7	11.06	0	223.215	1755	10232.6	11274	12424	10560.6	13298.8	11781.4	13501.7	10312	11992.4	2173.8	6626.8	10334
plasma membrane;other membranes;cytosol;ER/Golgi;other cell component		D3DQX0; hsa:1315; NP_001137533.1; P53618; Q6GTT7; Q9NTK2; Q9UNW7	COPB1	ENSG00000129083	1315	Pf01602, Pf07718, Pf14806	other molecular function	transport	COPI-dependent Golgi-to-ER retrograde traffic; COPI-mediated anterograde transport; Neutrophil degranulation	3	FALSE	High	Master Protein	NP_001137533.1	coatomer subunit beta [Homo sapiens]	0.796	0.926	1.163	0.769788	0.997512	0.805892	9390.4	7477.7	8699.7	18.02	11.74	17.98	1	38	112	38	44	107.1	6.05	0	272.086	2161	6804.6	9390.4	9571.1	6995.4	7477.7	8754.6	9927.5	6888.4	8699.7	1445.5	5519.7	7961.1
		NP_001351974.1								0	FALSE	High	Master Protein	NP_001351974.1	double-stranded RNA-specific adenosine deaminase isoform e [Homo sapiens]	1.337	1.068	0.799	0.168833	0.612245	0.536972	12148	16240.6	12975.6	15.9	18.03	26.96	1	38	112	38	32	136.9	8.57	0	231.635	2343	12148	11173.6	15083.7	16240.6	21809.1	16104.9	19975.1	12975.6	12753.8	2580.7	6567.9	12546.3
plasma membrane;other membranes;cytosol;cytoskeleton;nucleus;other cell component	Arrhythmogenic right ventricular cardiomyopathy; Striated muscle contraction pathway; IL-18 signaling pathway; Synthesis of ceramides and 1-deoxyceramides; Markers of kidney cell lineage	hsa:1674; NP_001918.3; P17661; Q15787; Q549R7; Q549R8; Q549R9; Q8IZR1; Q8IZR6; Q8NES2; Q8NEU6; Q8TAC4; Q8TCX2; Q8TD99; Q9UHN5; Q9UJ80	DES	ENSG00000175084	1674	Pf00038, Pf04732	cytoskeletal activity;other molecular function	cell organization and biogenesis;other biological processes	Striated Muscle Contraction	6	FALSE	High	Master Protein	NP_001918.3	desmin isoform 1 [Homo sapiens]	1.179	0.676	0.574	0.994006	0.430016	0.382443	26.8	31.5	18.1	24.71	84.23	25.94	1	5	111	1	9	53.5	5.27	0	48.922	1343	26.3	26.8	39.8	31.5	80.7	12.7	11.8	20.1	18.1	5.6	15.7	33.1
cytosol;nucleus;other cell component	Photodynamic therapy-induced unfolded protein response; Amino acid metabolism	A6NGN1; A6NID3; hsa:7453; NP_004175.2; P23381; P78535; Q502Y0; Q53XB6; Q9UDI5; Q9UDL3	WARS1	ENSG00000140105	7453	Pf00458, Pf00579	enzyme regulator activity;other molecular function	protein metabolism;RNA metabolism OR transcription;other metabolic processes;developmental processes;other biological processes	Cytosolic tRNA aminoacylation	3	FALSE	High	Master Protein	NP_004175.2	tryptophan--tRNA ligase, cytoplasmic isoform a [Homo sapiens]	2.786	0.927	0.333	0.351148	0.937446	0.23153	12835.2	35756.8	11902	70.81	41.48	50.07	1	25	111	25	69	53.1	6.23	0	262.172	2606	12835.2	5798	26912.3	36665.5	35756.8	15234.6	17411.3	11902	5722.3	2726.6	3408	22385.1
mitochondrion	TCA cycle and deficiency of pyruvate dehydrogenase complex (PDHc); Amino acid metabolism; Fluoroacetic acid toxicity; TCA cycle (aka Krebs or citric acid cycle)	hsa:1431; NP_004068.2; O75390; Q71UT9; Q7KZH0; Q96FZ8; Q9BWN8	CS	ENSG00000062485	1431	Pf00285	other molecular function	other metabolic processes	Citric acid cycle (TCA cycle); Mitochondrial protein import	6	FALSE	High	Master Protein	NP_004068.2	citrate synthase, mitochondrial precursor [Homo sapiens]	1.048	1.001	0.956	0.645844	0.74598	0.982902	15092.1	15809.1	15106.7	5.51	20.45	20.79	1	19	111	19	42	51.7	8.32	0	159.262	2066	15794.4	14145.2	15092.1	15809.1	21206.4	14599.2	20825.4	15106.7	14485.9	3355.3	8314.6	12553.3
non-structural extracellular;cytoskeleton;nucleus;other cell component	TYROBP causal network in microglia	B8ZZS7; D6W5K8; hsa:822; NP_001738.2; P40121; Q53SA7	CAPG	ENSG00000042493	822	Pf00626	cytoskeletal activity;other molecular function	cell organization and biogenesis;developmental processes;other biological processes		1	FALSE	High	Master Protein	NP_001738.2	macrophage-capping protein isoform 1 [Homo sapiens]	0.886	0.833	0.94	0.751354	0.782271	0.998247	17919.4	15883.5	14935.2	23.98	32.32	45.82	1	13	111	13	43	38.5	6.19	0	177.689	4203	20333.5	17919.4	12427.7	15883.5	8534.1	16388.6	7568.4	20752.8	14935.2	4319.5	10533	10337.1
non-structural extracellular;nucleus;other cytoplasmic organelle;other cell component		hsa:5036; NP_006182.2; O43846; Q9UM59; Q9UQ80	PA2G4	ENSG00000170515	5036	Pf00557	nucleic acid binding activity;other molecular function	RNA metabolism OR transcription;other metabolic processes;other biological processes	Neutrophil degranulation	1	FALSE	High	Master Protein	NP_006182.2	proliferation-associated protein 2G4 [Homo sapiens]	0.868	0.963	1.109	0.389788	0.343191	0.993327	8151.6	7075.9	7848.4	9.02	6.56	18.75	1	22	111	22	57	43.8	6.55	0	169.557	2498	7629.4	9105.7	8151.6	6659.8	7075.9	7591.1	5567.5	7848.4	7899.7	1620.7	5352.4	6780.3
cytoskeleton;other cell component	17q12 copy number variation syndrome	A0A024R1S8; A0A2J8KH68; A0A2R8Z9S7; A0A6D2W1N7; B4DGQ0; H2R1V0; hsa:3927; NP_006139.1; pps:100995933; ptr:454620; Q14847; Q96ED2; Q96IG0	LASP1	ENSG00000002834; ENSPPAG00000007025; ENSPTRG00000009081	100995933; 3927; 454620	Pf00412, Pf00880, Pf14604	transporter activity;cytoskeletal activity;other molecular function	transport		1	FALSE	High	Master Protein	NP_006139.1	LIM and SH3 domain protein 1 isoform a [Homo sapiens]	0.875	0.804	0.918	0.711745	0.726005	0.999647	13772.3	12057.2	11072.5	20.33	14.53	37.87	1	16	111	16	82	29.7	7.05	0	134.218	2157	19235.2	13727.4	13772.3	15367.4	12057.2	12052.8	10388.9	19712.6	11072.5	4086.2	8069	11455.5
plasma membrane;other membranes;cytosol;other cell component	Corticotropin-releasing hormone signaling pathway; Myometrial relaxation and contraction pathways; G protein signaling pathways; Chemokine signaling pathway; Focal adhesion: PI3K-Akt-mTOR-signaling pathway; PI3K-Akt signaling pathway; Ras signaling; Calcium regulation in cardiac cells	B3KPU1; hsa:2783; NP_005264.2; P11016; P54312; P62879	GNB2	ENSG00000172354	2783	Pf00400	other molecular function	signal transduction;other biological processes	G alpha (12/13) signalling events; G alpha (q) signalling events; G alpha (i) signalling events; G alpha (z) signalling events; ADP signalling through P2Y purinoceptor 12; G alpha (s) signalling events; Extra-nuclear estrogen signaling; GPER1 signaling; ADORA2B mediated anti-inflammatory cytokines production; Thrombin signalling through proteinase activated receptors (PARs); Activation of G prote…	36	FALSE	High	Master Protein	NP_005264.2	guanine nucleotide-binding protein G(I)/G(S)/G(T) subunit beta-2 [Homo sapiens]	0.863	0.914	1.059	0.838066	0.996563	0.797224	1864.2	1609.7	1704.3	16.27	16.71	21.1	1	14	111	5	52	37.3	6	0	191.216	4022	1462.1	2025.8	1864.2	1380.1	1609.7	1925.4	2239.8	1498.2	1704.3	310.6	1190.8	1550.6
		XP_005247428.1								0	FALSE	High	Master Protein	XP_005247428.1	golgin subfamily B member 1 isoform X1 [Homo sapiens]	1.063	1.084	1.021	0.891608	0.903894	0.999541	6093.2	6474.5	6607.4	10.46	20.16	28.88	1	68	110	68	25	376.9	5	0	326.196	1882	5529.4	6093.2	6811.3	5507.3	8182.9	6474.5	8833.2	4924.5	6607.4	1174.6	3581.6	5665.5
cytosol;cytoskeleton;ER/Golgi;other cell component	16p11.2 proximal deletion syndrome	A0A2J8KK43; A0A6D2VYN1; E1P5B2; G2HIL6; G3RDV8; ggo:101144113; hsa:6950; NP_110379.2; P17987; ptr:739754; Q15556; Q5TCM3	TCP1	ENSG00000120438; ENSGGOG00000014063; ENSPTRG00000018760	101144113; 6950; 739754	Pf00118	other molecular function	cell organization and biogenesis;transport;other biological processes	Formation of tubulin folding intermediates by CCT/TriC; BBSome-mediated cargo-targeting to cilium; Gene and protein expression by JAK-STAT signaling after Interleukin-12 stimulation; Association of TriC/CCT with target proteins during biosynthesis; Cooperation of PDCL (PhLP1) and TRiC/CCT in G-protein beta folding; Prefoldin mediated transfer of substrate to CCT/TriC; Folding of actin by CCT/TriC	8	FALSE	High	Master Protein	NP_110379.2	T-complex protein 1 subunit alpha isoform a [Homo sapiens]	0.814	0.958	1.177	0.324513	0.496742	0.924426	9497.1	7729.2	9094.8	9.09	10.54	14.6	1	28	110	28	62	60.3	6.11	0	269.376	2709	8669.6	10400.3	9497.1	7636.5	7729.2	9174	7093.2	9094.8	9373.7	1841.7	6113.3	7899.5
cytoskeleton	Vitamin D receptor pathway; Striated muscle contraction pathway	B7Z722; NP_001288218.1	TPM1		7168	Pf00261	cytoskeletal activity			2	FALSE	High	Master Protein	NP_001288218.1	tropomyosin alpha-1 chain isoform Tpm1.8cy [Homo sapiens]	0.993	0.949	0.955	0.999555	0.483716	0.4983	236.8	235.2	224.7	17.69	13.66	39.89	1	18	110	2	53	28.6	4.79	0	102.218	1118	299.9	236.8	214.5	286	221.8	235.2	108.1	224.7	257.5	63.7	139.2	178.4
cytosol;cytoskeleton;other cell component	16p11.2 proximal deletion syndrome	A0A2R9CAM9; A6NE14; hsa:7203; NP_005989.3; P49368; pps:100975912; Q5SZY1; Q9BR64	CCT3	ENSG00000163468; ENSPPAG00000042161	100975912; 7203	Pf00118	other molecular function	cell organization and biogenesis;transport;other biological processes	Formation of tubulin folding intermediates by CCT/TriC; BBSome-mediated cargo-targeting to cilium; Association of TriC/CCT with target proteins during biosynthesis; Cooperation of PDCL (PhLP1) and TRiC/CCT in G-protein beta folding; Prefoldin mediated transfer of substrate to CCT/TriC; Folding of actin by CCT/TriC	7	FALSE	High	Master Protein	NP_005989.3	T-complex protein 1 subunit gamma isoform a [Homo sapiens]	0.821	0.92	1.121	0.238865	0.429435	0.875696	8998.2	7385.5	8281	8.49	8.38	12.16	1	29	110	29	64	60.5	6.49	0	266.099	2970	7998.7	9465.3	8998.2	7088.2	7385.5	8308.3	6840.5	8281	8672	1699.2	5563.7	7484.5
non-structural extracellular;plasma membrane;other membranes;cytosol;mitochondrion;other cytoplasmic organelle;other cell component	Integrin-mediated cell adhesion; Alzheimer's disease and miRNA effects; Alzheimer's disease	hsa:823; P07384; Q2TTR0; Q6DHV4; XP_006718761.1	CAPN1	ENSG00000014216	823	Pf00648, Pf01067, Pf13833	other molecular function	protein metabolism;other metabolic processes;other biological processes	Formation of the cornified envelope; Degradation of the extracellular matrix; Neutrophil degranulation; Deregulated CDK5 triggers multiple neurodegenerative pathways in Alzheimer's disease models	7	FALSE	High	Master Protein	XP_006718761.1	calpain-1 catalytic subunit isoform X1 [Homo sapiens]	0.869	0.998	1.148	0.457819	0.866143	0.740513	10029.6	8716.5	10008.9	6.46	22.48	20.7	1	28	110	28	49	81.8	5.67	0	216.511	3132	10029.6	10860	9564.5	8716.5	6468.8	10260.8	7336.6	11176.3	10008.9	2130.6	6383.5	7955.6
cytosol;nucleus;other cell component	Proteasome degradation	A0A0K0K1L8; A0A2J8QKC8; A0A2J8TRG8; A0A663DHJ1; A0A6D2XLU0; A0A8C6ZYR2; A6NJG9; H0YNE3; H2NKU7; hsa:5720; K6ZGA5; NP_006254.1; Q06323; Q6IBM2; Q9UEF4	HEL-S-129m; PSME1	ENSG00000092010; ENSG00000284916; ENSNVIG00000000210; ENSPPYG00000005682; ENSPTRG00000006194	100455818; 5720	Pf02251, Pf02252	enzyme regulator activity	other biological processes	Antigen processing: Ubiquitination & Proteasome degradation; FCERI mediated NF-kB activation; Downstream TCR signaling; Activation of NF-kappaB in B cells; Oxygen-dependent proline hydroxylation of Hypoxia-inducible Factor Alpha; ER-Phagosome pathway; Cross-presentation of soluble exogenous antigens (endosomes); SCF-beta-TrCP mediated degradation of Emi1; APC/C:Cdc20 mediated degradation of Secur…	59	FALSE	High	Master Protein	NP_006254.1	proteasome activator complex subunit 1 isoform 1 [Homo sapiens]	0.843	0.854	1.013	0.434682	0.80169	0.784889	11039.1	9309.1	9431.6	19.54	23.29	12.14	1	16	110	16	63	28.7	6.02	0	145.152	2390	11039.1	9151.9	13530.5	11285.7	9309.1	7005.1	9320.9	11493.7	9431.6	2345.1	5379.5	11254.4
		XP_011522177.1								0	FALSE	High	Master Protein	XP_011522177.1	myosin-10 isoform X7 [Homo sapiens]	1.156	0.98	0.848	0.421786	0.997574	0.391517	32.4	37.4	31.7	17.86	15.08	18.06	1	26	109	4	13	235.7	5.6	0	181.52	2734	27.8	39.6	32.4	37.4	46.8	35.5	27.8	31.7	39.5	5.9	23.3	26.9
cytosol;mitochondrion;other cell component	Immune response to tuberculosis	hsa:3437; NP_001540.2; O14879; Q99634; Q9BSK7	IFIT3	ENSG00000119917	3437	Pf13176, Pf13181, Pf13424	nucleic acid binding activity;other molecular function	stress response;other biological processes	Interferon alpha/beta signaling	2	FALSE	High	Master Protein	NP_001540.2	interferon-induced protein with tetratricopeptide repeats 3 isoform a [Homo sapiens]	9.513	2.914	0.306	0.418484	0.999667	0.407158	2626.6	24988.4	7654	129.18	51.84	92.02	1	26	109	26	68	56	5.2	0	329.357	3473	2087.4	2626.6	23082.5	8996.8	24988.4	30390.4	16062.7	957.6	7654	443.4	1543.9	19199.6
other membranes;nucleus		I3L0A0; NP_954673.2	PEDS1-UBE2V1	ENSG00000124208		Pf00179, Pf10520		other metabolic processes		0	FALSE	High	Master Protein	NP_954673.2	TMEM189-UBE2V1 fusion protein [Homo sapiens]	0.919	0.944	1.027	0.357299	0.37095	0.999421	1480.3	1360.8	1397.4	1.81	9.57	6.23	1	12	109	6	36	42.2	6.71	0	93.419	3001	1480.3	1477.4	1525.7	1523.3	1360.8	1261.3	1289	1397.4	1459.1	314.5	868.4	1269
non-structural extracellular;plasma membrane;other membranes;cytosol;cytoskeleton;nucleus;other cell component	IL1 and megakaryocytes in obesity; Vitamin D receptor pathway	D3DV36; hsa:6280; NP_002956.1; P06702; Q6FGA1; Q9NYM0; Q9UCJ1	S100A9	ENSG00000163220	6280	Pf01023	signal transduction activity or receptor binding;cytoskeletal activity;other molecular function	cell adhesion;cell-cell signaling;protein metabolism;other metabolic processes;stress response;developmental processes;other biological processes	ER-Phagosome pathway; Neutrophil degranulation; MyD88:MAL(TIRAP) cascade initiated on plasma membrane; MyD88 deficiency (TLR2/4); IRAK4 deficiency (TLR2/4); Regulation of TLR by endogenous ligand; Metal sequestration by antimicrobial proteins; RHO GTPases Activate NADPH Oxidases	10	FALSE	High	Master Protein	NP_002956.1	protein S100-A9 [Homo sapiens]	0.65	2.146	3.303	0.889083	0.786255	0.526443	11225.2	7292.8	24088.6	78.75	93.94	38.53	1	7	109	7	81	13.2	6.13	0	133.63	2567	32314.6	7472.9	11225.2	29235.1	7292.8	5588.9	12651.4	24088.6	29181.9	6864.8	4392.6	9336.9
cytosol;translational apparatus;nucleus;other cell component	Cytoplasmic ribosomal proteins	A0A1S3GP44; A0A2J8KY80; A0A2U3V052; A0A2Y9FEW4; A0A2Y9QGH6; A0A340X211; A0A383YTR9; A0A6D2XL11; A0A8B8XQ25; A0A8C6BT44; A0A8C9DY12; B2R495; bacu:102998914; dle:111187298; dord:105999959; G3S3C9; ggo:101151000; H2PXW3; hsa:6146; lve:103074983; NP_000974.1; P35268; pcad:102985770; ptr:100612505; Q6IBD1	LOC118896992; Rpl22; RPL22	ENSBMSG00010003794; ENSBMSG00010007542; ENSDLEG00000008445; ENSG00000116251; ENSGGOG00000027739; ENSMMNG00015014841; ENSPCTG00005000548; ENSPSNG00000003761; ENSPTRG00000000076	100612505; 101151000; 102998914; 103074983; 105999959; 6146	Pf01776	nucleic acid binding activity;other molecular function	protein metabolism;other metabolic processes;other biological processes	Regulation of expression of SLITs and ROBOs; L13a-mediated translational silencing of Ceruloplasmin expression; Formation of a pool of free 40S subunits; GTP hydrolysis and joining of the 60S ribosomal subunit; Major pathway of rRNA processing in the nucleolus and cytosol; Nonsense Mediated Decay (NMD) enhanced by the Exon Junction Complex (EJC); SRP-dependent cotranslational protein targeting to…	14	FALSE	High	Master Protein	NP_000974.1	60S ribosomal protein L22 [Homo sapiens]	0.902	0.898	0.995	0.992169	0.895629	0.839986	2859.4	2580.4	2566.9	14.92	14.79	1.9	1	5	109	4	57	14.8	9.19	0	83.016	3317	2242.7	2859.4	3000	2580.4	3188.4	2424	2606.7	2509.9	2566.9	476.4	1680.8	2495.4
non-structural extracellular;other cytoplasmic organelle;other cell component	Vitamin D receptor pathway	A8K5L2; B4DNT0; hsa:1992; NP_109591.1; P30740; Q53FB9; Q5W0E1; Q9UDF8	SERPINB1	ENSG00000021355	1992	Pf00079	enzyme regulator activity	cell cycle OR cell proliferation;other biological processes	Neutrophil degranulation	2	FALSE	High	Master Protein	NP_109591.1	leukocyte elastase inhibitor [Homo sapiens]	1.027	0.791	0.77	0.937372	0.208988	0.134993	13942.1	14320.3	11024.2	7.5	3.27	19.58	1	20	109	19	55	42.7	6.28	0	186.482	2651	13942.1	12674.1	14723.1	14320.3	14651.9	13732	9526.4	13953.7	11024.2	2961.8	7449.9	12246.4
cytosol;translational apparatus;nucleus;other cell component	Cytoplasmic ribosomal proteins	B2R4E3; hsa:6204; NP_001005.1; P46783; Q5TZC0	RPS10	ENSG00000124614	6204	Pf03501	other molecular function	protein metabolism;other metabolic processes	Regulation of expression of SLITs and ROBOs; L13a-mediated translational silencing of Ceruloplasmin expression; Translation initiation complex formation; Formation of a pool of free 40S subunits; Formation of the ternary complex, and subsequently, the 43S complex; Ribosomal scanning and start codon recognition; GTP hydrolysis and joining of the 60S ribosomal subunit; Major pathway of rRNA process…	19	FALSE	High	Master Protein	NP_001005.1	40S ribosomal protein S10 [Homo sapiens]	0.983	0.94	0.956	0.785294	0.269953	0.573387	9066.6	8914.9	8524.9	2.4	8.13	11.83	1	13	108	12	64	18.9	10.15	0	81.548	1764	9066.6	9356.9	8928.5	8914.9	9293.1	7921.8	7008.4	8524.9	8784.5	1926.1	5500	7426.6
ER/Golgi;other cell component		C9J183; hsa:10961; NP_006808.1; P30040; Q3MJC3; Q6FHT4	ERP29	ENSG00000089248	10961	Pf07749, Pf07912	other molecular function	transport;other biological processes		0	FALSE	High	Master Protein	NP_006808.1	endoplasmic reticulum resident protein 29 isoform 1 precursor [Homo sapiens]	1.06	1.095	1.033	0.629986	0.453385	0.942099	11563.2	12255	12659.7	10.82	8.3	11.53	1	13	108	13	56	29	7.31	0	183.737	3063	13228.8	11563.2	10710.1	14005.1	12091.2	12255	12659.7	14872.4	11964.3	2810.3	6796.8	8908.4
nucleus;other cell component		hsa:3009; NP_005313.1; P16401; Q14529; Q3MJ42	H1-5	ENSG00000184357	3009	Pf00538	nucleic acid binding activity;other molecular function	cell organization and biogenesis;other biological processes	Apoptosis induced DNA fragmentation; Formation of Senescence-Associated Heterochromatin Foci (SAHF)	2	FALSE	High	Master Protein	NP_005313.1	histone H1.5 [Homo sapiens]	1.369	1.179	0.861	0.148959	0.396292	0.717459	14315.6	19603.8	16875.9	11.67	15.12	13.08	1	12	108	9	44	22.6	10.92	0	89.559	2002	16313.2	14315.6	12941.7	19603.8	20808.6	15442.7	16875.9	19279.7	14837.1	3465.5	8414.8	10764.7
other membranes;mitochondrion;nucleus	Electron transport chain: OXPHOS system in mitochondria; TCA cycle and deficiency of pyruvate dehydrogenase complex (PDHc); Amino acid metabolism; Nonalcoholic fatty liver disease; Mitochondrial complex II assembly; Arsenic metabolism and reactive oxygen species generation; TCA cycle (aka Krebs or citric acid cycle)	A0A024QZ30; A8K5J6; B4DJ60; E9PBJ5; hsa:6389; NP_004159.2; P31040; Q16395; Q59GW8; Q8IW48; Q9UMY5	SDHA	ENSG00000073578	6389	Pf00890, Pf02910	other molecular function	other metabolic processes;developmental processes	Respiratory electron transport; Citric acid cycle (TCA cycle)	9	FALSE	High	Master Protein	NP_004159.2	succinate dehydrogenase [ubiquinone] flavoprotein subunit, mitochondrial isoform 1 [Homo sapiens]	1.067	1.099	1.03	0.378864	0.587744	0.910191	5307.5	5662.1	5833.7	6.61	10.92	10.9	1	25	108	21	55	72.6	7.39	0	253.767	2972	5711.7	5007.8	5307.5	5662.1	6753.1	5578.8	6424.9	5833.7	5159.7	1213.4	2943.6	4414.7
cytoskeleton;other cell component	Focal adhesion	A0A096MR13; A0A1S3ADI7; A0A1S3FJF2; A0A1U7QV29; A0A1U7SQ95; A0A250YA84; A0A286XZS1; A0A2F0B3E5; A0A2J8Q1I6; A0A2K5IMY5; A0A2K5NAD9; A0A2K5RZ08; A0A2K6A4X1; A0A2U3W1D0; A0A2U3XBH4; A0A2Y9DRU3; A0A2Y9FTQ8; A0A2Y9GUE7; A0A2Y9KXN6; A0A2Y9N829; A0A340Y618; A0A341APN9; A0A383ZX46; A0A384DUB9; A0A3Q7REE0; A0A3Q7SC64; A0A3Q7W470; A0A485NI14; A0A4W2F5F1; A0A5F4WLC1; A0A5K1V194; A0A671EH67; A0A6D2W7K1; A0A…	LOC101352985; LOC103249535; LOC111160214; Myl6; MYL6	ENSAMEG00000012586; ENSBIXG00000028411; ENSCAFG00030015341; ENSCANG00000032450; ENSCATG00000040135; ENSCCAG00000034648; ENSCCNG00000019749; ENSCGRG00001012450; ENSCJAG00000002241; ENSCLAG00000008532; ENSCPOG00000014880; ENSCWAG00000006008; ENSJJAG00000019349; ENSMLEG00000041676; ENSMMMG00000013894; ENSMMNG00015019266; ENSMMSG00000014706; ENSMSIG00000008907; ENSNGAG00000016081; ENSPANG00000010686;…	100173171; 100428775; 100470421; 100689052; 100735026; 101000065; 101016803; 101352985; 101362739; 101681896; 101824983; 102003624; 102507851; 102542299; 102736627; 102816440; 102909210; 102964235; 102977633; 103018400; 103085658; 103122729; 103209301; 103682613; 103746507; 104988066; 105302588; 105587306; 105598351; 105865263; 105989157; 106986907; 107140182; 107521249; 108309765; 109270321; 109…		other molecular function			1	FALSE	High	Master Protein	NP_524147.2	myosin light polypeptide 6 isoform 2 [Homo sapiens]	0.989	1.239	1.253	0.826319	0.99778	0.793112	3659.6	3620.2	4534.7	15.54	75.57	33.21	1	11	108	10	80	17	4.55	0	174.036	3689	4594.8	3457.4	3659.6	10854.2	2938.6	3620.2	2448	4534.7	4869.2	976.1	2032.3	3044
cytosol;cytoskeleton	Vitamin D receptor pathway; Striated muscle contraction pathway	D9YZV5; NP_001018006.1	TPM1		7168	Pf00261	cytoskeletal activity			2	FALSE	High	Master Protein	NP_001018006.1	tropomyosin alpha-1 chain isoform Tpm1.7cy [Homo sapiens]	0.825	0.949	1.149	0.851322	0.803656	0.995168	438.5	361.9	416	24.04	24.14	33.08	1	20	107	3	48	32.9	4.78	0	98.952	913	503.9	438.5	307.3	453.2	277.4	361.9	226.7	450.7	416	107	257.8	255.6
other membranes;cytosol;nucleus;other cell component	Proteasome degradation; Proteasome degradation; Alzheimer's disease and miRNA effects; Parkin-ubiquitin proteasomal system pathway; Parkin-ubiquitin proteasomal system pathway; TNF-alpha NF-kB signaling pathway; Alzheimer's disease; Proteasome degradation	A0A096N5G5; A0A250Y107; A0A286Y146; A0A287DDP1; A0A2J8PKW9; A0A2J8W572; A0A2K5MYT0; A0A2K5ZH44; A0A2K6D9X5; A0A2K6K9F9; A0A2K6NCQ3; A0A2R9A6J0; A0A2U3VI52; A0A2U3YX40; A0A2U4A227; A0A2Y9EH72; A0A2Y9G927; A0A2Y9JI99; A0A2Y9NAX7; A0A340YHK0; A0A341AN99; A0A384A0S7; A0A384CRA3; A0A3L7HI87; A0A3Q7NVE5; A0A3Q7R8J3; A0A3Q7Y3G8; A0A484H1V0; A0A4X1ST93; A0A4X2L9C9; A0A5E4CDT9; A0A663DIA3; A0A6D2XGD3; A0A…	LOC111148465; psmc1; Psmc1; PSMC1	ENSAMEG00000001839; ENSBGRG00000006191; ENSBMSG00010009924; ENSBTAG00000005426; ENSCAFG00000017510; ENSCAFG00030001294; ENSCAFG00040002881; ENSCATG00000038382; ENSCCNG00000014897; ENSCGRG00001024151; ENSCJAG00000017701; ENSCLAG00000014074; ENSCPGG00000012134; ENSCPOG00000002424; ENSCWAG00000007574; ENSDLEG00000012654; ENSEASG00005020668; ENSECAG00000003601; ENSG00000100764; ENSGGOG00000010620; EN…	100018501; 100062573; 100155274; 100350591; 100389462; 100483435; 100594431; 100688636; 100733985; 100770051; 100932408; 100967558; 101006552; 101148521; 101317996; 101378408; 101691713; 101978268; 102012685; 102538764; 102735127; 102810680; 102911857; 102975603; 103002114; 103081489; 103670329; 104658905; 104662043; 104670546; 104682317; 104992320; 105290124; 105467564; 105535289; 105596561; 105…	Pf00004, Pf16450, Pf17862	other molecular function	protein metabolism;other metabolic processes;other biological processes	FCERI mediated NF-kB activation; Interleukin-1 signaling; RUNX1 regulates transcription of genes involved in differentiation of HSCs; Neddylation; Antigen processing: Ubiquitination & Proteasome degradation; SCF(Skp2)-mediated degradation of p27/p21; Ub-specific processing proteases; UCH proteinases; ABC-family proteins mediated transport; Cdc20:Phospho-APC/C mediated degradation of Cyclin A; Sep…	219	FALSE	High	Master Protein	NP_002793.2	26S proteasome regulatory subunit 4 isoform a [Homo sapiens]	0.838	0.884	1.055	0.226941	0.647577	0.632265	7275.4	6096.2	6429.1	11.9	8.36	11.15	1	28	107	26	67	49.2	6.21	0	238.042	2201	6482.7	8224.2	7275.4	5791.6	6096.2	6806.5	6243.1	6429.1	7632.9	1377.2	4834.2	6051.5
non-structural extracellular;other membranes;cytosol;ER/Golgi;nucleus;other cell component	Sterol regulatory element-binding proteins (SREBP) signaling; 22q11.2 copy number variation syndrome	A0A096P541; A0A0D9S3K2; A0A2J8J9I1; A0A2J8W9K7; A0A2K5MQU8; A0A2K6DII6; A0A2R9A247; A0A6D2XRW2; A0A6J3I0C0; A0A8C9I8I5; A0A8D2E6X2; B7ZAV6; caty:105579516; csab:103243578; D3DTT3; G1QLY2; G3QYH9; H2PXR5; H2QDA3; H9EP23; hsa:3837; K7DK08; NP_002256.2; panu:101017582; pps:100982939; Q14637; Q14974; Q53XN2; Q96J27	KPNB1	ENSCATG00000037124; ENSCSAG00000002605; ENSG00000108424; ENSGGOG00000008089; ENSMNEG00000040927; ENSNLEG00000001446; ENSPANG00000022099; ENSPPAG00000028842; ENSPPYG00000025935; ENSPTEG00000031432; ENSPTRG00000009333; ENSTGEG00000001699	100982939; 101017582; 103243578; 105472285; 105579516; 3837	Pf00514, Pf03810, Pf13513	other molecular function	cell cycle OR cell proliferation;cell organization and biogenesis;transport;signal transduction;other biological processes	Neutrophil degranulation; ISG15 antiviral mechanism; Transport of Ribonucleoproteins into the Host Nucleus; NS1 Mediated Effects on Host Pathways; Nuclear import of Rev protein; Apoptosis induced DNA fragmentation; Interferon alpha/beta signaling; Regulation of cholesterol biosynthesis by SREBP (SREBF); SARS-CoV-1 activates/modulates innate immune responses; Assembly of the ORC complex at the ori…	15	FALSE	High	Master Protein	NP_002256.2	importin subunit beta-1 isoform 1 [Homo sapiens]	0.98	0.859	0.877	0.989327	0.684368	0.605316	9988.9	9793.8	8585.4	10.94	11.19	11.15	1	26	106	26	36	97.1	4.78	0	223.137	2267	8289	9988.9	10169.3	8449	9793.8	10574.9	7887.3	8585.4	9817.2	1760.9	5871.5	8458.6
non-structural extracellular;other membranes;cytosol;cytoskeleton;other cell component		B4DG50; hsa:830; NP_006127.1; P47755	CAPZA2	ENSG00000198898	830	Pf01267	cytoskeletal activity	cell organization and biogenesis	MHC class II antigen presentation; HSP90 chaperone cycle for steroid hormone receptors (SHR) in the presence of ligand; COPI-mediated anterograde transport; COPI-independent Golgi-to-ER retrograde traffic; Sensory processing of sound by inner hair cells of the cochlea; Factors involved in megakaryocyte development and platelet production; Advanced glycosylation endproduct receptor signaling	7	FALSE	High	Master Protein	NP_006127.1	F-actin-capping protein subunit alpha-2 [Homo sapiens]	0.971	1.031	1.062	0.779673	0.741844	0.9974	5719.6	5553.7	5899.4	11.86	13.33	19.61	1	13	106	10	72	32.9	5.85	0	233.306	3527	5704	6971	5719.6	5553.7	4913.2	6408.2	4404.6	6554.4	5899.4	1211.7	4097.6	4757.4
plasma membrane;other membranes;cytosol;other cytoplasmic organelle;other cell component	Synaptic vesicle pathway; Synaptic vesicle pathway; GABA receptor signaling; EGF/EGFR signaling pathway; Fragile X syndrome; GDNF signaling; EGF/EGFR signaling pathway	A0A0P6JGC3; A0A1S3GII5; A0A1U7UJK4; A0A250YI70; A0A286XBP6; A0A2I3MT63; A0A2I3SZC4; A0A2J8M5C5; A0A2J8WHA3; A0A2K5EQT7; A0A2K6GT61; A0A2K6UQE4; A0A2R9B698; A0A2U3WE38; A0A2Y9FB11; A0A2Y9HFE9; A0A2Y9JSQ0; A0A2Y9MW21; A0A2Y9RB42; A0A340Y5N8; A0A341DB08; A0A384B6N8; A0A384D9K4; A0A3Q7PIB1; A0A3Q7VWS1; A0A4W2ESD2; A0A5F5PGP7; A0A663D653; A0A667I535; A0A671FYB4; A0A673U7U6; A0A6D2WGT8; A0A6I9I0I8; A0A…	Ap2m1; AP2M1; LOC101361627; LOC111148498	ENSAMEG00000017248; ENSANAG00000035232; ENSBGRG00000000714; ENSBIXG00000023936; ENSBIXG00005006041; ENSBMSG00010007084; ENSBTAG00000020106; ENSCAFG00000012257; ENSCAFG00030011442; ENSCAFG00040023702; ENSCAFG00845026562; ENSCCNG00000014756; ENSCJAG00000012998; ENSCLAG00000014315; ENSCPOG00000012463; ENSCWAG00000013500; ENSECAG00000000242; ENSFCAG00000007789; ENSG00000161203; ENSLCNG00005012064; EN…	100058961; 100350578; 100385882; 100472840; 100626761; 100724046; 100978720; 101008695; 101045037; 101088686; 101361627; 101379444; 101583706; 101674099; 101716647; 101962688; 102026752; 102131193; 102505021; 102542047; 102824256; 102972282; 102973393; 103008715; 103082908; 103192867; 103273270; 103676085; 105307108; 105720667; 105807356; 105855773; 105998374; 106983803; 107154317; 107507012; 109…	Pf00928, Pf01217	signal transduction activity or receptor binding;other molecular function	cell organization and biogenesis;transport;other biological processes	MHC class II antigen presentation; MHC class II antigen presentation; Recycling pathway of L1; Cargo recognition for clathrin-mediated endocytosis; LDL clearance; Trafficking of GluR2-containing AMPA receptors; Retrograde neurotrophin signalling; Formation of annular gap junctions; WNT5A-dependent internalization of FZD4; WNT5A-dependent internalization of FZD2, FZD5 and ROR2; VLDLR internalisati…	59	FALSE	High	Master Protein	NP_004059.2	AP-2 complex subunit mu isoform a [Homo sapiens]	0.926	1.132	1.222	0.928745	0.96366	0.810589	12660.8	11726.1	14328.9	22.69	23.5	17.85	1	27	106	27	59	49.6	9.54	0	178.177	1879	12660.8	18060.8	12233	11566	11726.1	17128.3	12533	14328.9	17757.2	2689.6	10616.1	10175.2
plasma membrane;other membranes;cytoskeleton;other cell component	Primary focal segmental glomerulosclerosis (FSGS); Nephrotic syndrome	hsa:4643; NP_004989.2; Q12965; Q14778; Q4KMR3	MYO1E	ENSG00000157483	4643	Pf00018, Pf00063, Pf06017	cytoskeletal activity;other molecular function	cell organization and biogenesis;other metabolic processes;transport;developmental processes;signal transduction;other biological processes		2	FALSE	High	Master Protein	NP_004989.2	unconventional myosin-Ie [Homo sapiens]	0.916	0.96	1.047	0.926519	0.961722	0.99365	7918.2	7256.7	7600.4	13.37	30.67	26.48	1	38	106	31	40	127	8.92	0	276.935	2763	7918.2	6268.2	8042.5	7256.7	9064.2	4769.6	7600.4	8748.2	5056.3	1682.1	3684.5	6689.6
nucleus	mRNA processing; mRNA Processing	A0A2J8NW38; A0A2K5C9K3; A0A6D2WXW0; G3RKY1; ggo:101141726; H2QPA3; hsa:1665; NP_001349.2; O43143; ptr:461142; Q9NQT7	DHX15	ENSANAG00000020669; ENSG00000109606; ENSGGOG00000016819; ENSPTRG00000015955	101141726; 105730911; 1665; 461142	Pf00270, Pf00271, Pf04408, Pf07717	nucleic acid binding activity;other molecular function	RNA metabolism OR transcription;other metabolic processes;stress response;other biological processes	mRNA Splicing - Major Pathway	3	FALSE	High	Master Protein	NP_001349.2	pre-mRNA-splicing factor ATP-dependent RNA helicase DHX15 [Homo sapiens]	0.962	1.047	1.088	0.926347	0.914399	0.99947	7914.5	7615.4	8285.7	3.25	19.75	7.1	1	34	106	32	47	90.9	7.46	0	241.089	2365	7948.5	7494.1	7914.5	7615.4	9993.5	6912.9	8285.7	8579.5	7468.2	1688.5	4405.1	6583.1
plasma membrane;other membranes;cytosol;other cell component	Clear cell renal cell carcinoma pathways; Glycolysis and gluconeogenesis	B7Z2X9; hsa:2026; NP_001966.1; P09104; Q96J33	ENO2	ENSG00000111674	2026	Pf00113, Pf03952	other molecular function	other metabolic processes;other biological processes	Glycolysis; Gluconeogenesis	4	FALSE	High	Master Protein	NP_001966.1	gamma-enolase [Homo sapiens]	1.413	1.269	0.898	0.988245	0.873794	0.800799	133.6	188.9	169.6	50.72	24.58	57.07	1	6	105	2	24	47.2	5.03	0	91.042	2746	133.6	291.8	126.8	188.9	137.5	228.1	63.9	169.6	245.3	28.4	171.5	105.4
plasma membrane;other membranes;cytosol;cytoskeleton;ER/Golgi;nucleus;other cytoplasmic organelle;other cell component	Androgen receptor signaling pathway; Physiological and pathological hypertrophy of the heart; MicroRNAs in cardiomyocyte hypertrophy; Leptin signaling pathway; Pathogenic Escherichia coli infection; AGE/RAGE pathway; Corticotropin-releasing hormone signaling pathway; Spinal cord injury; Alpha 6 beta 4 signaling pathway; Focal adhesion; G protein signaling pathways; Wnt signaling pathway; Hypothet…	hsa:387; NP_001300870.1; P06749; P61586; Q53HM4; Q5U024; Q9UDJ0; Q9UEJ4	RHOA	ENSG00000067560	387	Pf00071	cytoskeletal activity;other molecular function	cell adhesion;cell-cell signaling;cell cycle OR cell proliferation;cell organization and biogenesis;other metabolic processes;stress response;developmental processes;signal transduction;other biological processes	Neutrophil degranulation; RHOC GTPase cycle; RHOA GTPase cycle; G alpha (12/13) signalling events; RHO GTPases Activate Formins; EPHB-mediated forward signaling; GPVI-mediated activation cascade; PI3K/AKT activation; VEGFA-VEGFR2 Pathway; ERBB2 Regulates Cell Motility; RHO GTPases activate CIT; G beta:gamma signalling through PI3Kgamma; PCP/CE pathway; RHO GTPases Activate Rhotekin and Rhophilins…	70	FALSE	High	Master Protein	NP_001300870.1	transforming protein RhoA isoform 1 precursor [Homo sapiens]	0.994	1.167	1.174	0.961389	0.42768	0.565339	108	107.3	126	16.97	12.82	10.01	1	12	105	1	79	21.8	6.1	0	138.636	2176	94.7	132	108	107.3	104.6	131.3	142.1	126	116.7	20.1	77.6	89.8
		XP_024308688.1								0	FALSE	High	Master Protein	XP_024308688.1	septin-2 isoform X1 [Homo sapiens]	0.891	0.983	1.103	0.487042	0.623244	0.965945	9082.6	8095.1	8931.5	10.09	15.67	12.53	1	26	105	25	65	49.4	7.36	0	236.509	2752	9082.6	10412.7	8586.3	8095.1	7060.6	9633.1	7251.4	9212.3	8931.5	1929.5	6120.6	7141.9
non-structural extracellular;cytosol;nucleus;other cell component	Non-homologous end joining; DNA repair pathways, full network	A0A024R1N4; A0A2J8LN45; A0A6D2Y9N5; B1AHC8; G2HER7; hsa:2547; NP_001460.1; P12956; ptr:465902; Q6FG89; Q9UCQ2; Q9UCQ3	XRCC6	ENSG00000196419; ENSPTRG00000022548; ENSPTRG00000045824	2547; 465902	Pf02037, Pf02735, Pf03730, Pf03731	nucleic acid binding activity;other molecular function	cell organization and biogenesis;DNA metabolism;other metabolic processes;stress response;other biological processes	Neutrophil degranulation; Cytosolic sensors of pathogen-associated DNA ; Nonhomologous End-Joining (NHEJ); 2-LTR circle formation; IRF3-mediated induction of type I IFN	7	FALSE	High	Master Protein	NP_001460.1	X-ray repair cross-complementing protein 6 isoform 1 [Homo sapiens]	1.084	0.963	0.888	0.999964	0.95655	0.958918	17006.1	18442.9	16382.6	13.87	9.39	23.55	1	34	104	34	58	69.8	6.64	0	237.402	2059	20426.4	17006.1	15666.7	18785.8	18442.9	15758.1	16382.6	23617.9	15738.6	4339.3	9996.2	13031.3
		XP_011515885.1								0	FALSE	High	Master Protein	XP_011515885.1	ubiquitin-conjugating enzyme E2 variant 2 isoform X1 [Homo sapiens]	0.835	1.071	1.283	0.577434	0.778773	0.932318	829.5	692.7	888.5	16.09	22.28	23.44	1	10	103	4	64	19.5	4.88	0	78.308	2715	1058.3	793.1	829.5	939.8	692.7	620.8	587.2	933.2	888.5	224.8	466.2	689.9
plasma membrane;other membranes;cytosol;cytoskeleton;nucleus;other cell component	Integrin-mediated cell adhesion; Focal adhesion	A4D2G6; B4DQX7; hsa:7791; NP_003452.1; Q15942; Q6I9S4	ZYX	ENSG00000159840; ENSG00000285443	7791	Pf00412	other molecular function	cell adhesion;cell-cell signaling;cell organization and biogenesis;stress response;signal transduction;other biological processes		2	FALSE	High	Master Protein	NP_003452.1	zyxin isoform 1 [Homo sapiens]	0.801	0.822	1.027	0.421622	0.793706	0.778059	8815.9	7059.6	7248.8	15.46	15.13	25.31	1	15	103	15	37	61.2	6.67	0	155.132	3288	10829	8067.1	8815.9	8841.3	6716.7	7059.6	7211.1	10941.7	7248.8	2300.5	4741.9	7332.8
plasma membrane;other membranes;other cell component		A0A140VJM4; hsa:115207; NP_612453.1; Q96CX2	KCTD12	ENSG00000178695	115207	Pf02214	other molecular function	cell organization and biogenesis		0	FALSE	High	Master Protein	NP_612453.1	BTB/POZ domain-containing protein KCTD12 [Homo sapiens]	0.958	1.035	1.08	0.583894	0.751492	0.952822	7008.8	6716.8	7253.9	12.68	24.92	22.41	1	25	103	25	77	35.7	5.64	0	246.533	2604	7008.8	8370.9	6595.4	6716.8	4447.4	7387.9	4818.4	7253.9	7419.1	1488.9	4920.4	5485.9
non-structural extracellular;nucleus;other cytoplasmic organelle;other cell component		G5E928; hsa:4125; NP_000519.2; O00754; O15330; Q16680; Q93094; Q9BW13	MAN2B1	ENSG00000104774	4125	Pf01074, Pf07748, Pf09261, Pf17677	other molecular function	protein metabolism;other metabolic processes;other biological processes	Neutrophil degranulation; Lysosomal oligosaccharide catabolism	2	FALSE	High	Master Protein	NP_000519.2	lysosomal alpha-mannosidase isoform 1 precursor [Homo sapiens]	1.177	1.235	1.05	0.963175	0.969867	0.874964	13319.8	15675.2	16452.6	31.07	48.73	34.71	1	30	103	30	35	113.7	7.28	0	268.234	2279	16431.2	13319.8	8554.3	16232.1	5453.9	15675.2	8516.9	17507.2	16452.6	3490.6	7829.4	7115.3
non-structural extracellular;ER/Golgi;other cell component	Selenium micronutrient network; Vitamin B12 metabolism; Folate metabolism; Complement system; VEGFA-VEGFR2 signaling	E7ESS9; hsa:213; NP_000468.1; O95574; P02768; P04277; Q13140; Q645G4; Q68DN5; Q6UXK4; Q86YG0; Q8IUK7; Q9P157; Q9P1I7; Q9UHS3; Q9UJZ0	ALB	ENSG00000163631	213	Pf00273	nucleic acid binding activity;other molecular function	stress response;other biological processes	Scavenging of heme from plasma; Platelet degranulation ; Regulation of Insulin-like Growth Factor (IGF) transport and uptake by Insulin-like Growth Factor Binding Proteins (IGFBPs); Post-translational protein phosphorylation; Cytoprotection by HMOX1; Aspirin ADME; Ciprofloxacin ADME; Recycling of bile acids and salts; Prednisone ADME; Heme degradation; HDL remodeling; Heme biosynthesis	17	FALSE	High	Master Protein	NP_000468.1	albumin preproprotein [Homo sapiens]	0.995	0.863	0.868	0.971971	0.932701	0.832787	11859.8	11795.6	10240.1	46.83	63	44.62	1	24	102	24	42	69.3	6.28	0	145.046	1552	14102	11859.8	4873.5	20283.1	4812.4	11795.6	4155.3	11132.8	10240.1	2995.8	6971.2	4053.7
non-structural extracellular;plasma membrane;other membranes;cytosol;cytoskeleton;nucleus;other cell component	Parkin-ubiquitin proteasomal system pathway; MAPK signaling pathway; Measles virus infection	hsa:3310; NP_002146.2; P17066; Q1HBA8; Q8IYK7; Q9BT95	HSPA6	ENSG00000173110	3310	Pf00012	other molecular function	stress response;transport;other biological processes	Regulation of HSF1-mediated heat shock response; Neutrophil degranulation	5	FALSE	High	Master Protein	NP_002146.2	heat shock 70 kDa protein 6 [Homo sapiens]	1.37	1.085	0.792	0.479269	0.992176	0.541779	47.7	65.4	51.8	44.61	32.21	40.41	1	12	102	1	18	71	6.14	0	109.47	2156	35.9	83.7	47.7	63.6	65.4	108.7	37.4	82.7	51.8	7.6	49.2	39.7
		XP_005272072.1								0	FALSE	High	Master Protein	XP_005272072.1	endoplasmic reticulum aminopeptidase 1 isoform X1 [Homo sapiens]	1.108	1.021	0.921	0.97631	0.948778	0.994369	11008.2	12195.4	11234.3	47.12	36.44	57.07	1	36	102	36	45	108.3	6.57	0	242.541	2117	11008.2	9170.8	21247	12195.4	20532.3	10747.2	26389.1	11234.3	10131.7	2338.5	5390.6	17672.9
		XP_024308119.1								0	FALSE	High	Master Protein	XP_024308119.1	long-chain-fatty-acid--CoA ligase 4 isoform X2 [Homo sapiens]	0.916	0.9	0.983	0.990117	0.964632	0.991836	7049.7	6454.2	6343.8	46.94	49.67	69.72	1	29	102	28	55	79.8	8.31	0	276.422	2443	6574.4	7049.7	14393	6218.9	13976	6454.2	16379.1	4612.8	6343.8	1396.6	4143.8	11971.8
		XP_005264059.1								0	FALSE	High	Master Protein	XP_005264059.1	E3 SUMO-protein ligase RanBP2 isoform X1 [Homo sapiens]	1.008	1.067	1.058	0.777365	0.952683	0.919505	5790.7	5839.6	6177.9	4.14	21.65	7.83	1	59	102	32	21	361.8	6.23	0	288.846	1660	6197.1	5756.5	5790.7	5839.6	8055.9	5472.8	6558	6177.9	5606.4	1316.5	3383.7	4816.6
plasma membrane;other membranes;cytosol;ER/Golgi;nucleus;other cytoplasmic organelle;other cell component		B7Z3B7; hsa:535; NP_001123493.1; Q8N5G7; Q93050; Q9NSX0	ATP6V0A1	ENSG00000033627	535	Pf01496	transporter activity;other molecular function	cell organization and biogenesis;transport;other biological processes	Neutrophil degranulation; ROS and RNS production in phagocytes; Insulin receptor recycling; Transferrin endocytosis and recycling; Ion channel transport	5	FALSE	High	Master Protein	NP_001123493.1	V-type proton ATPase 116 kDa subunit a1 isoform 1 [Homo sapiens]	0.855	1.197	1.401	0.81344	0.814812	0.473336	6495.4	5552.4	7777.5	11.14	17.15	18.54	1	22	102	20	29	96.4	6.43	0	212.788	2531	5675.7	7102.4	6495.4	5180.2	5552.4	7102.7	7796.8	5528.7	7777.5	1205.7	4174.8	5402.8
other membranes;mitochondrion;ER/Golgi;nucleus	VEGFA-VEGFR2 signaling	A0A2J8MG20; A0A2R9BKY3; A0A6D2Y0Z7; B2RE83; D3DTX8; G3SG62; ggo:101134100; H2QDF0; hsa:55379; NP_060979.2; pps:100987558; ptr:455120; Q96AG4; Q9P189	LRRC59	ENSG00000108829; ENSGGOG00000006310; ENSPPAG00000038146; ENSPTRG00000009398	100987558; 101134100; 455120; 55379	Pf13855		signal transduction;other biological processes		1	FALSE	High	Master Protein	NP_060979.2	leucine-rich repeat-containing protein 59 [Homo sapiens]	1.064	1.014	0.953	0.682596	0.978394	0.793493	9469.2	10076.2	9605.1	10.74	27.33	30.39	1	16	101	16	51	34.9	9.57	0	144.252	1811	7905.7	9677	9469.2	8465.2	14254.7	10076.2	12610.8	6743.5	9605.1	1679.4	5688.2	7876.3
non-structural extracellular;nucleus;other cell component	mRNA Processing; mRNA processing	A0A250YH33; A0A2J8JPA4; A0A2J8WX94; A0A2R8MXC4; A0A2R8ZZJ3; A0A2U3YND3; A0A2U3ZRV1; A0A2Y9GNC9; A0A2Y9IF74; A0A2Y9LXM0; A0A340WWW9; A0A341CMJ2; A0A384CYA7; A0A3Q2HGZ8; A0A3Q7NFC0; A0A3Q7RDC9; A0A3Q7UH82; A0A452RD79; A0A663DH16; A0A673UT03; A0A6D2XFB8; A0A6I9IT75; A0A6J1Z1P4; A0A6J3GR47; A0A6J3QR72; A0A6P4TUL3; A0A6P6IQ62; A0A6P9F2Z5; A0A811Z6Z2; A0A8C0LEY8; A0A8C0S2U1; A0A8C4L148; A0A8C6FA97; A0A…	LOC111139342; RBMX; RBMXL1	ENSCAFG00000018962; ENSCAFG00020024552; ENSCAFG00040009318; ENSCAFG00845022642; ENSCAFG00845029404; ENSCCNG00000027117; ENSCJAG00000040528; ENSDLEG00000001291; ENSEASG00005003390; ENSECAG00000021380; ENSG00000147274; ENSMMNG00015015962; ENSNVIG00000001236; ENSPPAG00000028409; ENSPPRG00000013981; ENSPPYG00000020771; ENSPSNG00000012445; ENSPTEG00000015575; ENSPTRG00000052587; ENSSSUG00005015738; EN…	100054583; 100436251; 100973957; 101381973; 101680346; 102535069; 102732918; 103069449; 103672842; 109250463; 109694292; 27316; 481063; 738482	Pf00076, Pf08081	nucleic acid binding activity;other molecular function	cell organization and biogenesis;protein metabolism;RNA metabolism OR transcription;other metabolic processes;other biological processes	RND2 GTPase cycle; mRNA Splicing - Major Pathway; RND3 GTPase cycle; RND1 GTPase cycle; Processing of Capped Intron-Containing Pre-mRNA; RHOBTB2 GTPase cycle; RHOBTB1 GTPase cycle	9	FALSE	High	Master Protein	NP_002130.2	RNA-binding motif protein, X chromosome isoform 1 [Homo sapiens]	1.208	1.206	0.998	0.338981	0.826278	0.635883	7038.3	8498.7	8485.5	9.93	30.63	17.75	1	24	100	8	48	42.3	10.05	0	103.172	1123	7827.1	6421.8	7038.3	8498.7	12749.2	7195.6	8960.9	8485.5	6323.1	1662.8	3774.8	5854.3
		XP_016861487.1								0	FALSE	High	Master Protein	XP_016861487.1	stabilin-1 isoform X1 [Homo sapiens]	0.995	1.026	1.032	0.943137	0.996928	0.915888	7291.5	7252.7	7482.2	60.06	69.29	61.17	1	53	100	53	25	280.3	6.52	0	308.731	2234	7291.5	18705	7138.9	7252.7	4720.8	17622.4	7482.2	7396.4	19623.7	1549	10994.8	5938
		XP_011543367.1								0	FALSE	High	Master Protein	XP_011543367.1	nuclear mitotic apparatus protein 1 isoform X2 [Homo sapiens]													1	53	100	1	29	238.4	5.85	0	302.965	2589
other membranes;mitochondrion		B7ZAI9; hsa:29957; NP_037518.3; Q5T331; Q5T485; Q6NUK1; Q6PJJ9; Q705K4; Q9P129	SLC25A24	ENSG00000085491; ENSG00000284468	29957	Pf00153, Pf13499	transporter activity;other molecular function	stress response;transport;other biological processes		0	FALSE	High	Master Protein	NP_037518.3	calcium-binding mitochondrial carrier protein SCaMC-1 isoform 1 [Homo sapiens]	1.409	1.206	0.856	0.529791	0.81281	0.869238	13713.6	19320.9	16540.4	12.88	22.31	24.08	1	24	100	24	58	53.3	6.33	0	199.071	2296	12410.5	15982.6	13713.6	12895.9	19320.9	19850.8	19374.4	11794.6	16540.4	2636.4	9394.6	11406.7
		XP_011543356.1								0	FALSE	High	Master Protein	XP_011543356.1	nuclear mitotic apparatus protein 1 isoform X1 [Homo sapiens]													1	53	100	1	29	240.1	5.82	0	304.874	2617
non-structural extracellular;cytosol;ER/Golgi;nucleus;other cell component	Glucocorticoid receptor pathway; Nuclear receptors meta-pathway	A0A024QZT4; B2RBW3; hsa:5272; P50453; Q5TD03; XP_005249241.1	SERPINB9	ENSG00000170542	5272	Pf00079	enzyme regulator activity;other molecular function	other biological processes		2	FALSE	High	Master Protein	XP_005249241.1	serpin B9 isoform X1 [Homo sapiens]	1.757	1.199	0.683	0.585663	0.99818	0.617818	5273.7	9264	6324.3	53.02	13.71	32.82	1	20	100	18	63	42.4	5.86	0	171.667	2488	5273.7	5234.3	12207.4	8109.1	10668.4	9264	10049	5564.5	6324.3	1120.3	3076.7	10153.9
cytoskeleton;mitochondrion;nucleus;other cytoplasmic organelle;other cell component	Fatty acid beta-oxidation; TCA cycle and deficiency of pyruvate dehydrogenase complex (PDHc); Amino acid metabolism; Tryptophan metabolism; 7q11.23 copy number variation syndrome; Neuroinflammation and glutamatergic signaling; Glycolysis and gluconeogenesis; TCA cycle (aka Krebs or citric acid cycle)	A0A024R713; A0A2J8QXX9; B2R5X0; B4DHG0; B4DT69; hsa:1738; NP_000099.2; P09622; Q14131; Q14167; Q59EV8; Q8WTS4	DLD	ENSG00000091140	1738	Pf02852, Pf07992	other molecular function	protein metabolism;other metabolic processes;developmental processes;other biological processes	Lysine catabolism; Regulation of pyruvate dehydrogenase (PDH) complex; Signaling by Retinoic Acid; Citric acid cycle (TCA cycle); Branched-chain amino acid catabolism; Glycine degradation	16	FALSE	High	Master Protein	NP_000099.2	dihydrolipoyl dehydrogenase, mitochondrial isoform 1 precursor [Homo sapiens]	0.992	0.912	0.919	0.710986	0.838571	0.969818	14058.1	13948.1	12819.1	13.71	28.93	34.12	1	21	100	21	53	54.1	7.85	0	215.159	2491	14058.1	11037.1	14234.8	13948.1	21081.5	12522	21193.4	12819.1	11675.2	2986.4	6487.6	11840.2
plasma membrane;other membranes;cytosol;cytoskeleton;ER/Golgi;other cytoplasmic organelle;other cell component	Focal adhesion: PI3K-Akt-mTOR signaling pathway; Focal adhesion: PI3K-Akt-mTOR-signaling pathway; Comprehensive IL-17A signaling	A0A091CZL2; A0A096MWU5; A0A0D9R8L7; A0A1D5QRH4; A0A1S3EYW7; A0A1U7U715; A0A250XW54; A0A2J8NL87; A0A2J8VML4; A0A2K5CCE8; A0A2K5HLD6; A0A2K5KIQ0; A0A2K5RIU6; A0A2K5TV12; A0A2K5ZR28; A0A2K6B8Y1; A0A2K6GQ07; A0A2K6N3M2; A0A2K6NVP9; A0A2K6UW23; A0A2R9AHS8; A0A2U3V4Z0; A0A2U3VJM8; A0A2U3XN85; A0A2Y9DMY6; A0A2Y9ETP8; A0A2Y9HUE0; A0A2Y9KCH6; A0A2Y9NL07; A0A340YEJ0; A0A341D2A4; A0A384AVC1; A0A384CUV3; A0A…	LOC101352710; LOC111154141; Rab10; RAB10	ENSANAG00000021257; ENSBGRG00000013498; ENSBIXG00000021778; ENSBMSG00010012106; ENSBMUG00000007030; ENSBTAG00000000985; ENSCAFG00030004926; ENSCAFG00040007023; ENSCANG00000017504; ENSCATG00000002631; ENSCCAG00000031920; ENSCHIG00000007930; ENSCJAG00000056072; ENSCSAG00000008695; ENSCWAG00000008575; ENSEASG00005011588; ENSFCAG00000024401; ENSG00000084733; ENSGGOG00000023707; ENSHGLG00000018033; EN…	100173682; 100391637; 100470160; 100526104; 100592114; 100675575; 100946189; 100977195; 101016609; 101045906; 101084953; 101124896; 101336934; 101352710; 101365468; 101723412; 101956355; 102115007; 102189316; 102286104; 102516389; 102539524; 102745758; 102752687; 102829764; 102912319; 102966760; 102973184; 103001625; 103086059; 103220645; 103272348; 103671673; 104677887; 104848709; 104989050; 105…	Pf00071	cytoskeletal activity;other molecular function	cell cycle OR cell proliferation;cell organization and biogenesis;transport;developmental processes;other biological processes	Neutrophil degranulation; RAB geranylgeranylation; RAB GEFs exchange GTP for GDP on RABs; RAB GEFs exchange GTP for GDP on RABs; RAB geranylgeranylation; Translocation of SLC2A4 (GLUT4) to the plasma membrane; Neutrophil degranulation; Neutrophil degranulation; RAB GEFs exchange GTP for GDP on RABs; RAB geranylgeranylation	13	FALSE	High	Master Protein	NP_057215.3	ras-related protein Rab-10 [Homo sapiens]	1.197	1.072	0.895	0.754124	0.861155	0.977044	8089.6	9685.3	8672	17.15	19	24.55	1	14	99	10	75	22.5	8.38	0	127.99	2286	6353.2	8988.7	8089.6	6957	10049.9	9685.3	10764	6516.5	8672	1349.7	5283.6	6728.8
cytosol;ER/Golgi;translational apparatus;nucleus;other cell component	Cytoplasmic ribosomal proteins	hsa:6175; NP_000993.1; P05388; Q3B7A4; Q9BVK4	RPLP0	ENSG00000089157	6175	Pf00428, Pf00466, Pf17777	nucleic acid binding activity;other molecular function	cell organization and biogenesis;protein metabolism;other metabolic processes	Regulation of expression of SLITs and ROBOs; Gene and protein expression by JAK-STAT signaling after Interleukin-12 stimulation; L13a-mediated translational silencing of Ceruloplasmin expression; Formation of a pool of free 40S subunits; GTP hydrolysis and joining of the 60S ribosomal subunit; Major pathway of rRNA processing in the nucleolus and cytosol; Nonsense Mediated Decay (NMD) enhanced by…	15	FALSE	High	Master Protein	NP_000993.1	60S acidic ribosomal protein P0 [Homo sapiens]	0.954	0.968	1.015	0.992794	0.996648	0.999264	10036.5	9574.8	9716	11.62	8.19	7.87	1	17	99	17	57	34.3	5.97	0	182.496	2597	8213.2	10036.5	10198.1	8526.6	10021.7	9574.8	9929.1	8554.5	9716	1744.8	5899.5	8482.6
cytosol;nucleus;other cell component		hsa:7155; NP_001317629.1; Q02880; Q13600; Q9UMG8; Q9UQP8	TOP2B	ENSG00000077097	7155	Pf00204, Pf00521, Pf01751, Pf02518, Pf08070, Pf16898	nucleic acid binding activity;other molecular function	cell cycle OR cell proliferation;cell organization and biogenesis;DNA metabolism;other metabolic processes;developmental processes;other biological processes	SUMOylation of DNA replication proteins	1	FALSE	High	Master Protein	NP_001317629.1	DNA topoisomerase 2-beta isoform 1 [Homo sapiens]	1.296	1.213	0.937	0.80079	0.887108	0.983095	5568.3	7214.1	6757	16.09	18.08	16.56	1	57	99	46	38	183.2	8	0	278.807	1827	7103	5568.3	5322.4	7214.1	7362	5224.7	6757	7280.1	5232.4	1508.9	3273	4427.1
cytoskeleton;mitochondrion;other cell component		A8K6L1; B4DHH7; B4DL64; hsa:204; NP_001616.1; P54819; Q16856; Q5EB54; Q5TIF7; Q8TCY2; Q8TCY3	AK2	ENSG00000004455	204	Pf00406, Pf05191	kinase activity;other molecular function	other metabolic processes	Interconversion of nucleotide di- and triphosphates	1	FALSE	High	Master Protein	NP_001616.1	adenylate kinase 2, mitochondrial isoform a [Homo sapiens]	0.973	1.208	1.241	0.989955	0.395835	0.338553	11784	11471.2	14236.5	23.31	23.95	9.56	1	17	99	17	68	26.5	7.81	0	160.212	2344	14132.5	8758.9	11784	13931.7	11471.2	8521.4	15893.2	14236.5	13155.3	3002.2	5148.5	9801.7
		XP_024305114.1								0	FALSE	High	Master Protein	XP_024305114.1	importin-5 isoform X1 [Homo sapiens]	0.999	1.073	1.075	0.648734	0.968041	0.785115	5481.7	5474.2	5883.4	10.92	7.56	10.81	1	34	99	34	42	125.5	4.92	0	277.138	2725	5369.2	6516	5481.7	5474.2	4913.5	5701	4986.8	5883.4	6161	1140.6	3830.1	4559.5
plasma membrane;other membranes;ER/Golgi;nucleus;other cell component		A0A096MLH9; A0A2K5LDA0; A0A2K6NRB5; A0A6J3JFG3; caty:105596823; cjc:100407701; F7DPP1; F7E3S4; F7E517; G3RE73; NP_001353453.1; panu:101013979	ATP2B1	ENSCATG00000029397; ENSCJAG00000019568; ENSGGOG00000014187; ENSMMUG00000023378; ENSPANG00000012255; ENSRROG00000026311	100407701; 101013979; 101129497; 105596823; 709102	Pf00122, Pf00689, Pf00690, Pf00702, Pf12424, Pf13246	transporter activity;other molecular function	transport;other biological processes		0	FALSE	High	Master Protein	NP_001353453.1	plasma membrane calcium-transporting ATPase 1 isoform 2 [Homo sapiens]	1.201	1.048	0.872	0.748264	0.95666	0.892306	4509.5	5417	4724.4	17.79	18.47	20.97	1	38	99	22	33	137.7	6	0	274.063	2371	3838.7	4509.5	5469.2	4136.8	6012	5417	5904.4	3884.6	4724.4	815.5	2650.7	4549.2
nucleus	Histone modifications; VEGFA-VEGFR2 signaling	A0A0C4DFV9; XP_016870505.1	SET	ENSG00000119335	6418	Pf00956		cell organization and biogenesis		2	FALSE	High	Master Protein	XP_016870505.1	protein SET isoform X2 [Homo sapiens]	0.783	0.848	1.083	0.552836	0.479313	0.989305	196.1	153.6	166.3	17.55	11.26	31.17	1	12	99	1	55	34.5	4.34	0	106.226	928	207.7	196.1	147	153.6	160.3	128.8	96	166.3	183.2	44.1	115.3	122.3
nucleus;other cell component		A0A2I2ZXJ6; NP_004490.2	HNRNPAB	ENSGGOG00000011692	101135637	Pf00076, Pf08143	nucleic acid binding activity	other biological processes		0	FALSE	High	Master Protein	NP_004490.2	heterogeneous nuclear ribonucleoprotein A/B isoform b [Homo sapiens]	1.065	1.086	1.019	0.780711	0.579358	0.932283	6238.2	6643.4	6771.8	3.47	16.43	13.49	1	14	99	13	46	30.6	7.91	0	130.337	1665	6014.4	6238.2	6447.4	6643.4	7887.8	5680.2	7985.8	6136.2	6771.8	1277.7	3666.8	5362.8
non-structural extracellular;cytosol;cytoskeleton;nucleus;other cell component	Pathogenic Escherichia coli infection; Regulation of actin cytoskeleton	A6NEC4; hsa:10092; NP_005708.1; O15511; Q6PG42	ARPC5	ENSG00000162704	10092	Pf04699	cytoskeletal activity	cell organization and biogenesis;other biological processes	Regulation of actin dynamics for phagocytic cup formation; FCGR3A-mediated phagocytosis; RHO GTPases Activate WASPs and WAVEs; Neutrophil degranulation; Clathrin-mediated endocytosis; EPHB-mediated forward signaling	8	FALSE	High	Master Protein	NP_005708.1	actin-related protein 2/3 complex subunit 5 isoform 1 [Homo sapiens]	0.743	0.913	1.229	0.12807	0.599744	0.437859	9848.5	7316.6	8994	7.04	9.35	14.93	1	11	99	10	73	16.3	5.67	0	141.409	3046	9848.5	8723.3	9910.4	8525	7316.6	7243.7	7298	9855.9	8994	2092.2	5127.6	8243.3
nucleus;other cell component	Pre-implantation embryo	A0A0D9RB84; A0A8D2FQ40; csab:103233770; M0R0C6; NP_001353228.1	KHSRP	ENSCSAG00000009626; ENSG00000088247; ENSTGEG00000019428	103233770	Pf00013, Pf09005	nucleic acid binding activity	RNA metabolism OR transcription;other metabolic processes;other biological processes		1	FALSE	High	Master Protein	NP_001353228.1	far upstream element-binding protein 2 isoform 2 [Homo sapiens]	0.634	1.246	1.966	0.478668	0.996379	0.438653	5911.8	3748	7367.1	28.56	44.98	33.94	1	31	99	28	49	76.6	7.33	0	252.362	2114	8971.7	5401.1	5911.8	7432.5	3748	3502.5	4508.6	9258.2	7367.1	1905.9	3174.8	4917.3
cytosol;translational apparatus;nucleus;other cell component	Cytoplasmic ribosomal proteins	A0A0D9RFM7; A0A1D5R585; A0A2I3N0L6; A0A2I3RBK9; A0A2J8INQ4; A0A2J8QZK3; A0A2K5NEV3; A0A2K6Q219; A0A6D2XZN5; A0A8C9IQ85; A0A8D2EHD4; A0A8J8XTU3; B2R5G0; caty:105573642; csab:103226440; D3DU82; F7BP27; G3R1S4; G7NQT9; ggo:101131325; H2NPR9; hsa:6187; NP_002943.2; P15880; Q3MIB1	LOC112626210; RPS2	ENSCATG00000040770; ENSCSAG00000011216; ENSG00000140988; ENSGGOG00000009371; ENSMMUG00000029267; ENSMMUG00000047277; ENSPANG00000021004; ENSPPYG00000006975; ENSPTEG00000034406; ENSPTRG00000052871; ENSRROG00000035267; ENSTGEG00000003871	101131325; 103226440; 105573642; 6187; 693615	Pf00333, Pf03719	nucleic acid binding activity;other molecular function	protein metabolism;other metabolic processes;other biological processes	Regulation of expression of SLITs and ROBOs; L13a-mediated translational silencing of Ceruloplasmin expression; Translation initiation complex formation; Formation of a pool of free 40S subunits; Formation of the ternary complex, and subsequently, the 43S complex; Ribosomal scanning and start codon recognition; GTP hydrolysis and joining of the 60S ribosomal subunit; Major pathway of rRNA process…	22	FALSE	High	Master Protein	NP_002943.2	40S ribosomal protein S2 [Homo sapiens]	0.909	0.919	1.012	0.369647	0.654632	0.846989	11564.8	10507.3	10630.5	8.95	4.87	3.3	1	17	99	17	56	31.3	10.24	0	140.905	2269	10242.1	12238.1	11564.8	9999.7	10507.3	11022.6	10630.5	10574.9	11218.8	2175.8	7193.6	9619.4
plasma membrane;other membranes;cytosol;nucleus;other cell component		hsa:64855; NP_073744.2; Q4LE55; Q5VVW6; Q5VVW7; Q96TA1; Q9BUS2; Q9NT35	NIBAN2	ENSG00000136830	64855		other molecular function	cell-cell signaling;cell organization and biogenesis;RNA metabolism OR transcription;transport;developmental processes;other biological processes		0	FALSE	High	Master Protein	NP_073744.2	protein Niban 2 isoform 1 [Homo sapiens]	0.748	0.897	1.198	0.753088	0.994484	0.807282	10127.7	7579.2	9079.8	29.02	37.16	23.1	1	26	99	26	43	84.1	6.19	0	245.823	2184	8071.2	14233.9	10127.7	7579.2	6930.8	13166.9	9079.8	9022.4	13230.4	1714.6	8366.7	8424
plasma membrane;other membranes;cytosol	IL-18 signaling pathway	A0A0F7NGI8; NP_001131025.1	LRRFIP1		9208	Pf09738		other biological processes		1	FALSE	High	Master Protein	NP_001131025.1	leucine-rich repeat flightless-interacting protein 1 isoform 5 [Homo sapiens]	0.905	0.898	0.992	0.872483	0.929087	0.989913	8522.8	7710.4	7649.3	15.21	8.06	41.96	1	29	99	19	50	82.6	4.61	0	293.414	2740	9742.1	8522.8	7165.2	8079.2	6889.4	7710.4	5121.6	11963.1	7649.3	2069.6	5009.7	5959.9
non-structural extracellular;cytosol;nucleus;other cell component	Eicosanoid metabolism via lipooxygenases (LOX); Prostaglandin and leukotriene metabolism in senescence ; Leukotriene metabolic pathway	B4DNQ9; F8VV40; hsa:4048; NP_000886.1; P09960; Q6IAT6; Q9UCT7	LTA4H	ENSG00000111144	4048	Pf01433, Pf09127, Pf17900	other molecular function	protein metabolism;other metabolic processes;developmental processes;other biological processes	Neutrophil degranulation; Biosynthesis of protectins; Synthesis of Leukotrienes (LT) and Eoxins (EX); Biosynthesis of D-series resolvins; Biosynthesis of E-series 18(S)-resolvins; Biosynthesis of aspirin-triggered D-series resolvins; Biosynthesis of E-series 18(R)-resolvins	10	FALSE	High	Master Protein	NP_000886.1	leukotriene A-4 hydrolase isoform 1 [Homo sapiens]	0.771	0.901	1.169	0.635735	0.87987	0.893822	14181.3	10929.9	12774.4	24.81	21.75	28.11	1	24	99	24	43	69.2	6.18	0	209.646	2352	14983.4	9139.2	14181.3	12137.7	10929.9	7801.4	12774.4	13977.7	7856.5	3183	5372	11795.7
non-structural extracellular;plasma membrane;other membranes;cytosol;nucleus;other cell component	Non-homologous end joining; Male infertility; DNA repair pathways, full network; p53 transcriptional gene network	A8K3X5; hsa:7520; NP_066964.1; P13010; Q0Z7V0; Q4VBQ5; Q53HH7; Q7M4N0; Q9UCQ0; Q9UCQ1	XRCC5	ENSG00000079246	7520	Pf02735, Pf03730, Pf03731, Pf08785	enzyme regulator activity;nucleic acid binding activity;other molecular function	cell cycle OR cell proliferation;cell organization and biogenesis;DNA metabolism;other metabolic processes;stress response;developmental processes;other biological processes	Neutrophil degranulation; Cytosolic sensors of pathogen-associated DNA ; Nonhomologous End-Joining (NHEJ); 2-LTR circle formation; IRF3-mediated induction of type I IFN	9	FALSE	High	Master Protein	NP_066964.1	X-ray repair cross-complementing protein 5 [Homo sapiens]	1.092	0.901	0.825	0.997354	0.995294	0.999703	14172.9	15471.7	12763.1	14.42	9.77	27.6	1	29	98	29	49	82.7	5.81	0	263.772	2407	16966.6	14172.9	12822.4	15471.7	15694.1	13094	12763.1	19920.1	12634.5	3604.3	8330.9	10665.5
		NP_001741.4								0	FALSE	High	Master Protein	NP_001741.4	calpastatin isoform a [Homo sapiens]	0.916	0.858	0.936	0.669003	0.454442	0.917851	16883.7	15463	14479	5.87	5.75	27.82	1	31	98	31	51	84.9	5.36	0	213.495	1415	18472.1	16883.7	16580.6	15463	14384.1	16128.8	10949.9	19199.1	14479	3924.1	9924.3	13791.4
other membranes;ER/Golgi;other cell component		hsa:283820; NP_001004060.1; Q4G177; Q5JPE7	NOMO2	ENSG00000185164	283820	Pf13620, Pf17802	translation activity;other molecular function			0	FALSE	High	Master Protein	NP_001004060.1	nodal modulator 2 isoform 1 precursor [Homo sapiens]	1.122	1.042	0.929	0.411671	0.84993	0.705084	215.9	242.4	225.1	8.94	1.12	6.96	1	34	98	2	40	139.4	5.76	0	240.455	2482	215	215.9	250.7	241.6	246.7	242.4	223.4	225.1	252.4	45.7	126.9	208.5
		NP_000393.4								0	FALSE	High	Master Protein	NP_000393.4	glucose-6-phosphate 1-dehydrogenase isoform a [Homo sapiens]	0.763	0.954	1.251	0.545298	0.965916	0.68609	8507.5	6487.3	8112.6	23.59	24.43	36.71	1	25	98	22	52	62.4	8.05	0	163.012	1717	11544.9	7374.2	8507.5	9049.2	5746.2	6487.3	6042.6	12417.1	8112.6	2452.5	4334.6	7076.3
cytosol;cytoskeleton	Striated muscle contraction pathway	A6NM85; hsa:7169; P06468; P07951; Q13894; Q53FM4; Q5TCU4; Q5TCU7; Q9UH67; XP_016870580.1	TPM2	ENSG00000198467	7169	Pf00261	cytoskeletal activity;other molecular function	cell organization and biogenesis;other biological processes	Smooth Muscle Contraction; Striated Muscle Contraction	3	FALSE	High	Master Protein	XP_016870580.1	tropomyosin beta chain isoform X3 [Homo sapiens]	0.824	0.689	0.836	0.851901	0.853495	0.553706	480.7	396.2	331.1	39.11	46.4	146.36	1	18	98	4	51	32.8	4.7	0	100.911	1014	689	480.7	304.9	420.4	150.2	396.2	244.7	4993.2	331.1	146.4	282.6	253.6
cytosol;mitochondrion;nucleus;other cytoplasmic organelle;other cell component	Selenium micronutrient network	A6NC19; A6NG06; B7ZLJ4; B7ZVW3; hsa:25824; NP_036226.2; P30044; Q14CK0; Q6IAF2; Q9UBU5; Q9UJU4; Q9UKX4	PRDX5	ENSG00000126432	25824	Pf08534	signal transduction activity or receptor binding;enzyme regulator activity;nucleic acid binding activity;other molecular function	other metabolic processes;stress response;other biological processes		1	FALSE	High	Master Protein	NP_036226.2	peroxiredoxin-5, mitochondrial isoform L precursor [Homo sapiens]	1.036	0.995	0.96	0.981339	0.946593	0.873011	4266.7	4419.4	4244.2	5.2	6.19	11.51	1	10	97	10	56	22.1	8.7	0	146.084	2715	4515.4	4071.1	4266.7	4559.5	4419.4	4039.9	3708.7	4675.6	4244.2	959.2	2393	3549
other membranes;cytosol;ER/Golgi;translational apparatus;nucleus;other cell component	Cytoplasmic ribosomal proteins; Cytoplasmic ribosomal proteins; Cytoplasmic ribosomal proteins	A0A091CWR0; A0A0B8RWD9; A0A0N8ESM4; A0A1S3A0K9; A0A1S3GP31; A0A1U7TKT0; A0A1W7RDR9; A0A218UAD2; A0A250YAA8; A0A2I2UWM9; A0A2I3MGM0; A0A2J8NYH8; A0A2K5F3G7; A0A2K5IZY3; A0A2K5KW33; A0A2K5Q761; A0A2K5V0I8; A0A2K6AHI2; A0A2K6ED41; A0A2K6GWD4; A0A2K6K4B5; A0A2K6RPY3; A0A2K6UX34; A0A2R8Z8K8; A0A2U3V3Z7; A0A2U3WGB8; A0A2U3Y3C9; A0A2Y9EAZ7; A0A2Y9FSU4; A0A2Y9GSF5; A0A2Y9JZL9; A0A2Y9NQ88; A0A340XL86; A0A…	B3GALT4; LOC100189986; LOC100931606; LOC101350865; LOC111152375; LOC117437812; LOC117798874; LOC717289; Rps18; RPS18	ENSACCG00020015482; ENSAMEG00000001623; ENSAMEG00000024110; ENSAMEG00000028061; ENSAMEG00000029488; ENSAMEG00000030425; ENSAMEG00000031265; ENSANAG00000037361; ENSAOWG00000005804; ENSBGRG00000018285; ENSBIXG00000011534; ENSBIXG00005006736; ENSBMSG00010010743; ENSBTAG00000002648; ENSCAFG00000000950; ENSCAFG00020003254; ENSCAFG00030013216; ENSCAFG00040020851; ENSCAFG00805012980; ENSCAFG00845020845;…	100036761; 100052654; 100189986; 100349921; 100356144; 100360679; 100399899; 100432176; 100474944; 100731858; 100752957; 100860783; 100931606; 100934526; 100963725; 100988752; 100991551; 101023360; 101044887; 101145211; 101325397; 101350865; 101375588; 101587610; 101681773; 101722416; 101948948; 102029442; 102130349; 102143773; 102453176; 102482902; 102532907; 102728438; 102836159; 102907822; 102…	Pf00416	nucleic acid binding activity;other molecular function	protein metabolism;other metabolic processes	Regulation of expression of SLITs and ROBOs; L13a-mediated translational silencing of Ceruloplasmin expression; Translation initiation complex formation; Formation of a pool of free 40S subunits; Formation of the ternary complex, and subsequently, the 43S complex; Ribosomal scanning and start codon recognition; GTP hydrolysis and joining of the 60S ribosomal subunit; Major pathway of rRNA process…	70	FALSE	High	Master Protein	NP_072045.1	40S ribosomal protein S18 [Homo sapiens]	0.909	0.875	0.963	0.699576	0.726561	0.998742	6979.2	6347.1	6110.2	9.44	1.53	7.85	1	13	96	12	54	17.7	10.99	0	100.142	1928	5951.8	6979.2	7098.5	6237.8	6347.1	6431.5	6110.2	6051	6945.5	1264.4	4102.4	5904.4
other membranes;cytosol;cytoskeleton;nucleus;other cell component	Vitamin D receptor pathway	B7Z5D3; D3DSI7; hsa:4600; P20592; XP_005261040.1	MX2	ENSG00000183486	4600	Pf00350, Pf01031, Pf02212	cytoskeletal activity;other molecular function	stress response;transport;other biological processes	ISG15 antiviral mechanism; Interferon alpha/beta signaling	3	FALSE	High	Master Protein	XP_005261040.1	interferon-induced GTP-binding protein Mx2 isoform X1 [Homo sapiens]	3.795	2.383	0.628	0.420275	0.971886	0.534999	4615.9	17519.3	10999.1	81.09	21.32	80.64	1	33	96	29	54	82	8.76	0	234.368	2395	4220.7	4615.9	16077.5	12775	17519.3	19735.1	20132.4	2209.6	10999.1	896.6	2713.2	13373
cytosol;nucleus;other cell component	Novel intracellular components of RIG-I-like receptor pathway	B4DK29; B4DXX7; hsa:8653; NP_001116137.1; O15523; Q8IYV7	DDX3Y	ENSG00000067048	8653	Pf00270, Pf00271	nucleic acid binding activity;other molecular function	other biological processes		1	FALSE	High	Master Protein	NP_001116137.1	ATP-dependent RNA helicase DDX3Y isoform 1 [Homo sapiens]	0.989	1.061	1.072	0.868329	0.93286	0.986861	887.8	878.3	941.9	6.14	13.86	20.01	1	33	96	5	54	73.1	7.55	0	213.886	2021	887.8	929.3	822.2	878.3	698.3	912.2	655.9	960	941.9	188.6	546.3	683.9
cytosol;nucleus	MECP2 and associated Rett syndrome; Inhibition of exosome biogenesis and secretion by Manumycin A in CRPC cells	G8JLB6; NP_001351157.1	HNRNPH1	ENSG00000169045		Pf00076, Pf08080	nucleic acid binding activity			2	FALSE	High	Master Protein	NP_001351157.1	heterogeneous nuclear ribonucleoprotein H isoform c [Homo sapiens]	1.096	1.174	1.071	0.197887	0.0713704	0.715295	2563.4	2808.7	3008.8	5.6	9.09	9.96	1	16	96	8	40	51.2	6.8	0	163.364	2252	2577.5	2329.4	2563.4	2808.7	3138.7	2626.3	3008.8	3328.9	2727.5	547.6	1369.2	2132.2
[truncated: 7,477 more rows]
[truncated: 15 more columns]
