# Supplementary material for: A conserved enzymatic toolkit targeting host cell metabolism is associated with Cryptococcus neoformans intracellular survival in protozoal and mammalian phagocytic cells
Source: PLoS Pathog. 2025 Dec 26;21(12):e1013787. doi: 10.1371/journal.ppat.1013787 (PMC12758812; doi:10.1371/journal.ppat.1013787)
Supplement: S16 Table — (XLSX) [file ppat.1013787.s023.xlsx]

## Sheet: STable-16
Supplemental Table 16	GO Enrichment Analysis of Human Proteins Identified from Isolated C. neoformans-containing Phagolysosomes
GO.ID	Term	Adjusted p Value	Enrichment	Ontology
GO:0006886	intracellular protein transport	1.1e-18	17.9586	BP
GO:0032543	mitochondrial translation	1.5e-18	17.8239	BP
GO:0002181	cytoplasmic translation	3.5e-13	12.4559	BP
GO:0015031	protein transport	2.3e-12	11.6383	BP
GO:0006364	rRNA processing	8.4e-12	11.0757	BP
GO:0051301	cell division	9.8e-10	9.00877	BP
GO:0006457	protein folding	5.4e-09	8.26761	BP
GO:0008380	RNA splicing	2.2e-08	7.65758	BP
GO:0006099	tricarboxylic acid cycle	3e-08	7.52288	BP
GO:0006418	tRNA aminoacylation for protein translation	3.9e-08	7.40894	BP
GO:0045292	mRNA cis splicing, via spliceosome	4.6e-08	7.33724	BP
GO:0006406	mRNA export from nucleus	7.6e-08	7.11919	BP
GO:0006397	mRNA processing	1.3e-07	6.88606	BP
GO:0043123	positive regulation of canonical NF-kappaB signal transduction	1.8e-07	6.74473	BP
GO:0000281	mitotic cytokinesis	2.5e-06	5.60206	BP
GO:0000398	mRNA splicing, via spliceosome	3.2e-06	5.49485	BP
GO:0042273	ribosomal large subunit biogenesis	1.1e-05	4.95861	BP
GO:1903241	U2-type prespliceosome assembly	1.1e-05	4.95861	BP
GO:0016226	iron-sulfur cluster assembly	1.9e-05	4.72125	BP
GO:0090435	protein localization to nuclear envelope	4.1e-05	4.38722	BP
GO:0000463	maturation of LSU-rRNA from tricistronic rRNA transcript (SSU-rRNA, 5.8S rRNA, LSU-rRNA)	4.3e-05	4.36653	BP
GO:0000028	ribosomal small subunit assembly	5.6e-05	4.25181	BP
GO:0002183	cytoplasmic translational initiation	7.6e-05	4.11919	BP
GO:0006120	mitochondrial electron transport, NADH to ubiquinone	8.3e-05	4.08092	BP
GO:0051085	chaperone cofactor-dependent protein refolding	9.9e-05	4.00436	BP
GO:0002082	regulation of oxidative phosphorylation	1e-04	4	BP
GO:0000462	maturation of SSU-rRNA from tricistronic rRNA transcript (SSU-rRNA, 5.8S rRNA, LSU-rRNA)	0.00012	3.92082	BP
GO:0042274	ribosomal small subunit biogenesis	0.00013	3.88606	BP
GO:0061077	chaperone-mediated protein folding	0.00015	3.82391	BP
GO:0071806	protein transmembrane transport	0.00017	3.76955	BP
GO:0006606	protein import into nucleus	0.00018	3.74473	BP
GO:0044571	[2Fe-2S] cluster assembly	0.00021	3.67778	BP
GO:0042255	ribosome assembly	0.00028	3.55284	BP
GO:0034975	protein folding in endoplasmic reticulum	0.00053	3.27572	BP
GO:0051260	protein homooligomerization	0.00056	3.25181	BP
GO:0022904	respiratory electron transport chain	0.00077	3.11351	BP
GO:1902966	positive regulation of protein localization to early endosome	8e-04	3.09691	BP
GO:0048024	regulation of mRNA splicing, via spliceosome	0.0011	2.95861	BP
GO:0006122	mitochondrial electron transport, ubiquinol to cytochrome c	0.00114	2.9431	BP
GO:0030070	insulin processing	0.00115	2.9393	BP
GO:0034475	U4 snRNA 3'-end processing	0.00115	2.9393	BP
GO:1903608	protein localization to cytoplasmic stress granule	0.00115	2.9393	BP
GO:0042307	positive regulation of protein import into nucleus	0.00119	2.92445	BP
GO:0001732	formation of cytoplasmic translation initiation complex	0.00134	2.8729	BP
GO:0045040	protein insertion into mitochondrial outer membrane	0.00134	2.8729	BP
GO:0006123	mitochondrial electron transport, cytochrome c to oxygen	0.00137	2.86328	BP
GO:0000380	alternative mRNA splicing, via spliceosome	0.0014	2.85387	BP
GO:0030150	protein import into mitochondrial matrix	0.00142	2.84771	BP
GO:0000466	maturation of 5.8S rRNA from tricistronic rRNA transcript (SSU-rRNA, 5.8S rRNA, LSU-rRNA)	0.0015	2.82391	BP
GO:0016255	attachment of GPI anchor to protein	0.00151	2.82102	BP
GO:0000381	regulation of alternative mRNA splicing, via spliceosome	0.00171	2.767	BP
GO:0000460	maturation of 5.8S rRNA	0.00179	2.74715	BP
GO:1902570	protein localization to nucleolus	0.00181	2.74232	BP
GO:0043484	regulation of RNA splicing	0.00213	2.67162	BP
GO:0051028	mRNA transport	0.00216	2.66555	BP
GO:0007249	canonical NF-kappaB signal transduction	0.0022	2.65758	BP
GO:0061723	glycophagy	0.0022	2.65758	BP
GO:0006414	translational elongation	0.00231	2.63639	BP
GO:0033615	mitochondrial proton-transporting ATP synthase complex assembly	0.00287	2.54212	BP
GO:0051604	protein maturation	0.00287	2.54212	BP
GO:1903332	regulation of protein folding	0.00287	2.54212	BP
GO:0120009	intermembrane lipid transfer	0.00296	2.52871	BP
GO:0034063	stress granule assembly	0.00308	2.51145	BP
GO:0036010	protein localization to endosome	0.00358	2.44612	BP
GO:0032482	Rab protein signal transduction	0.0039	2.40894	BP
GO:0048026	positive regulation of mRNA splicing, via spliceosome	0.00391	2.40782	BP
GO:1900180	regulation of protein localization to nucleus	0.00431	2.36552	BP
GO:0005980	glycogen catabolic process	0.00437	2.35952	BP
GO:0035331	negative regulation of hippo signaling	0.00502	2.2993	BP
GO:0032012	regulation of ARF protein signal transduction	0.00559	2.25259	BP
GO:0051057	positive regulation of small GTPase mediated signal transduction	0.00596	2.22475	BP
GO:0042256	cytosolic ribosome assembly	0.00597	2.22403	BP
GO:0006626	protein targeting to mitochondrion	0.00637	2.19586	BP
GO:0000479	endonucleolytic cleavage of tricistronic rRNA transcript (SSU-rRNA, 5.8S rRNA, LSU-rRNA)	0.00638	2.19518	BP
GO:0000393	spliceosomal conformational changes to generate catalytic conformation	0.00641	2.19314	BP
GO:0044572	[4Fe-4S] cluster assembly	0.00641	2.19314	BP
GO:0045053	protein retention in Golgi apparatus	0.00641	2.19314	BP
GO:1903119	protein localization to actin cytoskeleton	0.00641	2.19314	BP
GO:0032486	Rap protein signal transduction	0.00651	2.18642	BP
GO:0031053	primary miRNA processing	0.00652	2.18575	BP
GO:0007266	Rho protein signal transduction	0.00686	2.16368	BP
GO:0006403	RNA localization	0.00745	2.12784	BP
GO:0006869	lipid transport	0.00758	2.12033	BP
GO:0070875	positive regulation of glycogen metabolic process	0.00771	2.11295	BP
GO:0072697	protein localization to cell cortex	0.00771	2.11295	BP
GO:0043491	phosphatidylinositol 3-kinase/protein kinase B signal transduction	0.00827	2.08249	BP
GO:0030490	maturation of SSU-rRNA	0.00896	2.04769	BP
GO:0061952	midbody abscission	0.00917	2.03763	BP
GO:1901224	positive regulation of non-canonical NF-kappaB signal transduction	0.00958	2.01863	BP
GO:0000965	mitochondrial RNA 3'-end processing	0.00985	2.00656	BP
GO:0031204	post-translational protein targeting to membrane, translocation	0.00985	2.00656	BP
GO:0061668	mitochondrial ribosome assembly	0.00985	2.00656	BP
GO:0005978	glycogen biosynthetic process	0.01083	1.96537	BP
GO:0035372	protein localization to microtubule	0.01083	1.96537	BP
GO:0000447	endonucleolytic cleavage in ITS1 to separate SSU-rRNA from 5.8S rRNA and LSU-rRNA from tricistronic rRNA transcript (SSU-rRNA, 5.8S rRNA, LSU-rRNA)	0.01095	1.96059	BP
GO:0048015	phosphatidylinositol-mediated signaling	0.01155	1.93742	BP
GO:0034067	protein localization to Golgi apparatus	0.01322	1.87877	BP
GO:0032465	regulation of cytokinesis	0.01452	1.83803	BP
GO:0051258	protein polymerization	0.0147	1.83268	BP
GO:0043457	regulation of cellular respiration	0.01608	1.79371	BP
GO:0006614	SRP-dependent cotranslational protein targeting to membrane	0.0162	1.79048	BP
GO:0051031	tRNA transport	0.01622	1.78995	BP
GO:0070072	vacuolar proton-transporting V-type ATPase complex assembly	0.01622	1.78995	BP
GO:1903551	regulation of extracellular exosome assembly	0.01622	1.78995	BP
GO:0006474	N-terminal protein amino acid acetylation	0.01688	1.77263	BP
GO:0051223	regulation of protein transport	0.01807	1.74304	BP
GO:1904871	positive regulation of protein localization to Cajal body	0.01828	1.73802	BP
GO:0051279	regulation of release of sequestered calcium ion into cytosol	0.01845	1.734	BP
GO:0070129	regulation of mitochondrial translation	0.01851	1.73259	BP
GO:0031124	mRNA 3'-end processing	0.01854	1.73189	BP
GO:0040031	snRNA modification	0.01858	1.73095	BP
GO:0070127	tRNA aminoacylation for mitochondrial protein translation	0.01858	1.73095	BP
GO:0071051	poly(A)-dependent snoRNA 3'-end processing	0.01858	1.73095	BP
GO:0071169	establishment of protein localization to chromatin	0.01858	1.73095	BP
GO:1901798	positive regulation of signal transduction by p53 class mediator	0.01859	1.73072	BP
GO:0048025	negative regulation of mRNA splicing, via spliceosome	0.01861	1.73025	BP
GO:0042254	ribosome biogenesis	0.01896	1.72216	BP
GO:0140042	lipid droplet formation	0.02499	1.60223	BP
GO:0000375	RNA splicing, via transesterification reactions	0.02505	1.60119	BP
GO:0051084	'de novo' post-translational protein folding	0.02603	1.58453	BP
GO:0051208	sequestering of calcium ion	0.02626	1.58071	BP
GO:0032310	prostaglandin secretion	0.02628	1.58037	BP
GO:1904749	regulation of protein localization to nucleolus	0.02628	1.58037	BP
GO:0051651	maintenance of location in cell	0.03078	1.51173	BP
GO:0000480	endonucleolytic cleavage in 5'-ETS of tricistronic rRNA transcript (SSU-rRNA, 5.8S rRNA, LSU-rRNA)	0.03119	1.50598	BP
GO:0007252	I-kappaB phosphorylation	0.03119	1.50598	BP
GO:2000234	positive regulation of rRNA processing	0.03119	1.50598	BP
GO:1902115	regulation of organelle assembly	0.03157	1.50073	BP
GO:0034982	mitochondrial protein processing	0.03189	1.49635	BP
GO:0006627	protein processing involved in protein targeting to mitochondrion	0.03196	1.49539	BP
GO:0007023	post-chaperonin tubulin folding pathway	0.03196	1.49539	BP
GO:0033299	secretion of lysosomal enzymes	0.03196	1.49539	BP
GO:0043490	malate-aspartate shuttle	0.03196	1.49539	BP
GO:1904690	positive regulation of cytoplasmic translational initiation	0.03196	1.49539	BP
GO:0043122	regulation of canonical NF-kappaB signal transduction	0.03214	1.49295	BP
GO:0050714	positive regulation of protein secretion	0.03224	1.4916	BP
GO:0070131	positive regulation of mitochondrial translation	0.03539	1.45112	BP
GO:0051056	regulation of small GTPase mediated signal transduction	0.03613	1.44213	BP
GO:1901673	regulation of mitotic spindle assembly	0.03783	1.42216	BP
GO:0009306	protein secretion	0.03785	1.42193	BP
GO:1902946	protein localization to early endosome	0.0389	1.41005	BP
GO:1904950	negative regulation of establishment of protein localization	0.03893	1.40972	BP
GO:0032880	regulation of protein localization	0.04071	1.3903	BP
GO:0034472	snRNA 3'-end processing	0.04132	1.38384	BP
GO:0043248	proteasome assembly	0.04151	1.38185	BP
GO:0106074	aminoacyl-tRNA metabolism involved in translational fidelity	0.04356	1.36091	BP
GO:0051220	cytoplasmic sequestering of protein	0.04802	1.31858	BP
GO:0035773	insulin secretion involved in cellular response to glucose stimulus	0.04813	1.31758	BP
GO:2000767	positive regulation of cytoplasmic translation	0.0483	1.31605	BP
GO:0005524	ATP binding	2.3e-23	22.6383	MF
GO:0045296	cadherin binding	2.1e-18	17.6778	MF
GO:0003735	structural constituent of ribosome	3.5e-18	17.4559	MF
GO:0005525	GTP binding	2.1e-12	11.6778	MF
GO:0016887	ATP hydrolysis activity	3.7e-12	11.4318	MF
GO:0009055	electron transfer activity	7.7e-11	10.1135	MF
GO:0042803	protein homodimerization activity	1.4e-09	8.85387	MF
GO:0019899	enzyme binding	2.2e-09	8.65758	MF
GO:0031267	small GTPase binding	2.6e-09	8.58503	MF
GO:0004812	aminoacyl-tRNA ligase activity	5.2e-09	8.284	MF
GO:0000049	tRNA binding	9.3e-09	8.03152	MF
GO:0051087	protein-folding chaperone binding	1.2e-08	7.92082	MF
GO:0003725	double-stranded RNA binding	2.3e-08	7.63827	MF
GO:0042802	identical protein binding	1.2e-07	6.92082	MF
GO:0017056	structural constituent of nuclear pore	1.5e-07	6.82391	MF
GO:0051287	NAD binding	1.8e-07	6.74473	MF
GO:0050661	NADP binding	2.4e-06	5.61979	MF
GO:0034511	U3 snoRNA binding	2.3e-05	4.63827	MF
GO:0000175	3'-5'-RNA exonuclease activity	2.7e-05	4.56864	MF
GO:0030515	snoRNA binding	2.8e-05	4.55284	MF
GO:0070063	RNA polymerase binding	2.8e-05	4.55284	MF
GO:0048027	mRNA 5'-UTR binding	0.00011	3.95861	MF
GO:0019843	rRNA binding	0.00016	3.79588	MF
GO:0003924	GTPase activity	2e-04	3.69897	MF
GO:0005200	structural constituent of cytoskeleton	0.00026	3.58503	MF
GO:0019003	GDP binding	0.00029	3.5376	MF
GO:0030280	structural constituent of skin epidermis	0.00063	3.20066	MF
GO:0036002	pre-mRNA binding	0.00069	3.16115	MF
GO:0099122	RNA polymerase II C-terminal domain binding	0.001	3	MF
GO:1901265	nucleoside phosphate binding	0.00132	2.87943	MF
GO:0034046	poly(G) binding	0.0014	2.85387	MF
GO:0031625	ubiquitin protein ligase binding	0.00178	2.74958	MF
GO:0000014	single-stranded DNA endodeoxyribonuclease activity	0.00226	2.64589	MF
GO:0035197	siRNA binding	0.00226	2.64589	MF
GO:0000993	RNA polymerase II complex binding	0.00282	2.54975	MF
GO:0019900	kinase binding	0.00283	2.54821	MF
GO:0044389	ubiquitin-like protein ligase binding	0.00296	2.52871	MF
GO:0004521	RNA endonuclease activity	0.00342	2.46597	MF
GO:0008097	5S rRNA binding	0.00346	2.46092	MF
GO:0019901	protein kinase binding	0.00408	2.38934	MF
GO:0051117	ATPase binding	0.00422	2.37469	MF
GO:0051020	GTPase binding	0.00431	2.36552	MF
GO:0043531	ADP binding	0.00486	2.31336	MF
GO:0008312	7S RNA binding	0.00518	2.28567	MF
GO:0005178	integrin binding	0.00649	2.18776	MF
GO:0008641	ubiquitin-like modifier activating enzyme activity	0.00715	2.14569	MF
GO:0016884	carbon-nitrogen ligase activity, with glutamine as amido-N-donor	0.00715	2.14569	MF
GO:0016787	hydrolase activity	0.00795	2.09963	MF
GO:0008187	poly-pyrimidine tract binding	0.00854	2.06854	MF
GO:0030619	U1 snRNA binding	0.01149	1.93968	MF
GO:0052689	carboxylic ester hydrolase activity	0.01293	1.8884	MF
GO:0019903	protein phosphatase binding	0.01525	1.81673	MF
GO:0004519	endonuclease activity	0.01624	1.78941	MF
GO:0004064	arylesterase activity	0.01841	1.73495	MF
GO:0016878	acid-thiol ligase activity	0.01841	1.73495	MF
GO:0070180	large ribosomal subunit rRNA binding	0.01841	1.73495	MF
GO:0004722	protein serine/threonine phosphatase activity	0.01852	1.73236	MF
GO:0016811	hydrolase activity, acting on carbon-nitrogen (but not peptide) bonds, in linear amides	0.01992	1.70071	MF
GO:0004520	DNA endonuclease activity	0.02141	1.66938	MF
GO:0070878	primary miRNA binding	0.02153	1.66696	MF
GO:0070034	telomerase RNA binding	0.02308	1.63676	MF
GO:0003727	single-stranded RNA binding	0.02502	1.60171	MF
GO:0035198	miRNA binding	0.02558	1.5921	MF
GO:0070402	NADPH binding	0.02992	1.52404	MF
GO:1990825	sequence-specific mRNA binding	0.0333	1.47756	MF
GO:0031996	thioesterase binding	0.03591	1.44478	MF
GO:0097322	7SK snRNA binding	0.03591	1.44478	MF
GO:0016790	thiolester hydrolase activity	0.03596	1.44418	MF
GO:0004129	cytochrome-c oxidase activity	0.0421	1.37572	MF
GO:0035613	RNA stem-loop binding	0.0421	1.37572	MF
GO:0008266	poly(U) RNA binding	0.04485	1.34824	MF
GO:0000340	RNA 7-methylguanosine cap binding	0.04842	1.31498	MF
GO:0004438	phosphatidylinositol-3-phosphate phosphatase activity	0.04842	1.31498	MF
GO:0005654	nucleoplasm	1e-06	6	CC
GO:0005829	cytosol	1e-06	6	CC
GO:0070062	extracellular exosome	1e-06	6	CC
GO:0030027	lamellipodium	1e-04	4	CC
GO:0030667	secretory granule membrane	0.00011	3.95861	CC
GO:0005634	nucleus	0.00012	3.92082	CC
GO:0005763	mitochondrial small ribosomal subunit	0.00013	3.88606	CC
GO:0022626	cytosolic ribosome	0.00013	3.88606	CC
GO:0030126	COPI vesicle coat	0.00013	3.88606	CC
GO:0045335	phagocytic vesicle	0.00013	3.88606	CC
GO:1990204	oxidoreductase complex	0.00018	3.74473	CC
GO:0042645	mitochondrial nucleoid	2e-04	3.69897	CC
GO:0005819	spindle	0.00023	3.63827	CC
GO:0045271	respiratory chain complex I	0.00024	3.61979	CC
GO:0005682	U5 snRNP	0.00026	3.58503	CC
GO:0030140	trans-Golgi network transport vesicle	0.00042	3.37675	CC
GO:0035580	specific granule lumen	0.00042	3.37675	CC
GO:0022627	cytosolic small ribosomal subunit	5e-04	3.30103	CC
GO:0015629	actin cytoskeleton	0.00051	3.29243	CC
GO:0031093	platelet alpha granule lumen	0.00066	3.18046	CC
GO:0101019	nucleolar exosome (RNase complex)	0.00071	3.14874	CC
GO:0101003	ficolin-1-rich granule membrane	0.00096	3.01773	CC
GO:0034709	methylosome	0.001	3	CC
GO:0008024	cyclin/CDK positive transcription elongation factor complex	0.00103	2.98716	CC
GO:0015630	microtubule cytoskeleton	0.00107	2.97062	CC
GO:0000176	nuclear exosome (RNase complex)	0.00137	2.86328	CC
GO:0110142	ubiquinone biosynthesis complex	0.00137	2.86328	CC
GO:0045275	respiratory chain complex III	0.00161	2.79317	CC
GO:0032009	early phagosome	0.00193	2.71444	CC
GO:0070821	tertiary granule membrane	0.00306	2.51428	CC
GO:0005828	kinetochore microtubule	0.00319	2.49621	CC
GO:0030864	cortical actin cytoskeleton	0.00356	2.44855	CC
GO:0034719	SMN-Sm protein complex	0.00404	2.39362	CC
GO:0051233	spindle midzone	0.00431	2.36552	CC
GO:0031258	lamellipodium membrane	0.00484	2.31515	CC
GO:0000220	vacuolar proton-transporting V-type ATPase, V0 domain	0.0054	2.26761	CC
GO:0008303	caspase complex	0.00594	2.22621	CC
GO:0042765	GPI-anchor transamidase complex	0.00596	2.22475	CC
GO:0045261	proton-transporting ATP synthase complex, catalytic core F(1)	0.00596	2.22475	CC
GO:0097013	phagocytic vesicle lumen	0.00596	2.22475	CC
GO:0030426	growth cone	0.00658	2.18177	CC
GO:0005730	nucleolus	0.00685	2.16431	CC
GO:1905354	exoribonuclease complex	0.00722	2.14146	CC
GO:0046540	U4/U6 x U5 tri-snRNP complex	0.00746	2.12726	CC
GO:0005815	microtubule organizing center	0.00865	2.06298	CC
GO:0001725	stress fiber	0.00879	2.05601	CC
GO:0008290	F-actin capping protein complex	0.00905	2.04335	CC
GO:0019773	proteasome core complex, alpha-subunit complex	0.00905	2.04335	CC
GO:0030665	clathrin-coated vesicle membrane	0.00918	2.03716	CC
GO:0001650	fibrillar center	0.00934	2.02965	CC
GO:0043232	intracellular non-membrane-bounded organelle	0.01044	1.9813	CC
GO:0005884	actin filament	0.01058	1.97551	CC
GO:0030133	transport vesicle	0.01139	1.94348	CC
GO:0030136	clathrin-coated vesicle	0.0125	1.90309	CC
GO:0034399	nuclear periphery	0.01292	1.88874	CC
GO:0045277	respiratory chain complex IV	0.01393	1.85605	CC
GO:0045259	proton-transporting ATP synthase complex	0.01509	1.82131	CC
GO:0030289	protein phosphatase 4 complex	0.01512	1.82045	CC
GO:0034715	pICln-Sm protein complex	0.01512	1.82045	CC
GO:0035253	ciliary rootlet	0.01522	1.81759	CC
GO:0030670	phagocytic vesicle membrane	0.01571	1.80382	CC
GO:0032587	ruffle membrane	0.01614	1.7921	CC
GO:0031941	filamentous actin	0.01698	1.77006	CC
GO:0005885	Arp2/3 protein complex	0.01713	1.76624	CC
GO:0042995	cell projection	0.01741	1.7592	CC
GO:0030175	filopodium	0.02065	1.68508	CC
GO:0008540	proteasome regulatory particle, base subcomplex	0.02594	1.58603	CC
GO:0008021	synaptic vesicle	0.02643	1.5779	CC
GO:0045111	intermediate filament cytoskeleton	0.0288	1.54061	CC
GO:0072559	NLRP3 inflammasome complex	0.02886	1.5397	CC
GO:0042581	specific granule	0.02915	1.53536	CC
GO:0005840	ribosome	0.02956	1.5293	CC
GO:0005683	U7 snRNP	0.0299	1.52433	CC
GO:0016593	Cdc73/Paf1 complex	0.0299	1.52433	CC
GO:0060473	cortical granule	0.0299	1.52433	CC
GO:0072558	NLRP1 inflammasome complex	0.0299	1.52433	CC
GO:0071682	endocytic vesicle lumen	0.03618	1.44153	CC
GO:0030135	coated vesicle	0.03683	1.4338	CC
GO:0005875	microtubule associated complex	0.04103	1.3869	CC
GO:0032437	cuticular plate	0.04462	1.35047	CC
GO:0030139	endocytic vesicle	0.04993	1.30164	CC
