# Supplementary material for: A conserved enzymatic toolkit targeting host cell metabolism is associated with Cryptococcus neoformans intracellular survival in protozoal and mammalian phagocytic cells
Source: PLoS Pathog. 2025 Dec 26;21(12):e1013787. doi: 10.1371/journal.ppat.1013787 (PMC12758812; doi:10.1371/journal.ppat.1013787)
Supplement: S17 Table — (XLSX) [file ppat.1013787.s024.xlsx]

## Sheet: STable-17
Supplemental Table 17	KEGG Enrichment Analysis of Human Proteins Identified from Isolated C. neoformans-containing Phagolysosomes
Pathway Code	Pathway	Adjusted p Value	Annotated	Enrichment
hsa00290	Valine, leucine and isoleucine biosynthesis	2.26581031835184e-05	4	14.9278
hsa03266	Virion - Herpesvirus	4.15672981509995e-09	8	13.2783
hsa00280	Valine, leucine and isoleucine degradation	8.05312704302564e-40	41	12.8328
hsa03050	Proteasome	9.46038692099777e-38	39	12.7332
hsa00440	Phosphonate and phosphinate metabolism	8.68076468140415e-06	5	12.442
hsa00640	Propanoate metabolism	1.45369346952169e-23	25	11.7048
hsa00450	Selenocompound metabolism	1.31740048086955e-12	13	11.4331
hsa03267	Virion - Adenovirus	0.00124996	3	11.1939
hsa04215	Apoptosis - multiple species	2.2899960070685e-20	23	10.7647
hsa05120	Epithelial cell signaling in Helicobacter pylori infection	6.71054234058869e-41	50	10.5967
hsa00051	Fructose and mannose metabolism	6.72004412906882e-21	24	10.5738
hsa00020	Citrate cycle (TCA cycle)	2.55509186833217e-18	21	10.4802
hsa04964	Proximal tubule bicarbonate reclamation	3.47287058491372e-14	16	10.4061
hsa03450	Non-homologous end-joining	1.82849836223588e-08	9	10.3436
hsa00630	Glyoxylate and dicarboxylate metabolism	7.23309000869046e-19	22	10.2949
hsa00620	Pyruvate metabolism	1.19855146594775e-26	32	10.213
hsa04966	Collecting duct acid secretion	2.66845966859393e-16	19	10.1559
hsa03060	Protein export	7.35692943794195e-18	21	10.1422
hsa00770	Pantothenate and CoA biosynthesis	3.44835142485011e-12	14	9.96908
hsa00130	Ubiquinone and other terpenoid-quinone biosynthesis	1.85341726751894e-07	8	9.95874
hsa00780	Biotin metabolism	0.0137017	2	9.94842
hsa04668	TNF signaling pathway	9.60190693401988e-60	78	9.91131
hsa04136	Autophagy - other	1.98016190076585e-17	21	9.82521
hsa00071	Fatty acid degradation	1.13041313081627e-22	28	9.76089
hsa00513	Various types of N-glycan biosynthesis	1.13041313081627e-22	28	9.76089
hsa00900	Terpenoid backbone biosynthesis	9.39748559414864e-13	15	9.75405
hsa00100	Steroid biosynthesis	3.40709462093041e-11	13	9.71817
hsa00190	Oxidative phosphorylation	8.4511724322848e-66	88	9.65935
hsa04145	Phagosome	5.11615560759591e-75	101	9.64405
hsa04137	Mitophagy - animal	3.14952286988994e-50	67	9.63017
hsa03018	RNA degradation	1.33469952860848e-36	49	9.45119
hsa00010	Glycolysis / Gluconeogenesis	2.50343058988406e-32	42	9.41956
hsa00562	Inositol phosphate metabolism	2.50343058988406e-32	2177	9.41956
hsa00250	Alanine, aspartate and glutamate metabolism	2.50343058988406e-32	2157	9.41956
hsa00220	Arginine biosynthesis	2.50343058988406e-32	2154	9.41956
hsa00380	Tryptophan metabolism	2.50343058988406e-32	2164	9.41956
hsa00480	Glutathione metabolism	2.50343058988406e-32	2171	9.41956
hsa00520	Amino sugar and nucleotide sugar metabolism	2.50343058988406e-32	2168	9.41956
hsa00541	Biosynthesis of various nucleotide sugars	2.50343058988406e-32	2156	9.41956
hsa00510	N-Glycan biosynthesis	2.50343058988406e-32	2172	9.41956
hsa00512	Mucin type O-glycan biosynthesis	2.50343058988406e-32	2154	9.41956
hsa00532	Glycosaminoglycan biosynthesis - chondroitin sulfate / dermatan sulfate	2.50343058988406e-32	2157	9.41956
hsa00531	Glycosaminoglycan degradation	2.50343058988406e-32	2153	9.41956
hsa00603	Glycosphingolipid biosynthesis - globo and isoglobo series	2.50343058988406e-32	2150	9.41956
hsa00604	Glycosphingolipid biosynthesis - ganglio series	2.50343058988406e-32	2148	9.41956
hsa00760	Nicotinate and nicotinamide metabolism	2.50343058988406e-32	2161	9.41956
hsa00232	Caffeine metabolism	2.50343058988406e-32	2143	9.41956
hsa00983	Drug metabolism - other enzymes	2.50343058988406e-32	2173	9.41956
hsa03022	Basal transcription factors	2.50343058988406e-32	2165	9.41956
hsa03010	Ribosome	2.50343058988406e-32	2240	9.41956
hsa00970	Aminoacyl-tRNA biosynthesis	2.50343058988406e-32	2178	9.41956
hsa03013	Nucleocytoplasmic transport	2.50343058988406e-32	2211	9.41956
hsa03008	Ribosome biogenesis in eukaryotes	2.50343058988406e-32	2189	9.41956
hsa04141	Protein processing in endoplasmic reticulum	2.50343058988406e-32	2261	9.41956
hsa04130	SNARE interactions in vesicular transport	2.50343058988406e-32	2164	9.41956
hsa04120	Ubiquitin mediated proteolysis	2.50343058988406e-32	2210	9.41956
hsa03030	DNA replication	2.50343058988406e-32	2168	9.41956
hsa03410	Base excision repair	2.50343058988406e-32	2165	9.41956
hsa03420	Nucleotide excision repair	2.50343058988406e-32	2178	9.41956
hsa03430	Mismatch repair	2.50343058988406e-32	2157	9.41956
hsa03265	Virion - Ebolavirus, Lyssavirus and Morbillivirus	2.50343058988406e-32	2146	9.41956
hsa04010	MAPK signaling pathway	2.50343058988406e-32	2260	9.41956
hsa04014	Ras signaling pathway	2.50343058988406e-32	2227	9.41956
hsa04015	Rap1 signaling pathway	2.50343058988406e-32	2215	9.41956
hsa04390	Hippo signaling pathway	2.50343058988406e-32	2184	9.41956
hsa04371	Apelin signaling pathway	2.50343058988406e-32	2201	9.41956
hsa04630	JAK-STAT signaling pathway	2.50343058988406e-32	2189	9.41956
hsa04020	Calcium signaling pathway	2.50343058988406e-32	2214	9.41956
hsa04072	Phospholipase D signaling pathway	2.50343058988406e-32	2206	9.41956
hsa04071	Sphingolipid signaling pathway	2.50343058988406e-32	2206	9.41956
hsa04024	cAMP signaling pathway	2.50343058988406e-32	2213	9.41956
hsa04022	cGMP-PKG signaling pathway	2.50343058988406e-32	2210	9.41956
hsa04151	PI3K-Akt signaling pathway	2.50343058988406e-32	2262	9.41956
hsa04152	AMPK signaling pathway	2.50343058988406e-32	2198	9.41956
hsa04080	Neuroactive ligand-receptor interaction	2.50343058988406e-32	2186	9.41956
hsa04082	Neuroactive ligand signaling	2.50343058988406e-32	2172	9.41956
hsa04081	Hormone signaling	2.50343058988406e-32	2195	9.41956
hsa04060	Cytokine-cytokine receptor interaction	2.50343058988406e-32	2188	9.41956
hsa04514	Cell adhesion molecules	2.50343058988406e-32	2200	9.41956
hsa04144	Endocytosis	2.50343058988406e-32	2302	9.41956
hsa04142	Lysosome	2.50343058988406e-32	2231	9.41956
hsa04140	Autophagy - animal	2.50343058988406e-32	2246	9.41956
hsa04110	Cell cycle	2.50343058988406e-32	2217	9.41956
hsa04114	Oocyte meiosis	2.50343058988406e-32	2193	9.41956
hsa04210	Apoptosis	2.50343058988406e-32	2234	9.41956
hsa04217	Necroptosis	2.50343058988406e-32	2234	9.41956
hsa04218	Cellular senescence	2.50343058988406e-32	2219	9.41956
hsa04510	Focal adhesion	2.50343058988406e-32	2234	9.41956
hsa04520	Adherens junction	2.50343058988406e-32	2182	9.41956
hsa04530	Tight junction	2.50343058988406e-32	2215	9.41956
hsa04540	Gap junction	2.50343058988406e-32	2183	9.41956
hsa04550	Signaling pathways regulating pluripotency of stem cells	2.50343058988406e-32	2188	9.41956
hsa04814	Motor proteins	2.50343058988406e-32	2220	9.41956
hsa04820	Cytoskeleton in muscle cells	2.50343058988406e-32	2234	9.41956
hsa04810	Regulation of actin cytoskeleton	2.50343058988406e-32	2255	9.41956
hsa04610	Complement and coagulation cascades	2.50343058988406e-32	2172	9.41956
hsa04611	Platelet activation	2.50343058988406e-32	2208	9.41956
hsa04620	Toll-like receptor signaling pathway	2.50343058988406e-32	2200	9.41956
hsa04621	NOD-like receptor signaling pathway	2.50343058988406e-32	2247	9.41956
hsa04622	RIG-I-like receptor signaling pathway	2.50343058988406e-32	2184	9.41956
hsa04623	Cytosolic DNA-sensing pathway	2.50343058988406e-32	2191	9.41956
hsa04650	Natural killer cell mediated cytotoxicity	2.50343058988406e-32	2198	9.41956
hsa04657	IL-17 signaling pathway	2.50343058988406e-32	2194	9.41956
hsa04670	Leukocyte transendothelial migration	2.50343058988406e-32	2196	9.41956
hsa04062	Chemokine signaling pathway	2.50343058988406e-32	2224	9.41956
hsa04911	Insulin secretion	2.50343058988406e-32	2169	9.41956
hsa04922	Glucagon signaling pathway	2.50343058988406e-32	2193	9.41956
hsa04923	Regulation of lipolysis in adipocytes	2.50343058988406e-32	2166	9.41956
hsa04929	GnRH secretion	2.50343058988406e-32	2170	9.41956
hsa04912	GnRH signaling pathway	2.50343058988406e-32	2184	9.41956
hsa04913	Ovarian steroidogenesis	2.50343058988406e-32	2155	9.41956
hsa04915	Estrogen signaling pathway	2.50343058988406e-32	2207	9.41956
hsa04914	Progesterone-mediated oocyte maturation	2.50343058988406e-32	2184	9.41956
hsa04921	Oxytocin signaling pathway	2.50343058988406e-32	2207	9.41956
hsa04926	Relaxin signaling pathway	2.50343058988406e-32	2192	9.41956
hsa04935	Growth hormone synthesis, secretion and action	2.50343058988406e-32	2198	9.41956
hsa04918	Thyroid hormone synthesis	2.50343058988406e-32	2170	9.41956
hsa04928	Parathyroid hormone synthesis, secretion and action	2.50343058988406e-32	2184	9.41956
hsa04916	Melanogenesis	2.50343058988406e-32	2170	9.41956
hsa04924	Renin secretion	2.50343058988406e-32	2170	9.41956
hsa04925	Aldosterone synthesis and secretion	2.50343058988406e-32	2177	9.41956
hsa04927	Cortisol synthesis and secretion	2.50343058988406e-32	2161	9.41956
hsa04260	Cardiac muscle contraction	2.50343058988406e-32	2177	9.41956
hsa04261	Adrenergic signaling in cardiomyocytes	2.50343058988406e-32	2201	9.41956
hsa04270	Vascular smooth muscle contraction	2.50343058988406e-32	2186	9.41956
hsa04970	Salivary secretion	2.50343058988406e-32	2175	9.41956
hsa04971	Gastric acid secretion	2.50343058988406e-32	2176	9.41956
hsa04972	Pancreatic secretion	2.50343058988406e-32	2177	9.41956
hsa04976	Bile secretion	2.50343058988406e-32	2166	9.41956
hsa04973	Carbohydrate digestion and absorption	2.50343058988406e-32	2163	9.41956
hsa04962	Vasopressin-regulated water reabsorption	2.50343058988406e-32	2161	9.41956
hsa04961	Endocrine and other factor-regulated calcium reabsorption	2.50343058988406e-32	2167	9.41956
hsa04724	Glutamatergic synapse	2.50343058988406e-32	2184	9.41956
hsa04727	GABAergic synapse	2.50343058988406e-32	2170	9.41956
hsa04725	Cholinergic synapse	2.50343058988406e-32	2182	9.41956
hsa04728	Dopaminergic synapse	2.50343058988406e-32	2196	9.41956
hsa04726	Serotonergic synapse	2.50343058988406e-32	2188	9.41956
hsa04720	Long-term potentiation	2.50343058988406e-32	2175	9.41956
hsa04730	Long-term depression	2.50343058988406e-32	2170	9.41956
hsa04723	Retrograde endocannabinoid signaling	2.50343058988406e-32	2212	9.41956
hsa04721	Synaptic vesicle cycle	2.50343058988406e-32	2177	9.41956
hsa04744	Phototransduction	2.50343058988406e-32	2149	9.41956
hsa04740	Olfactory transduction	2.50343058988406e-32	2161	9.41956
hsa04742	Taste transduction	2.50343058988406e-32	2154	9.41956
hsa04750	Inflammatory mediator regulation of TRP channels	2.50343058988406e-32	2176	9.41956
hsa04360	Axon guidance	2.50343058988406e-32	2214	9.41956
hsa04380	Osteoclast differentiation	2.50343058988406e-32	2211	9.41956
hsa04713	Circadian entrainment	2.50343058988406e-32	2173	9.41956
hsa04714	Thermogenesis	2.50343058988406e-32	2264	9.41956
hsa05200	Pathways in cancer	2.50343058988406e-32	2334	9.41956
hsa05202	Transcriptional misregulation in cancer	2.50343058988406e-32	2204	9.41956
hsa05206	MicroRNAs in cancer	2.50343058988406e-32	2223	9.41956
hsa05205	Proteoglycans in cancer	2.50343058988406e-32	2241	9.41956
hsa05204	Chemical carcinogenesis - DNA adducts	2.50343058988406e-32	2161	9.41956
hsa05207	Chemical carcinogenesis - receptor activation	2.50343058988406e-32	2219	9.41956
hsa05203	Viral carcinogenesis	2.50343058988406e-32	2243	9.41956
hsa05226	Gastric cancer	2.50343058988406e-32	2177	9.41956
hsa05221	Acute myeloid leukemia	2.50343058988406e-32	2180	9.41956
hsa05213	Endometrial cancer	2.50343058988406e-32	2166	9.41956
hsa05166	Human T-cell leukemia virus 1 infection	2.50343058988406e-32	2247	9.41956
hsa05170	Human immunodeficiency virus 1 infection	2.50343058988406e-32	2258	9.41956
hsa05161	Hepatitis B	2.50343058988406e-32	2234	9.41956
hsa05160	Hepatitis C	2.50343058988406e-32	2222	9.41956
hsa05171	Coronavirus disease - COVID-19	2.50343058988406e-32	2282	9.41956
hsa05164	Influenza A	2.50343058988406e-32	2248	9.41956
hsa05162	Measles	2.50343058988406e-32	2229	9.41956
hsa05168	Herpes simplex virus 1 infection	2.50343058988406e-32	2262	9.41956
hsa05163	Human cytomegalovirus infection	2.50343058988406e-32	2251	9.41956
hsa05167	Kaposi sarcoma-associated herpesvirus infection	2.50343058988406e-32	2237	9.41956
hsa05169	Epstein-Barr virus infection	2.50343058988406e-32	2265	9.41956
hsa05165	Human papillomavirus infection	2.50343058988406e-32	2285	9.41956
hsa05110	Vibrio cholerae infection	2.50343058988406e-32	2175	9.41956
hsa05130	Pathogenic Escherichia coli infection	2.50343058988406e-32	2255	9.41956
hsa05132	Salmonella infection	2.50343058988406e-32	2309	9.41956
hsa05131	Shigellosis	2.50343058988406e-32	2280	9.41956
hsa05135	Yersinia infection	2.50343058988406e-32	2225	9.41956
hsa05133	Pertussis	2.50343058988406e-32	2185	9.41956
hsa05134	Legionellosis	2.50343058988406e-32	2181	9.41956
hsa05152	Tuberculosis	2.50343058988406e-32	2247	9.41956
hsa05100	Bacterial invasion of epithelial cells	2.50343058988406e-32	2185	9.41956
hsa05146	Amoebiasis	2.50343058988406e-32	2197	9.41956
hsa05145	Toxoplasmosis	2.50343058988406e-32	2204	9.41956
hsa05142	Chagas disease	2.50343058988406e-32	2194	9.41956
hsa05143	African trypanosomiasis	2.50343058988406e-32	2159	9.41956
hsa05310	Asthma	2.50343058988406e-32	2157	9.41956
hsa05320	Autoimmune thyroid disease	2.50343058988406e-32	2164	9.41956
hsa05010	Alzheimer disease	2.50343058988406e-32	2358	9.41956
hsa05012	Parkinson disease	2.50343058988406e-32	2310	9.41956
hsa05014	Amyotrophic lateral sclerosis	2.50343058988406e-32	2368	9.41956
hsa05016	Huntington disease	2.50343058988406e-32	2324	9.41956
hsa05017	Spinocerebellar ataxia	2.50343058988406e-32	2230	9.41956
hsa05020	Prion disease	2.50343058988406e-32	2316	9.41956
hsa05022	Pathways of neurodegeneration - multiple diseases	2.50343058988406e-32	2407	9.41956
hsa05030	Cocaine addiction	2.50343058988406e-32	2159	9.41956
hsa05031	Amphetamine addiction	2.50343058988406e-32	2167	9.41956
hsa05032	Morphine addiction	2.50343058988406e-32	2161	9.41956
hsa05033	Nicotine addiction	2.50343058988406e-32	2146	9.41956
hsa05034	Alcoholism	2.50343058988406e-32	2186	9.41956
hsa05417	Lipid and atherosclerosis	2.50343058988406e-32	2266	9.41956
hsa05410	Hypertrophic cardiomyopathy	2.50343058988406e-32	2179	9.41956
hsa05412	Arrhythmogenic right ventricular cardiomyopathy	2.50343058988406e-32	2171	9.41956
hsa05414	Dilated cardiomyopathy	2.50343058988406e-32	2181	9.41956
hsa05416	Viral myocarditis	2.50343058988406e-32	2183	9.41956
hsa04930	Type II diabetes mellitus	2.50343058988406e-32	2160	9.41956
hsa04936	Alcoholic liver disease	2.50343058988406e-32	2205	9.41956
hsa04934	Cushing syndrome	2.50343058988406e-32	2189	9.41956
hsa00052	Galactose metabolism	4.71139151322182e-16	20	9.35573
hsa00740	Riboflavin metabolism	7.09311216435442e-05	5	9.33148
hsa04122	Sulfur relay system	7.09311216435442e-05	5	9.33148
hsa04932	Non-alcoholic fatty liver disease	3.42979199187019e-69	96	9.27525
hsa00270	Cysteine and methionine metabolism	1.36986488335588e-24	32	9.23098
hsa00030	Pentose phosphate pathway	4.36100092527761e-15	19	9.17306
hsa05415	Diabetic cardiomyopathy	1.22302604092043e-86	123	9.14468
hsa05140	Leishmaniasis	6.16544723539956e-35	48	9.13952
hsa00511	Other glycan degradation	3.03504362332365e-09	11	9.13358
hsa04980	Cobalamin transport and metabolism	3.03504362332365e-09	11	9.13358
hsa00785	Lipoic acid metabolism	7.62495787560427e-10	12	8.96907
hsa00920	Sulfur metabolism	1.69218481879231e-05	6	8.95976
hsa03260	Virion - Human immunodeficiency virus	0.00295958	3	8.95512
hsa00650	Butanoate metabolism	1.35902431156759e-12	16	8.86447
hsa01040	Biosynthesis of unsaturated fatty acids	1.35902431156759e-12	16	8.86447
hsa05330	Allograft rejection	1.8619226396412e-17	23	8.83256
hsa00310	Lysine degradation	3.66849115552677e-27	37	8.81738
hsa00410	beta-Alanine metabolism	8.71495357936618e-14	18	8.68876
hsa04660	T cell receptor signaling pathway	5.82588052427879e-48	70	8.66391
hsa04625	C-type lectin receptor signaling pathway	4.88823808511528e-41	60	8.6135
hsa05208	Chemical carcinogenesis - reactive oxygen species	9.31927579156586e-86	128	8.60171
hsa00790	Folate biosynthesis	2.94065180086529e-12	16	8.54788
hsa04979	Cholesterol metabolism	4.79355021737899e-21	29	8.52517
hsa04940	Type I diabetes mellitus	2.57000554858719e-18	25	8.51258
hsa04148	Efferocytosis	5.27485995408374e-59	88	8.49038
hsa03015	mRNA surveillance pathway	2.68330170103455e-39	58	8.4851
hsa03250	Viral life cycle - HIV-1	1.42766908934921e-25	36	8.44356
hsa04012	ErbB signaling pathway	1.33050888328363e-32	48	8.39561
hsa00061	Fatty acid biosynthesis	5.76210428763841e-08	10	8.30182
hsa04919	Thyroid hormone signaling pathway	3.06855126955157e-44	67	8.28826
hsa04664	Fc epsilon RI signaling pathway	1.89560953933036e-26	38	8.26968
hsa04662	B cell receptor signaling pathway	1.83175467357164e-33	50	8.26779
hsa04917	Prolactin signaling pathway	4.79205065918118e-27	39	8.24965
hsa05211	Renal cell carcinoma	3.84290938577174e-26	38	8.15154
hsa04666	Fc gamma R-mediated phagocytosis	1.24830019328833e-34	53	8.05987
hsa03440	Homologous recombination	1.42888059808741e-15	22	8.03502
hsa04064	NF-kappa B signaling pathway	2.18778038604116e-36	56	8.03366
hsa05235	PD-L1 expression and PD-1 checkpoint pathway in cancer	3.53454294414835e-32	48	8.02247
hsa00240	Pyrimidine metabolism	2.5914051698086e-21	31	8.01604
hsa05212	Pancreatic cancer	1.2205353379855e-27	41	7.9997
hsa03082	ATP-dependent chromatin remodeling	8.05312704302564e-40	62	7.99052
hsa00730	Thiamine metabolism	1.96166740942725e-06	8	7.96699
hsa03020	RNA polymerase	7.49123132679423e-13	18	7.92211
hsa05323	Rheumatoid arthritis	2.50343058988406e-32	50	7.91967
hsa03273	Virion - Lassa virus and SFTS virus	4.69843426571095e-07	9	7.90978
hsa04960	Aldosterone-regulated sodium reabsorption	4.58561674822548e-14	20	7.87851
hsa03040	Spliceosome	1.31257806756004e-69	112	7.85116
hsa04216	Ferroptosis	2.79864231312034e-15	22	7.84371
hsa05223	Non-small cell lung cancer	2.9208374559712e-25	38	7.81654
hsa04066	HIF-1 signaling pathway	3.91184276400976e-36	57	7.80679
hsa05210	Colorectal cancer	1.75198207754966e-29	45	7.77635
hsa04920	Adipocytokine signaling pathway	9.11074168223707e-24	36	7.71983
hsa00260	Glycine, serine and threonine metabolism	2.17349935618486e-14	21	7.66846
hsa04612	Antigen processing and presentation	1.64443163971519e-26	41	7.60465
hsa04146	Peroxisome	4.12389253520164e-27	42	7.60374
hsa04933	AGE-RAGE signaling pathway in diabetic complications	2.50343058988406e-32	51	7.5995
hsa04213	Longevity regulating pathway - multiple species	3.44594703959629e-20	31	7.49887
hsa04370	VEGF signaling pathway	1.39251664278368e-19	30	7.49757
hsa00330	Arginine and proline metabolism	1.50742343524921e-16	25	7.49107
hsa05144	Malaria	1.50742343524921e-16	25	7.49107
hsa00062	Fatty acid elongation	7.38088027842078e-10	14	7.47681
hsa00360	Phenylalanine metabolism	3.656632094577e-06	8	7.46905
hsa00400	Phenylalanine, tyrosine and tryptophan biosynthesis	0.00554134	3	7.4626
hsa00470	D-Amino acid metabolism	0.00554134	3	7.4626
hsa00750	Vitamin B6 metabolism	0.00554134	3	7.4626
hsa00230	Purine metabolism	5.10499087880733e-38	63	7.42293
hsa05220	Chronic myeloid leukemia	3.62709776216473e-24	38	7.41049
hsa05230	Central carbon metabolism in cancer	2.37415231796408e-22	35	7.39839
hsa05219	Bladder cancer	2.95327782154916e-13	20	7.30203
hsa04722	Neurotrophin signaling pathway	1.24830019328833e-34	58	7.28304
hsa05222	Small cell lung cancer	7.19807593163286e-28	45	7.27465
hsa03083	Polycomb repressive complex	7.30541802251258e-25	40	7.23914
hsa04910	Insulin signaling pathway	8.68872014847464e-39	66	7.21668
hsa05418	Fluid shear stress and atherosclerosis	4.0506897020832e-39	67	7.1714
hsa04614	Renin-angiotensin system	9.16464933234558e-08	11	7.14802
hsa00500	Starch and sucrose metabolism	2.10800007234603e-12	19	7.10912
hsa05231	Choline metabolism in cancer	1.72761631174978e-27	46	6.98684
hsa04658	Th1 and Th2 cell differentiation	1.08014127155366e-25	43	6.94891
hsa04672	Intestinal immune network for IgA production	2.43611371489156e-14	23	6.8894
hsa03272	Virion - Hepatitis viruses	9.71605452165754e-14	22	6.86324
hsa04068	FoxO signaling pathway	1.12182067596954e-33	60	6.80013
hsa04931	Insulin resistance	2.32095976029845e-28	49	6.76324
hsa04070	Phosphatidylinositol signaling system	1.33551421298527e-25	44	6.74891
hsa03320	PPAR signaling pathway	4.75905492119644e-20	34	6.71301
hsa05332	Graft-versus-host disease	2.60078947280145e-12	20	6.65296
hsa04978	Mineral absorption	4.53508801421368e-16	27	6.63374
hsa05150	Staphylococcus aureus infection	9.46653842823405e-26	45	6.63277
hsa04150	mTOR signaling pathway	2.19035726416704e-37	69	6.59314
hsa00670	One carbon pool by folate	1.66517080196509e-10	17	6.52163
hsa05214	Glioma	5.24004402110568e-19	33	6.51444
hsa04659	Th17 cell differentiation	2.70538833184708e-26	47	6.48493
hsa00561	Glycerolipid metabolism	3.10553408701061e-16	28	6.4572
hsa00600	Sphingolipid metabolism	1.8395586651374e-13	23	6.37907
hsa00514	Other types of O-glycan biosynthesis	6.88078480757953e-12	20	6.36986
hsa04211	Longevity regulating pathway	3.79466812003342e-21	38	6.34008
hsa00564	Glycerophospholipid metabolism	1.65935794828179e-23	43	6.27426
hsa04975	Fat digestion and absorption	1.09114250224177e-10	18	6.26399
hsa04340	Hedgehog signaling pathway	4.65165831253268e-13	23	6.15125
hsa00340	Histidine metabolism	6.88554403134333e-06	9	6.1121
hsa04115	p53 signaling pathway	3.20689614549238e-16	30	5.99806
hsa00524	Neomycin, kanamycin and gentamicin biosynthesis	0.0410014	2	5.96905
hsa05225	Hepatocellular carcinoma	3.9893081944325e-33	67	5.94804
hsa04613	Neutrophil extracellular trap formation	2.17372519804624e-36	75	5.87299
hsa00040	Pentose and glucuronate interconversions	4.04505337143344e-08	14	5.8153
hsa00350	Tyrosine metabolism	4.04505337143344e-08	14	5.8153
hsa00565	Ether lipid metabolism	2.43714197533838e-10	19	5.6873
hsa00534	Glycosaminoglycan biosynthesis - heparan sulfate / heparin	1.59036269815316e-05	9	5.60276
hsa04330	Notch signaling pathway	5.65745039542537e-12	23	5.55596
hsa00860	Porphyrin metabolism	3.52989774413507e-09	17	5.52921
hsa05215	Prostate cancer	9.53985430758679e-18	36	5.51416
hsa00563	Glycosylphosphatidylinositol (GPI)-anchor biosynthesis	2.31001746427364e-06	11	5.48015
hsa05321	Inflammatory bowel disease	3.25408326594871e-12	24	5.44711
hsa05216	Thyroid cancer	4.88939618356199e-07	13	5.25306
hsa04310	Wnt signaling pathway	7.06692633375461e-27	60	5.1978
hsa00515	Mannose type O-glycan biosynthesis	8.85427144247409e-05	8	5.19586
hsa05340	Primary immunodeficiency	6.9520308473167e-07	13	5.11483
hsa05218	Melanoma	3.82355954139639e-11	24	4.92478
hsa04640	Hematopoietic cell lineage	5.38637476791581e-14	32	4.80011
hsa04350	TGF-beta signaling pathway	1.54248661529976e-14	34	4.72397
hsa04512	ECM-receptor interaction	3.10320646788926e-12	28	4.71594
hsa02010	ABC transporters	9.65418830817742e-07	14	4.65224
hsa04977	Vitamin digestion and absorption	0.000233868	8	4.59634
hsa04974	Protein digestion and absorption	2.4458067209768e-13	32	4.57153
hsa05224	Breast cancer	2.50814123993084e-17	44	4.46887
hsa00120	Primary bile acid biosynthesis	0.00457912	5	4.39128
hsa00430	Taurine and hypotaurine metabolism	0.00457912	5	4.39128
hsa00980	Metabolism of xenobiotics by cytochrome P450	1.45755850523466e-09	23	4.36038
hsa03460	Fanconi anemia pathway	4.57521650510565e-07	16	4.35165
hsa04981	Folate transport and metabolism	0.000156228	9	4.33762
hsa00590	Arachidonic acid metabolism	1.19643571699978e-07	18	4.27542
hsa00533	Glycosaminoglycan biosynthesis - keratan sulfate	0.0125031	4	4.26508
hsa00830	Retinol metabolism	7.96594800494093e-08	19	4.18184
hsa04392	Hippo signaling pathway - multiple species	0.000534528	8	4.12086
hsa00053	Ascorbate and aldarate metabolism	0.000684251	8	3.98349
hsa00982	Drug metabolism - cytochrome P450	2.69892085731743e-07	19	3.89541
hsa00910	Nitrogen metabolism	0.0251701	4	3.51242
hsa05322	Systemic lupus erythematosus	1.11960169591583e-09	32	3.40433
hsa00140	Steroid hormone biosynthesis	6.67401074701804e-05	14	3.32303
hsa00601	Glycosphingolipid biosynthesis - lacto and neolacto series	0.0101396	6	3.19992
hsa04061	Viral protein interaction with cytokine and cytokine receptor	2.90027286724556e-06	21	3.14407
hsa00592	alpha-Linolenic acid metabolism	0.0285551	5	2.87122
hsa04950	Maturity onset diabetes of the young	0.0285551	5	2.87122
hsa04710	Circadian rhythm	0.0254145	6	2.63522
hsa05217	Basal cell carcinoma	0.0254145	9	2.13438
