# Supplementary material for: A conserved enzymatic toolkit targeting host cell metabolism is associated with Cryptococcus neoformans intracellular survival in protozoal and mammalian phagocytic cells
Source: PLoS Pathog. 2025 Dec 26;21(12):e1013787. doi: 10.1371/journal.ppat.1013787 (PMC12758812; doi:10.1371/journal.ppat.1013787)
Supplement: S18 Table — (XLSX) [file ppat.1013787.s025.xlsx]

## Sheet: STable-18
Supplemental Table 18	Mouse Proteins Identified from Isolated C. neoformans-containing Phagolysosomes
Cellular.Component	Reactome.Pathways	Gene.Symbol	Ensembl.Gene.ID	Gene.ID	Entrez.Gene.ID	Pfam.IDs	Molecular.Function	Biological.Process	WikiPathways	#.Protein.Pathway.Groups	Checked	Protein.FDR.Confidence:.Combined	Master	Accession	Description	Abundance.Ratio:.(Mouse_M1)./.(Mouse_M0)	Abundance.Ratio:.(Mouse_M2)./.(Mouse_M0)	Abundance.Ratio:.(Mouse_M2)./.(Mouse_M1)	Abundance.Ratio.P-Value:.(Mouse_M1)./.(Mouse_M0)	Abundance.Ratio.P-Value:.(Mouse_M2)./.(Mouse_M0)	Abundance.Ratio.P-Value:.(Mouse_M2)./.(Mouse_M1)	Abundances.(Grouped):.Mouse_M0	Abundances.(Grouped):.Mouse_M1	Abundances.(Grouped):.Mouse_M2	Abundances.(Grouped).CV.[%]:.Mouse_M0	Abundances.(Grouped).CV.[%]:.Mouse_M1	Abundances.(Grouped).CV.[%]:.Mouse_M2	#.Protein.Groups	#.Peptides	#.PSMs	#.Unique.Peptides	Coverage.[%]	MW.[kDa]	calc..pI	Exp..q-value:.Combined	Sum.PEP.Score	Score.Mascot:.Mascot	Abundances.(Normalized):.F1:.129C,.Sample,.Mouse_M0,.1	Abundances.(Normalized):.F1:.133N,.Sample,.Mouse_M0,.3	Abundances.(Normalized):.F1:.134C,.Sample,.Mouse_M0,.2	Abundances.(Normalized):.F1:.127N,.Sample,.Mouse_M1,.1	Abundances.(Normalized):.F1:.131C,.Sample,.Mouse_M1,.3	Abundances.(Normalized):.F1:.134N,.Sample,.Mouse_M1,.2	Abundances.(Normalized):.F1:.127C,.Sample,.Mouse_M2,.2	Abundances.(Normalized):.F1:.132N,.Sample,.Mouse_M2,.1	Abundances.(Normalized):.F1:.135N,.Sample,.Mouse_M2,.3	Abundance:.F1:.129C,.Sample,.Mouse_M0,.1	Abundance:.F1:.133N,.Sample,.Mouse_M0,.3	Abundance:.F1:.134C,.Sample,.Mouse_M0,.2
plasma membrane;other membranes;cytosol;cytoskeleton;nucleus;other cytoplasmic organelle;other cell component	Striated Muscle Contraction; Aggrephagy; Caspase-mediated cleavage of cytoskeletal proteins; RHOBTB1 GTPase cycle	Vim	ENSMUSG00000026728	mmu:22352; NP_035831.2; O08704; P20152; Q8CCH1	22352	Pf00038, Pf04732	cytoskeletal activity;nucleic acid binding activity;other molecular function	cell organization and biogenesis;stress response;developmental processes;signal transduction;other biological processes	Spinal cord injury; Primary focal segmental glomerulosclerosis (FSGS); Alpha 6 beta 4 integrin signaling pathway	7	FALSE	High	Master Protein	NP_035831.2	vimentin [Mus musculus]	1.318	1.081	0.82	0.226663	0.982797	0.282129	99400.6	130966	107404	6.3	17.11	6.44	1	58	2331	54	89	53.7	5.12	0	1130.46	44130	109728	97870.3	99400.6	130966	139581	99493.4	96372.6	108480	107404	109728	65604.2	96068
non-structural extracellular;plasma membrane;other membranes;cytosol;cytoskeleton;other cell component	Regulation of actin dynamics for phagocytic cup formation; Platelet degranulation ; Interaction between L1 and Ankyrins; DNA Damage Recognition in GG-NER; MAP2K and MAPK activation; RHO GTPases Activate Formins; Recycling pathway of L1; RHO GTPases activate IQGAPs; Clathrin-mediated endocytosis; EPHB-mediated forward signaling; UCH proteinases; B-WICH complex positively regulates rRNA expression;…	Actg1	ENSMUSG00000062825	mmu:11465; NP_033739.1; P02571; P14104; P63260; P99022	11465	Pf00022	cytoskeletal activity;other molecular function	cell organization and biogenesis;stress response;developmental processes;other biological processes	Myometrial relaxation and contraction pathways; Regulation of actin cytoskeleton; Focal adhesion	22	FALSE	High	Master Protein	NP_033739.1	actin, cytoplasmic 2 isoform 1 [Mus musculus]	0.939	1.215	1.294	0.999408	0.39887	0.384313	416.4	391.2	506	15.49	17.54	6.68	1	31	1676	1	84	41.8	5.48	0	728.529	59361	416.4	364.4	495.3	372.7	391.2	509.9	457.4	520.5	506	416.4	244.3	478.7
plasma membrane;other membranes;cytosol;cytoskeleton;nucleus;other cell component	Regulation of actin dynamics for phagocytic cup formation; Interaction between L1 and Ankyrins; MAP2K and MAPK activation; RHO GTPases Activate Formins; Recycling pathway of L1; RHO GTPases activate IQGAPs; Clathrin-mediated endocytosis; EPHB-mediated forward signaling; Adherens junctions interactions; Formation of annular gap junctions; VEGFA-VEGFR2 Pathway; Cell-extracellular matrix interaction…	Actb	ENSMUSG00000029580	mmu:11461; NP_031419.1; P02570; P60710; P70514; P99021; Q11211; Q3TI89; Q3TVP6; Q64316; Q6ZWM3	11461	Pf00022	cytoskeletal activity;other molecular function	cell organization and biogenesis;protein metabolism;other metabolic processes;developmental processes;other biological processes	Myometrial relaxation and contraction pathways; Regulation of actin cytoskeleton; Focal adhesion	18	FALSE	High	Master Protein	NP_031419.1	actin, cytoplasmic 1 [Mus musculus]	1.684	1.349	0.801	0.00872815	0.0310361	0.524589	61.7	103.9	83.2	5.76	13.61	13.07	1	31	1674	1	84	41.7	5.48	0	707.723	59289	61.7	66.9	60	82.2	103.9	106.2	78.7	83.2	100.4	61.7	44.9	58
plasma membrane;other membranes;cytosol;cytoskeleton;mitochondrion;other cell component	Type I hemidesmosome assembly; Caspase-mediated cleavage of cytoskeletal proteins	Plec	ENSMUSG00000022565	E9QN87; mmu:18810; NP_001157012.1; Q6S384; Q6S389; Q6S394; Q9CS65; Q9QUT2; Q9QXQ8; Q9QXQ9; Q9QXR0; Q9QXR1; Q9QXR2; Q9QXR3; Q9QXR4; Q9QXR5; Q9QXR6; Q9QXR7; Q9QXR8; Q9QXR9; Q9QXS0; Q9QXS1; Q9QXS2; Q9QXS3	18810	Pf00307, Pf00681, Pf03501, Pf17902, Pf18373	cytoskeletal activity;other molecular function	cell cycle OR cell proliferation;cell organization and biogenesis;other metabolic processes;stress response;developmental processes;other biological processes	Alpha 6 beta 4 integrin signaling pathway; EGFR1 signaling pathway	4	FALSE	High	Master Protein	NP_001157012.1	plectin isoform 12alpha [Mus musculus]	1.136	1.139	1.003	0.684972	0.450643	0.903374	126.3	143.4	143.8	11.56	15.43	23.26	1	374	1628	2	73	533.9	5.96	0	2926.51	35152	126.3	109.8	138.6	162.3	118.8	143.4	190.6	143.8	121.3	126.3	73.6	133.9
				NP_958796.2						0	FALSE	High	Master Protein	NP_958796.2	plectin isoform 1a [Mus musculus]	1.383	0.915	0.662	0.805391	0.994916	0.854096	66.6	92.1	60.9	16.51	33.25	24.78	1	374	1621	3	74	517	5.8	0	2935.35	35238	75.4	53.9	66.6	94.1	48.1	92.1	60.9	86.4	54.9	75.4	36.2	64.3
				NP_001157014.1						0	FALSE	High	Master Protein	NP_001157014.1	plectin isoform 1c2alpha3alpha [Mus musculus]	0.625	1.06	1.695	0.00749395	0.999012	0.00718028	41.9	26.2	44.4	8.58	1.34	16.68	1	372	1617	1	73	521.6	5.8	0	2915.65	35129	43.7	36.9	41.9	26.2	26.5	25.8	44.4	46.1	33.4	43.7	24.7	40.5
plasma membrane;other membranes;cytosol;cytoskeleton;mitochondrion;nucleus;other cytoplasmic organelle;other cell component	Regulation of actin dynamics for phagocytic cup formation; RHO GTPases activate PAKs	Myh9	ENSMUSG00000022443	mmu:17886; NP_071855.2; Q3UHT9; Q3UHU4; Q6KAN6; Q811I2; Q8VDD5	17886	Pf00063, Pf01576, Pf02736	signal transduction activity or receptor binding;cytoskeletal activity;other molecular function	cell adhesion;cell cycle OR cell proliferation;cell organization and biogenesis;protein metabolism;stress response;transport;developmental processes;signal transduction;other biological processes	Primary focal segmental glomerulosclerosis (FSGS)	3	FALSE	High	Master Protein	NP_071855.2	myosin-9 [Mus musculus]	1.158	1.158	1.001	0.875902	0.971738	0.961638	61663.2	71380.6	71426.8	37.29	21.05	43.07	1	148	1377	117	67	226.2	5.66	0	2051.15	38465	38372.7	61663.2	84161.9	53746.2	71380.6	82686.1	94339.1	36629.1	71426.8	38372.7	41333.9	81340.2
non-structural extracellular;plasma membrane;other membranes;cytosol;cytoskeleton;nucleus;other cell component		Ahnak	ENSMUSG00000069833	E9Q616; XP_006527316.1	66395	Pf00595	other molecular function	other biological processes		0	FALSE	High	Master Protein	XP_006527316.1	neuroblast differentiation-associated protein AHNAK isoform X1 [Mus musculus]	0.933	1.089	1.168	0.569896	0.869384	0.327227	115129	107360	125351	13.45	5.41	12.33	1	202	1099	202	67	603.9	6.3	0	1922.43	21039	139344	115129	108401	116308	105105	107360	111428	142547	125351	139344	77172.7	104766
				XP_006537831.3						0	FALSE	High	Master Protein	XP_006537831.3	talin-1 isoform X1 [Mus musculus]	1.02	1.114	1.093	0.995109	0.866731	0.908234	73	74.5	81.4	3.27	5.41	19.7	1	159	1048	1	70	278.9	6.34	0	1983.11	30021	75.4	70.6	73	69.5	74.5	77.4	61.2	81.4	91.4	75.4	47.3	70.6
				XP_006537832.3						0	FALSE	High	Master Protein	XP_006537832.3	talin-1 isoform X2 [Mus musculus]	0.928	0.97	1.045	0.591038	0.638199	0.996129	21.5	19.9	20.8	8.71	13.5	18.43	1	159	1048	1	71	277.3	6.34	0	1988.74	30018	19	21.5	22.5	15.7	20.2	19.9	21	20.8	14.9	19	14.4	21.8
plasma membrane;other membranes;cytosol;cytoskeleton;ER/Golgi;nucleus;other cell component	Platelet degranulation ; RHO GTPases activate PAKs; GP1b-IX-V activation signalling; Cell-extracellular matrix interactions	Flna	ENSMUSG00000031328	B7FAV0; O54934; Q7TQI1; Q8BLK1; Q8BTM8; Q8BTN7; Q8VHX5; Q8VHX8; Q99KQ2; XP_006527974.1	192176	Pf00307, Pf00630	signal transduction activity or receptor binding;cytoskeletal activity;other molecular function	cell cycle OR cell proliferation;cell organization and biogenesis;protein metabolism;RNA metabolism OR transcription;other metabolic processes;stress response;transport;developmental processes;signal transduction;other biological processes	Mapk signaling pathway; Focal adhesion	6	FALSE	High	Master Protein	XP_006527974.1	filamin-A isoform X1 [Mus musculus]	1.007	1.058	1.051	0.997738	0.714993	0.750889	60100.7	60504.9	63593	9.72	10.91	11.32	1	137	895	124	64	281	6.04	0	1704.09	25197	60100.7	53986.7	65630.2	60504.9	53608.3	66764.3	71950.7	63593	57445	60100.7	36188.2	63429.8
				XP_011240976.2						0	FALSE	High	Master Protein	XP_011240976.2	pyruvate kinase PKM isoform X1 [Mus musculus]	1.072	1.002	0.935	0.99977	0.979528	0.98357	3654.5	3919.3	3663.6	11.55	16.19	4.92	1	40	874	5	67	66.1	7.84	0	785.237	22973	3654.5	3521.9	4347.9	3919.3	3197.2	4439.3	3969.2	3663.6	3636.8	3654.5	2360.8	4202.2
				NP_001365800.1						0	FALSE	High	Master Protein	NP_001365800.1	pyruvate kinase PKM isoform 3 [Mus musculus]	1.028	1.114	1.083	0.970124	0.541601	0.672889	1315.1	1352.4	1465.2	12.67	5.36	1.57	1	38	824	3	65	64.7	7.36	0	708.355	21112	1315.1	1222.7	1557.7	1352.4	1323.7	1463.8	1477.5	1465.2	1433	1315.1	819.6	1505.5
cytoskeleton;other cell component	Striated Muscle Contraction	Acta1	ENSMUSG00000031972	mmu:11459; NP_033736.1; P02568; P68134; P99020	11459	Pf00022	other molecular function	cell organization and biogenesis;other biological processes	Myometrial relaxation and contraction pathways; Comprehensive IL-17A signaling	3	FALSE	High	Master Protein	NP_033736.1	actin, alpha skeletal muscle [Mus musculus]	1.334	1.097	0.823	0.427857	0.99245	0.485528	5133.3	6845.8	5631.7	6.65	21.01	22.97	1	18	815	3	47	42	5.39	0	257.581	16094	5304.1	5133.3	4658.7	4817.2	6845.8	7320.7	3869.2	5631.7	6159.4	5304.1	3440.9	4502.5
plasma membrane;other membranes;cytosol;cytoskeleton;other cell component	Recycling pathway of L1	Msn	ENSMUSG00000031207	B1AX70; mmu:17698; NP_034963.2; P26041; Q3UL28; Q8BSN4	17698	Pf00373, Pf00769, Pf09379, Pf09380, Pf20492	signal transduction activity or receptor binding;cytoskeletal activity;nucleic acid binding activity;other molecular function	cell adhesion;cell cycle OR cell proliferation;cell organization and biogenesis;other biological processes	Regulation of actin cytoskeleton	2	FALSE	High	Master Protein	NP_034963.2	moesin [Mus musculus]	1.053	1.022	0.97	0.274931	0.638582	0.729339	41488.2	43707.6	42403.2	3.23	5.67	3.59	1	55	768	43	76	67.7	6.6	0	787.636	18275	41488.2	42517.1	39872.5	41487.3	46454.8	43707.6	42403.2	41299.8	44324.4	41488.2	28499.9	38535.6
plasma membrane;other membranes;ER/Golgi		Cltc		A0A6P7RGQ9; XP_006534046.1		Pf00637, Pf01394, Pf09268, Pf13838	other molecular function	transport		0	FALSE	High	Master Protein	XP_006534046.1	clathrin heavy chain 1 isoform X1 [Mus musculus]	1.029	0.98	0.952	0.969062	0.876668	0.965053	54304.9	55885	53196.2	4.27	8.05	1.43	1	95	731	95	66	192.3	5.67	0	1398.53	20413	57038	52405.7	54304.9	57272.3	55885	49130.4	52713.7	53196.2	54213.6	57038	35128.4	52484.3
plasma membrane;other membranes;cytoskeleton;nucleus;other cell component	Neutrophil degranulation; RHOA GTPase cycle; RAC1 GTPase cycle; MAP2K and MAPK activation; RHOQ GTPase cycle; RHOC GTPase cycle; RHO GTPases activate IQGAPs; RHOU GTPase cycle; RAC2 GTPase cycle; RHOV GTPase cycle; Nephrin family interactions	Iqgap1	ENSMUSG00000030536	G3UW45; mmu:29875; NP_057930.2; Q9JKF1	29875	Pf00307, Pf00612, Pf00616, Pf03836	enzyme regulator activity;cytoskeletal activity;other molecular function	cell organization and biogenesis;developmental processes;signal transduction;other biological processes	G13 signaling pathway; Regulation of actin cytoskeleton	13	FALSE	High	Master Protein	NP_057930.2	ras GTPase-activating-like protein IQGAP1 [Mus musculus]	1.025	1.04	1.015	0.843648	0.992707	0.896991	51734.5	53027	53796.7	2.66	1.44	7.1	1	99	693	94	68	188.6	6.48	0	1467.06	20191	53847.1	51218.6	51734.5	52806.9	53027	54232.7	48377.1	55528.4	53796.7	53847.1	34332.7	50000
other membranes;cytosol;cytoskeleton;nucleus;other cell component	Neutrophil degranulation; Anchoring of the basal body to the plasma membrane; Regulation of PLK1 Activity at G2/M Transition; Loss of Nlp from mitotic centrosomes; Recruitment of mitotic centrosome proteins and complexes; Recruitment of NuMA to mitotic centrosomes; AURKA Activation by TPX2	Tubb5	ENSMUSG00000001525	B1B178; mmu:22154; NP_035785.1; P05218; P99024; Q3TFB6; Q3THH9; Q3TIL1; Q3UAV4; Q3UF52; Q8WUC1; Q9CY33	22154	Pf00091, Pf03953	signal transduction activity or receptor binding;cytoskeletal activity;other molecular function	cell cycle OR cell proliferation;cell organization and biogenesis;other biological processes		8	FALSE	High	Master Protein	NP_035785.1	tubulin beta-5 chain [Mus musculus]	1.047	0.982	0.938	0.931011	0.648903	0.454218	5088.7	5328.3	4995.5	6.47	5.9	10.19	1	26	678	3	68	49.6	4.89	0	584.683	14983	5609.5	4975.5	5088.7	5328.3	5038.6	5668.6	4409.4	5410.9	4995.5	5609.5	3335.1	4918.1
plasma membrane;other membranes;cytosol;nucleus;other cell component	Gluconeogenesis; Glycolysis	Eno1	ENSMUSG00000059040; ENSMUSG00000063524	mmu:13806; mmu:433182; NP_001020559.1; P17182; Q99KT7; Q9DCY7	13806; 433182	Pf00113, Pf03952	nucleic acid binding activity;other molecular function	RNA metabolism OR transcription;other metabolic processes;developmental processes;other biological processes	Glycolysis and gluconeogenesis	3	FALSE	High	Master Protein	NP_001020559.1	enolase 1B, retrotransposed [Mus musculus]	0.936	0.981	1.049	0.999768	0.996979	0.995079	37083	34701	36390.3	10.24	22.39	8.33	1	28	657	21	81	47.1	6.8	0	578.295	18362	37083	32378.9	39740.4	34701	29773.9	45841.7	36390.3	39872.6	33780.6	37083	21704.1	38408.1
cytoskeleton;nucleus;other cell component	MHC class II antigen presentation; Neutrophil degranulation; COPI-mediated anterograde transport; Separation of Sister Chromatids; Anchoring of the basal body to the plasma membrane; Amplification of signal from unattached kinetochores via a MAD2 inhibitory signal; Resolution of Sister Chromatid Cohesion; Regulation of PLK1 Activity at G2/M Transition; Loss of Nlp from mitotic centrosomes; Recrui…	Dync1h1	ENSMUSG00000018707	E9QM71; mmu:13424; NP_084514.2; Q9JHU4	13424	Pf03028, Pf08385, Pf08393, Pf12774, Pf12775, Pf12777, Pf12780, Pf12781, Pf17852, Pf18198, Pf18199	cytoskeletal activity;other molecular function	cell cycle OR cell proliferation;cell organization and biogenesis;transport;other biological processes		19	FALSE	High	Master Protein	NP_084514.2	cytoplasmic dynein 1 heavy chain 1 [Mus musculus]	1.083	0.932	0.861	0.297004	0.802813	0.132633	57867.3	62681.6	53947.3	6.49	4.28	6.57	1	227	655	219	51	531.7	6.42	0	1662.82	13782	60532.1	53200.9	57867.3	64006.5	58903.7	62681.6	52820.4	59619.1	53947.3	60532.1	35661.5	55927.1
plasma membrane;other membranes;cytosol;cytoskeleton;other cell component		Lcp1	ENSMSIG00000021079; ENSMUSG00000021998	A0A6P5R1W6; A0A8C6MZS7; mcal:110309141; mmu:18826; Q3UE24; Q61233; Q8R1X3; Q9CV77; XP_036014400.1	18826	Pf00307, Pf13499	signal transduction activity or receptor binding;cytoskeletal activity;other molecular function	cell organization and biogenesis;stress response;signal transduction;other biological processes		0	FALSE	High	Master Protein	XP_036014400.1	plastin-2 isoform X1 [Mus musculus]	0.91	0.974	1.071	0.0211335	0.401992	0.115867	44045	40080.6	42907.2	3.68	2.5	2.91	1	47	641	41	77	70.1	5.33	0	831.581	14965	44045	42559.8	45802.6	39137.6	40080.6	41141.8	43682.3	42907.2	41251.4	44045	28528.6	44267
non-structural extracellular;plasma membrane;other membranes;cytosol;mitochondrion;ER/Golgi;nucleus;other cell component	Regulation of HSF1-mediated heat shock response; Antigen Presentation: Folding, assembly and peptide loading of class I MHC	Hspa5	ENSMUSG00000026864	mmu:14828; NP_071705.3; O35642; P20029; Q3UFF2; Q61630	14828	Pf00012	translation activity;other molecular function	protein metabolism;other metabolic processes;stress response;transport;developmental processes;signal transduction;other biological processes	Mapk signaling pathway	3	FALSE	High	Master Protein	NP_071705.3	endoplasmic reticulum chaperone BiP precursor [Mus musculus]	0.916	1.024	1.118	0.998586	0.909379	0.887902	43560	39915.4	44606.3	11.79	7.41	21.66	1	40	636	37	62	72.4	5.16	0	617.935	18867	44803.9	43560	35802.2	39600.1	45081.8	39915.4	29774.1	44606.3	44735.7	44803.9	29199	34601.9
non-structural extracellular;plasma membrane;other membranes;cytosol;cytoskeleton;ER/Golgi;nucleus;other cytoplasmic organelle;other cell component	Neutrophil degranulation; Regulation of HSF1-mediated heat shock response; mRNA Splicing - Major Pathway; HSP90 chaperone cycle for steroid hormone receptors (SHR) in the presence of ligand; Clathrin-mediated endocytosis; Golgi Associated Vesicle Biogenesis; Attenuation phase; Lysosome Vesicle Biogenesis; GABA synthesis, release, reuptake and degradation; AUF1 (hnRNP D0) binds and destabilizes mR…	Hspa8	ENSMUSG00000015656	mmu:15481; NP_112442.2; P08109; P12225; P63017; Q3U6R0; Q3U764; Q3U7D7; Q3U7E2; Q3U9B4; Q3U9G0; Q3UGM0; Q5FWJ6; Q62373; Q62374; Q62375; Q6NZD0	15481	Pf00012	signal transduction activity or receptor binding;nucleic acid binding activity;other molecular function	cell cycle OR cell proliferation;cell organization and biogenesis;protein metabolism;RNA metabolism OR transcription;other metabolic processes;stress response;transport;developmental processes;other biological processes	Mapk signaling pathway; Exercise-induced circadian regulation	14	FALSE	High	Master Protein	NP_112442.2	heat shock cognate 71 kDa protein isoform 1 [Mus musculus]	1.146	1.102	0.961	0.545153	0.889865	0.803904	31937.6	36614.3	35182.8	6.88	11.89	12.28	1	44	622	27	80	70.8	5.52	0	727.096	15224	29687.6	34077.9	31937.6	30644.2	36614.3	38749.3	28685.6	35182.8	36268.2	29687.6	22843	30866.8
		Gapdh	ENSMUSG00000057666	A0A0A0MQF6; NP_001276655.1	14433	Pf00044, Pf02800	other molecular function	other metabolic processes	Glycolysis and gluconeogenesis	1	FALSE	High	Master Protein	NP_001276655.1	glyceraldehyde-3-phosphate dehydrogenase isoform 1 [Mus musculus]	1.136	0.926	0.815	0.43152	0.984804	0.515227	48976.3	55659.8	45374.7	8.31	15.47	10	1	20	621	20	65	38.6	8.97	0	538.458	19566	49804.3	42642.3	48976.3	55659.8	44868.1	61283.5	44994.4	53479.2	45374.7	49804.3	28583.9	47334.3
non-structural extracellular;plasma membrane;other membranes;cytosol;nucleus;other cytoplasmic organelle;other cell component	Neutrophil degranulation; Regulation of actin dynamics for phagocytic cup formation; HSP90 chaperone cycle for steroid hormone receptors (SHR) in the presence of ligand; The role of GTSE1 in G2/M progression after G2 checkpoint; Attenuation phase; Estrogen-dependent gene expression; Sema3A PAK dependent Axon repulsion; Aryl hydrocarbon receptor signalling; DDX58/IFIH1-mediated induction of interf…	Hsp90ab1	ENSMUSG00000023944	mmu:15516; NP_032328.2; O89078; P11499; Q3UIQ7	15516	Pf00183, Pf02518	signal transduction activity or receptor binding;enzyme regulator activity;cytoskeletal activity;nucleic acid binding activity;other molecular function	cell organization and biogenesis;DNA metabolism;other metabolic processes;stress response;developmental processes;other biological processes	Focal adhesion: PI3K-Akt-mTOR signaling pathway	15	FALSE	High	Master Protein	NP_032328.2	heat shock protein HSP 90-beta [Mus musculus]	1.003	1.057	1.054	0.98113	0.91361	0.973366	17184.1	17243.4	18171.4	6.78	13.73	4.42	1	47	608	31	64	83.2	5.03	0	652.218	16535	17038.5	17184.1	19199	16213.1	17243.4	20948.7	17616.2	19211.6	18171.4	17038.5	11518.8	18555.3
cytoskeleton;other cell component	Neutrophil degranulation; HSP90 chaperone cycle for steroid hormone receptors (SHR) in the presence of ligand; MHC class II antigen presentation; COPI-dependent Golgi-to-ER retrograde traffic; Kinesins; COPI-mediated anterograde transport; Separation of Sister Chromatids; Anchoring of the basal body to the plasma membrane; Resolution of Sister Chromatid Cohesion; Regulation of PLK1 Activity at G2…	Tubb4b	ENSMUSG00000036752	mmu:227613; NP_666228.1; P05217; P68372; Q3TKF0; Q3UJ73; Q99JZ6	227613	Pf00091, Pf03953	cytoskeletal activity;nucleic acid binding activity;other molecular function	cell cycle OR cell proliferation;cell organization and biogenesis;other biological processes		29	FALSE	High	Master Protein	NP_666228.1	tubulin beta-4B chain [Mus musculus]	1.222	0.926	0.758	0.365424	0.968537	0.274154	170	207.8	157.4	19.52	15.37	13.75	1	27	597	1	74	49.8	4.89	0	549.055	11643	186.2	170	125.6	162.2	219.2	207.8	157.4	173.5	131.5	186.2	113.9	121.4
non-structural extracellular;plasma membrane;other membranes;other cytoplasmic organelle;other cell component	Neutrophil degranulation; MHC class II antigen presentation; Assembly of collagen fibrils and other multimeric structures; Collagen degradation; Trafficking and processing of endosomal TLR	Ctsb	ENSMUSG00000021939	mmu:13030; NP_031824.1; P10605; Q3UDW7	13030	Pf00112, Pf08127	other molecular function	protein metabolism;other metabolic processes;other biological processes		5	FALSE	High	Master Protein	NP_031824.1	cathepsin B preproprotein [Mus musculus]	0.896	1.031	1.151	0.66755	0.932468	0.860697	35605.7	31893.7	36723.2	17.04	15.8	6.05	1	19	575	19	61	37.3	5.91	0	392.071	17605	44479.5	32118.4	35605.7	39917.7	29775.9	31893.7	37073.5	36723.2	33176.6	44479.5	21529.5	34411.9
extracellular matrix;plasma membrane;other membranes;cytosol;cytoskeleton;mitochondrion;nucleus;other cell component	Regulation of actin dynamics for phagocytic cup formation; Neutrophil degranulation; Downregulation of ERBB2 signaling; Anchoring of the basal body to the plasma membrane; Regulation of PLK1 Activity at G2/M Transition; Loss of Nlp from mitotic centrosomes; Recruitment of mitotic centrosome proteins and complexes; Recruitment of NuMA to mitotic centrosomes; AURKA Activation by TPX2; HSP90 chapero…	Hsp90aa1	ENSMUSG00000021270	mmu:15519; NP_034610.1; P07901	15519	Pf00183, Pf02518	signal transduction activity or receptor binding;enzyme regulator activity;cytoskeletal activity;nucleic acid binding activity;other molecular function	cell organization and biogenesis;DNA metabolism;other metabolic processes;stress response;transport;developmental processes;other biological processes	EBV LMP1 signaling; Focal adhesion: PI3K-Akt-mTOR signaling pathway; IL-6 signaling pathway; IL-2 signaling pathway	32	FALSE	High	Master Protein	NP_034610.1	heat shock protein HSP 90-alpha [Mus musculus]	0.957	0.976	1.02	0.25436	0.810038	0.521962	14267	13654.7	13925	4.65	11.12	0.44	1	42	568	25	62	84.7	5.01	0	559.683	14968	13930.5	14267	15226.8	11441.7	13654.7	14188.9	14010.9	13893.3	13925	13930.5	9563.4	14716.3
cytoskeleton;other cell component	COPI-dependent Golgi-to-ER retrograde traffic; MHC class II antigen presentation; Kinesins; COPI-mediated anterograde transport; Separation of Sister Chromatids; Resolution of Sister Chromatid Cohesion; Recruitment of NuMA to mitotic centrosomes; RHO GTPases Activate Formins; EML4 and NUDC in mitotic spindle formation; Carboxyterminal post-translational modifications of tubulin; Microtubule-depen…	Tubb2a	ENSMUSG00000058672	mmu:22151; NP_033476.1; Q7TMM9	22151	Pf00091, Pf03953	cytoskeletal activity;other molecular function	cell cycle OR cell proliferation;cell organization and biogenesis;developmental processes		22	FALSE	High	Master Protein	NP_033476.1	tubulin beta-2A chain [Mus musculus]	1.386	1.069	0.771	0.296686	0.99998	0.298859	338	468.6	361.1	6.62	16.93	21.7	1	25	559	3	61	49.9	4.89	0	470.285	11092	374	331.2	338	498.1	356.5	468.6	361.1	425.7	273	374	222	326.6
plasma membrane;other membranes;cytosol;cytoskeleton;other cytoplasmic organelle;other cell component	MHC class II antigen presentation; COPI-dependent Golgi-to-ER retrograde traffic; Kinesins; COPI-mediated anterograde transport; Separation of Sister Chromatids; Anchoring of the basal body to the plasma membrane; Resolution of Sister Chromatid Cohesion; Regulation of PLK1 Activity at G2/M Transition; Loss of Nlp from mitotic centrosomes; Recruitment of mitotic centrosome proteins and complexes; …	Tuba1a	ENSMUSG00000072235	mmu:22142; NP_035783.1; P02551; P05210; P05212; P68369; Q3TGF0; Q3TIW2; Q3TPJ1; Q3ULN1; Q5XJF8	22142	Pf00091, Pf03953	cytoskeletal activity;other molecular function	cell cycle OR cell proliferation;cell organization and biogenesis;other metabolic processes;transport;developmental processes;signal transduction;other biological processes		28	FALSE	High	Master Protein	NP_035783.1	tubulin alpha-1A chain [Mus musculus]	0.96	0.987	1.029	0.788763	0.82038	0.998015	1535.1	1473.2	1515.5	6.65	10.72	19.03	1	25	552	1	69	50.1	5.06	0	469.288	15620	1535.1	1639.2	1434.9	1258.8	1555.7	1473.2	1149	1515.5	1690.5	1535.1	1098.8	1386.8
plasma membrane;other membranes;cytosol;cytoskeleton;nucleus;other cell component	Neutrophil degranulation; Eukaryotic Translation Elongation; HSF1 activation; Protein methylation	Eef1a1	ENSMUSG00000037742	mmu:13627; NP_034236.2; P10126; Q61511; Q6ZWN2; Q8BMB8; Q8BVS8; Q99KU5	13627	Pf00009, Pf03143, Pf03144	nucleic acid binding activity;other molecular function	protein metabolism;other metabolic processes;other biological processes	Translation factors; EGFR1 signaling pathway	6	FALSE	High	Master Protein	NP_034236.2	elongation factor 1-alpha 1 [Mus musculus]	0.915	1.078	1.178	0.734481	0.829671	0.416989	22514.1	20594.8	24270.9	7.1	13.01	3.95	1	24	541	11	56	50.1	9.01	0	339.59	6479	22514.1	22022.9	25090.5	20594.8	20235.8	25378.7	24270.9	25068.5	23167.8	22514.1	14762.3	24249.3
other membranes;cytoskeleton;nucleus;other cell component	Initiation of Nuclear Envelope (NE) Reformation; Depolymerisation of the Nuclear Lamina; Breakdown of the nuclear lamina	Lmna	ENSMUSG00000028063	B3RH23; B3RH24; mmu:16905; P11516; P48678; P97859; Q3TIH0; Q3TTS8; Q3U733; Q3U7I5; Q3UCA0; Q3UCJ8; Q3UCU3; Q91WF2; Q9DC21; XP_006501136.1	16905	Pf00038, Pf00932	cytoskeletal activity;other molecular function	cell cycle OR cell proliferation;cell organization and biogenesis;other metabolic processes;stress response;transport;developmental processes;other biological processes	Adipogenesis genes; FAS pathway and stress induction of HSP regulation	6	FALSE	High	Master Protein	XP_006501136.1	prelamin-A/C isoform X1 [Mus musculus]	0.961	1.129	1.175	0.771328	0.409926	0.17506	33146.5	31855.3	37435.4	5.63	9.8	11.67	1	59	512	58	74	74.2	6.98	0	651.067	10934	36169	32626.8	33146.5	35637	31855.3	29352.6	42478.3	37435.4	33675	36169	21870.3	32035.2
non-structural extracellular;other membranes;cytosol;other cell component	Gluconeogenesis; Glycolysis	Pgk1	ENSMUSG00000062070	mmu:18655; NP_032854.2; P09411; Q3TPE6; Q3UKV8; Q5XJE7	18655	Pf00162	kinase activity;other molecular function	protein metabolism;other metabolic processes;stress response;other biological processes	Glycolysis and gluconeogenesis	3	FALSE	High	Master Protein	NP_032854.2	phosphoglycerate kinase 1 [Mus musculus]	0.971	0.968	0.997	0.998584	0.916361	0.9353	35660.8	34639.6	34537	4.76	14.88	6.35	1	24	488	19	76	44.5	7.9	0	528.465	14804	35660.8	34448.7	37829	34639.6	31559.2	42007.2	37259.8	34537	32871.3	35660.8	23091.5	36560.7
other membranes;cytoskeleton;other cell component		Actbl2	ENSMUSG00000055194	mmu:238880; NP_780706.1; Q8BFZ3	238880	Pf00022	cytoskeletal activity;other molecular function	cell organization and biogenesis;developmental processes;other biological processes		0	FALSE	High	Master Protein	NP_780706.1	beta-actin-like protein 2 [Mus musculus]													1	11	481	1	28	42	5.49	0	203.758	11102
cytoskeleton;other cell component	MHC class II antigen presentation; COPI-dependent Golgi-to-ER retrograde traffic; Kinesins; COPI-mediated anterograde transport; Separation of Sister Chromatids; Anchoring of the basal body to the plasma membrane; Resolution of Sister Chromatid Cohesion; Regulation of PLK1 Activity at G2/M Transition; Loss of Nlp from mitotic centrosomes; Recruitment of mitotic centrosome proteins and complexes; …	Tubb4a	ENSMUSG00000062591	mmu:22153; NP_033477.2; Q62364; Q80Y54; Q9D6F9	22153	Pf00091, Pf03953	cytoskeletal activity;other molecular function	cell cycle OR cell proliferation;cell organization and biogenesis;other biological processes	Exercise-induced circadian regulation	29	FALSE	High	Master Protein	NP_033477.2	tubulin beta-4A chain [Mus musculus]	0.822	1.223	1.488	0.499308	0.796989	0.281062	5	4.1	6.1	15.49	27.57	14.86	1	22	478	1	63	49.6	4.88	0	413.991	8574	6.4	5	4.9	4.1	6	3.6	6.8	0	5.5	6.4	3.4	4.8
non-structural extracellular;extracellular matrix;plasma membrane;other membranes;cytosol;ER/Golgi;nucleus;other cytoplasmic organelle;other cell component	ER-Phagosome pathway; Antigen Presentation: Folding, assembly and peptide loading of class I MHC; Scavenging by Class A Receptors; Calnexin/calreticulin cycle	Calr	ENSMUSG00000003814	mmu:12317; NP_031617.1; P14211; Q3TVD2	12317	Pf00262	signal transduction activity or receptor binding;nucleic acid binding activity;other molecular function	cell organization and biogenesis;protein metabolism;other metabolic processes;stress response;transport;developmental processes;other biological processes	Calcium regulation in cardiac cells	5	FALSE	High	Master Protein	NP_031617.1	calreticulin precursor [Mus musculus]	1.011	1.048	1.036	0.751227	0.277295	0.620389	37288.6	37714.6	39065.9	2.29	2.07	2.12	1	29	476	29	70	48	4.49	0	448.51	10326	38418.1	37288.6	36729.7	37714.6	38852.6	37340.8	37682.3	39065.9	39128.2	38418.1	24995.2	35498.2
plasma membrane;other membranes;cytosol;translational apparatus;other cell component	Neutrophil degranulation; Protein methylation; Peptide chain elongation; Synthesis of diphthamide-EEF2	Eef2	ENSMUSG00000034994	mmu:13629; NP_031933.1; P58252; Q544E4	13629	Pf00009, Pf00679, Pf03144, Pf03764, Pf14492	cytoskeletal activity;translation activity;nucleic acid binding activity;other molecular function	protein metabolism;other metabolic processes;other biological processes	Translation factors	5	FALSE	High	Master Protein	NP_031933.1	elongation factor 2 [Mus musculus]	0.97	1.047	1.079	0.80415	0.925475	0.593419	46407.3	44992.9	48568.1	13.28	10.11	11.66	1	58	473	54	72	95.3	6.83	0	732.73	10033	44868.8	46407.3	56925.1	42606.8	44992.9	51659.7	57920.2	48568.1	46840.4	44868.8	31107.6	55016.5
non-structural extracellular;plasma membrane;other membranes;cytosol;cytoskeleton;mitochondrion;other cell component	Neutrophil degranulation; Platelet degranulation ; Gluconeogenesis; Glycolysis	Aldoa	ENSMUSG00000030695	mmu:11674; P05064; XP_006507273.1	11674	Pf00274	cytoskeletal activity;other molecular function	cell organization and biogenesis;other metabolic processes;other biological processes	Glycolysis and gluconeogenesis	5	FALSE	High	Master Protein	XP_006507273.1	fructose-bisphosphate aldolase A isoform X2 [Mus musculus]	0.851	0.892	1.048	0.177682	0.40506	0.783481	742	631.6	661.8	2.5	16.93	13.46	1	26	464	1	73	39.3	8.09	0	490.79	16427	767.6	742	731.3	493.1	631.6	693.4	555.7	728.9	661.8	767.6	497.4	706.8
		Aldoa	ENSMUSG00000030695	A6ZI44; XP_006507272.1	11674	Pf00274	other molecular function	other metabolic processes	Glycolysis and gluconeogenesis	1	FALSE	High	Master Protein	XP_006507272.1	fructose-bisphosphate aldolase A isoform X1 [Mus musculus]	1.084	1.082	0.999	0.450452	0.820079	0.783529	127.3	138	137.8	13.27	22.6	22.37	1	27	457	2	68	45.1	7.91	0	489.323	16291	127.3	102.2	131.9	138	124.1	188.6	103.1	163	137.8	127.3	68.5	127.5
other membranes;cytosol;ER/Golgi;nucleus;other cell component	Neutrophil degranulation; Ovarian tumor domain proteases; Neddylation; RHOH GTPase cycle; ABC-family proteins mediated transport; Translesion Synthesis by POLH; Hedgehog ligand biogenesis; KEAP1-NFE2L2 pathway; HSF1 activation; N-glycan trimming in the ER and Calnexin/Calreticulin cycle; Josephin domain DUBs; Protein methylation	Vcp	ENSMUSG00000028452	mmu:269523; NP_033529.3; Q01853; Q3TFH9; Q3TIM2; Q3TXN9; Q6PI18; Q8BSR6; Q8CEG4	269523	Pf00004, Pf02359, Pf02933, Pf09336, Pf17862	signal transduction activity or receptor binding;enzyme regulator activity;nucleic acid binding activity;other molecular function	cell cycle OR cell proliferation;cell organization and biogenesis;protein metabolism;DNA metabolism;other metabolic processes;stress response;transport;other biological processes	IL-9 signaling pathway	13	FALSE	High	Master Protein	NP_033529.3	transitional endoplasmic reticulum ATPase [Mus musculus]	0.88	0.911	1.034	0.421341	0.899995	0.654701	31515.2	27741.7	28697.6	13.62	1.7	16.35	1	67	448	66	80	89.3	5.26	0	930.824	12790	31515.2	27757.9	36420.6	27741.7	27281.9	28224.5	36289.9	28697.6	26847.6	31515.2	18606.6	35199.5
non-structural extracellular;plasma membrane;other membranes;cytosol;ER/Golgi;other cell component	Regulation of Insulin-like Growth Factor (IGF) transport and uptake by Insulin-like Growth Factor Binding Proteins (IGFBPs); Post-translational protein phosphorylation; Scavenging by Class A Receptors; Interleukin-4 and Interleukin-13 signaling; Trafficking and processing of endosomal TLR	Hsp90b1	ENSMUSG00000020048	mmu:22027; NP_035761.1; P08113; P11427	22027	Pf00183, Pf02518	signal transduction activity or receptor binding;nucleic acid binding activity;other molecular function	cell organization and biogenesis;protein metabolism;other metabolic processes;stress response;transport;other biological processes	Focal adhesion: PI3K-Akt-mTOR signaling pathway; Hypoxia-dependent self-renewal of myoblasts	7	FALSE	High	Master Protein	NP_035761.1	endoplasmin precursor [Mus musculus]	0.984	1.042	1.06	0.96608	0.941006	0.996219	38644.1	38010.8	40279.2	11.32	5.56	14.58	1	45	448	43	55	92.4	4.82	0	590.251	11766	44091.7	38644.1	35267.5	38010.8	40568.7	36339.1	31953.9	42544.4	40279.2	44091.7	25903.8	34085.1
mitochondrion;nucleus;other cell component	Regulation of HSF1-mediated heat shock response	Hspa9	ENSMUSG00000024359	mmu:15526; NP_034611.2; P38647; Q3TW93; Q3UVN1; Q3V015; Q7TSZ0; Q9CQ05	15526	Pf00012	other molecular function	cell organization and biogenesis;protein metabolism;other metabolic processes;stress response;transport;other biological processes		1	FALSE	High	Master Protein	NP_034611.2	stress-70 protein, mitochondrial [Mus musculus]	0.873	0.99	1.135	0.191178	0.988157	0.229942	37387.2	32632.3	37030.7	7.18	11.09	6.76	1	46	444	43	68	73.4	6.07	0	639.037	12746	37958.3	37387.2	33197.6	32632.3	34103.9	27470	33006	37343.3	37030.7	37958.3	25061.3	32084.6
				XP_036011543.1						0	FALSE	High	Master Protein	XP_036011543.1	prolow-density lipoprotein receptor-related protein 1 isoform X1 [Mus musculus]	0.767	1.069	1.393	0.00931879	0.350773	0.00222822	39371.5	30210.7	42068.9	8.26	2.81	6.53	1	148	439	148	42	506.2	5.34	0	1165.53	10663	40217.4	34405.6	39371.5	30498.7	28922.2	30210.7	43160.5	42068.9	38060.2	40217.4	23062.6	38051.5
other membranes;cytoskeleton;nucleus;other cell component	RHOF GTPase cycle; Formation of Senescence-Associated Heterochromatin Foci (SAHF); Initiation of Nuclear Envelope (NE) Reformation; Depolymerisation of the Nuclear Lamina; RHOD GTPase cycle; Breakdown of the nuclear lamina	Lmnb1	ENSMUSG00000024590	mmu:16906; NP_034851.2; P14733; Q61791	16906	Pf00038, Pf00932	cytoskeletal activity;nucleic acid binding activity;other molecular function	cell organization and biogenesis;transport;other biological processes	FAS pathway and stress induction of HSP regulation	8	FALSE	High	Master Protein	NP_034851.2	lamin-B1 [Mus musculus]	0.925	1.064	1.15	0.596937	0.998058	0.56408	20464.4	18928	21776	4.05	14.23	8.5	1	56	433	49	75	66.7	5.16	0	573.146	6636	20192.3	21769.4	20464.4	18928	22212.3	16755.6	22165.3	18906.4	21776	20192.3	14592.4	19778.3
				NP_001349622.1						0	FALSE	High	Master Protein	NP_001349622.1	voltage-dependent anion-selective channel protein 1 isoform 1 [Mus musculus]	0.888	0.937	1.055	0.822913	0.960425	0.941262	15643.5	13891.8	14656.3	13.08	10.22	11.65	1	20	423	19	56	39.6	9.16	0	333.923	16542	15840.5	15643.5	12430.9	13891.8	15092.6	12289.6	12403.9	14656.3	15638.5	15840.5	10486.1	12014.1
cytosol;nucleus;other cell component	Estrogen-dependent gene expression; Deposition of new CENPA-containing nucleosomes at the centromere; HATs acetylate histones; E3 ubiquitin ligases ubiquitinate target proteins; RUNX1 regulates genes involved in megakaryocyte differentiation and platelet function; PRC2 methylates histones and DNA; Condensation of Prophase Chromosomes; Recruitment and ATM-mediated phosphorylation of repair and sig…	Hist2h2bb	ENSMUSG00000105827	mmu:319189; NP_783597.2; Q64525	319189	Pf00125	nucleic acid binding activity;other molecular function	cell organization and biogenesis		11	FALSE	High	Master Protein	NP_783597.2	histone H2B type 2-B [Mus musculus]	1.188	1.077	0.906	0.806051	0.546978	0.889557	3065.4	3640.8	3300.3	13.8	8.81	49.44	1	9	391	3	63	13.9	10.32	0	155.936	11818	2679	3065.4	3530.9	3640.8	3223.4	3838.9	6688.9	2815.9	3300.3	2679	2054.8	3412.5
other membranes;ER/Golgi		Rrbp1	ENSMUSG00000027422	A2AVJ7; mmu:81910; NP_077243.2	81910	Pf05104		transport		0	FALSE	High	Master Protein	NP_077243.2	ribosome-binding protein 1 isoform a [Mus musculus]	1.224	1.199	0.979	0.0868691	0.286607	0.63397	42735.6	52327.3	51237.4	7.68	14.34	7.61	1	97	388	96	68	158.3	9.19	0	720.095	6265	41001.8	42735.6	47492.2	52327.3	48349.3	63483.1	53625.6	46131.5	51237.4	41001.8	28646.4	45899.9
cytosol;mitochondrion;nucleus;other cell component	Rap1 signalling; TP53 Regulates Metabolic Genes; GP1b-IX-V activation signalling; Interleukin-3, Interleukin-5 and GM-CSF signaling; Deactivation of the beta-catenin transactivating complex; Activation of BAD and translocation to mitochondria ; RHO GTPases activate PKNs; Chk1/Chk2(Cds1) mediated inactivation of Cyclin B:Cdk1 complex; Regulation of localization of FOXO transcription factors; NOTCH…	Ywhaz	ENSMSIG00000015504; ENSMUSG00000022285; ENSRNOG00000008195	A0A6P7QG65; A0A8C6H8F6; mcal:110310210; mmu:22631; P35215; P63101; P63102; P70197; P97286; Q3TSF1; Q52KK1; Q5EBQ1; Q6IRF4; rno:25578; XP_030104387.1	22631; 25578	Pf00244	other molecular function	cell-cell signaling;cell organization and biogenesis;protein metabolism;other metabolic processes;stress response;transport;developmental processes;signal transduction;other biological processes	IL-5 signaling pathway; IL-3 signaling pathway; IL-3 signaling pathway; Myometrial relaxation and contraction pathways; IL-5 signaling pathway; TNF-alpha NF-kB signaling pathway; Alpha 6 beta 4 integrin signaling pathway; Calcium regulation in cardiac cells	30	FALSE	High	Master Protein	XP_030104387.1	14-3-3 protein zeta/delta isoform X1 [Mus musculus]	0.976	0.953	0.976	0.609208	0.665482	0.994565	12501.1	12200.7	11913.9	2.91	6.28	3.31	1	18	384	14	70	27.8	4.79	0	263.733	10049	12014.9	12721.9	12501.1	11147.6	12200.7	12606.1	12455.4	11680.6	11913.9	12014.9	8527.7	12082
other membranes;cytoskeleton;nucleus;other cell component	COPI-dependent Golgi-to-ER retrograde traffic; COPI-mediated anterograde transport; RHO GTPases Activate Formins; Recycling pathway of L1; RHO GTPases activate IQGAPs; MHC class II antigen presentation; Kinesins; Separation of Sister Chromatids; Resolution of Sister Chromatid Cohesion; Recruitment of NuMA to mitotic centrosomes; EML4 and NUDC in mitotic spindle formation; Carboxyterminal post-tra…	Tuba1c	ENSMUSG00000043091	mmu:22146; NP_033474.1; P05216; P68373; Q9CSE9	22146	Pf00091, Pf03953	cytoskeletal activity;other molecular function	cell cycle OR cell proliferation;cell organization and biogenesis		22	FALSE	High	Master Protein	NP_033474.1	tubulin alpha-1C chain [Mus musculus]	1.075	1.092	1.016	0.631913	0.97373	0.511139	595.7	640.3	650.7	4.42	9.34	18.52	1	25	383	2	69	49.9	5.1	0	440.31	10449	637.8	595.7	587.9	631.1	640.3	744.1	472.9	677.5	650.7	637.8	399.3	568.2
plasma membrane;other membranes;cytosol;cytoskeleton;ER/Golgi;other cell component	Collagen biosynthesis and modifying enzymes; Regulation of Insulin-like Growth Factor (IGF) transport and uptake by Insulin-like Growth Factor Binding Proteins (IGFBPs); Post-translational protein phosphorylation; VLDL assembly; Chylomicron assembly; LDL remodeling; Detoxification of Reactive Oxygen Species; Hedgehog ligand biogenesis; Insulin processing	P4hb	ENSMUSG00000025130	mmu:18453; NP_035162.1; P09103; Q922C8	18453	Pf00085, Pf13848	signal transduction activity or receptor binding;cytoskeletal activity;other molecular function	protein metabolism;other metabolic processes;stress response;transport;other biological processes		9	FALSE	High	Master Protein	NP_035162.1	protein disulfide-isomerase precursor [Mus musculus]	0.897	0.971	1.083	0.462708	0.716758	0.889865	43423.8	38940.1	42161.1	3.31	8.53	6.16	1	37	379	37	75	57	4.88	0	449.769	8573	43423.8	44309.8	41515.4	38940.1	44385.6	37994	38529.3	42161.1	43442.7	43423.8	29701.6	40123.6
plasma membrane;other membranes;mitochondrion;nucleus;other cell component	Formation of ATP by chemiosmotic coupling; Cristae formation	Atp5f1a	ENSMUSG00000025428	mmu:11946; NP_031531.1; Q03265; Q3TFN0; Q3THN8; Q3TPR0; Q3TPV3; Q3TZU3; Q3UIR7; Q543Y6	11946	Pf00006, Pf00306, Pf02874	signal transduction activity or receptor binding;transporter activity;other molecular function	other metabolic processes;transport;other biological processes	Oxidative phosphorylation; Electron transport chain	4	FALSE	High	Master Protein	NP_031531.1	ATP synthase subunit alpha, mitochondrial precursor [Mus musculus]	1.095	1.057	0.966	0.91234	0.86286	0.99303	18045.9	19751.8	19081.9	10	6.65	4.46	1	40	371	31	68	59.7	9.19	0	500.233	9683	20828.7	18045.9	17268.3	20008.3	19751.8	17684.5	19081.9	20195.6	18506.9	20828.7	12096.5	16689.4
				XP_006534695.1						0	FALSE	High	Master Protein	XP_006534695.1	E3 ubiquitin-protein ligase RNF213 isoform X3 [Mus musculus]													1	173	370	0	37	584	6.76	0	971.444	8065
cytosol;nucleus;other cell component	Antigen processing: Ubiquitination & Proteasome degradation	Rnf213		E9Q555; F7A6H4; NP_001035094.2; Q8BVK6		Pf20173	other molecular function	cell organization and biogenesis;protein metabolism;other metabolic processes;stress response;developmental processes;other biological processes		1	FALSE	High	Master Protein	NP_001035094.2	E3 ubiquitin-protein ligase RNF213 [Mus musculus]	1.966	1.455	0.74	0.00140425	0.0378528	0.0370988	29.6	58.3	43.1	12.17	7.5	14.41	1	173	370	1	37	583.9	6.77	0	970.321	8061	29.6	32.5	25.5	58.5	51.1	58.3	33.9	44.7	43.1	29.6	21.8	24.6
				XP_006534693.1						0	FALSE	High	Master Protein	XP_006534693.1	E3 ubiquitin-protein ligase RNF213 isoform X1 [Mus musculus]	1.923	1.418	0.738	0.0536216	0.344535	0.361727	70.6	135.7	100.1	32.22	15.65	21.98	1	173	369	1	37	588.5	6.67	0	968.572	8090	70.6	117.6	68.9	131.8	173.4	135.7	95.8	100.1	140.5	70.6	78.8	66.6
plasma membrane;other membranes;cytosol;cytoskeleton;nucleus;other cell component	Regulation of HSF1-mediated heat shock response; RAB GEFs exchange GTP for GDP on RABs; Anchoring of the basal body to the plasma membrane; Regulation of PLK1 Activity at G2/M Transition; Loss of Nlp from mitotic centrosomes; Recruitment of mitotic centrosome proteins and complexes; Recruitment of NuMA to mitotic centrosomes; AURKA Activation by TPX2; TP53 Regulates Metabolic Genes; Activation of…	Ywhae	ENSMUSG00000020849	mmu:22627; NP_033562.3; P29360; P42655; P62259; Q63631	22627	Pf00244	other molecular function	stress response;transport;developmental processes;signal transduction;other biological processes	Myometrial relaxation and contraction pathways; Alpha 6 beta 4 integrin signaling pathway; Calcium regulation in cardiac cells	19	FALSE	High	Master Protein	NP_033562.3	14-3-3 protein epsilon [Mus musculus]	0.926	0.978	1.056	0.605423	0.859216	0.889722	19611.7	18154	19179.4	2.81	4.68	7.82	1	17	363	14	69	29.2	4.74	0	271.666	9811	19611.7	19711.6	18722.3	17868.4	19489.1	18154	17331.1	19179.4	20258.2	19611.7	13213	18094.6
cytosol;nucleus;other cell component	Deposition of new CENPA-containing nucleosomes at the centromere; HATs acetylate histones; RUNX1 regulates genes involved in megakaryocyte differentiation and platelet function; Estrogen-dependent gene expression; PRC2 methylates histones and DNA; Condensation of Prophase Chromosomes; Recruitment and ATM-mediated phosphorylation of repair and signaling proteins at DNA double strand breaks; Proces…	H2bu2	ENSMUSG00000056895	mmu:78303; NP_084358.1; Q9D2U9	78303	Pf00125	nucleic acid binding activity;other molecular function	cell organization and biogenesis		10	FALSE	High	Master Protein	NP_084358.1	histone H2B type 3-A [Mus musculus]	1.426	1.372	0.962	0.756991	0.52435	0.910071	1362.6	1942.6	1869.4	32.58	19.5	55.3	1	7	362	1	52	14	10.37	0	152.241	11654	1175.8	1362.6	2133	1942.6	1515.8	2255.6	3822.3	1359.9	1869.4	1175.8	913.4	2061.4
non-structural extracellular;plasma membrane;other membranes;cytosol;nucleus;other cell component	Deposition of new CENPA-containing nucleosomes at the centromere; HATs acetylate histones; E3 ubiquitin ligases ubiquitinate target proteins; RUNX1 regulates genes involved in megakaryocyte differentiation and platelet function; Estrogen-dependent gene expression; PRC2 methylates histones and DNA; Condensation of Prophase Chromosomes; Recruitment and ATM-mediated phosphorylation of repair and sig…	H2bc21	ENSMUSG00000068854	mmu:319190; NP_835586.2; Q64524	319190	Pf00125	nucleic acid binding activity;other molecular function	cell organization and biogenesis;stress response;other biological processes		11	FALSE	High	Master Protein	NP_835586.2	histone H2B type 2-E [Mus musculus]													1	7	355	0	52	14	10.32	0	151.498	11616
non-structural extracellular;plasma membrane;other membranes;mitochondrion;ER/Golgi;nucleus;other cell component	ER-Phagosome pathway; Antigen Presentation: Folding, assembly and peptide loading of class I MHC; Calnexin/calreticulin cycle	Pdia3	ENSMUSG00000027248	mmu:14827; NP_031978.2; P27773; Q3TEI9; Q3TIL2; Q3UZK8; Q8C2F4; Q99LF6	14827	Pf00085, Pf13848	signal transduction activity or receptor binding;other molecular function	cell organization and biogenesis;stress response;signal transduction;other biological processes		3	FALSE	High	Master Protein	NP_031978.2	protein disulfide-isomerase A3 precursor [Mus musculus]	0.998	1.043	1.045	0.997623	0.989564	0.99712	33083.6	33007.3	34508.2	6.1	1.13	10.03	1	33	353	32	73	56.6	6.21	0	452.784	8956	34586.1	33083.6	30628.3	33007.3	32425.3	33114.3	29307.9	35478.5	34508.2	34586.1	22176.5	29601.4
plasma membrane;other membranes;mitochondrion;other cell component	Mitochondrial protein import; Formation of ATP by chemiosmotic coupling; Cristae formation	Atp5f1b	ENSMUSG00000025393	mmu:11947; NP_058054.2; P56480; Q0QEP4; Q3TFD7; Q3TIP9; Q3TK44; Q3TWD5; Q3TX28; Q3U6U4; Q3U774; Q3UB69; Q3UF69; Q8CI65; Q8VEJ5; Q9CTI7; Q9CWX7	11947	Pf00006, Pf02874	signal transduction activity or receptor binding;transporter activity;other molecular function	other metabolic processes;transport;developmental processes;other biological processes	Oxidative phosphorylation; Electron transport chain	5	FALSE	High	Master Protein	NP_058054.2	ATP synthase subunit beta, mitochondrial precursor [Mus musculus]	1.01	1.05	1.04	0.984253	0.976867	0.925832	13845.1	13977.6	14531.7	9.25	4.51	8.66	1	27	344	24	78	56.3	5.34	0	595.358	9828	15231.4	13845.1	12659.1	13977.6	14189.2	13027.7	12714.7	15033.3	14531.7	15231.4	9280.6	12234.7
non-structural extracellular;cytosol		Gsn	ENSMSIG00000016233	A0A8C6HEA3; NP_001349877.1; Q6PAC1	227753	Pf00626	cytoskeletal activity;other molecular function	cell organization and biogenesis;other biological processes	Regulation of actin cytoskeleton	1	FALSE	High	Master Protein	NP_001349877.1	gelsolin isoform 2 [Mus musculus]	0.829	0.912	1.1	0.0836909	0.46717	0.398305	27201.4	22537.9	24801.6	5.64	8.28	4.31	1	37	343	37	57	80.7	5.76	0	420.972	9285	27892.7	25007.3	27201.4	21945.3	22537.9	25550.9	24801.6	26207.4	24089.1	27892.7	16762.8	26289.4
cytosol;mitochondrion;nucleus;other cytoplasmic organelle;other cell component	TP53 Regulates Metabolic Genes; Detoxification of Reactive Oxygen Species; NFE2L2 regulating anti-oxidant/detoxification enzymes	Prdx1	ENSMUSG00000028691	mmu:18477; NP_035164.1; P35700; Q3UBV4; Q9CWI2	18477	Pf00578, Pf10417	other molecular function	cell cycle OR cell proliferation;other metabolic processes;stress response;other biological processes	Oxidative stress and redox pathway	4	FALSE	High	Master Protein	NP_035164.1	peroxiredoxin-1 [Mus musculus]	1.23	0.898	0.73	0.382943	0.936076	0.252874	38677	47572.7	34739.3	6.13	26.44	7.76	1	14	333	12	63	22.2	8.12	0	162.764	6424	38677	35173.8	39548.7	47572.7	34415.6	59303.6	34739.3	39278.1	34170.2	38677	23577.6	38222.7
cytoskeleton;other cell component	The role of GTSE1 in G2/M progression after G2 checkpoint; Platelet degranulation ; MHC class II antigen presentation; COPI-dependent Golgi-to-ER retrograde traffic; Kinesins; COPI-mediated anterograde transport; Separation of Sister Chromatids; Anchoring of the basal body to the plasma membrane; Resolution of Sister Chromatid Cohesion; Regulation of PLK1 Activity at G2/M Transition; Loss of Nlp …	Tuba4a	ENSMUSG00000026202	mmu:22145; NP_033473.1; P05215; P68368; Q3TY31	22145	Pf00091, Pf03953	cytoskeletal activity;other molecular function	cell cycle OR cell proliferation;cell organization and biogenesis		29	FALSE	High	Master Protein	NP_033473.1	tubulin alpha-4A chain isoform 1 [Mus musculus]	0.908	0.856	0.943	0.535916	0.433876	0.978087	1245.3	1130.4	1066.1	11.14	7.39	7.81	1	23	333	4	57	49.9	5.06	0	394.89	8398	1043.3	1294.1	1245.3	1003.3	1130.4	1153.7	1003	1066.1	1170	1043.3	867.5	1203.6
non-structural extracellular;plasma membrane;other membranes;cytosol;cytoskeleton;mitochondrion;ER/Golgi;other cytoplasmic organelle;other cell component	Mitochondrial protein import	Hspd1	ENSMUSG00000025980	mmu:15510; NP_034607.3; P19226; P19227; P63038; P97602; Q3KQP2; Q3UIP0; Q8C2C7; Q8VEF4	15510	Pf00118	nucleic acid binding activity;other molecular function	cell cycle OR cell proliferation;cell organization and biogenesis;DNA metabolism;other metabolic processes;stress response;transport;developmental processes;signal transduction;other biological processes	SIDS susceptibility pathways	2	FALSE	High	Master Protein	NP_034607.3	60 kDa heat shock protein, mitochondrial [Mus musculus]	0.903	1.018	1.127	0.595116	0.936868	0.416506	23242.7	20994.6	23652.3	6.91	8.59	6.08	1	33	325	33	66	60.9	6.18	0	586.904	11510	23817.2	23242.7	20867.7	20994.6	23305	19688.2	21509.6	23652.3	24156.3	23817.2	15580	20168.1
plasma membrane;other membranes;cytosol;cytoskeleton;nucleus;other cytoplasmic organelle;other cell component	Recycling pathway of L1; Netrin-1 signaling	Ezr	ENSMUSG00000052397	mmu:22350; NP_033536.2; P26040; Q80ZT8; Q9DCI1	22350	Pf00373, Pf00769, Pf09379, Pf09380, Pf20492	cytoskeletal activity;other molecular function	cell adhesion;cell cycle OR cell proliferation;cell organization and biogenesis;transport;signal transduction;other biological processes	Regulation of actin cytoskeleton	3	FALSE	High	Master Protein	NP_033536.2	ezrin [Mus musculus]	1.035	1.125	1.087	0.993112	0.338835	0.385769	12973.3	13424.5	14596.6	10.15	5.99	6.61	1	39	324	27	60	69.4	6.1	0	388.402	6161	12973.3	14686.5	12038.3	12446	14023.9	13424.5	13586.2	14596.6	15509.9	12973.3	9844.6	11634.6
plasma membrane;other membranes;cytosol;ER/Golgi;nucleus;other cytoplasmic organelle;other cell component	Insulin receptor recycling; Amino acids regulate mTORC1; ROS and RNS production in phagocytes; Transferrin endocytosis and recycling; Ion channel transport	Atp6v1a	ENSMUSG00000052459	mmu:11964; P50516; Q3TKS0; Q3U5W3; Q3U777; Q3UDZ9; Q3US31; Q8CHX2; XP_006521784.1	11964	Pf00006, Pf02874, Pf16886	transporter activity;other molecular function	cell organization and biogenesis;other metabolic processes;transport;other biological processes		5	FALSE	High	Master Protein	XP_006521784.1	V-type proton ATPase catalytic subunit A isoform X1 [Mus musculus]	0.949	0.93	0.981	0.547809	0.598335	0.995373	19630.4	18623.9	18261.8	6.02	5.54	0.97	1	37	319	37	66	68.3	5.58	0	530.193	9267	19719.2	17695.1	19630.4	18932.2	18623.9	17051.9	18422.1	18261.8	18066.9	19719.2	11861.3	18972.3
plasma membrane;other membranes;cytosol;cytoskeleton;nucleus;other cell component	Platelet degranulation	Actn4	ENSMUSG00000054808	mmu:60595; NP_068695.1; P57780	60595	Pf00307, Pf00435, Pf08726	cytoskeletal activity;nucleic acid binding activity;other molecular function	cell organization and biogenesis;RNA metabolism OR transcription;transport;developmental processes;signal transduction;other biological processes	Primary focal segmental glomerulosclerosis (FSGS)	2	FALSE	High	Master Protein	NP_068695.1	alpha-actinin-4 isoform 1 [Mus musculus]	0.978	1.017	1.04	0.416277	0.841573	0.210979	977.1	955.3	993.6	0.37	8.22	4.08	1	52	312	1	63	104.9	5.41	0	641.608	9015	976.1	982.8	977.1	837.2	955.3	978.9	969.2	993.6	1049.2	976.1	658.8	944.3
plasma membrane;other membranes		Itgam	ENSMUSG00000030786	G5E8F1; mmu:16409; NP_001076429.1	16409	Pf00092, Pf00357, Pf01839, Pf08441	other molecular function	cell adhesion;signal transduction	IL-5 signaling pathway; Focal adhesion: PI3K-Akt-mTOR signaling pathway; Tyrobp causal network in microglia; Microglia pathogen phagocytosis pathway; Fibrin complement receptor 3 signaling pathway; Integrin-mediated cell adhesion; Focal adhesion	7	FALSE	High	Master Protein	NP_001076429.1	integrin alpha-M isoform 1 precursor [Mus musculus]	0.919	1.035	1.126	0.86195	0.998139	0.833466	27342.9	25136.7	28300.6	6.25	13.87	10.69	1	44	304	44	48	127.5	7.25	0	536.391	8677	28212.9	24972	27342.9	29595	22531.5	25136.7	28300.6	29108.6	23747	28212.9	16739.1	26426.2
				XP_036019493.1						0	FALSE	High	Master Protein	XP_036019493.1	microtubule-actin cross-linking factor 1 isoform X16 [Mus musculus]	0.947	1.135	1.199	0.663233	0.161729	0.0521887	1063.9	1007.3	1207.4	3.29	4.81	8.04	1	147	299	11	23	850.4	5.41	0	737.302	4856	1103	1033.1	1063.9	983.5	1078.1	1007.3	1077.1	1262.2	1207.4	1103	692.5	1028.2
				NP_001347477.1						0	FALSE	High	Master Protein	NP_001347477.1	alpha-actinin-4 isoform 2 [Mus musculus]													1	52	299	1	63	104.9	5.41	0	621.988	8895
non-structural extracellular;cytosol;nucleus;other cell component	mRNA Splicing - Major Pathway; Processing of Capped Intron-Containing Pre-mRNA	Hnrnpa2b1; HNRNPA2B1	ENSMMMG00000006197; ENSMSIG00000010191; ENSMUSG00000004980; ENSSDAG00000021950; ENSSTOG00000006202; ENSUPAG00010017471	A0A287D861; A0A6P5PV16; A0A8C5YYI0; A0A8C6MTV5; A0A8C9QMV1; A0A8D2I8R6; B9EJ02; mcal:110296059; mmu:53379; O88569; Q3UVJ5; Q6PCV9; Q8C2A0; Q8CJ71; Q91ZR9; Q9R204; XP_036022171.1	101977698; 107146119; 53379	Pf00076, Pf11627	nucleic acid binding activity;other molecular function	cell organization and biogenesis;DNA metabolism;RNA metabolism OR transcription;other metabolic processes;transport;other biological processes	mRNA processing	3	FALSE	High	Master Protein	XP_036022171.1	heterogeneous nuclear ribonucleoproteins A2/B1 isoform X1 [Mus musculus]	1.011	1.032	1.021	0.997883	0.563424	0.529891	13396.1	13538	13828.3	2.66	4.86	12.93	1	26	297	24	72	37.4	8.95	0	415.742	8065	13396.1	13066.6	13778.4	13914.7	12649	13538	16561.8	12984.1	13828.3	13396.1	8758.8	13316.4
plasma membrane;other membranes;cytosol;ER/Golgi;other cytoplasmic organelle;other cell component	Insulin receptor recycling; Amino acids regulate mTORC1; ROS and RNS production in phagocytes; Transferrin endocytosis and recycling; Ion channel transport; ROS and RNS production in phagocytes; Insulin receptor recycling; Transferrin endocytosis and recycling; Ion channel transport; Amino acids regulate mTORC1	Atp6v1b2	ENSMUSG00000006273; ENSRNOG00000011891	A0A821C5G8; mmu:11966; NP_031535.2; O09045; P50517; P62814; P62815; Q3TG74; Q3TL62; Q3TVK6; Q3TWR0; Q3U791; Q3U7C8; Q3U9Z0; Q3UAW7; rno:117596	117596; 11966	Pf00006, Pf02874	transporter activity;other molecular function	cell organization and biogenesis;other metabolic processes;transport;other biological processes	Proximal tubule transporters	11	FALSE	High	Master Protein	NP_031535.2	V-type proton ATPase subunit B, brain isoform [Mus musculus]	1.029	1.027	0.998	0.996483	0.898725	0.930326	14494.9	14911.9	14887.3	8.07	1.52	10.35	1	35	294	35	86	56.5	5.81	0	579.185	10003	16551.1	14494.9	14380.9	15300.2	14897.8	14911.9	13161.6	16207.1	14887.3	16551.1	9716.2	13898.8
cytoskeleton;other cell component	MHC class II antigen presentation; COPI-dependent Golgi-to-ER retrograde traffic; Kinesins; COPI-mediated anterograde transport; Separation of Sister Chromatids; Resolution of Sister Chromatid Cohesion; Recruitment of NuMA to mitotic centrosomes; RHO GTPases Activate Formins; EML4 and NUDC in mitotic spindle formation; Carboxyterminal post-translational modifications of tubulin; Microtubule-depen…	Tubb3	ENSMUSG00000062380	mmu:22152; NP_075768.1; Q3UF42; Q5I036; Q9ERD7	22152	Pf00091, Pf03953	signal transduction activity or receptor binding;cytoskeletal activity;other molecular function	cell cycle OR cell proliferation;cell organization and biogenesis;developmental processes;signal transduction		22	FALSE	High	Master Protein	NP_075768.1	tubulin beta-3 chain [Mus musculus]	0.797	0.873	1.095	0.905989	0.913575	0.999807	80.6	64.2	70.3	26.11	19.17	16.94	1	19	294	2	40	50.4	4.93	0	354.367	5961	91.4	80.6	53.3	64.2	83.5	58.3	79.6	70.3	56.4	91.4	54	51.6
non-structural extracellular;cytosol;cytoskeleton;nucleus;other cell component	RHO GTPases Activate Formins; PCP/CE pathway; Signaling by ROBO receptors; RHO GTPases Activate Formins; PCP/CE pathway	Pfn1	ENSCGRG00001013146; ENSMSIG00000024892; ENSMUSG00000018293; ENSPEMG00000025000; ENSRNOG00000003975	A0A1A6HJY1; A0A3L7GNI5; A0A6I9M0U4; A0A6P5QVY9; A0A822EAR3; A0A8C6HZM4; A0A8J6KTX4; mcal:110305574; mmu:18643; P10924; P62962; P62963; Q5SX50; rno:64303; XP_030101518.1	101980205; 101981083; 102907795; 18643; 64303	Pf00235	signal transduction activity or receptor binding;cytoskeletal activity;other molecular function	cell organization and biogenesis;developmental processes;other biological processes	G13 signaling pathway; Regulation of actin cytoskeleton; Regulation of actin cytoskeleton	8	FALSE	High	Master Protein	XP_030101518.1	profilin-1 isoform X1 [Mus musculus]	0.952	0.913	0.959	0.663835	0.885246	0.909556	23273.9	22153.5	21245	10.35	7.11	14.44	1	12	284	12	78	14.9	8.28	0	217.96	7347	21412.3	23273.9	26266.6	20121.6	23165.7	22153.5	26514.5	20483.8	21245	21412.3	15600.9	25386
cytoskeleton		TPM3	ENSECAG00000010942; ENSMSIG00000027597	A0A5F5PYK8; A0A8C6I907; NP_001240669.1	100056751	Pf00261	cytoskeletal activity			0	FALSE	High	Master Protein	NP_001240669.1	tropomyosin alpha-3 chain isoform Tpm3.2cy [Mus musculus]	0.942	0.99	1.051	0.376648	0.989083	0.4412	3152.8	2968.5	3120.2	3.49	6.67	3.95	1	25	281	3	70	28.8	4.75	0	240.934	4803	3152.8	3059.6	3279.7	2801.1	2968.5	3198.3	3281.8	3120.2	3037.7	3152.8	2050.9	3169.7
				XP_036019487.1						0	FALSE	High	Master Protein	XP_036019487.1	microtubule-actin cross-linking factor 1 isoform X8 [Mus musculus]	1.55	1.23	0.793	0.190121	0.506081	0.698434	49.3	76.4	60.6	21.48	23.4	19.23	1	135	281	1	29	622.1	5.45	0	712.022	4804	65.6	49.3	43.8	92.5	57.3	76.4	60.6	78.8	54.9	65.6	33	42.3
cytosol;translational apparatus;nucleus;other cell component	Antigen processing: Ubiquitination & Proteasome degradation; EGFR downregulation; Downstream TCR signaling; FCERI mediated NF-kB activation; Downregulation of ERBB2:ERBB3 signaling; Ovarian tumor domain proteases; Neddylation; Recognition of DNA damage by PCNA-containing replication complex; DNA Damage Recognition in GG-NER; Formation of Incision Complex in GG-NER; Dual Incision in GG-NER; Format…	Rps27a	ENSMUSG00000020460	mmu:78294; NP_077239.1; P02248; P02249; P02250; P49664; P62983; P62991; Q29120; Q62317; Q64223; Q8VCH1; Q91887; Q91888; Q9CXY4; Q9CZM0; Q9D1R5; Q9D2W3; Q9D8D9; Q9ET23; Q9ET24; Q9Z0H9	78294	Pf00240, Pf01599	other molecular function	protein metabolism;other metabolic processes	Cytoplasmic ribosomal proteins	142	FALSE	High	Master Protein	NP_077239.1	ubiquitin-40S ribosomal protein S27a precursor [Mus musculus]	1.156	1.119	0.968	0.636288	0.753689	0.976551	256	295.8	286.5	2.56	20.61	10.16	1	7	280	2	52	17.9	9.64	0	88.228	3126	256	247.4	260.2	295.8	224.2	341.7	286.5	300	245.8	256	165.8	251.4
plasma membrane;other membranes;cytosol;ER/Golgi;translational apparatus;nucleus;other cell component	Neddylation; Recognition of DNA damage by PCNA-containing replication complex; DNA Damage Recognition in GG-NER; Formation of Incision Complex in GG-NER; Dual Incision in GG-NER; Formation of TC-NER Pre-Incision Complex; Dual incision in TC-NER; Gap-filling DNA repair synthesis and ligation in TC-NER; Downstream TCR signaling; FCERI mediated NF-kB activation; L13a-mediated translational silencing…	Uba52	ENSMUSG00000068240; ENSMUSG00000090137	mmu:22186; NP_063936.1; P02248; P02249; P02250; P62984; P62991; Q29120; Q62317; Q64223; Q8VCH1; Q91887; Q91888; Q9CXY4; Q9CZM0; Q9D1R5; Q9D8D9; Q9ET23; Q9ET24; Q9Z0H9	22186	Pf00240, Pf01020	other molecular function	protein metabolism;other metabolic processes		151	FALSE	High	Master Protein	NP_063936.1	ubiquitin-60S ribosomal protein L40 precursor [Mus musculus]	2.209	1.143	0.517	0.675318	0.749076	0.990626	134.6	297.4	153.8	64.75	71.11	114.33	1	6	276	1	46	14.7	9.83	0	63.032	2876	134.6	90.5	308.2	617.4	130	297.4	947.6	153.8	124.1	134.6	60.6	297.9
cytoskeleton;other cell component		Krt42	ENSMUSG00000053654	A7MAW4; mmu:68239; NP_997648.2; Q2M1G8; Q6IFX2; Q6SEK1	68239	Pf00038	other molecular function	cell organization and biogenesis;other biological processes		0	FALSE	High	Master Protein	NP_997648.2	keratin, type I cytoskeletal 42 [Mus musculus]	1.118	1.017	0.909	0.998346	0.967759	0.980423	3136.2	3507.2	3189.6	109.1	33.09	37.07	1	25	266	10	40	50.1	5.16	0	231.977	4936	3136.2	13179.4	1284.1	5126.8	3507.2	2674	3189.6	4748	2255.1	3136.2	8834.4	1241
non-structural extracellular;extracellular matrix;plasma membrane;other membranes;cytosol;nucleus;other cytoplasmic organelle;other cell component	Neutrophil degranulation; Dissolution of Fibrin Clot	Anxa2	ENSMUSG00000032231	mmu:12306; P07356; XP_006510859.1	12306	Pf00191	transporter activity;enzyme regulator activity;cytoskeletal activity;other molecular function	cell organization and biogenesis;RNA metabolism OR transcription;other metabolic processes;transport;developmental processes;other biological processes	Prostaglandin synthesis and regulation	3	FALSE	High	Master Protein	XP_006510859.1	annexin A2 isoform X1 [Mus musculus]	0.97	1.004	1.035	0.905936	0.752215	0.948965	24733.2	23987.4	24825.1	4.91	5.55	2.53	1	25	266	25	61	38.7	7.69	0	278.012	5964	24974	24733.2	22807.1	23987.4	26117	23575.2	24193.4	24825.1	25448.2	24974	16579.1	22042.5
				XP_006497877.1						0	FALSE	High	Master Protein	XP_006497877.1	spectrin alpha chain, non-erythrocytic 1 isoform X5 [Mus musculus]	0.947	0.989	1.044	0.285519	0.983198	0.351894	625.3	592.3	618.3	13.01	5.56	9.88	1	128	265	3	57	285.9	5.38	0	888.235	6708	600.8	625.3	760.9	539.9	592.3	598.2	725.9	610.8	618.3	600.8	419.2	735.3
plasma membrane;other membranes;cytosol;cytoskeleton;other cell component	Recycling pathway of L1	Rdx	ENSMUSG00000032050	A0A6P5QBZ5; mcal:110300986; mmu:19684; NP_001098086.1; P26043; Q3TS85; Q9QW27	19684	Pf00373, Pf00769, Pf09379, Pf09380, Pf20492	cytoskeletal activity;other molecular function	cell organization and biogenesis;signal transduction;other biological processes	Regulation of actin cytoskeleton	2	FALSE	High	Master Protein	NP_001098086.1	radixin isoform a [Mus musculus]	0.915	0.987	1.078	0.173724	0.684119	0.482384	7697.9	7046.3	7597.3	4.91	3.92	7.12	1	40	264	25	63	68.5	6.2	0	343.836	5272	7697.9	8189.1	7437	6816.7	7368.9	7046.3	6908.1	7597.3	7956.8	7697.9	5489.3	7187.7
cytoskeleton		Krt16		NP_001300887.1; Q3ZAW8	16666	Pf00038	other molecular function			0	FALSE	High	Master Protein	NP_001300887.1	keratin, type I cytoskeletal 16 isoform 1 [Mus musculus]	1.133	0.81	0.715	0.999826	0.956978	0.962072	2759.5	3127.2	2235.2	115.74	35.88	41.35	1	14	262	8	25	51.7	5.2	0	136.051	3777	2759.5	12990.9	1017.1	4764	3127.2	2363.6	2183.5	4287.1	2235.2	2759.5	8708	983
non-structural extracellular;cytosol;mitochondrion		Hspa4	ENSMUSG00000020361	mmu:15525; NP_032326.3; Q3U2G2	15525	Pf00012	other molecular function	cell organization and biogenesis;transport;other biological processes		0	FALSE	High	Master Protein	NP_032326.3	heat shock 70 kDa protein 4 [Mus musculus]	0.873	0.962	1.102	0.0383304	0.433541	0.202494	24473.3	21362.4	23551.6	2.07	8.53	5.82	1	57	261	54	73	94.1	5.21	0	644.095	6776	24473.3	24002	25014.1	18803.3	21362.4	22212	21400.3	23843	23551.6	24473.3	16088.9	24175.5
other membranes;cytoskeleton;mitochondrion	Transport of nucleosides and free purine and pyrimidine bases across the plasma membrane	Slc25a5	ENSMUSG00000016319	mmu:11740; NP_031477.1; P51881; Q61311	11740	Pf00153	transporter activity;other molecular function	cell cycle OR cell proliferation;cell organization and biogenesis;other metabolic processes;transport;other biological processes	Electron transport chain	2	FALSE	High	Master Protein	NP_031477.1	ADP/ATP translocase 2 [Mus musculus]	0.986	1.06	1.076	0.934052	0.854761	0.980979	9405.8	9269.6	9972.1	7.49	13.85	2.88	1	24	261	10	68	32.9	9.73	0	201.511	5088	10250.8	9405.8	8837.6	11331.1	8773.8	9269.6	9547.8	10088	9972.1	10250.8	6304.9	8541.3
				XP_006502996.1						0	FALSE	High	Master Protein	XP_006502996.1	Y-box-binding protein 1 isoform X1 [Mus musculus]	1.126	1.03	0.915	0.945361	0.942927	0.99997	3371.1	3794.3	3470.8	30.93	23.8	44.47	1	12	261	9	47	36.2	9.88	0	185.298	7132	2873.4	3371.1	5102.3	3794.3	5145.2	3267.9	6414.9	2882.2	3470.8	2873.4	2259.7	4931.2
				XP_006497879.1						0	FALSE	High	Master Protein	XP_006497879.1	spectrin alpha chain, non-erythrocytic 1 isoform X7 [Mus musculus]	0.831	0.82	0.986	0.0752423	0.132708	0.897872	75.6	62.9	62	7.5	3.7	11.3	1	126	259	1	57	283.7	5.36	0	879.237	6621	75.6	69.4	80.6	60.4	65.1	62.9	59.4	73.2	62	75.6	46.5	77.9
plasma membrane;other membranes;other cell component		Itgb2	ENSMUSG00000000290	mmu:16414; NP_032430.2; Q542I8	16414	Pf00362, Pf07965, Pf08725, Pf17205	other molecular function	cell adhesion;stress response;transport;signal transduction;other biological processes	IL-5 signaling pathway; Focal adhesion: PI3K-Akt-mTOR signaling pathway; Tyrobp causal network in microglia; Microglia pathogen phagocytosis pathway; Fibrin complement receptor 3 signaling pathway; Integrin-mediated cell adhesion; Focal adhesion	7	FALSE	High	Master Protein	NP_032430.2	integrin beta-2 isoform 1 precursor [Mus musculus]	1.126	0.941	0.835	0.989427	0.999077	0.994719	24310.3	27384.7	22873.5	13	17.28	15.82	1	43	257	42	62	84.8	7.05	0	554.653	6881	28432	22038.8	24310.3	28657.7	20469.2	27384.7	22771.9	29706.1	22873.5	28432	14773	23495.3
translational apparatus;other cell component	L13a-mediated translational silencing of Ceruloplasmin expression; GTP hydrolysis and joining of the 60S ribosomal subunit; Deadenylation of mRNA; Translation initiation complex formation; Ribosomal scanning and start codon recognition; ISG15 antiviral mechanism	Eif4a1	ENSMUSG00000059796	mmu:13681; NP_659207.1; P04765; P60843; Q61516	13681	Pf00270, Pf00271	nucleic acid binding activity;other molecular function	protein metabolism;other metabolic processes	Translation factors	8	FALSE	High	Master Protein	NP_659207.1	eukaryotic initiation factor 4A-I isoform 1 [Mus musculus]	0.967	1.127	1.165	0.839947	0.712185	0.408146	6217.2	6014.8	7009.2	16.77	9.94	6.17	1	27	257	12	68	46.1	5.48	0	393.853	5926	5958	6217.2	8031.2	5956.4	6014.8	7077.3	7716.9	6895.7	7009.2	5958	4167.5	7761.9
		Uba1		A0A1S6GWH5; NP_033483.2	22201	Pf00899, Pf09358, Pf10585, Pf16190, Pf16191	other molecular function	protein metabolism;other metabolic processes		0	FALSE	High	Master Protein	NP_033483.2	ubiquitin-like modifier-activating enzyme 1 isoform 1 [Mus musculus]	1.033	0.985	0.954	0.714148	0.800821	0.375909	16293.6	16835.3	16053.8	6	10.71	4.12	1	50	257	39	56	124.2	5.99	0	526.669	6841	16293.6	15797.3	17715.5	15996.6	16835.3	19573.5	15260.1	16564.7	16053.8	16293.6	10589.2	17121.5
				XP_006527057.1						0	FALSE	High	Master Protein	XP_006527057.1	myoferlin isoform X1 [Mus musculus]	1.061	1.026	0.967	0.997116	0.997957	0.990266	16911.6	17947.9	17359.5	17.53	10.27	12.89	1	90	257	87	51	236.4	6.23	0	689.307	5504	21630	16911.6	15617.5	20005.7	17947.9	16298.9	15838.4	20360.6	17359.5	21630	11336.1	15093.9
		Calml3	ENSMSIG00000032210; ENSMUSG00000063130	A0A6P5QXW7; A0A8C6IM25; mcal:110308577; mmu:70405; NP_081692.1; Q99K52; Q9D6P8	70405	Pf13499	enzyme regulator activity;other molecular function		Alzheimer's disease	1	FALSE	High	Master Protein	NP_081692.1	calmodulin-like protein 3 [Mus musculus]	0.569	0.997	1.753	0.702046	0.706206	0.99997	378.3	215.1	377.1	77.43	55.07	64.67	1	5	257	2	47	16.7	4.31	0	75.92	760	378.3	867.4	159.2	121.9	382.5	215.1	70.2	384.1	377.1	378.3	581.5	153.9
plasma membrane;other membranes;cytoskeleton;other cell component	Formation of the cornified envelope; Type I hemidesmosome assembly	Krt5	ENSMUSG00000061527	mmu:110308; NP_081287.1; Q920F2; Q922U2	110308	Pf00038, Pf16208	bone, tooth or skin structural activity;other molecular function	cell organization and biogenesis;other biological processes		3	FALSE	High	Master Protein	NP_081287.1	keratin, type II cytoskeletal 5 [Mus musculus]	1.196	0.82	0.686	0.994635	0.83376	0.881064	5469.1	6538.3	4483.7	110.95	32.85	37.11	1	26	256	13	31	61.7	7.75	0	202.901	3122	5469.1	26136.4	2868.6	9925.1	6538.3	5321	4483.7	7887.6	4205	5469.1	17519.7	2772.4
non-structural extracellular;plasma membrane;other membranes;ER/Golgi;other cell component	Neutrophil degranulation	Anpep	ENSMUSG00000039062	mmu:16790; P97449; Q91YH8; Q99K63; XP_036008613.1	16790	Pf01433, Pf11838, Pf17900	other molecular function	protein metabolism;other metabolic processes;developmental processes;signal transduction;other biological processes	Glutathione metabolism; Oxidative stress and redox pathway; Glutathione and one-carbon metabolism	4	FALSE	High	Master Protein	XP_036008613.1	aminopeptidase N isoform X1 [Mus musculus]	1.164	1.029	0.885	0.396389	0.978521	0.314523	22499.3	26178.3	23161.5	14.87	16.55	12.94	1	36	255	36	44	109.6	5.9	0	506.238	7518	26743.2	22499.3	19952.2	32380.2	26178.3	23560.7	19295.3	24996.1	23161.5	26743.2	15081.7	19283.2
non-structural extracellular;plasma membrane;other membranes;cytosol;cytoskeleton;other cell component	Neutrophil degranulation	Cap1	ENSMUSG00000028656	mmu:12331; NP_001344964.1; P40124; Q8BPT7	12331	Pf01213, Pf08603	cytoskeletal activity;other molecular function	cell organization and biogenesis;transport;signal transduction;other biological processes	Insulin signaling	2	FALSE	High	Master Protein	NP_001344964.1	adenylyl cyclase-associated protein 1 [Mus musculus]	0.922	0.997	1.081	0.637108	0.961072	0.788004	22997.4	21205.3	22922.3	4.47	10.1	2.54	1	24	253	24	57	51.5	7.52	0	377.059	5486	22997.4	21931.6	23986.3	21205.3	20150	24402.7	23015.7	22922.3	21975.8	22997.4	14701.2	23182.1
non-structural extracellular		Serpinb6a	ENSMUSG00000060147	F8WIV2; NP_001157589.1	20719	Pf00079	enzyme regulator activity			0	FALSE	High	Master Protein	NP_001157589.1	serpin B6 isoform a [Mus musculus]	0.958	0.92	0.96	0.990194	0.99994	0.991659	16046.8	15378.9	14769.3	11.92	13.16	13.09	1	16	248	16	50	44.7	6.38	0	213.075	9090	16932.3	13393	16046.8	15378.9	13191.2	17200.8	13855.3	17724.7	14769.3	16932.3	8977.5	15508.8
plasma membrane;nucleus;other cell component	Major pathway of rRNA processing in the nucleolus and cytosol	Ncl	ENSMUSG00000026234	mmu:17975; NP_035010.3; P09405; Q548M9; Q61991; Q8BQD8; Q99K50	17975	Pf00076	signal transduction activity or receptor binding;nucleic acid binding activity;other molecular function	transport;developmental processes;other biological processes	Mechanisms associated with pluripotency; mRNA processing	3	FALSE	High	Master Protein	NP_035010.3	nucleolin [Mus musculus]	1.002	1.108	1.106	0.889506	0.59946	0.366867	41545.2	41620.9	46026.9	16.34	8.73	17.14	1	36	245	36	49	76.7	4.75	0	294.635	4577	38466.5	41545.2	52193	41620.9	37828.3	45073.5	59239.1	43391.9	46026.9	38466.5	27848.5	50443.1
				NP_001300652.1						0	FALSE	High	Master Protein	NP_001300652.1	tubulin alpha-4A chain isoform 2 [Mus musculus]	1.157	1.02	0.882	0.0969379	0.615948	0.0290647	1341	1550.9	1367.6	3.67	3	9.38	1	19	243	4	76	27.7	4.86	0	354.458	6669	1341	1428	1341	1607.7	1514.9	1550.9	1166.1	1367.6	1387.9	1341	957.2	1296
nucleus;other cell component		Hnrnpa1	ENSMUSG00000046434	NP_001034218.1; Q5EBP8	15382	Pf00076, Pf11627	nucleic acid binding activity	RNA metabolism OR transcription;other metabolic processes	mRNA processing	1	FALSE	High	Master Protein	NP_001034218.1	heterogeneous nuclear ribonucleoprotein A1 isoform b [Mus musculus]	1.019	1.081	1.061	0.89303	0.391871	0.627304	1877.5	1913.5	2029.4	2.23	3.74	17.4	1	22	240	7	58	38.8	9.13	0	293.284	4156	1877.5	1816	1895.4	1913.5	2016.6	1877	2519.4	1798.4	2029.4	1877.5	1217.3	1831.8
				NP_001355685.1						0	FALSE	High	Master Protein	NP_001355685.1	protein disulfide-isomerase A4 isoform 1 precursor [Mus musculus]	0.875	0.956	1.092	0.470837	0.993705	0.526203	20777	18185.8	19854	7.01	8.2	6.29	1	35	238	34	56	78.8	5.38	0	459.17	6428	20777	20892.7	18405.3	18185.8	20308.8	17348.2	18659.8	19854	21161.3	20777	14004.7	17788.2
plasma membrane;other membranes;cytoskeleton;ER/Golgi;other cytoplasmic organelle;other cell component	Ion homeostasis; Ion transport by P-type ATPases	Atp1a1	ENSMUSG00000033161	mmu:11928; NP_659149.1; Q8VDN2; Q91Z09	11928	Pf00122, Pf00689, Pf00690, Pf00702, Pf13246	transporter activity;cytoskeletal activity;other molecular function	transport;other biological processes		2	FALSE	High	Master Protein	NP_659149.1	sodium/potassium-transporting ATPase subunit alpha-1 [Mus musculus]	1.071	1.133	1.058	0.506596	0.21616	0.755147	12164.1	13031	13784	4.35	4.93	9.45	1	45	237	30	48	112.9	5.45	0	512.993	6841	12913.2	12164.1	11874.4	13829.3	13031	12547.2	12364.9	14949.9	13784	12913.2	8153.8	11476.3
cytosol;cytoskeleton;nucleus;other cell component	mRNA Splicing - Major Pathway; Processing of Capped Intron-Containing Pre-mRNA	Hnrnpu	ENSMUSG00000039630	G3XA10; mmu:51810; Q8VEK3; Q9R205; XP_036008205.1	51810	Pf00622, Pf02037, Pf13671	cytoskeletal activity;nucleic acid binding activity;other molecular function	cell cycle OR cell proliferation;cell organization and biogenesis;RNA metabolism OR transcription;other metabolic processes;transport;developmental processes;other biological processes	Mechanisms associated with pluripotency; mRNA processing	4	FALSE	High	Master Protein	XP_036008205.1	heterogeneous nuclear ribonucleoprotein U isoform X1 [Mus musculus]	0.96	1.05	1.094	0.223349	0.757177	0.0886312	19373.7	18606	20350.7	3.37	3.89	5.16	1	31	237	31	42	87.9	6.24	0	388.204	5449	19119.3	19373.7	20371.2	18606	18968.7	17590	21042.8	19000	20350.7	19119.3	12986.5	19688.2
non-structural extracellular;plasma membrane;other membranes;cytosol;cytoskeleton;ER/Golgi;nucleus;other cell component	Platelet degranulation	Anxa5	ENSMUSG00000027712	mmu:11747; NP_033803.1; P48036; Q3U5Q1; Q3U5X4; Q3U8K1; Q3UGV0; Q99LA1	11747	Pf00191	signal transduction activity or receptor binding;transporter activity;other molecular function	stress response;transport;other biological processes	Prostaglandin synthesis and regulation	2	FALSE	High	Master Protein	NP_033803.1	annexin A5 [Mus musculus]	0.951	0.947	0.996	0.959922	0.64626	0.798798	19636.2	18680.5	18603.6	5.31	7.11	7.96	1	27	236	26	78	35.7	4.96	0	273.398	4069	20615.9	18534.7	19636.2	18367.9	18680.5	20887.5	17161.5	20126.6	18603.6	20615.9	12424.2	18977.9
cytosol;cytoskeleton;translational apparatus;nucleus;other cell component	L13a-mediated translational silencing of Ceruloplasmin expression; Formation of a pool of free 40S subunits; GTP hydrolysis and joining of the 60S ribosomal subunit; Translation initiation complex formation; Formation of the ternary complex, and subsequently, the 43S complex; Ribosomal scanning and start codon recognition	Eif3a	ENSMUSG00000024991	E9QQ50; mmu:13669; NP_034253.3; P23116; Q60697; Q62162	13669	Pf01399	signal transduction activity or receptor binding;nucleic acid binding activity	cell organization and biogenesis;protein metabolism;other metabolic processes;other biological processes	Translation factors	7	FALSE	High	Master Protein	NP_034253.3	eukaryotic translation initiation factor 3 subunit A [Mus musculus]	0.952	1.019	1.07	0.557646	0.886554	0.333238	21341.5	20326.5	21751.8	10.67	6.07	9.26	1	77	236	76	52	161.8	6.77	0	457.822	3260	20448.3	21341.5	24931.2	19419.9	20326.5	21885.1	25433.8	21751.8	21746.9	20448.3	14305.5	24095.3
				XP_006513585.1						0	FALSE	High	Master Protein	XP_006513585.1	early endosome antigen 1 isoform X1 [Mus musculus]	0.978	0.933	0.954	0.963755	0.870222	0.966697	27.3	26.7	25.5	17.12	9.3	29.86	1	87	235	1	61	166.1	5.72	0	629.627	5212	27.9	27.3	20.2	26.7	23.4	28.1	21	37.1	25.5	27.9	18.3	19.5
cytoskeleton		Tpm3		Q8C7C3; XP_017175166.1	59069	Pf00261	cytoskeletal activity			0	FALSE	High	Master Protein	XP_017175166.1	tropomyosin alpha-3 chain isoform X3 [Mus musculus]	1.016	1.014	0.998	0.962314	0.916611	0.989937	478.3	485.9	484.9	11.54	11.51	10.55	1	28	234	2	77	28.9	4.75	0	237.132	2908	442	478.3	553.2	421.2	485.9	531	516.1	418.4	484.9	442	320.6	534.6
				XP_006513587.1						0	FALSE	High	Master Protein	XP_006513587.1	early endosome antigen 1 isoform X3 [Mus musculus]	0.869	0.958	1.102	0.836019	0.603768	0.9085	45.4	39.4	43.5	19.1	0.51	30.24	1	87	231	1	63	161.5	5.78	0	640.227	5306	52.4	45.4	35.5	39.2	39.4	39.6	24.6	43.5	45.3	52.4	30.4	34.3
other cell component		Ldha	ENSMUSG00000063229	A0A1B0GSX0; NP_001129541.2	16828	Pf00056, Pf02866	other molecular function	other metabolic processes	Glycolysis and gluconeogenesis	1	FALSE	High	Master Protein	NP_001129541.2	L-lactate dehydrogenase A chain isoform 2 [Mus musculus]	0.902	1.033	1.146	0.879219	0.946376	0.98407	25630.7	23108.6	26476.3	7.34	11.59	13	1	22	229	19	58	39.7	8.35	0	228.358	5926	25630.7	27739.2	23964.7	23048.3	23108.6	28045.5	21434.3	26476.3	27561.2	25630.7	18594	23161.2
				NP_001300863.1		Pf13499	other molecular function		Endochondral ossification; MicroRNAs in cardiomyocyte hypertrophy; G protein signaling pathways; G13 signaling pathway; Glycogen metabolism	5	FALSE	High	Master Protein	NP_001300863.1	calmodulin-1 isoform 1 [Mus musculus]	0.553	1.008	1.821	0.912737	0.903502	0.999718	5397.7	2986.9	5438.3	43.4	65.09	65.95	1	10	226	4	65	21.5	4.35	0	244.504	3900	5397.7	5465.8	2167.1	1609.5	6160.2	2986.9	946.3	5438.3	5515.3	5397.7	3663.8	2094.4
cytosol;other cell component	Pentose phosphate pathway	Pgd	ENSMUSG00000028961	mmu:110208; NP_001074743.1; Q3UD80; Q9DCD0	110208	Pf00393, Pf03446	other molecular function	other metabolic processes	Oxidative stress and redox pathway; Pentose phosphate pathway	3	FALSE	High	Master Protein	NP_001074743.1	6-phosphogluconate dehydrogenase, decarboxylating isoform 1 [Mus musculus]	0.899	0.97	1.079	0.810436	0.872676	0.991318	26824.5	24124.1	26026.3	9.76	18.63	8.05	1	27	224	26	58	53.2	7.23	0	342.89	5689	26824.5	24087.9	29302.5	24124.1	21180.7	30386.7	26026.3	26940	23041.6	26824.5	16146.6	28320.1
cytosol;nucleus;other cell component	mRNA Splicing - Major Pathway; Processing of Capped Intron-Containing Pre-mRNA	Pcbp1	ENSMUSG00000051695	mmu:23983; NP_035995.1; P60335	23983	Pf00013	nucleic acid binding activity;other molecular function	RNA metabolism OR transcription;other metabolic processes;other biological processes	mRNA processing	3	FALSE	High	Master Protein	NP_035995.1	poly(rC)-binding protein 1 [Mus musculus]	0.937	0.944	1.007	0.197334	0.751258	0.473028	5678.4	5321.5	5358	6.27	3.98	4.01	1	17	224	11	68	37.5	7.09	0	287.724	4782	5678.4	5287	5994.1	4980.4	5321.5	5356.2	5738.9	5357.5	5358	5678.4	3543.9	5793.2
cytosol;nucleus	Paracetamol ADME; Glutathione synthesis and recycling	Cndp2	ENSMUSG00000024644	mmu:66054; Q3TA80; Q3TI32; Q3U7B9; Q99PV1; Q9D1A2; XP_030106430.1	66054	Pf01546, Pf07687	other molecular function	protein metabolism		2	FALSE	High	Master Protein	XP_030106430.1	cytosolic non-specific dipeptidase isoform X1 [Mus musculus]	1.039	1.028	0.989	0.665329	0.919856	0.453805	21874.5	22732.2	22490	7.98	11.82	21.38	1	27	224	27	72	52.7	5.66	0	442.077	6776	23187.3	21874.5	19768.6	22445.9	22732.2	27546.3	15820.6	24287.3	22490	23187.3	14662.8	19105.8
				XP_006501902.1						0	FALSE	High	Master Protein	XP_006501902.1	tropomyosin alpha-3 chain isoform X6 [Mus musculus]													1	27	223	1	69	28.9	4.83	0	212.352	2589
non-structural extracellular;cytosol;nucleus;other cell component	Neutrophil degranulation	Ppia	ENSMUSG00000071866	mmu:268373; NP_032933.1; P17742; Q9CWJ5; Q9R137	268373	Pf00160	signal transduction activity or receptor binding;other molecular function	cell adhesion;cell organization and biogenesis;protein metabolism;other metabolic processes;stress response;developmental processes;other biological processes		1	FALSE	High	Master Protein	NP_032933.1	peptidyl-prolyl cis-trans isomerase A [Mus musculus]	0.847	0.939	1.109	0.00654874	0.404488	0.0295789	21895.2	18554.2	20568	1.59	8.77	2.16	1	11	222	11	69	18	7.9	0	139.076	4250	21895.2	21528.6	22223.2	15876.3	18561.6	18554.2	20568	21028.9	20141	21895.2	14431	21478.2
cytosol;cytoskeleton;nucleus;other cell component		Mvp	ENSMUSG00000030681	E9Q3X0; mmu:78388; NP_542369.2	78388	Pf01505, Pf11978, Pf17794, Pf17795, Pf17796	other molecular function	signal transduction;other biological processes		0	FALSE	High	Master Protein	NP_542369.2	major vault protein [Mus musculus]	1.224	1.072	0.876	0.347003	0.998031	0.371928	15198.5	18598.6	16294.4	11.64	5.08	17.88	1	52	222	52	67	96.8	5.64	0	563.419	6050	17974.8	15198.5	14470.9	18598.6	17577.6	19458.3	13111.5	18853.6	16294.4	17974.8	10187.8	13985.8
plasma membrane;other membranes;cytosol;other cell component	Neutrophil degranulation; MAP2K and MAPK activation; Rap1 signalling; GRB2:SOS provides linkage to MAPK signaling for Integrins ; p130Cas linkage to MAPK signaling for integrins; MET activates RAP1 and RAC1	Rap1b	ENSMUSG00000052681	mmu:215449; NP_077777.1; Q99JI6	215449	Pf00071	other molecular function	cell cycle OR cell proliferation;cell organization and biogenesis;transport;signal transduction;other biological processes	Chemokine signaling pathway; Mapk signaling pathway; Integrin-mediated cell adhesion; Focal adhesion	11	FALSE	High	Master Protein	NP_077777.1	ras-related protein Rap-1b [Mus musculus]	1.114	1.028	0.923	0.0343579	0.562367	0.131226	3343	3723.2	3437.5	6.46	4.56	4.68	1	15	221	5	88	20.8	5.78	0	248.154	6928	3351.9	3343	2986.7	3723.2	3917.2	3577.7	3201.6	3437.5	3502.3	3351.9	2240.9	2886.5
nucleus;other cell component		Hnrnpm	ENSMUSG00000059208	mmu:76936; NP_084080.1; Q6P1B2; Q99JQ0; Q9D0E1	76936	Pf00076, Pf11532	nucleic acid binding activity;other molecular function	RNA metabolism OR transcription;other metabolic processes;stress response;other biological processes	mRNA processing	1	FALSE	High	Master Protein	NP_084080.1	heterogeneous nuclear ribonucleoprotein M isoform a [Mus musculus]	0.979	0.981	1.003	0.9171	0.704278	0.484566	23531.7	23032.1	23092.7	3.23	1.99	5.87	1	51	221	48	67	77.6	8.63	0	391.033	4049	23645.9	22297.8	23531.7	23191.2	23032.1	22337.2	25417.7	23092.7	22911	23645.9	14946.6	22742.7
cytoskeleton;other cell component	COPI-mediated anterograde transport; MHC class II antigen presentation; Recycling pathway of L1; Aggrephagy; COPI-dependent Golgi-to-ER retrograde traffic; Kinesins; Separation of Sister Chromatids; Resolution of Sister Chromatid Cohesion; Recruitment of NuMA to mitotic centrosomes; RHO GTPases Activate Formins; EML4 and NUDC in mitotic spindle formation; Carboxyterminal post-translational modifi…	Tubb6	ENSMUSG00000001473	mmu:67951; NP_080749.2; Q922F4	67951	Pf00091, Pf03953	cytoskeletal activity;other molecular function	cell cycle OR cell proliferation;cell organization and biogenesis		22	FALSE	High	Master Protein	NP_080749.2	tubulin beta-6 chain [Mus musculus]	1.183	1.165	0.985	0.750358	0.988623	0.827495	1084.4	1282.8	1263.5	16.7	9.79	30.81	1	18	221	6	47	50.1	4.89	0	287.99	4108	1412.6	1084.4	1056.9	1282.8	1250.2	1492.1	853.3	1620.4	1263.5	1412.6	726.9	1021.5
non-structural extracellular;other membranes;other cytoplasmic organelle;other cell component	Neutrophil degranulation; MHC class II antigen presentation; Insulin receptor recycling; Collagen degradation; Metabolism of Angiotensinogen to Angiotensins	Ctsd	ENSMUSG00000007891	mmu:13033; NP_034113.1; P18242	13033	Pf00026, Pf07966	other molecular function	cell organization and biogenesis;protein metabolism;other metabolic processes;other biological processes		5	FALSE	High	Master Protein	NP_034113.1	cathepsin D precursor [Mus musculus]	0.883	1.019	1.154	0.35476	0.948265	0.500661	24351.9	21503.6	24818.7	19.53	13.92	10.95	1	17	220	17	50	44.9	7.15	0	345.88	6212	33339.2	23936.2	24351.9	26144.8	20148.1	21503.6	24818.7	29248.1	23932.6	33339.2	16044.9	23535.4
cytosol;nucleus;other cell component		Csda; Ybx3	ENSMUSG00000030189	mmu:56449; NP_620817.2; Q3KRC7; Q80WG4; Q9EQF7; Q9EQF8; Q9JKB3	56449	Pf00313	nucleic acid binding activity;other molecular function	stress response;developmental processes;other biological processes		0	FALSE	High	Master Protein	NP_620817.2	Y-box-binding protein 3 long isoform [Mus musculus]	0.955	1.176	1.231	0.819993	0.269578	0.124926	1039.5	993.2	1222.6	8.96	15.44	2.27	1	11	218	8	47	38.8	9.69	0	117.037	6253	959.5	1039.5	1146.8	993.2	850.4	1159.1	1180.4	1232.1	1222.6	959.5	696.8	1108.3
cytoskeleton;other cell component	MHC class II antigen presentation; COPI-dependent Golgi-to-ER retrograde traffic; Kinesins; COPI-mediated anterograde transport; Separation of Sister Chromatids; Resolution of Sister Chromatid Cohesion; Recruitment of NuMA to mitotic centrosomes; RHO GTPases Activate Formins; EML4 and NUDC in mitotic spindle formation; Carboxyterminal post-translational modifications of tubulin; Microtubule-depen…	Tuba8	ENSMUSG00000030137	D4P911; mmu:53857; NP_059075.1; Q9CV57; Q9JJZ2	53857	Pf00091, Pf03953	cytoskeletal activity;other molecular function	cell cycle OR cell proliferation;cell organization and biogenesis;other biological processes		20	FALSE	High	Master Protein	NP_059075.1	tubulin alpha-8 chain [Mus musculus]	0.846	0.76	0.899	0.995744	0.796177	0.841544	301.5	255	229.2	29.5	29.19	33.85	1	13	218	2	37	50	5.1	0	188.684	5950	191.9	355.8	301.5	207.1	364	255	229.2	165.3	326.9	191.9	238.5	291.4
				XP_006514664.1						0	FALSE	High	Master Protein	XP_006514664.1	spectrin beta chain, non-erythrocytic 1 isoform X2 [Mus musculus]	0.962	0.971	1.009	0.261372	0.750291	0.594221	20540.2	19767.6	19944.3	7.46	2.14	7.92	1	97	217	97	48	272.4	5.66	0	553.713	4326	20435.2	20540.2	23250.6	19767.6	19777.9	19048.8	22476.5	19427	19944.3	20435.2	13768.5	22471.1
other membranes;mitochondrion	Transport of nucleosides and free purine and pyrimidine bases across the plasma membrane	Slc25a4	ENSMUSG00000031633	mmu:11739; NP_031476.3; P48962; Q62164	11739	Pf00153	transporter activity;other molecular function	cell organization and biogenesis;other metabolic processes;transport;other biological processes	Electron transport chain; mRNA processing	3	FALSE	High	Master Protein	NP_031476.3	ADP/ATP translocase 1 [Mus musculus]	0.932	1.04	1.116	0.97628	0.947932	0.863758	7351.2	6850.2	7643.5	9.85	10.33	8.63	1	24	215	10	69	32.9	9.72	0	186.763	4251	7961.2	7351.2	6531.7	8009	6632.1	6850.2	6740.9	7987.7	7643.5	7961.2	4927.7	6312.7
other membranes;ER/Golgi;other cell component	Neutrophil degranulation; RAB GEFs exchange GTP for GDP on RABs	Gdi2	ENSMUSG00000021218	mmu:14569; NP_032138.3; Q541Z9; Q61598; Q8C530; Q9D8M9	14569	Pf00996	enzyme regulator activity;other molecular function	transport;signal transduction;other biological processes		2	FALSE	High	Master Protein	NP_032138.3	rab GDP dissociation inhibitor beta [Mus musculus]	0.896	0.989	1.105	0.205914	0.95524	0.294338	16071.4	14396.2	15901.3	3.74	7.34	4.94	1	31	215	24	75	50.5	6.25	0	387.601	5410	16602	15406.7	16071.4	14396.2	13806.5	15898.4	15008.2	16565.2	15901.3	16602	10327.4	15532.6
other cell component		Dpysl2	ENSMSIG00000018782	A0A6P5QZ03; A0A8C6MYM0; mcal:110308929; NP_001365696.1		Pf01979	cytoskeletal activity;other molecular function	cell organization and biogenesis;developmental processes;other biological processes		0	FALSE	High	Master Protein	NP_001365696.1	dihydropyrimidinase-related protein 2 isoform 1 [Mus musculus]	0.918	0.897	0.977	0.742943	0.406284	0.809863	11217.6	10300.3	10059.2	8.09	5.57	10.22	1	28	214	28	57	73.1	6.4	0	419.062	7225	11723.5	9995.6	11217.6	10300.3	9913.1	11055.3	8969.6	11015.2	10059.2	11723.5	6700.3	10841.5
other membranes;cytosol;ER/Golgi;nucleus;other cytoplasmic organelle;other cell component	Insulin effects increased synthesis of Xylulose-5-Phosphate; Pentose phosphate pathway	Tkt	ENSMUSG00000021957	mmu:21881; NP_033414.1; P40142; Q3U7Y1; Q3UK62; Q545A1; Q9ESA0	21881	Pf00456, Pf02779, Pf02780	other molecular function	other metabolic processes;other biological processes	Pentose phosphate pathway	3	FALSE	High	Master Protein	NP_033414.1	transketolase [Mus musculus]	0.837	0.934	1.116	0.114872	0.772215	0.277636	23506.4	19664.8	21955	12.85	6.68	10.61	1	29	214	29	63	67.6	7.5	0	396.102	5449	22418.1	23506.4	28395	19259.6	19664.8	21777.4	26202.4	21955	21873.3	22418.1	15756.7	27443
plasma membrane;other membranes;ER/Golgi	RAC1 GTPase cycle; RHOG GTPase cycle; RAC2 GTPase cycle; RAC3 GTPase cycle; RHOF GTPase cycle; RHOD GTPase cycle; Glycosphingolipid metabolism	Esyt1	ENSMUSG00000025366	mmu:23943; NP_035973.1; Q3U7R1; Q8C8R1; Q91X62; Q9CVH0; Q9Z1X5; Q9Z1X6	23943	Pf00168, Pf17047	transporter activity;other molecular function	cell organization and biogenesis;transport		7	FALSE	High	Master Protein	NP_035973.1	extended synaptotagmin-1 [Mus musculus]	0.974	0.993	1.019	0.677592	0.917386	0.887268	25276.9	24624.2	25104.1	7.22	12.31	6.84	1	45	213	45	46	121.5	5.95	0	451.762	5076	25276.9	22498.1	25785.5	29934.6	24624.2	24099.6	27037.1	25104.1	23590.2	25276.9	15080.9	24921
plasma membrane;other membranes;cytosol;cytoskeleton;nucleus;other cell component	G alpha (i) signalling events; Adenylate cyclase inhibitory pathway; ADP signalling through P2Y purinoceptor 12; Adrenaline,noradrenaline inhibits insulin secretion; Extra-nuclear estrogen signaling	Gnai2	ENSMUSG00000032562	mmu:14678; P08752; Q3TXK7; Q6P1C0; XP_006511700.1	14678	Pf00503	signal transduction activity or receptor binding;other molecular function	cell-cell signaling;cell cycle OR cell proliferation;signal transduction;other biological processes	Chemokine signaling pathway; G protein signaling pathways; Calcium regulation in cardiac cells; Signal transduction of S1P receptor	9	FALSE	High	Master Protein	XP_006511700.1	guanine nucleotide-binding protein G(i) subunit alpha-2 isoform X1 [Mus musculus]	1.164	1.057	0.908	0.524013	0.90113	0.768555	5151.2	5997.8	5445.8	5.64	14.89	3.15	1	23	211	16	66	40.5	5.45	0	337.354	6682	5641.3	5099.4	5151.2	6606.7	4893.3	5997.8	5324.6	5664.6	5445.8	5641.3	3418.2	4978.5
other membranes;other cell component		Ap1b1		mmu:11764; Q8CC13; XP_030101345.1	11764	Pf01602, Pf02883, Pf09066	other molecular function	transport		0	FALSE	High	Master Protein	XP_030101345.1	AP-1 complex subunit beta-1 isoform X1 [Mus musculus]	0.866	0.953	1.1	0.111984	0.420064	0.562382	6280.4	5440.8	5985	8.14	4.72	5.78	1	45	210	22	46	104.9	5.06	0	423.929	4746	6879.1	6280.4	5852.4	5440.8	5881.4	5411.2	5524.9	5985	6191.7	6879.1	4209.9	5656.2
cytosol;nucleus;other cell component		Snd1	ENSMUSG00000001424	mmu:56463; NP_062750.2; Q3TT46; Q78PY7; Q922L5; Q9R0S1	56463	Pf00565, Pf00567	nucleic acid binding activity;other molecular function	RNA metabolism OR transcription;other metabolic processes;other biological processes		0	FALSE	High	Master Protein	NP_062750.2	staphylococcal nuclease domain-containing protein 1 [Mus musculus]	1.081	1.016	0.94	0.915154	0.963624	0.988652	15934.8	17230.9	16196	10.18	3.47	9.91	1	46	210	46	53	102	7.43	0	452.241	5501	15934.8	15535.9	18662.6	16480.5	17230.9	17654.7	18940.8	15874	16196	15934.8	10414	18036.9
other membranes;cytosol;ER/Golgi;other cell component		Rpn1	ENSMUSG00000030062	mmu:103963; NP_598694.3; Q3U985; Q91YQ5	103963	Pf04597		protein metabolism;other metabolic processes	Proteasome degradation	1	FALSE	High	Master Protein	NP_598694.3	dolichyl-diphosphooligosaccharide--protein glycosyltransferase subunit 1 precursor [Mus musculus]	1.03	1.062	1.03	0.97486	0.853799	0.740199	21110	21753.5	22411.2	6.33	10.79	3.38	1	36	210	34	65	68.5	6.46	0	295.565	4398	23210.1	20636.6	21110	23554.1	21753.5	18964.1	22411.2	23099.3	21591.1	23210.1	13833	20402.2
other membranes;mitochondrion;other cell component	Gluconeogenesis; Citric acid cycle (TCA cycle)	Mdh2	ENSMUSG00000019179	mmu:17448; NP_032643.2; P08249; Q0QF44; Q8CF79; Q8R1P0	17448	Pf00056, Pf02866	other molecular function	other metabolic processes	Glycolysis and gluconeogenesis; TCA cycle	4	FALSE	High	Master Protein	NP_032643.2	malate dehydrogenase, mitochondrial precursor [Mus musculus]	0.918	1.001	1.09	0.504389	0.82883	0.255295	24196.8	22212.3	24221.1	8.85	6.42	5.99	1	23	209	23	72	35.6	8.68	0	292.03	5770	24196.8	24525.8	20819.7	22212.3	22506.9	19975.2	22444	24221.1	25288.6	24196.8	16440	20121.7
plasma membrane;other membranes;cytoskeleton;nucleus;other cell component	Platelet degranulation ; RHOF GTPase cycle; RHOD GTPase cycle; Regulation of cytoskeletal remodeling and cell spreading by IPP complex components; RHOBTB2 GTPase cycle	Actn1	ENSMUSG00000015143	mmu:109711; NP_598917.1; Q7TPR4	109711	Pf00307, Pf00435, Pf08726	signal transduction activity or receptor binding;cytoskeletal activity;nucleic acid binding activity;other molecular function	cell adhesion;cell organization and biogenesis;RNA metabolism OR transcription;other biological processes	Regulation of actin cytoskeleton; Integrin-mediated cell adhesion; Focal adhesion	8	FALSE	High	Master Protein	NP_598917.1	alpha-actinin-1 isoform 1 [Mus musculus]	0.909	1.004	1.104	0.216905	0.72719	0.0803715	6759.7	6146.5	6784.8	5.03	5.5	6.27	1	42	209	24	56	103	5.38	0	473.689	6520	6759.7	6422.7	7102.8	5889.1	6565.2	6146.5	7516.3	6728.2	6784.8	6759.7	4305.2	6864.7
cytosol;other cell component	Anchoring of the basal body to the plasma membrane; Regulation of PLK1 Activity at G2/M Transition; Loss of Nlp from mitotic centrosomes; Recruitment of mitotic centrosome proteins and complexes; Recruitment of NuMA to mitotic centrosomes; AURKA Activation by TPX2; TP53 Regulates Metabolic Genes; Activation of BAD and translocation to mitochondria ; RHO GTPases activate PKNs; Chk1/Chk2(Cds1) medi…	Ywhag	ENSMUSG00000051391	mmu:22628; NP_061359.2; O70457; P35214; P61982; Q3UFD6; Q4FK44; Q9UDP2; Q9UN99	22628	Pf00244	signal transduction activity or receptor binding;cytoskeletal activity;other molecular function	transport;signal transduction;other biological processes	Myometrial relaxation and contraction pathways; Calcium regulation in cardiac cells	14	FALSE	High	Master Protein	NP_061359.2	14-3-3 protein gamma [Mus musculus]	0.929	0.977	1.051	0.633941	0.757378	0.97409	9868.1	9170.4	9639.5	6.52	8.81	11.39	1	22	207	15	86	28.3	4.89	0	246.974	4000	9988.4	9868.1	8853.2	8029	9170.4	9532.7	7884.9	9711.3	9639.5	9988.4	6614.7	8556.4
other membranes;cytosol;ER/Golgi;other cytoplasmic organelle;other cell component	RAB GEFs exchange GTP for GDP on RABs; COPI-dependent Golgi-to-ER retrograde traffic; COPI-mediated anterograde transport; COPII-mediated vesicle transport; RAB geranylgeranylation; Golgi Cisternae Pericentriolar Stack Reorganization	Rab1A	ENSMUSG00000020149	mmu:19324; NP_033022.1; P11476; P62821; Q3TX44; Q811M4; Q96N61; Q9Y3T2	19324	Pf00071	other molecular function	cell adhesion;cell-cell signaling;cell organization and biogenesis;other metabolic processes;stress response;transport;other biological processes		6	FALSE	High	Master Protein	NP_033022.1	ras-related protein Rab-1A [Mus musculus]	1.274	1.02	0.801	0.297285	0.997341	0.323061	4676.8	5959.3	4771.7	8.23	13.61	11.72	1	17	206	7	77	22.7	6.21	0	251.104	4435	5332.2	4676.8	4603.9	6336.6	4841.5	5959.3	4422.6	5548.1	4771.7	5332.2	3134.9	4449.6
nucleus;other cell component		Eef1a2	ENSMUSG00000016349	mmu:13628; NP_031932.1; P27706; P62631	13628	Pf00009, Pf03143, Pf03144	nucleic acid binding activity;other molecular function	protein metabolism;other metabolic processes;other biological processes	Translation factors	1	FALSE	High	Master Protein	NP_031932.1	elongation factor 1-alpha 2 [Mus musculus]	0.885	1.104	1.247	0.319084	0.876655	0.173072	303.3	268.5	334.8	11.5	8.65	4.98	1	15	205	1	37	50.4	9.03	0	147.629	2652	287.9	303.3	357.1	268.5	267.4	310.2	334.8	336.3	307.4	287.9	203.3	345.1
nucleus;other cell component	mRNA Splicing - Major Pathway; Processing of Capped Intron-Containing Pre-mRNA	Hnrnpa3	ENSMUSG00000059005	mmu:229279; NP_932758.1; Q8BG05; Q8BHF8	229279	Pf00076	transporter activity;nucleic acid binding activity	RNA metabolism OR transcription;other metabolic processes;transport	mRNA processing	3	FALSE	High	Master Protein	NP_932758.1	heterogeneous nuclear ribonucleoprotein A3 isoform a [Mus musculus]	0.997	1.009	1.013	0.933266	0.765282	0.565281	16505.3	16450.1	16659.4	7.44	8.91	24.29	1	21	204	17	51	39.6	9.01	0	211.916	3869	16505.3	16316.1	18614.3	17890.1	16450.1	14961.2	24326.2	16038.2	16659.4	16505.3	10937	17990.2
plasma membrane;other membranes;cytosol;mitochondrion;nucleus;other cytoplasmic organelle;other cell component		Anxa6	ENSMUSG00000018340	mmu:11749; NP_038500.2; P14824; Q8BSS4	11749	Pf00191	transporter activity;cytoskeletal activity;other molecular function	cell organization and biogenesis;stress response;transport;developmental processes;signal transduction;other biological processes	Prostaglandin synthesis and regulation; Comprehensive IL-17A signaling; Calcium regulation in cardiac cells	3	FALSE	High	Master Protein	NP_038500.2	annexin A6 isoform a [Mus musculus]	0.984	0.946	0.962	0.691636	0.183659	0.498102	21397.7	21059.8	20250.8	6.84	5.31	8.44	1	46	203	44	71	75.8	5.5	0	353.406	4001	23901.6	21397.7	21169.3	21059.8	22236.9	19997.9	17869	21078.1	20250.8	23901.6	14343.3	20459.6
cytoskeleton	Formation of the cornified envelope	Krt6a	ENSMUSG00000058354	mmu:16687; NP_032502.3; P50446; Q9Z332	16687	Pf00038, Pf16208	bone, tooth or skin structural activity	cell-cell signaling;cell organization and biogenesis;stress response;signal transduction;other biological processes		2	FALSE	High	Master Protein	NP_032502.3	keratin, type II cytoskeletal 6A [Mus musculus]	0.897	0.744	0.829	0.979206	0.943723	0.990717	1586.3	1423.3	1180	112.14	22.61	48.65	1	24	203	5	29	59.3	7.94	0	154.181	2223	1586.3	6776.1	556.1	2053.1	1423.3	1408	1099.6	2472.8	1180	1586.3	4542.1	537.5
cytosol;nucleus;other cell component	mRNA Splicing - Major Pathway; Processing of Capped Intron-Containing Pre-mRNA	Hnrnpl		F1LPP9; F1LQ48; Q5U1Y5; rno:80846; XP_006539619.1	80846	Pf00076, Pf11835, Pf13893	nucleic acid binding activity	RNA metabolism OR transcription;other metabolic processes;stress response;other biological processes		2	FALSE	High	Master Protein	XP_006539619.1	heterogeneous nuclear ribonucleoprotein L isoform X1 [Mus musculus]	0.901	1.011	1.122	0.391503	0.883096	0.219922	11964.3	10784.3	12098.8	5.3	1.44	15.28	1	23	202	23	52	67.9	8.47	0	291.085	5582	11453.3	11964.3	12721.8	10989.9	10684.3	10784.3	14687.3	10933.2	12098.8	11453.3	8019.9	12295.3
plasma membrane;other membranes;cytoskeleton;other cell component	Platelet degranulation	Wdr1	ENSMUSG00000005103	mmu:22388; NP_035845.1; O88342	22388	Pf00400	cytoskeletal activity	cell organization and biogenesis;other biological processes	Hypertrophy model	2	FALSE	High	Master Protein	NP_035845.1	WD repeat-containing protein 1 [Mus musculus]	1.005	1.001	0.996	0.694732	0.998969	0.719198	21898.3	22008.2	21926.5	2.17	4.02	1.74	1	27	201	27	56	66.4	6.6	0	331.261	4889	21898.3	21581.3	22521.1	22008.2	21825	23471.4	21693.3	21926.5	22442.6	21898.3	14466.3	21766
mitochondrion;ER/Golgi;other cell component	Glutamate and glutamine metabolism; Transcriptional activation of mitochondrial biogenesis	Glud1	ENSMUSG00000021794	mmu:14661; NP_032159.1; P26443; Q8C273	14661	Pf00208, Pf02812	other molecular function	other metabolic processes;developmental processes;other biological processes		2	FALSE	High	Master Protein	NP_032159.1	glutamate dehydrogenase 1, mitochondrial precursor [Mus musculus]	0.909	1.036	1.14	0.389047	0.985698	0.465186	19331.6	17566.5	20022.7	10.77	7.82	11.75	1	30	199	30	56	61.3	8	0	333.023	5022	21518.1	19331.6	17343.3	17566.5	18236.8	15652.6	16593.5	20833.3	20022.7	21518.1	12958.3	16761.9
cytosol;nucleus;other cell component	MAP2K and MAPK activation; Negative regulation of MAPK pathway; Rap1 signalling; TP53 Regulates Metabolic Genes; mTORC1-mediated signalling; RAF activation; Activation of BAD and translocation to mitochondria ; RHO GTPases activate PKNs; Chk1/Chk2(Cds1) mediated inactivation of Cyclin B:Cdk1 complex; Regulation of localization of FOXO transcription factors; Frs2-mediated activation; Tristetraprol…	Ywhab	ENSMUSG00000018326	mmu:54401; O70455; Q3TY33; Q3UAN6; Q9CQV8; XP_006499972.1	54401	Pf00244	enzyme regulator activity;other molecular function	transport;signal transduction;other biological processes	IL-3 signaling pathway; Myometrial relaxation and contraction pathways; Alpha 6 beta 4 integrin signaling pathway; Calcium regulation in cardiac cells; EGFR1 signaling pathway	20	FALSE	High	Master Protein	XP_006499972.1	14-3-3 protein beta/alpha isoform X1 [Mus musculus]	0.95	1.044	1.099	0.47257	0.986934	0.55364	2637.9	2506.6	2753.6	8.05	5.99	6.68	1	14	199	7	67	28.1	4.83	0	233.72	4541	2961.9	2545.5	2637.9	2388.2	2506.6	2688.8	2486.9	2828.9	2753.6	2961.9	1706.3	2549.5
plasma membrane;other membranes;cytosol;cytoskeleton;nucleus;other cell component	ISG15 antiviral mechanism	Flnb	ENSMUSG00000025278	E9QNV9; mmu:286940; NP_001074896.1; Q80X90; Q8VHX4; Q8VHX7; Q99KY3	286940	Pf00307, Pf00630	cytoskeletal activity;other molecular function	cell organization and biogenesis;stress response;other biological processes		1	FALSE	High	Master Protein	NP_001074896.1	filamin-B isoform a [Mus musculus]	1.438	1.068	0.743	0.00815358	0.960227	0.010826	10607.1	15256.3	11331	7.02	10.57	5.69	1	85	198	74	44	277.7	5.71	0	529.627	3964	10590	10607.1	11942.2	15256.3	13379.7	16544.4	11830.3	11331	10560.2	10590	7110.1	11541.8
plasma membrane;other membranes;other cell component		Ap2b1	ENSMSIG00000012708	A0A6P5QTH4; A0A8C6H2V5; mcal:110305972; mmu:71770; Q5SWR1; XP_036012889.1	71770	Pf01602, Pf02883, Pf09066	other molecular function	cell organization and biogenesis;transport;other biological processes		0	FALSE	High	Master Protein	XP_036012889.1	AP-2 complex subunit beta isoform X1 [Mus musculus]	0.992	1.029	1.038	0.890774	0.968515	0.770042	6870.5	6815.6	7071.7	4.33	1.85	2.17	1	45	197	22	49	105.7	5.34	0	404.328	3908	7304.9	6725.6	6870.5	7032.5	6808.9	6815.6	6830.8	7071.7	7111.7	7304.9	4508.3	6640.1
cytoskeleton		Krt15	ENSMUSG00000054146	B1AQ77; mmu:16665; NP_032495.2	16665	Pf00038	other molecular function			0	FALSE	High	Master Protein	NP_032495.2	keratin, type I cytoskeletal 15 [Mus musculus]	1.115	0.615	0.551	0.939117	0.869327	0.984102	1848.1	2061.3	1136	131.32	51.19	93.88	1	12	196	2	14	49.5	4.86	0	115.581	1702	1848.1	12084.8	522.7	2061.3	826.3	2703.6	639	3973.1	1136	1848.1	8100.7	505.1
other membranes;cytosol;mitochondrion;ER/Golgi;other cell component		Por	ENSMUSG00000005514	mmu:18984; P37040; XP_006504462.1	18984	Pf00175, Pf00258, Pf00667	other molecular function	protein metabolism;other metabolic processes;other biological processes	Oxidation by cytochrome P450	1	FALSE	High	Master Protein	XP_006504462.1	NADPH--cytochrome P450 reductase isoform X2 [Mus musculus]	0.984	1.128	1.146	0.998086	0.937361	0.956387	23666	23289.5	26690.1	13.38	9.94	19.29	1	39	196	39	66	77	5.53	0	359.891	3885	23666	26366.7	20128.4	23289.5	25926.2	21267.3	19168.4	26690.1	27941.9	23666	17674	19453.6
non-structural extracellular;other membranes;ER/Golgi;other cell component	COPI-dependent Golgi-to-ER retrograde traffic; COPI-mediated anterograde transport	Copa	ENSMUSG00000026553	E9Q075; mmu:12847; NP_034068.3; Q8CIE6	12847	Pf00400, Pf04053, Pf06957, Pf12894	signal transduction activity or receptor binding;nucleic acid binding activity;other molecular function	transport;signal transduction;other biological processes		2	FALSE	High	Master Protein	NP_034068.3	coatomer subunit alpha [Mus musculus]	0.963	0.993	1.031	0.490646	0.939893	0.675818	22337	21509.6	22171.9	2.31	3.08	6.76	1	63	195	62	57	138.3	7.65	0	429.27	3847	22870	22337	21839.4	21509.6	21961	20664.8	20574.5	22171.9	23562.7	22870	14972.9	21107.2
nucleus	mRNA Splicing - Major Pathway; mRNA Splicing - Minor Pathway	Prpf8	ENSMUSG00000020850	A5D6Q4; mmu:192159; NP_619600.2; Q5ND30; Q5ND31; Q7TQK2; Q8BRZ5; Q8K001; Q99PV0	192159	Pf01398, Pf08082, Pf08083, Pf08084, Pf10596, Pf10597, Pf10598, Pf12134	nucleic acid binding activity;other molecular function	cell organization and biogenesis;RNA metabolism OR transcription;other metabolic processes;other biological processes	mRNA processing	3	FALSE	High	Master Protein	NP_619600.2	pre-mRNA-processing-splicing factor 8 [Mus musculus]	1.025	1.044	1.018	0.916409	0.576917	0.377152	10438.6	10704	10897.9	0.9	6.96	5.32	1	90	194	76	45	273.4	8.84	0	584.555	4380	10579.9	10400.6	10438.6	10704	10754.2	9486.6	11563.2	10402.4	10897.9	10579.9	6971.7	10088.6
cytosol;translational apparatus;other cell component	L13a-mediated translational silencing of Ceruloplasmin expression; SRP-dependent cotranslational protein targeting to membrane; Major pathway of rRNA processing in the nucleolus and cytosol; Formation of a pool of free 40S subunits; GTP hydrolysis and joining of the 60S ribosomal subunit; Nonsense Mediated Decay (NMD) independent of the Exon Junction Complex (EJC); Nonsense Mediated Decay (NMD) e…	Rps20	ENSMUSG00000028234	mmu:67427; NP_080423.1; P17075; P60867	67427	Pf00338	enzyme regulator activity;nucleic acid binding activity;other molecular function	protein metabolism;other metabolic processes;other biological processes	Cytoplasmic ribosomal proteins; mRNA processing	12	FALSE	High	Master Protein	NP_080423.1	40S ribosomal protein S20 [Mus musculus]	0.959	1.053	1.098	0.509388	0.952651	0.367614	3960.8	3797.1	4169.8	9.03	13.45	13.38	1	8	194	8	57	13.4	9.94	0	46.543	2945	3960.8	3955.4	4610.9	3797.1	3201.1	4198.5	4950	4169.8	3822.6	3960.8	2651.4	4456.3
nucleus;other cell component		Ptpn6		NP_001071173.1; Q3UCJ0	15170	Pf00017, Pf00102	other molecular function	protein metabolism;other metabolic processes;other biological processes	IL-5 signaling pathway; IL-3 signaling pathway; Kit receptor signaling pathway; IL-2 signaling pathway; EGFR1 signaling pathway	5	FALSE	High	Master Protein	NP_001071173.1	tyrosine-protein phosphatase non-receptor type 6 isoform b [Mus musculus]	1.033	0.977	0.946	0.969063	0.878321	0.966017	17388.2	17970.1	16994.3	8.97	1.87	10.27	1	36	193	36	65	67.7	7.81	0	368.462	5076	16970.4	17388.2	19970.2	17997.4	17406.8	17970.1	19588.2	16119.8	16994.3	16970.4	11655.6	19300.6
non-structural extracellular;plasma membrane;other membranes;cytosol;cytoskeleton;nucleus;other cytoplasmic organelle;other cell component	Peroxisomal protein import; ROS and RNS production in phagocytes; Nitric oxide stimulates guanylate cyclase	Nos2	ENSMUSG00000020826	mmu:18126; NP_035057.1; O70515; O70516; P29477; Q5SXT3; Q6P6A0; Q8R410	18126	Pf00175, Pf00258, Pf00667, Pf02898	cytoskeletal activity;other molecular function	cell-cell signaling;protein metabolism;other metabolic processes;stress response;transport;signal transduction;other biological processes	Type II interferon signaling (IFNG); Spinal cord injury; Focal adhesion: PI3K-Akt-mTOR signaling pathway; Fibrin complement receptor 3 signaling pathway	7	FALSE	High	Master Protein	NP_035057.1	nitric oxide synthase, inducible isoform a [Mus musculus]	18.594	1.191	0.064	2.78231e-05	0.796308	3.74846e-05	3193.6	59381.3	3803.4	13.37	37.66	14.1	1	52	193	52	56	130.5	7.72	0	391.283	4001	3193.6	2750.2	3600.9	77962.4	34866.3	59381.3	4098.8	3093.1	3803.4	3193.6	1843.5	3480.2
non-structural extracellular;plasma membrane;other membranes;cytosol;cytoskeleton;mitochondrion;nucleus;other cytoplasmic organelle;other cell component	G alpha (q) signalling events; G alpha (i) signalling events; Formyl peptide receptors bind formyl peptides and many other ligands	Anxa1	ENSMUSG00000024659	mmu:16952; NP_034860.2; P10107	16952	Pf00191	enzyme regulator activity;nucleic acid binding activity;other molecular function	cell-cell signaling;cell organization and biogenesis;protein metabolism;other metabolic processes;stress response;transport;developmental processes;signal transduction;other biological processes	Spinal cord injury; Prostaglandin synthesis and regulation	5	FALSE	High	Master Protein	NP_034860.2	annexin A1 [Mus musculus]	0.815	1.062	1.303	0.0368575	0.481375	0.00929609	27255.7	22222	28956.2	8.62	7.66	2.39	1	27	192	26	74	38.7	7.37	0	284.713	4401	24451.9	29056.3	27255.7	20713.9	22222	24130.8	28000.1	28956.2	29335	24451.9	19476.9	26341.9
plasma membrane;other membranes;cytoskeleton;nucleus;other cytoplasmic organelle;other cell component	Regulation of actin dynamics for phagocytic cup formation; Clathrin-mediated endocytosis; EPHB-mediated forward signaling; RHO GTPases Activate WASPs and WAVEs	Arpc2	ENSMSIG00000019942; ENSMUSG00000006304	A0A6P5P892; A0A8C6MZ06; mcal:110290663; mmu:76709; Q3U870; Q9CVB6; XP_030099351.1	76709	Pf04045	signal transduction activity or receptor binding;cytoskeletal activity;other molecular function	cell organization and biogenesis;signal transduction;other biological processes	Comprehensive IL-17A signaling	5	FALSE	High	Master Protein	XP_030099351.1	actin-related protein 2/3 complex subunit 2 isoform X1 [Mus musculus]	1.026	1.012	0.987	0.987383	0.920653	0.854211	14979	15362.7	15165.5	4.3	3.96	6.46	1	25	191	25	80	34.3	7.36	0	277.612	3606	14395.3	14979	15684.4	14431.3	15546	15362.7	15500.6	13704.6	15165.5	14395.3	10040.7	15158.5
plasma membrane;other membranes;other cytoplasmic organelle;other cell component	Factors involved in megakaryocyte development and platelet production	Ehd1	ENSMUSG00000024772	mmu:13660; NP_034249.1; Q9WVK4	13660	Pf00350, Pf12763, Pf16880, Pf18150	other molecular function	cell organization and biogenesis;transport;developmental processes;other biological processes	Insulin signaling	2	FALSE	High	Master Protein	NP_034249.1	EH domain-containing protein 1 [Mus musculus]	1.372	1.11	0.809	0.000532262	0.222463	0.0022986	7309.9	10031.6	8111.4	1.35	7.1	5.42	1	27	190	18	69	60.6	6.83	0	389.78	4965	7309.9	7425.1	7228.8	10031.6	9671.2	11074.7	7450	8257.2	8111.4	7309.9	4977.1	6986.5
plasma membrane;other membranes;cytoskeleton;other cell component		Vcl		A0A6P7QFS8; XP_006518985.1		Pf01044	cytoskeletal activity;other molecular function	cell adhesion		0	FALSE	High	Master Protein	XP_006518985.1	vinculin isoform X1 [Mus musculus]	0.846	0.945	1.117	0.352457	0.786823	0.69746	17716.1	14979.6	16737.7	9.04	12.23	7.65	1	67	189	67	61	123.8	5.71	0	484.817	3949	15567.4	17716.1	18609.4	13691.2	17391	14979.6	17400.5	14978.3	16737.7	15567.4	11875.4	17985.5
cytosol;cytoskeleton;translational apparatus;nucleus;other cell component	Deposition of new CENPA-containing nucleosomes at the centromere; SUMOylation of transcription cofactors; TFAP2A acts as a transcriptional repressor during retinoic acid induced cell differentiation; TP53 regulates transcription of additional cell cycle genes whose exact role in the p53 pathway remain uncertain	Npm1	ENSMUSG00000057113	mmu:18148; NP_032748.1; Q61937	18148	Pf03066, Pf16276	enzyme regulator activity;translation activity;nucleic acid binding activity;other molecular function	cell cycle OR cell proliferation;cell organization and biogenesis;DNA metabolism;RNA metabolism OR transcription;other metabolic processes;stress response;transport;other biological processes	mRNA processing	5	FALSE	High	Master Protein	NP_032748.1	nucleophosmin isoform 1 [Mus musculus]	0.958	1.077	1.124	0.73329	0.647497	0.282657	15793.1	15127.8	17005.2	13.55	7.35	13.77	1	17	188	17	54	32.5	4.77	0	279.614	5389	13585.8	15793.1	17852	13302.4	15176.3	15127.8	19712.6	14983.8	17005.2	13585.8	10586.4	17253.5
				XP_006532224.1						0	FALSE	High	Master Protein	XP_006532224.1	beta-enolase isoform X1 [Mus musculus]	0.802	0.859	1.071	0.820802	0.682746	0.966012	567.8	455.3	487.5	14.07	26.54	8.3	1	11	187	5	28	56.1	7.93	0	160.157	4696	649.3	567.8	489.2	442.2	692.1	455.3	548.4	487.5	468.7	649.3	380.6	472.8
plasma membrane;other membranes;cytosol;other cell component	TP53 Regulates Metabolic Genes; Activation of BAD and translocation to mitochondria ; RHO GTPases activate PKNs; Chk1/Chk2(Cds1) mediated inactivation of Cyclin B:Cdk1 complex	Ywhah	ENSMUSG00000018965	mmu:22629; NP_035868.1; P11576; P68510; P70198; Q3TGZ9	22629	Pf00244	cytoskeletal activity;other molecular function	cell organization and biogenesis;other metabolic processes;transport;signal transduction;other biological processes	Myometrial relaxation and contraction pathways; Alpha 6 beta 4 integrin signaling pathway; Calcium regulation in cardiac cells	7	FALSE	High	Master Protein	NP_035868.1	14-3-3 protein eta [Mus musculus]	0.942	1.046	1.11	0.590716	0.723465	0.244456	10431.5	9830.6	10915.8	2.9	8.7	6.05	1	17	186	12	67	28.2	4.89	0	214.875	3837	10431.5	10087.9	10689.8	9057.8	9830.6	10775	10159	11466.8	10915.8	10431.5	6762.1	10331.4
mitochondrion	Smooth Muscle Contraction; Ethanol oxidation; Metabolism of serotonin	Aldh2	ENSMUSG00000029455	mmu:11669; NP_033786.1; P47738	11669	Pf00171	other molecular function	other metabolic processes;stress response;signal transduction;other biological processes	Fatty acid omega-oxidation; Tryptophan metabolism	5	FALSE	High	Master Protein	NP_033786.1	aldehyde dehydrogenase, mitochondrial isoform 1 precursor [Mus musculus]	0.623	0.821	1.319	0.690202	0.953943	0.848734	764.4	475.9	627.5	39.53	33.8	51.88	1	29	186	2	68	56.5	7.62	0	365.939	4716	891.4	764.4	377.2	475.9	316.7	639.3	304.3	957.9	627.5	891.4	512.4	364.6
non-structural extracellular;plasma membrane;other membranes;cytosol;mitochondrion;nucleus		Lgals3	ENSMUSG00000050335	mmu:16854; NP_001139425.1; Q8C253	16854	Pf00337	signal transduction activity or receptor binding;other molecular function	RNA metabolism OR transcription;other metabolic processes;signal transduction;other biological processes		0	FALSE	High	Master Protein	NP_001139425.1	galectin-3 [Mus musculus]	0.883	1.03	1.167	0.379812	0.849279	0.665405	30022.7	26504.4	30929.8	4.01	4.3	15.75	1	12	186	12	39	27.4	8.56	0	185.616	4268	30022.7	31379.3	28967.3	25721.3	26504.4	27984.2	23802.1	30929.8	32322.4	30022.7	21034.1	27996.1
non-structural extracellular;plasma membrane;other membranes;cytosol;cytoskeleton;mitochondrion;nucleus;other cell component		Cfl1	ENSMUSG00000056201	mmu:12631; NP_031713.1; P18760	12631	Pf00241	signal transduction activity or receptor binding;cytoskeletal activity;other molecular function	cell cycle OR cell proliferation;cell organization and biogenesis;protein metabolism;other metabolic processes;stress response;transport;developmental processes;other biological processes	G13 signaling pathway; Regulation of actin cytoskeleton	2	FALSE	High	Master Protein	NP_031713.1	cofilin-1 [Mus musculus]	1.065	1.023	0.961	0.814391	0.939253	0.957364	13676.6	14564.5	13990.6	8.57	15.43	10.09	1	13	185	11	70	18.5	8.09	0	185.691	3392	13753.4	11776.8	13676.6	14564.5	11590.2	15782.2	14601.7	13990.6	11992.5	13753.4	7894.2	13218.1
cytosol;nucleus	Gluconeogenesis; Glycolysis	Tpi1	ENSMUSG00000023456	mmu:21991; NP_033441.3; P17751; Q3TJH2; Q3UC04; Q3UKG9; Q64513; Q9CVF9; Q9CWE7	21991	Pf00121	other molecular function	other metabolic processes	Fatty acid beta-oxidation; Glycolysis and gluconeogenesis	4	FALSE	High	Master Protein	NP_033441.3	triosephosphate isomerase [Mus musculus]	0.91	0.949	1.043	0.417731	0.630105	0.914598	18311.1	16658.3	17373.1	3.03	8.5	4.06	1	18	184	18	88	26.7	7.3	0	305	5649	18311.1	17878.6	18983.8	16286.8	16658.3	19002	18411.8	17373.1	17042.1	18311.1	11984.3	18347.3
non-structural extracellular;plasma membrane;other membranes;cytosol;mitochondrion;ER/Golgi;other cytoplasmic organelle;other cell component	Neutrophil degranulation; Peroxisomal protein import; Detoxification of Reactive Oxygen Species	Cat	ENSMUSG00000027187	mmu:12359; NP_033934.2; P24270; Q3TXQ6	12359	Pf00199, Pf06628	other molecular function	protein metabolism;other metabolic processes;stress response;developmental processes;other biological processes	Selenium micronutrient network; Folic acid network; Oxidative stress response; Tryptophan metabolism	7	FALSE	High	Master Protein	NP_033934.2	catalase [Mus musculus]	0.813	0.856	1.053	0.526434	0.889901	0.785242	18788.8	15280.7	16086	20.38	18.1	21.47	1	32	184	32	66	59.8	7.88	0	347.455	4214	23869	16008.2	18788.8	19583.2	13947.4	15280.7	16086	22685.4	15774.2	23869	10730.6	18158.9
cytoskeleton	Platelet degranulation	Tagln2	ENSMUSG00000026547	mmu:21346; NP_848713.1; Q3TIB8; Q6A0C6; Q78ZX2; Q91VU2; Q9WVA4	21346	Pf00307, Pf00402		other biological processes		1	FALSE	High	Master Protein	NP_848713.1	transgelin-2 [Mus musculus]	1.014	0.992	0.978	0.838311	0.986929	0.90893	19819.7	20099.1	19665.1	11.31	4.18	12.45	1	17	183	15	89	22.4	8.24	0	295.91	4329	19819.7	19608.4	23841.1	19227.6	20099.1	20906.3	23827.2	19665.1	19057.9	19819.7	13143.8	23041.8
				XP_006527794.1						0	FALSE	High	Master Protein	XP_006527794.1	plastin-3 isoform X1 [Mus musculus]	0.903	0.991	1.098	0.684099	0.962571	0.536754	5119.9	4622	5073.3	4.31	12.64	6.64	1	28	183	22	43	72.2	5.62	0	233.215	3505	5119.9	5354.2	4912.5	4395.3	4622	5553.9	4983.6	5624.4	5073.3	5119.9	3589	4747.8
plasma membrane;other membranes;cytosol;cytoskeleton;nucleus;other cell component	Regulation of HSF1-mediated heat shock response; HSP90 chaperone cycle for steroid hormone receptors (SHR) in the presence of ligand; Attenuation phase	Hspa2	ENSMUSG00000059970	mmu:15512; P17156; Q99KD7; XP_006515547.1	15512	Pf00012	cytoskeletal activity;other molecular function	cell cycle OR cell proliferation;cell organization and biogenesis;stress response;transport;other biological processes		3	FALSE	High	Master Protein	XP_006515547.1	heat shock-related 70 kDa protein 2 isoform X1 [Mus musculus]	1.18	0.882	0.747	0.232513	0.316042	0.0314748	337.1	397.7	297.2	5.11	10.36	6.45	1	21	183	3	31	69.6	5.67	0	190.972	3551	315	337.1	348.5	399.9	331.3	397.7	322.6	284.4	297.2	315	226	336.8
cytosol;cytoskeleton;nucleus;other cell component	Neutrophil degranulation; Gluconeogenesis; Glycolysis	Pgam1	ENSMUSG00000011752	mmu:18648; NP_075907.2; Q9D6W0; Q9DBJ1; Q9ERT3	18648	Pf00300	other molecular function	other metabolic processes	Glycolysis and gluconeogenesis	4	FALSE	High	Master Protein	NP_075907.2	phosphoglycerate mutase 1 [Mus musculus]	0.957	0.984	1.029	0.402508	0.982705	0.488609	13796	13196.3	13579	2.06	9.16	0.98	1	17	182	17	76	28.8	7.18	0	293.161	4433	13915.7	13378.4	13796	13196.3	11590.8	13895.7	13721.2	13579	13454.7	13915.7	8967.8	13333.4
plasma membrane;other membranes;other cytoplasmic organelle;other cell component	Cross-presentation of soluble exogenous antigens (endosomes)	Mrc1	ENSMUSG00000026712	mmu:17533; NP_032651.2; Q61830; Q8C502	17533	Pf00040, Pf00059, Pf00652	other molecular function	stress response;transport;other biological processes		1	FALSE	High	Master Protein	NP_032651.2	macrophage mannose receptor 1 precursor [Mus musculus]	0.843	0.917	1.088	0.685817	0.816927	0.969346	24737.7	20849.8	22677.5	23.97	24.58	17.28	1	56	182	56	43	164.9	6.83	0	481.245	3800	30949.1	24737.7	19013.9	26728.9	20849.8	16290.6	17934.4	25463.4	22677.5	30949.1	16582.1	18376.4
cytoskeleton		Capzb	ENSMSIG00000014354	A0A6P5PIZ4; A0A8C6H7N5; mcal:110292324; NP_001258334.1		Pf01115	cytoskeletal activity	cell organization and biogenesis		0	FALSE	High	Master Protein	NP_001258334.1	F-actin-capping protein subunit beta isoform c [Mus musculus]	1.081	1.076	0.995	0.932123	0.99998	0.934283	1622.7	1754.3	1745.8	15.66	7.31	15.56	1	16	181	3	50	33.7	6.43	0	187.874	3022	1893.7	1622.7	1382.6	1547.2	1767.2	1754.3	1343.7	1814.8	1745.8	1893.7	1087.7	1336.2
plasma membrane;other membranes;cytosol;cytoskeleton;other cytoplasmic organelle;other cell component		Coro1a	ENSMUSG00000030707	mmu:12721; O89053; Q7TMU0; Q9R1Y8; Q9R288; XP_006507347.1	12721	Pf00400, Pf08953, Pf08954, Pf16300	cytoskeletal activity;other molecular function	cell adhesion;cell cycle OR cell proliferation;cell organization and biogenesis;stress response;transport;signal transduction;other biological processes		0	FALSE	High	Master Protein	XP_006507347.1	coronin-1A isoform X1 [Mus musculus]	0.937	0.964	1.028	0.848827	0.90146	0.992704	16304.7	15285.2	15716.3	9.78	9.82	12.09	1	31	181	30	55	51	6.48	0	304.136	3250	15517.8	16304.7	18681.7	15023.3	17876.1	15285.2	18422.3	14601.2	15716.3	15517.8	10929.3	18055.4
nucleus	mRNA Splicing - Major Pathway; mRNA Splicing - Minor Pathway	Snrnp200	ENSMUSG00000003660	mmu:320632; NP_796188.2; Q69ZZ3; Q6P4T2	320632	Pf00270, Pf00271, Pf02889, Pf18149	nucleic acid binding activity;other molecular function	cell organization and biogenesis;RNA metabolism OR transcription;other metabolic processes		2	FALSE	High	Master Protein	NP_796188.2	U5 small nuclear ribonucleoprotein 200 kDa helicase [Mus musculus]	0.99	1.021	1.031	0.696418	0.678498	0.278974	14478.1	14337.4	14784	0.86	6.22	5.96	1	79	180	78	42	244.4	6.06	0	554.464	4019	14282.7	14478.1	14512	14337.4	14567.7	12962.9	15932	14176.3	14784	14282.7	9704.9	14025.5
cytoskeleton;nucleus;other cell component		Hnrnpk		mmu:15387; Q5FWJ5; XP_006517166.1	15387	Pf00013, Pf08067	nucleic acid binding activity;other molecular function	RNA metabolism OR transcription;other metabolic processes;other biological processes	mRNA processing	1	FALSE	High	Master Protein	XP_006517166.1	heterogeneous nuclear ribonucleoprotein K isoform X1 [Mus musculus]	1.272	1.228	0.965	0.822441	0.85505	0.997647	98	124.5	120.2	18.96	24.86	29.63	1	29	180	1	64	51	5.33	0	322.455	3505	98	81.9	119.7	124.5	82.9	137.6	145.1	120.2	78.1	98	54.9	115.6
non-structural extracellular;ER/Golgi;other cytoplasmic organelle;other cell component	Neutrophil degranulation; Metabolism of Angiotensinogen to Angiotensins; COPII-mediated vesicle transport; Cargo concentration in the ER; Lysosome Vesicle Biogenesis	Ctsz	ENSMUSG00000016256	mmu:64138; NP_071720.1; Q9WUU7	64138	Pf00112	other molecular function	protein metabolism;other metabolic processes;developmental processes;other biological processes		5	FALSE	High	Master Protein	NP_071720.1	cathepsin Z preproprotein [Mus musculus]	0.859	0.933	1.086	0.590291	0.580141	0.999816	14386.9	12359.9	13421.9	20.44	8.71	17.17	1	11	180	11	48	34	6.6	0	168.15	4173	17793.5	14386.9	11816.5	13839	11689.2	12359.9	10248.9	14427.9	13421.9	17793.5	9643.8	11420.3
other cell component		Esd	ENSMUSG00000021996	H3BKH6; NP_001272352.1	13885	Pf00756	other molecular function	other metabolic processes		0	FALSE	High	Master Protein	NP_001272352.1	S-formylglutathione hydrolase isoform 1 [Mus musculus]	1.089	1.014	0.931	0.966563	0.999702	0.972402	11635.5	12665.8	11793.4	11.66	19.39	2.87	1	15	180	15	76	32.8	7.83	0	292.333	6109	11635.5	10539.5	13278.1	12665.8	9698	14396.8	11793.4	12138.7	11462.3	11635.5	7064.8	12832.9
		Aldh2	ENSMUSG00000029455	A0A0G2JEU1; NP_001295379.1	11669	Pf00171	other molecular function		Fatty acid omega-oxidation; Tryptophan metabolism	2	FALSE	High	Master Protein	NP_001295379.1	aldehyde dehydrogenase, mitochondrial isoform 2 precursor [Mus musculus]	0.928	1.003	1.081	0.333406	0.667231	0.789956	164.6	152.7	165.1	7.48	4.4	9.33	1	28	179	1	73	51.3	7.39	0	337.802	4597	155.7	180.4	164.6	152.7	157.7	144.5	141.4	168.5	165.1	155.7	120.9	159.1
plasma membrane;other membranes;cytosol;ER/Golgi;other cell component	Ion homeostasis; Ion transport by P-type ATPases; Reduction of cytosolic Ca++ levels	Atp2a2	ENSMSIG00000013283; ENSMUSG00000029467	A0A8C6H290; mmu:11938; NP_001103610.1; O55143; Q9R2A9; Q9WUT5	11938	Pf00122, Pf00689, Pf00690, Pf08282, Pf13246	signal transduction activity or receptor binding;transporter activity;other molecular function	cell organization and biogenesis;other metabolic processes;stress response;transport;signal transduction;other biological processes	Alzheimer's disease; Myometrial relaxation and contraction pathways; Calcium regulation in cardiac cells	6	FALSE	High	Master Protein	NP_001103610.1	sarcoplasmic/endoplasmic reticulum calcium ATPase 2 isoform b [Mus musculus]	0.927	1.045	1.128	0.0381147	0.326804	0.00673401	12595.2	11674.1	13167	2.7	3.85	2.3	1	46	179	37	50	114.8	5.34	0	435.92	4664	13169	12595.2	12550.7	12283.4	11674.1	11396.5	13615.9	13167	13034.3	13169	8442.8	12129.9
plasma membrane;other membranes;ER/Golgi;translational apparatus;nucleus;other cell component	MHC class II antigen presentation; Antigen Presentation: Folding, assembly and peptide loading of class I MHC; Interleukin-27 signaling; Calnexin/calreticulin cycle	Canx	ENSMUSG00000020368	mmu:12330; NP_001103970.1; P35564	12330	Pf00262	signal transduction activity or receptor binding;other molecular function	protein metabolism;other metabolic processes;stress response;transport;other biological processes		4	FALSE	High	Master Protein	NP_001103970.1	calnexin precursor [Mus musculus]	1.067	1.067	1	0.686101	0.907919	0.903847	20051.9	21388.5	21389.3	4.35	6.64	9.76	1	33	178	33	51	67.2	4.64	0	258.278	3077	21496.2	19872.9	20051.9	20226.3	21388.5	23074.4	18847.8	22917	21389.3	21496.2	13321.1	19379.6
cytoskeleton;nucleus;other cell component		Hnrnpk; HNRNPK; LOC101341169; LOC111153533	ENSCATG00000036875; ENSCCNG00000020792; ENSMFAG00000042755; ENSMMMG00000020381; ENSMMUG00000018871; ENSMSIG00000020356; ENSMUSG00000021546; ENSNGAG00000007861; ENSOGAG00000007478; ENSPPYG00000019327; ENSPTIG00000019742; ENSRBIG00000044578; ENSSDAG00000015305; ENSSTOG00000014107; ENSUAMG00000027171; ENSUPAG00010003944	A0A1L5BWY8; A0A1S3GCG3; A0A2K5MP42; A0A2K5TNW0; A0A2K6N3Q9; A0A2U3YKZ8; A0A2Y9DUR6; A0A2Y9G7A2; A0A2Y9K429; A0A384CHS9; A0A3Q7NVM6; A0A3Q7SPM7; A0A3Q7WNQ7; A0A452SSJ5; A0A6I9J694; A0A6I9ZY37; A0A6J2L9X9; A0A6J3IX93; A0A6P3QTX4; A0A6P4U3Z8; A0A6P5QY65; A0A6P9FCM3; A0A7J7W2S3; A0A7J8EDZ0; A0A7J8ILW5; A0A8B6ZN45; A0A8B7HE67; A0A8B7QBA6; A0A8C0ZV58; A0A8C6EXJ0; A0A8C6HQH2; A0A8C6W3M6; A0A8C9MBU1; A0A…	101341169; 101670513; 101865058; 101969082; 102741516; 102841652; 103667628; 103747091; 105300036; 105584237; 105996842; 106978574; 107159473; 107502817; 108529856; 109251713; 109374626; 15387; 709112	Pf00013, Pf08067	nucleic acid binding activity	RNA metabolism OR transcription;other metabolic processes;other biological processes	mRNA processing	1	FALSE	High	Master Protein	NP_001347423.1	heterogeneous nuclear ribonucleoprotein K isoform 3 [Mus musculus]	1.038	1.121	1.08	0.882083	0.962273	0.974428	96.8	100.5	108.5	11.24	17.8	7.6	1	29	178	1	62	48.5	5.54	0	297.275	3410	115	96.8	93.9	100.5	129.5	93.3	95.4	108.5	109.7	115	64.9	90.8
other membranes;cytoskeleton;ER/Golgi;nucleus;other cell component	Clathrin-mediated endocytosis; Regulation of actin dynamics for phagocytic cup formation; EPHB-mediated forward signaling; RHO GTPases Activate WASPs and WAVEs	Actr3	ENSMUSG00000026341	mmu:74117; NP_001192314.1; Q99JY9; Q9DC56	74117	Pf00022	cytoskeletal activity;other molecular function	cell cycle OR cell proliferation;cell organization and biogenesis;stress response;developmental processes;other biological processes		4	FALSE	High	Master Protein	NP_001192314.1	actin-related protein 3 [Mus musculus]	1.022	0.972	0.951	0.908719	0.478175	0.709021	13830.1	14132.8	13443.6	1.66	6.39	3.44	1	25	178	19	61	47.3	5.88	0	252.406	3738	13641.5	13830.1	14099.7	12661.8	14212.1	14132.8	13443.6	12746.8	13604.2	13641.5	9270.5	13626.9
other membranes;cytoskeleton;nucleus;other cell component	Transport of the SLBP independent Mature mRNA; Transport of the SLBP Dependant Mature mRNA; Transport of Mature mRNA Derived from an Intronless Transcript; Transport of Mature mRNA derived from an Intron-Containing Transcript; Regulation of Glucokinase by Glucokinase Regulatory Protein; snRNP Assembly; SUMOylation of DNA damage response and repair proteins; SUMOylation of ubiquitinylation protein…	Tpr	ENSMUSG00000006005	F6ZDS4; mmu:108989; NP_598541.3; Q8R4A0; Q921B9	108989	Pf07926	cytoskeletal activity;nucleic acid binding activity;other molecular function	cell cycle OR cell proliferation;cell organization and biogenesis;other metabolic processes;stress response;transport;signal transduction;other biological processes		15	FALSE	High	Master Protein	NP_598541.3	nucleoprotein TPR [Mus musculus]	0.905	1.008	1.114	0.119803	0.999804	0.116951	17009.5	15395	17150.1	5.22	6.85	8.3	1	82	176	82	35	273.8	5.03	0	502.904	3118	16190.7	17009.5	17968.1	13738.8	15601	15395	18491.9	15653.4	17150.1	16190.7	11401.7	17365.7
nucleus;other cell component	Ub-specific processing proteases; Deposition of new CENPA-containing nucleosomes at the centromere; RMTs methylate histone arginines; UCH proteinases; Metalloprotease DUBs; RUNX1 regulates genes involved in megakaryocyte differentiation and platelet function; PRC2 methylates histones and DNA; Condensation of Prophase Chromosomes	Hist1h2ap	ENSMUSG00000061615; ENSMUSG00000069270; ENSMUSG00000069272; ENSMUSG00000069301; ENSMUSG00000069309; ENSMUSG00000071478; ENSMUSG00000071516; ENSMUSG00000094248; ENSMUSG00000094777	C0HKE9; mmu:319164; mmu:319165; mmu:319166; mmu:319167; mmu:319170; mmu:319171; mmu:319172; mmu:319191; mmu:665433; NP_835489.1; P10812; P22752; Q149U0; Q5SZZ2	319164; 319165; 319166; 319167; 319170; 319171; 319172; 319191; 665433	Pf00125, Pf16211	nucleic acid binding activity;other molecular function	other biological processes	Proteasome degradation	9	FALSE	High	Master Protein	NP_835489.1	histone H2A type 1-I [Mus musculus]	1.348	1.464	1.087	0.777453	0.375955	0.738679	75.7	102.1	110.9	26.53	7.25	69.3	1	8	175	1	65	14.1	11.05	0	95.534	2418	66.1	75.7	108.3	102.1	96.2	111	277	76.4	110.9	66.1	50.8	104.7
nucleus;other cell component	RUNX1 regulates genes involved in megakaryocyte differentiation and platelet function; Ub-specific processing proteases; Deposition of new CENPA-containing nucleosomes at the centromere; RMTs methylate histone arginines; UCH proteinases; Metalloprotease DUBs; PRC2 methylates histones and DNA; Condensation of Prophase Chromosomes	H2ac15	ENSMUSG00000063021	mmu:319169; NP_835490.1; Q0VE75; Q8CGP7	319169	Pf00125, Pf16211	nucleic acid binding activity;other molecular function			8	FALSE	High	Master Protein	NP_835490.1	histone H2A type 1-K [Mus musculus]	1.388	1.387	0.999	0.825798	0.498013	0.827377	34	47.1	47.1	25.65	16.41	80.22	1	8	175	1	65	14.1	11.05	0	94.746	2418	32.7	34	50.7	57.4	41.6	47.1	142.9	33.2	47.1	32.7	22.8	49
plasma membrane;other membranes		Atp1a3	ENSMUSG00000040907; ENSRNOG00000020263	A0A0G2JGX4; A0A8L2QEN5; NP_001361556.1	232975; 24213	Pf00122, Pf00689, Pf00690, Pf13246	transporter activity;other molecular function	transport		0	FALSE	High	Master Protein	NP_001361556.1	sodium/potassium-transporting ATPase subunit alpha-3 isoform 1 [Mus musculus]	0.969	1.047	1.08	0.869773	0.788791	0.506446	4411.3	4276.2	4620.1	6.74	8.72	7.85	1	33	174	18	37	112.9	5.41	0	406.184	5725	4922.9	4370.7	4411.3	4868.8	4276.2	4142.9	4487.5	5191.8	4620.1	4922.9	2929.8	4263.4
plasma membrane;other membranes;nucleus;other cell component		Anxa4	ENSMUSG00000029994	mmu:11746; P97429; Q3UCL0; XP_030110975.1	11746	Pf00191	other molecular function	developmental processes;signal transduction;other biological processes	Prostaglandin synthesis and regulation	1	FALSE	High	Master Protein	XP_030110975.1	annexin A4 isoform X1 [Mus musculus]	1.074	1.01	0.94	0.972822	0.864	0.747225	17225.2	18506.9	17393.5	6.8	9.44	10.73	1	30	174	29	87	35.9	5.57	0	255.501	3924	19333.9	17217.3	17225.2	19842.4	16422	18506.9	15370.7	19071.6	17393.5	19333.9	11541	16647.7
plasma membrane;other membranes;cytoskeleton;other cytoplasmic organelle;other cell component	Neutrophil degranulation; MAP2K and MAPK activation; Rap1 signalling; GRB2:SOS provides linkage to MAPK signaling for Integrins ; p130Cas linkage to MAPK signaling for integrins; ARMS-mediated activation; Glucagon-like Peptide-1 (GLP1) regulates insulin secretion; Frs2-mediated activation; MET activates RAP1 and RAC1	Rap1a	ENSMUSG00000068798	mmu:109905; P10113; P62835; XP_006500970.1	109905	Pf00071	enzyme regulator activity;other molecular function	cell-cell signaling;transport;developmental processes;signal transduction;other biological processes	Chemokine signaling pathway; IL-3 signaling pathway; Mapk signaling pathway; Integrin-mediated cell adhesion; Focal adhesion	15	FALSE	High	Master Protein	XP_006500970.1	ras-related protein Rap-1A isoform X1 [Mus musculus]	1.057	1.076	1.018	0.839599	0.993748	0.889748	568.2	600.3	611.2	11.04	5.23	3.95	1	13	174	3	81	21	6.67	0	197.75	5121	675	568.2	553.9	655.1	600.3	598	617.6	611.2	573.6	675	380.9	535.4
plasma membrane;other membranes;cytosol;cytoskeleton;mitochondrion;nucleus;other cell component	Neutrophil degranulation; Regulation of HSF1-mediated heat shock response; HSP90 chaperone cycle for steroid hormone receptors (SHR) in the presence of ligand; Attenuation phase; AUF1 (hnRNP D0) binds and destabilizes mRNA	Hspa1b	ENSMUSG00000090877	mmu:15511; NP_034608.2; P17879; Q61689; Q925V6	15511	Pf00012	signal transduction activity or receptor binding;other molecular function	RNA metabolism OR transcription;other metabolic processes;stress response;transport;other biological processes	Comprehensive IL-17A signaling	7	FALSE	High	Master Protein	NP_034608.2	heat shock 70 kDa protein 1B [Mus musculus]	1.333	1.085	0.815	0.487208	0.999446	0.47115	1127.5	1502.5	1223.8	28.18	25.41	16.64	1	30	174	12	45	70.1	5.72	0	270.858	4470	1127.5	1609.9	940.4	1176.3	1958.2	1502.5	988.5	1223.8	1385.3	1127.5	1079.1	908.9
cytosol;nucleus;other cell component	L13a-mediated translational silencing of Ceruloplasmin expression; Nonsense Mediated Decay (NMD) independent of the Exon Junction Complex (EJC); Nonsense Mediated Decay (NMD) enhanced by the Exon Junction Complex (EJC); Deadenylation of mRNA; AUF1 (hnRNP D0) binds and destabilizes mRNA; Translation initiation complex formation	Pabpc1	ENSMUSG00000022283	mmu:18458; P29341; Q99L36; XP_011243641.1	18458	Pf00076, Pf00658	nucleic acid binding activity	RNA metabolism OR transcription;other metabolic processes;other biological processes	Translation factors; mRNA processing	8	FALSE	High	Master Protein	XP_011243641.1	polyadenylate-binding protein 1 isoform X1 [Mus musculus]	1.026	1.079	1.052	0.897786	0.540795	0.789852	17114.5	17557.5	18464.3	8.63	3.1	4.47	1	31	173	22	50	70.6	9.5	0	283.827	3548	15773.9	17114.5	18738.9	16994.7	17557.5	18083.5	18710.8	17199.9	18464.3	15773.9	11472.2	18110.7
non-structural extracellular;cytosol;nucleus;other cell component	HDL clearance	Hdlbp	ENSMUSG00000034088	mmu:110611; Q8VDJ3; XP_006529138.1	110611	Pf00013	nucleic acid binding activity	other metabolic processes;transport		1	FALSE	High	Master Protein	XP_006529138.1	vigilin isoform X1 [Mus musculus]	0.874	1.004	1.149	0.397823	0.989127	0.338125	17156.3	14994.8	17227.4	10.82	7.35	10.01	1	55	173	55	50	141.7	6.87	0	405.069	3857	17156.3	15688.3	19431.2	14994.8	14910.6	16938	19524.7	17227.4	16061.7	17156.3	10516.1	18779.7
cytoskeleton;nucleus;other cell component		Capg	ENSMUSG00000056737	mmu:12332; NP_031625.2; Q99LB4	12332	Pf00626	cytoskeletal activity;other molecular function	cell organization and biogenesis;other biological processes	Tyrobp causal network in microglia	1	FALSE	High	Master Protein	NP_031625.2	macrophage-capping protein [Mus musculus]	0.998	0.936	0.937	0.954325	0.96492	0.999242	11365.7	11347.6	10635.6	7.46	16.23	9.58	1	15	172	15	43	38.7	6.95	0	257.352	6218	12193.2	10500	11365.7	11347.6	9207.3	12794.3	10327	12302.6	10635.6	12193.2	7038.3	10984.6
cytosol;translational apparatus;nucleus;other cell component	L13a-mediated translational silencing of Ceruloplasmin expression; SRP-dependent cotranslational protein targeting to membrane; Major pathway of rRNA processing in the nucleolus and cytosol; Formation of a pool of free 40S subunits; GTP hydrolysis and joining of the 60S ribosomal subunit; Nonsense Mediated Decay (NMD) independent of the Exon Junction Complex (EJC); Nonsense Mediated Decay (NMD) e…	Rpl3	ENSMUSG00000060036	mmu:27367; NP_038790.2; O89071; P27659; Q91VJ6	27367	Pf00297	nucleic acid binding activity;other molecular function	protein metabolism;other metabolic processes;other biological processes	Cytoplasmic ribosomal proteins	8	FALSE	High	Master Protein	NP_038790.2	60S ribosomal protein L3 [Mus musculus]	0.877	0.957	1.091	0.159479	0.955977	0.229021	5596.6	4906.6	5353.3	2.68	5.85	6.21	1	22	172	9	50	46.1	10.21	0	261.059	4190	5347.4	5596.6	5610	4906.6	4853	5389.3	5836.7	5353.3	5184	5347.4	3751.5	5421.9
				NP_001159443.1						0	FALSE	High	Master Protein	NP_001159443.1	predicted gene 5803 [Mus musculus]	0.718	0.939	1.308	0.422783	0.693153	0.87135	110.5	79.3	103.8	23.04	8.5	35.5	1	14	171	1	44	34.4	9.48	0	199.692	1820	110.5	139.6	87.8	77.8	79.3	90.6	59.3	103.8	126.7	110.5	93.6	84.9
non-structural extracellular;cytosol;nucleus;other cell component	Regulation of Insulin-like Growth Factor (IGF) transport and uptake by Insulin-like Growth Factor Binding Proteins (IGFBPs); Post-translational protein phosphorylation	Lgals1	ENSMSIG00000003925; ENSMSIG00000021741; ENSMUSG00000068220	A0A8C6GD46; mmu:16852; NP_032521.1; P05163; P11946; P16045; P17601; Q4FZH4; Q99M27; Q9D0X0	16852	Pf00337	other molecular function	cell adhesion;other biological processes		2	FALSE	High	Master Protein	NP_032521.1	galectin-1 [Mus musculus]	0.884	0.888	1.005	0.402704	0.391075	0.999629	21353.6	18869.4	18969.5	7.38	14.58	18.01	1	11	171	11	81	14.9	5.49	0	224.722	4507	21353.6	19641.8	22774.7	15176.7	18869.4	20295.8	14528.9	20894.4	18969.5	21353.6	13166.2	22011.1
plasma membrane;other membranes;other cell component	Neutrophil degranulation; Phosphorylation of CD3 and TCR zeta chains; Other semaphorin interactions	Ptprc	ENSMUSG00000026395	E9QLT5; mmu:19264; P06800; Q61812; Q61813; Q61814; Q61815; Q78EF1; S4R1S4; S4R2V1; XP_006529320.1	19264	Pf00102, Pf12453, Pf12567	signal transduction activity or receptor binding;cytoskeletal activity;other molecular function	cell adhesion;cell cycle OR cell proliferation;cell organization and biogenesis;protein metabolism;other metabolic processes;stress response;transport;developmental processes;signal transduction;other biological processes	EPO receptor signaling	4	FALSE	High	Master Protein	XP_006529320.1	receptor-type tyrosine-protein phosphatase C isoform X1 [Mus musculus]	1.097	0.997	0.909	0.404502	0.998071	0.37823	16075.6	17633.4	16027	8.38	9.74	7.87	1	42	171	42	35	144.7	5.94	0	366.538	3804	16238.6	16075.6	13925.5	18370.6	17633.4	15194.3	13948.5	16052	16027	16238.6	10775.7	13458.6
other membranes;cytosol;cytoskeleton;other cytoplasmic organelle;other cell component	MHC class II antigen presentation; COPI-dependent Golgi-to-ER retrograde traffic; Kinesins; RHO GTPases activate KTN1	Kif5b	ENSMUSG00000006740	mmu:16573; NP_032474.2; O08711; Q5BL10; Q61580; Q61768	16573	Pf00225	cytoskeletal activity;other molecular function	cell organization and biogenesis;stress response;transport;developmental processes;other biological processes	Insulin signaling	5	FALSE	High	Master Protein	NP_032474.2	kinesin-1 heavy chain [Mus musculus]	0.932	0.998	1.071	0.062063	0.935742	0.096405	8621.5	8038.9	8606.7	5.28	5.66	3.62	1	56	170	41	60	109.5	6.44	0	441.875	4810	8621.5	8420.2	9305.3	7305.1	8100.1	8038.9	8989.9	8606.7	8369	8621.5	5644.2	8993.3
non-structural extracellular;plasma membrane;other membranes;cytosol;nucleus;other cell component	Nicotinamide salvaging	Nampt	ENSMUSG00000020572	mmu:59027; NP_067499.2; Q8C3B5; Q99KQ4; Q9JKM0	59027	Pf04095, Pf18127	signal transduction activity or receptor binding;other molecular function	other metabolic processes;stress response;signal transduction;other biological processes	Adipogenesis genes	2	FALSE	High	Master Protein	NP_067499.2	nicotinamide phosphoribosyltransferase [Mus musculus]	2.008	0.999	0.498	0.00441052	0.675431	0.00201871	8242.7	16551.9	8236.6	9.61	18.48	15.27	1	31	170	31	69	55.4	7.15	0	296.274	4375	9525.5	8242.7	7985.1	16551.9	13679.5	19845.5	6395.8	8603.7	8236.6	9525.5	5525.2	7717.4
cytosol;nucleus;other cell component		LOC101348589; Pcbp2; PCBP2; PRR13	ENSANAG00000032275; ENSBGRG00000003386; ENSCAFG00000006821; ENSCANG00000004436; ENSCATG00000036013; ENSCWAG00000015488; ENSECAG00000022389; ENSFCAG00000023348; ENSGGOG00000012613; ENSLCNG00005006482; ENSMICG00000011651; ENSMMNG00015016994; ENSMMSG00000004497; ENSMNEG00000031958; ENSMPUG00000005980; ENSNLEG00000017693; ENSOCUG00000022490; ENSPANG00000029560; ENSPCOG00000025737; ENSPLOG00000004549;…	A0A0A7HRR6; A0A1S3GI79; A0A250XZF7; A0A2I3GFQ2; A0A2I3MEY6; A0A2I3RI11; A0A2J8KCZ5; A0A2J8SX33; A0A2K5E788; A0A2K5HAZ6; A0A2K5MJ32; A0A2K6BXR2; A0A2K6GKC3; A0A2K6M3Z1; A0A2K6R4E6; A0A2K6SHI3; A0A2Y9MZ30; A0A2Y9QN07; A0A337SP10; A0A341ANP2; A0A383ZWU8; A0A384N6B9; A0A3Q7PZW2; A0A3Q7SL69; A0A3Q7X4J8; A0A452SFB8; A0A4X2KR51; A0A5F9DPP1; A0A5G2QGE1; A0A667GQ86; A0A673U741; A0A6D2XU93; A0A6I9K8P3; A0A…	100357382; 100441487; 101032261; 101086733; 101151752; 101702918; 102541705; 102822366; 102907855; 103012506; 105001585; 105817446; 105870812; 105997927; 108514627; 109249203; 109391826; 109684078; 397665; 467006; 477596; 5094	Pf00013	nucleic acid binding activity;other molecular function	protein metabolism;RNA metabolism OR transcription;other metabolic processes;other biological processes	mRNA processing	1	FALSE	High	Master Protein	XP_006520645.1	poly(rC)-binding protein 2 isoform X16 [Mus musculus]	1.077	1.049	0.974	0.982843	0.892612	0.957721	2607.2	2807.6	2735.3	11.41	5.86	5.3	1	14	169	8	50	38.6	6.79	0	208.014	3447	2607.2	2521.5	3101.3	2587.8	2807.6	2903.8	2988.3	2735.3	2724.7	2607.2	1690.2	2997.3
cytosol;nucleus;other cell component		Stat1	ENSMUSG00000026104	A0A087WSP5; mmu:20846; NP_001192242.1	20846	Pf00017, Pf01017, Pf02864, Pf02865, Pf12162	signal transduction activity or receptor binding;nucleic acid binding activity;other molecular function	RNA metabolism OR transcription;stress response;developmental processes;signal transduction;other biological processes	IL-9 signaling pathway; TGF-beta signaling pathway; EPO receptor signaling; Type II interferon signaling (IFNG); Endochondral ossification; IL-5 signaling pathway; Chemokine signaling pathway; IL-7 signaling pathway; p38 Mapk signaling pathway; IL-3 signaling pathway; IL-6 signaling pathway; Kit receptor signaling pathway; Adipogenesis genes; IL-2 signaling pathway; Comprehensive IL-17A signaling…	16	FALSE	High	Master Protein	NP_001192242.1	signal transducer and activator of transcription 1 isoform 1 [Mus musculus]	1.702	1.133	0.666	0.0102352	0.356093	0.0574645	28.4	48.3	32.2	4.13	9.19	22.65	1	36	167	1	50	88	5.71	0	294.569	3661	28.6	28.4	26.5	41.9	50.1	48.3	26.9	41.9	32.2	28.6	19	25.6
cytosol;other cell component	TP53 Regulates Metabolic Genes; Activation of BAD and translocation to mitochondria ; RHO GTPases activate PKNs; Chk1/Chk2(Cds1) mediated inactivation of Cyclin B:Cdk1 complex; Regulation of localization of FOXO transcription factors	Ywhaq	ENSMUSG00000076432	mmu:22630; NP_035869.1; P35216; P68254; Q3TW69; Q3UJN5; Q5SP76; Q5U423; Q66JR6	22630	Pf00244	other molecular function	transport;signal transduction;other biological processes	Primary focal segmental glomerulosclerosis (FSGS); Myometrial relaxation and contraction pathways; Calcium regulation in cardiac cells	8	FALSE	High	Master Protein	NP_035869.1	14-3-3 protein theta [Mus musculus]	0.968	0.969	1.001	0.722248	0.937998	0.897277	4672.3	4522.9	4525.8	8.59	13.08	8.07	1	16	166	11	66	27.8	4.78	0	211.511	3895	4774	4059	4672.3	4522.9	3583.8	4556.2	4525.8	4617.5	3966.2	4774	2720.8	4515.7
nucleus;other cell component		Stat1	ENSMUSG00000026104	Q99K94; XP_036018971.1	20846	Pf00017, Pf01017, Pf02864, Pf02865	nucleic acid binding activity;other molecular function	RNA metabolism OR transcription;signal transduction	IL-9 signaling pathway; TGF-beta signaling pathway; EPO receptor signaling; Type II interferon signaling (IFNG); Endochondral ossification; IL-5 signaling pathway; Chemokine signaling pathway; IL-7 signaling pathway; p38 Mapk signaling pathway; IL-3 signaling pathway; IL-6 signaling pathway; Kit receptor signaling pathway; Adipogenesis genes; IL-2 signaling pathway; Comprehensive IL-17A signaling…	16	FALSE	High	Master Protein	XP_036018971.1	signal transducer and activator of transcription 1 isoform X2 [Mus musculus]	3.19	1.455	0.456	0.0861127	0.936484	0.133988	41.4	132.1	60.2	39.79	16.89	66.97	1	36	166	1	52	83.1	6.02	0	295.259	3641	41.4	50.8	21.3	109.9	154.5	132.1	14.7	60.2	85.1	41.4	34	20.6
other membranes;cytosol;cytoskeleton;nucleus;other cell component	MHC class II antigen presentation; COPI-mediated anterograde transport; Anchoring of the basal body to the plasma membrane; Regulation of PLK1 Activity at G2/M Transition; Loss of Nlp from mitotic centrosomes; Recruitment of mitotic centrosome proteins and complexes; Recruitment of NuMA to mitotic centrosomes; AURKA Activation by TPX2; HSP90 chaperone cycle for steroid hormone receptors (SHR) in …	Dctn1	ENSMUSG00000031865	E9QLJ1; mmu:13191; NP_031861.2; O08788; Q3TZG7	13191	Pf01302, Pf12455	cytoskeletal activity;other molecular function	cell cycle OR cell proliferation;cell organization and biogenesis;transport;developmental processes;other biological processes		11	FALSE	High	Master Protein	NP_031861.2	dynactin subunit 1 isoform 1 [Mus musculus]	0.941	0.942	1.001	0.313221	0.582311	0.840806	8032.9	7556.9	7566.5	4.27	4.2	6.89	1	54	165	54	46	141.6	5.9	0	419.533	4717	8032.9	7766.3	8451	7225.8	7859.1	7556.9	8339.2	7566.5	7315.5	8032.9	5205.9	8167.6
cytosol;cytoskeleton;nucleus;other cell component	Regulation of actin dynamics for phagocytic cup formation; Neutrophil degranulation; Clathrin-mediated endocytosis; EPHB-mediated forward signaling; RHO GTPases Activate WASPs and WAVEs	Actr2	ENSMUSG00000020152	mmu:66713; NP_666355.1; O15142; P61161; Q6PI31	66713	Pf00022	cytoskeletal activity;other molecular function	cell cycle OR cell proliferation;cell organization and biogenesis;stress response;transport;other biological processes	ESC pluripotency pathways	6	FALSE	High	Master Protein	NP_666355.1	actin-related protein 2 isoform 2 [Mus musculus]	1.022	0.994	0.973	0.95893	0.999766	0.964676	10683.9	10921.8	10623.5	5.14	7.67	7.72	1	19	165	19	62	44.7	6.74	0	254.923	4630	10683.9	11080.2	10004.7	9879.2	10921.8	11510	9789.9	10623.5	11428.1	10683.9	7427.3	9669.3
cytoskeleton		Myh11	ENSMUSG00000018830	A0A338P6K2; XP_006521906.1	17880	Pf00063, Pf01576, Pf02736	cytoskeletal activity;other molecular function	cell organization and biogenesis;developmental processes		0	FALSE	High	Master Protein	XP_006521906.1	myosin-11 isoform X1 [Mus musculus]	1.404	1.143	0.814		0.719864		3.1	4.4	3.6	19.99		9.85	1	21	165	1	10	227.7	5.48	0	259.827	3822	2.7	3.6	0	0	4.4	0	3.8	3.3	0	2.7	2.4	0
other membranes;cytoskeleton;mitochondrion;ER/Golgi;other cell component	Ub-specific processing proteases	Vdac2	ENSMUSG00000021771	mmu:22334; NP_035825.1; Q60930; Q78MH6; Q99L98	22334	Pf01459	transporter activity;other molecular function	cell organization and biogenesis;transport;signal transduction;other biological processes		1	FALSE	High	Master Protein	NP_035825.1	voltage-dependent anion-selective channel protein 2 [Mus musculus]	0.993	1.024	1.031	0.7146	0.952953	0.870835	13081	12990.4	13390.5	7.53	11.59	2.1	1	15	165	15	65	31.7	7.49	0	260.187	4555	14021.6	13081	12056	15622.7	12990.4	12736.3	12966.7	13491.2	13390.5	14021.6	8768.4	11651.8
cytosol;nucleus		Acly	ENSMUSG00000020917	NP_001186225.1; Q3V117	104112	Pf00285, Pf00549, Pf02629, Pf16114	other molecular function	other metabolic processes	Fatty acid biosynthesis	1	FALSE	High	Master Protein	NP_001186225.1	ATP-citrate synthase isoform 1 [Mus musculus]	0.787	0.913	1.161	0.0636782	0.391956	0.372907	17429.4	13710.1	15919.5	11.13	1.5	9.38	1	52	164	52	50	120.7	7.44	0	406.128	3819	17429.4	14820.6	18473	13545.5	13710.1	13955.3	15919.5	16276.5	13634.9	17429.4	9934.5	17853.6
				XP_006538567.1						0	FALSE	High	Master Protein	XP_006538567.1	F-actin-capping protein subunit beta isoform X1 [Mus musculus]													1	14	162	1	47	34.5	6.13	0	175.062	2875
plasma membrane;other membranes;cytoskeleton;other cytoplasmic organelle;other cell component		Coro1c	ENSMUSG00000004530	mmu:23790; NP_035909.2; Q499X7; Q8VCQ5; Q9WUM4	23790	Pf00400, Pf08953, Pf16300	cytoskeletal activity;other molecular function	cell organization and biogenesis;transport;developmental processes;other biological processes		0	FALSE	High	Master Protein	NP_035909.2	coronin-1C [Mus musculus]	0.836	0.962	1.151	0.218722	0.817929	0.4522	14764.1	12337.7	14206	6.98	12.27	8.74	1	25	162	24	51	53.1	7.08	0	220.258	2479	15214.5	14764.1	13289.1	12337.7	10987.8	14037	12389.9	14206	14662.5	15214.5	9896.6	12843.5
plasma membrane;other membranes;cytosol;ER/Golgi;other cytoplasmic organelle;other cell component	Insulin receptor recycling; Amino acids regulate mTORC1; ROS and RNS production in phagocytes; Transferrin endocytosis and recycling; Ion channel transport	Atp6v1e1	ENSMUSG00000019210	mmu:11973; NP_031536.2; P50518; Q3UK59; Q8K5D6; Q99LD0	11973	Pf01991	transporter activity;other molecular function	cell organization and biogenesis;transport		5	FALSE	High	Master Protein	NP_031536.2	V-type proton ATPase subunit E 1 [Mus musculus]	1.046	1.041	0.995	0.99963	0.996479	0.998388	11291	11809.2	11751.9	10.13	2.99	11.36	1	17	162	17	61	26.1	8.43	0	216	3538	13246.9	11291	11057.4	11809.2	11452.9	12159.5	10495.8	13177.4	11751.9	13246.9	7568.6	10686.7
cytoskeleton;other cell component	Platelet degranulation	Fermt3	ENSMUSG00000024965	mmu:108101; NP_722490.1; Q8K1B8	108101	Pf00169, Pf00373, Pf18124	signal transduction activity or receptor binding;other molecular function	cell adhesion;cell organization and biogenesis;stress response;signal transduction;other biological processes		1	FALSE	High	Master Protein	NP_722490.1	fermitin family homolog 3 [Mus musculus]	1.045	0.993	0.95	0.360944	0.867887	0.192963	13881.3	14499.1	13778.4	3.16	1.84	5.82	1	33	161	33	61	75.6	7.05	0	318.653	4047	13881.3	13451.1	14327.4	14868.9	14347.9	14499.1	13778.4	12822.7	14401.8	13881.3	9016.5	13847.1
plasma membrane;other membranes;other cytoplasmic organelle;other cell component	PTK6 promotes HIF1A stabilization	Gpnmb	ENSMUSG00000029816	mmu:93695; NP_444340.3; Q3U3R9; Q8BVV9; Q8BXL4; Q99P91; Q9QXA0	93695	Pf00801, Pf20433	signal transduction activity or receptor binding;other molecular function	cell adhesion;cell-cell signaling;signal transduction;other biological processes		1	FALSE	High	Master Protein	NP_444340.3	transmembrane glycoprotein NMB precursor [Mus musculus]	0.918	1.043	1.137	0.664932	0.954066	0.503424	16309.2	14966.5	17015.1	15.89	20.66	9.76	1	19	161	19	36	63.6	7.61	0	256.969	4763	19675.6	16309.2	14403.6	18169.2	14966.5	11959.5	15874.7	19209.4	17015.1	19675.6	10932.3	13920.7
nucleus;other cell component		Hnrnpul2	ENSMUSG00000071659	F8VPM4; mmu:68693; NP_001074665.1; Q00PI9	68693	Pf00622, Pf02037, Pf13671	nucleic acid binding activity			0	FALSE	High	Master Protein	NP_001074665.1	heterogeneous nuclear ribonucleoprotein U-like protein 2 [Mus musculus]	0.974	0.969	0.994	0.755196	0.998663	0.727724	13292.8	12952.3	12876.3	6.67	6.77	0.81	1	35	161	35	48	84.9	4.89	0	306.703	3710	13523.4	13292.8	11929	13002.6	12952.3	11514.4	12876.3	12853	13045.2	13523.4	8910.4	11529
non-structural extracellular;plasma membrane;other membranes;mitochondrion;nucleus;other cell component		Clic1	ENSMUSG00000007041	mmu:114584; NP_254279.1; Q9Z1Q5	114584	Pf13409, Pf13410	transporter activity	transport;other biological processes		0	FALSE	High	Master Protein	NP_254279.1	chloride intracellular channel protein 1 [Mus musculus]	0.874	1.017	1.164	0.490192	0.999632	0.477032	12058.4	10533.2	12258.7	7.94	11.34	6.08	1	18	160	18	85	27	5.17	0	257.062	4404	12058.4	11258.5	13181	10533.2	10401.2	12663.1	12873.8	12258.7	11400.7	12058.4	7546.8	12739.1
cytosol;cytoskeleton;other cell component	Neutrophil degranulation; Cooperation of PDCL (PhLP1) and TRiC/CCT in G-protein beta folding; RHOBTB1 GTPase cycle; RHOBTB2 GTPase cycle; Association of TriC/CCT with target proteins during biosynthesis	Cct2	ENSMUSG00000034024	mmu:12461; NP_031662.2; P80314; Q9R1U0	12461	Pf00118	other molecular function	cell organization and biogenesis;transport;other biological processes		5	FALSE	High	Master Protein	NP_031662.2	T-complex protein 1 subunit beta [Mus musculus]	0.869	1.004	1.155	0.0970637	0.947137	0.145135	11934.8	10372.4	11981.4	5.56	8.54	0.75	1	31	160	31	70	57.4	6.4	0	372.137	5365	11934.8	11692.3	12969.7	10231.6	10372.4	11899	11981.4	12106.9	11931.6	11934.8	7837.6	12534.9
other membranes;ER/Golgi	COPI-mediated anterograde transport; Golgi Associated Vesicle Biogenesis	Golgb1	ENSMUSG00000034243	E9PVZ8; mmu:224139; XP_017172452.1	224139			cell cycle OR cell proliferation;other biological processes		2	FALSE	High	Master Protein	XP_017172452.1	golgin subfamily B member 1 isoform X1 [Mus musculus]	1.012	1.036	1.024	0.965081	0.980873	0.899571	11350.6	11483.5	11754.6	7.96	6.18	5.66	1	98	159	98	36	369.9	5.05	0	487.381	2985	12282.8	11350.6	10473.6	11709.4	11483.5	10412.6	10732.9	11937.7	11754.6	12282.8	7608.5	10122.5
extracellular matrix;plasma membrane;other membranes;cytoskeleton;ER/Golgi;other cell component	Cell surface interactions at the vascular wall	Glg1	ENSMUSG00000003316	mmu:20340; NP_033175.1; Q61543; Q9QZ40	20340	Pf00839	other molecular function	protein metabolism;other metabolic processes;developmental processes;signal transduction;other biological processes		1	FALSE	High	Master Protein	NP_033175.1	Golgi apparatus protein 1 isoform 2 precursor [Mus musculus]	0.906	1.098	1.213	0.544249	0.738824	0.227668	13010.8	11782.9	14287.3	6.54	10.94	8.21	1	50	158	50	46	133.6	6.84	0	387.118	3279	14472.7	12891.1	13010.8	14052.4	11782.9	11604	15336.4	14287.3	13007.6	14472.7	8641.1	12574.6
cytosol;cytoskeleton;nucleus;other cell component	Cooperation of PDCL (PhLP1) and TRiC/CCT in G-protein beta folding; Association of TriC/CCT with target proteins during biosynthesis; Neutrophil degranulation	Cct8	ENSMUSG00000025613	mmu:12469; NP_033970.3; P42932	12469	Pf00118	other molecular function	cell organization and biogenesis;transport;other biological processes		3	FALSE	High	Master Protein	NP_033970.3	T-complex protein 1 subunit theta [Mus musculus]	0.882	0.975	1.105	0.337605	0.948586	0.478441	19690.7	17375	19194.4	6.97	11.46	4.65	1	37	158	37	70	59.5	5.62	0	340.161	3999	19690.7	18917.5	21634.4	16645.2	17375	20565.6	19069.9	20710.5	19194.4	19690.7	12680.7	20909
other membranes;ER/Golgi;other cell component	COPI-dependent Golgi-to-ER retrograde traffic; RAB GEFs exchange GTP for GDP on RABs; COPI-mediated anterograde transport; COPII-mediated vesicle transport; RAB geranylgeranylation; Golgi Cisternae Pericentriolar Stack Reorganization	Rab1b	ENSMUSG00000024870	mmu:76308; NP_083852.1; Q3U0N1; Q9D1G1	76308	Pf00071	other molecular function	cell organization and biogenesis;other metabolic processes;transport;other biological processes		6	FALSE	High	Master Protein	NP_083852.1	ras-related protein Rab-1B [Mus musculus]	1.052	1.007	0.957	0.903741	0.97455	0.974832	1544.8	1625.2	1555.8	8.65	3.94	4.94	1	15	156	5	76	22.2	5.73	0	157.384	3323	1737.5	1544.8	1472.1	1674.9	1548.6	1625.2	1551.7	1690.7	1555.8	1737.5	1035.5	1422.8
plasma membrane;other membranes;cytosol;nucleus;other cell component	Neutrophil degranulation; Gluconeogenesis; TP53 Regulates Metabolic Genes; Glycolysis	Gpi	ENSMUSG00000036427	mmu:14751; NP_032181.2; O89062; P06745; Q3TEE7; Q3TW50; Q3UUX1; Q3UY84; Q3UZJ1; Q5RJI3; Q8C675; Q9JM07	14751	Pf00342	signal transduction activity or receptor binding;other molecular function	other metabolic processes;stress response;developmental processes;signal transduction;other biological processes	Glycolysis and gluconeogenesis	5	FALSE	High	Master Protein	NP_032181.2	glucose-6-phosphate isomerase [Mus musculus]	0.91	0.965	1.06	0.480832	0.909332	0.711134	28665.4	26091.6	27668	11.8	11.12	9.85	1	25	156	25	51	62.7	8.13	0	255.649	2972	25982.6	28665.4	32813.5	23224.2	26091.6	29034.9	30978.8	25492.6	27668	25982.6	19214.9	31713.4
				XP_006510025.1						0	FALSE	High	Master Protein	XP_006510025.1	hypoxia up-regulated protein 1 isoform X2 [Mus musculus]	1	1.009	1.009	0.939335	0.601606	0.791447	13700.5	13694.7	13823.5	6.77	8.9	9.48	1	42	154	42	52	111	5.17	0	429.73	4469	13700.5	12254.2	13904	14786.2	13694.7	12366.5	15776	13823.5	13178.9	13700.5	8214.2	13437.8
cytosol;cytoskeleton;translational apparatus;nucleus;other cell component		Dhx9	ENSMUSG00000042699	E9QNN1; XP_011246220.1	13211	Pf00035, Pf00270, Pf00271, Pf04408, Pf07717	nucleic acid binding activity;other molecular function	cell organization and biogenesis;RNA metabolism OR transcription;other metabolic processes;other biological processes	Mechanisms associated with pluripotency; mRNA processing	2	FALSE	High	Master Protein	XP_011246220.1	ATP-dependent RNA helicase A isoform X1 [Mus musculus]	1.005	1.061	1.056	0.965527	0.379079	0.281035	10076.5	10123	10693.2	6.65	6.05	8.5	1	46	154	46	40	149.6	6.83	0	402.933	3795	10076.5	9760.6	11074	10781.4	9553.2	10123	12305.7	10619.4	10693.2	10076.5	6542.7	10702.7
cytosol;mitochondrion;other cell component		Aars1	ENSMUSG00000031960	mmu:234734; Q8BGQ7; Q8BXR0; XP_006530985.1	234734	Pf01411, Pf02272, Pf07973	nucleic acid binding activity;other molecular function	protein metabolism;RNA metabolism OR transcription;other metabolic processes;developmental processes;other biological processes		0	FALSE	High	Master Protein	XP_006530985.1	alanine--tRNA ligase, cytoplasmic isoform X1 [Mus musculus]	0.892	0.914	1.025	0.0471838	0.127018	0.724158	16750	14938.4	15317	1.45	4.9	7.48	1	37	153	36	45	106.8	5.67	0	296.5	3044	16611.7	16750	17084.5	14938.4	15303.6	13913.4	14065.3	15317	16341	16611.7	11227.8	16511.7
plasma membrane;other membranes;ER/Golgi;other cytoplasmic organelle;other cell component		Ehd4	ENSMUSG00000027293	mmu:98878; NP_598599.2; Q9EQP2	98878	Pf00350, Pf12763, Pf16880, Pf18150	other molecular function	cell organization and biogenesis;transport;other biological processes		0	FALSE	High	Master Protein	NP_598599.2	EH domain-containing protein 4 [Mus musculus]	1.028	0.993	0.967	0.203862	0.966095	0.148317	10346.3	10632.1	10276	4.38	4.55	4.39	1	30	153	26	62	61.4	6.76	0	326.113	3128	10346.3	10452.8	9634.9	10584.2	11465.4	10632.1	9544.2	10337.2	10276	10346.3	7006.7	9311.9
nucleus		Ddx5	ENSMSIG00000024093; ENSMUSG00000020719	A0A8C6HXF9; NP_001342605.1; Q6P5F8; Q8BTS0	13207	Pf00270, Pf00271, Pf08061	nucleic acid binding activity;other molecular function	RNA metabolism OR transcription;other metabolic processes;signal transduction;other biological processes	mRNA processing	1	FALSE	High	Master Protein	NP_001342605.1	probable ATP-dependent RNA helicase DDX5 [Mus musculus]	1.014	1.052	1.038	0.834287	0.742586	0.428056	11497.5	11655.8	12099.7	13.6	2.23	18.4	1	42	153	33	67	69.2	8.92	0	335.608	3324	11497.5	11290.4	14301.8	11772.5	11278.9	11655.8	16289.4	11921.6	12099.7	11497.5	7568.2	13822.3
cytosol;translational apparatus;nucleus;other cell component	L13a-mediated translational silencing of Ceruloplasmin expression; GTP hydrolysis and joining of the 60S ribosomal subunit; Nonsense Mediated Decay (NMD) independent of the Exon Junction Complex (EJC); Nonsense Mediated Decay (NMD) enhanced by the Exon Junction Complex (EJC); Deadenylation of mRNA; mTORC1-mediated signalling; AUF1 (hnRNP D0) binds and destabilizes mRNA; Translation initiation com…	Eif4g1	ENSMUSG00000045983	mmu:208643; Q6NZJ6; Q6NZN8; Q8BW99; XP_006522000.1	208643	Pf02020, Pf02847, Pf02854	nucleic acid binding activity;other molecular function	protein metabolism;other metabolic processes;stress response;developmental processes;other biological processes	Translation factors	12	FALSE	High	Master Protein	XP_006522000.1	eukaryotic translation initiation factor 4 gamma 1 isoform X2 [Mus musculus]	0.987	1.138	1.153	0.847235	0.620192	0.34462	668	659.6	760.6	17.08	8.05	18.08	1	51	152	1	34	176	5.4	0	320.232	2600	620.5	668	851.2	610.5	717.1	659.6	963.7	682.8	760.6	620.5	447.8	822.6
cytosol;mitochondrion;other cytoplasmic organelle;other cell component	Neutrophil degranulation; Peroxisomal protein import; NADPH regeneration	Idh1	ENSMUSG00000025950	mmu:15926; NP_034627.3; O88844; Q3UAV7	15926	Pf00180	other molecular function	other metabolic processes;stress response;developmental processes;other biological processes	Glutathione metabolism; Oxidative stress and redox pathway; Glutathione and one-carbon metabolism	6	FALSE	High	Master Protein	NP_034627.3	isocitrate dehydrogenase [NADP] cytoplasmic [Mus musculus]	0.719	0.864	1.201	0.00389402	0.109545	0.0553298	18699.9	13446.1	16147.8	8.94	1.12	6.68	1	25	151	23	64	46.6	7.17	0	300.683	4000	18699.9	16191.4	19199.1	13532.7	13240.5	13446.1	16147.8	16598	14589.9	18699.9	10853.3	18555.4
non-structural extracellular;ER/Golgi;other cell component	Neutrophil degranulation; Antimicrobial peptides	Lyz2	ENSMUSG00000069516	mmu:17105; NP_059068.1; P08905; Q3TXG2; Q3U5Q2; Q3U690; Q8VE78	17105	Pf00062	other molecular function	other metabolic processes;stress response;other biological processes	Macrophage markers	3	FALSE	High	Master Protein	NP_059068.1	lysozyme C-2 precursor [Mus musculus]	0.71	1.034	1.456	0.11737	0.916688	0.195315	9343.1	6635.2	9661.1	20.81	28.72	16.11	1	10	151	7	76	16.7	8.81	0	212.333	4466	12010.6	8010	9343.1	7892.2	4332.2	6635.2	9661.1	10043.1	7357	12010.6	5369.3	9029.9
plasma membrane;other membranes;cytosol;other cell component	Glutathione conjugation; Formation of xylulose-5-phosphate	Akr1a1	ENSMUSG00000028692	mmu:58810; NP_067448.1; Q9CQI5; Q9CQT8; Q9CT53; Q9D012; Q9D016; Q9D0I7; Q9D0P3; Q9JII6	58810	Pf00248	other molecular function	other metabolic processes;other biological processes	Metapathway biotransformation	3	FALSE	High	Master Protein	NP_067448.1	aldo-keto reductase family 1 member A1 [Mus musculus]	1.487	1.007	0.677	0.0143289	0.99635	0.0131126	19620.7	29180.6	19759.4	2.79	15.18	7.8	1	22	150	21	73	36.6	7.39	0	232.582	2693	19154.5	20249.7	19620.7	29180.6	23369	31674.1	17964.9	19759.4	21003.5	19154.5	13573.7	18962.9
				XP_006521998.1						0	FALSE	High	Master Protein	XP_006521998.1	eukaryotic translation initiation factor 4 gamma 1 isoform X1 [Mus musculus]	1.067	1.342	1.258	0.859362	0.619502	0.354334	248.5	265.1	333.5	21.14	6.5	26.14	1	51	150	1	34	176.1	5.4	0	319.142	2596	247	248.5	351.1	265.7	265.1	236.6	420.2	246	333.5	247	166.6	339.3
ER/Golgi;other cell component		Uggt1	ENSMUSG00000037470	E9QQ49; mmu:320011; NP_942602.2; Q6NV70; Q6P5E4	320011	Pf06427, Pf18400, Pf18401, Pf18402, Pf18403, Pf18404	other molecular function	protein metabolism;other metabolic processes;stress response	Comprehensive IL-17A signaling	1	FALSE	High	Master Protein	NP_942602.2	UDP-glucose:glycoprotein glucosyltransferase 1 precursor [Mus musculus]	1.028	1.029	1.001	0.735661	0.999819	0.725499	14332.2	14728	14749.5	6.73	10.8	5.11	1	63	150	63	51	176.3	5.62	0	486.99	3814	15796.7	14332.2	13917.1	15001.9	14728	12257.5	13912.2	15410.2	14749.5	15796.7	9607.1	13450.5
plasma membrane;other membranes;cytosol;ER/Golgi;other cell component	COPI-dependent Golgi-to-ER retrograde traffic; COPI-mediated anterograde transport; Retrograde transport at the Trans-Golgi-Network; Intra-Golgi traffic; COPII-mediated vesicle transport; Trafficking of GluR2-containing AMPA receptors	Nsf	ENSMUSG00000034187	A2A646; mmu:18195; NP_032766.2; P46460; Q8BQ65; Q8C3R2; Q8CCT9; Q8CEF0; Q923C6	18195	Pf00004, Pf02359, Pf02933, Pf17862	signal transduction activity or receptor binding;other molecular function	cell organization and biogenesis;transport;other biological processes		6	FALSE	High	Master Protein	NP_032766.2	vesicle-fusing ATPase [Mus musculus]	1.001	0.996	0.995	0.888913	0.824336	0.990017	14073.1	14086.1	14017.1	5.59	3.77	5.08	1	42	150	41	52	82.6	6.95	0	275.784	2676	15358.3	14073.1	13869.4	14086.1	13670.9	14729.6	13417.5	14842.4	14017.1	15358.3	9433.4	13404.4
plasma membrane;cytoskeleton	Formation of the cornified envelope	Krt75	ENSMUSG00000022986	B2RQH6; mmu:109052; NP_579935.1; Q8BGZ7	109052	Pf00038, Pf16208	bone, tooth or skin structural activity	cell organization and biogenesis;other biological processes		2	FALSE	High	Master Protein	NP_579935.1	keratin, type II cytoskeletal 75 [Mus musculus]	1.691	1.097	0.648	0.916354	0.932614	0.739772	228.7	386.9	250.9	87.52	52.09	9.33	1	16	149	2	21	59.7	8.31	0	100.04	1762	228.7	789.5	162.5	637	386.9	210.5	243.6	289	250.9	228.7	529.2	157.1
other membranes;cytosol;cytoskeleton;nucleus	Neutrophil degranulation; Antigen processing: Ubiquitination & Proteasome degradation	Ubr4	ENSMUSG00000066036	A2AN07; A2AN08; A2AN09; A2AN10; A2AN11; mmu:69116; NP_001153791.1; Q52KI4; Q6PB49; Q6PFC7; Q80Y11; Q8BGB9; Q8C3E8; Q8C4W5; Q8C8X7; Q8CGE0; Q8CHF3	69116	Pf02207, Pf13764, Pf19423	other molecular function	protein metabolism;other metabolic processes		2	FALSE	High	Master Protein	NP_001153791.1	E3 ubiquitin-protein ligase UBR4 [Mus musculus]	1.057	0.983	0.93	0.0932794	0.710267	0.0341593	10646.2	11252.4	10461.5	4.38	0.61	1.3	1	84	149	84	19	571.9	6.06	0	428.859	2885	10646.2	10203.4	11136.1	11252.4	11340.6	11206.2	10338.2	10461.5	10609.4	10646.2	6839.5	10762.8
plasma membrane;other membranes;ER/Golgi;nucleus;other cell component	Axonal growth inhibition (RHOA activation)	Rtn4	ENSMUSG00000020458	mmu:68585; NP_918943.1; Q5DTK9; Q78NS1; Q7TNB7; Q80W95; Q8BGK7; Q8BGM9; Q8BH78; Q8BHF5; Q8K290; Q8K3G8; Q99P72; Q9CTE3	68585	Pf02453	other molecular function	cell adhesion;cell organization and biogenesis;stress response;developmental processes;other biological processes	Spinal cord injury	2	FALSE	High	Master Protein	NP_918943.1	reticulon-4 isoform A [Mus musculus]	1.06	1.152	1.087	0.862599	0.619209	0.89726	519.7	550.8	598.7	10.5	10.88	19.89	1	16	148	4	22	126.5	4.54	0	165.33	4119	560	519.7	453.7	600.9	550.8	482.8	457.5	686.5	598.7	560	348.4	438.5
				XP_011247070.1						0	FALSE	High	Master Protein	XP_011247070.1	keratin, type I cytoskeletal 10 isoform X1 [Mus musculus]	1.994	1.331	0.668	0.97305	0.810534	0.914627	3971.7	7918.2	5288.2	102.02	45.05	27.54	1	14	147	11	19	61.6	5.12	0	127.129	2293	3516.1	19828	3971.7	8008.8	7918.2	3032.4	5288.2	5732.2	3270.9	3516.1	13291	3838.5
nucleus;other cell component	Formation of Senescence-Associated Heterochromatin Foci (SAHF); Apoptosis induced DNA fragmentation	H1-3	ENSMUSG00000052565	mmu:14957; NP_663759.3; P43277; Q8C6M4	14957	Pf00538	nucleic acid binding activity;other molecular function	cell organization and biogenesis;protein metabolism;other metabolic processes;other biological processes		2	FALSE	High	Master Protein	NP_663759.3	histone H1.3 [Mus musculus]	0.761	0.897	1.179	0.0388389	0.614468	0.132611	2106.1	1602.5	1889.6	8.54	7.59	13.29	1	13	147	2	48	22.1	11.03	0	96.213	2804	2001.8	2106.1	2359.9	1562.6	1602.5	1797.2	2301.2	1804.4	1889.6	2001.8	1411.8	2280.8
cytoskeleton		Dnm2		A0A6P7R7P1; XP_006510036.1		Pf00169, Pf00350, Pf01031, Pf02212	other molecular function	transport		0	FALSE	High	Master Protein	XP_006510036.1	dynamin-2 isoform X2 [Mus musculus]	0.885	1.03	1.164	0.758551	0.920556	0.940668	128.6	113.8	132.5	9.67	10.21	26.96	1	43	146	3	49	99.2	7.12	0	260.366	2954	128.6	138	113.7	124.9	101.7	113.8	85.5	149	132.5	128.6	92.5	109.9
				NP_918941.1						0	FALSE	High	Master Protein	NP_918941.1	reticulon-4 isoform B1 [Mus musculus]	1.177	1.066	0.906	0.681339	0.751685	0.991446	108.5	127.7	115.7	27.16	51.86	58.13	1	13	146	1	58	38.4	4.78	0	160.018	4126	108.5	94.7	156.8	277	127.7	115.5	282.7	115.7	109.2	108.5	63.5	151.5
plasma membrane;other membranes;cytosol;mitochondrion;nucleus;other cell component	Regulation of HSF1-mediated heat shock response; HSP90 chaperone cycle for steroid hormone receptors (SHR) in the presence of ligand; Attenuation phase	Hspa1l	ENSMUSG00000007033	mmu:15482; NP_038586.2; O88686; P16627; Q61693	15482	Pf00012	other molecular function	stress response;transport;other biological processes		4	FALSE	High	Master Protein	NP_038586.2	heat shock 70 kDa protein 1-like [Mus musculus]	0.655	0.733	1.118	0.637143	0.590766	0.996255	236.1	154.8	173	43.61	37.44	8.65	1	21	146	3	36	70.6	6.24	0	232.12	3647	236.1	354.2	141.8	134.1	262.2	154.8	157.2	187	173	236.1	237.4	137
				NP_001344403.1						0	FALSE	High	Master Protein	NP_001344403.1	bifunctional glutamate/proline--tRNA ligase isoform 2 [Mus musculus]	0.895	0.977	1.092	0.0385027	0.944613	0.0571997	15219.1	13617.5	14873.8	5.21	4.15	4.84	1	60	146	58	45	170.8	7.84	0	401.046	2959	15219.1	14324.1	15899	13617.5	12685.4	13668.6	15716.5	14873.8	14277.1	15219.1	9601.7	15365.9
non-structural extracellular;cytosol;nucleus		Rnh1	ENSMUSG00000038650	A0A1B0GSG5; NP_001165572.1	107702	Pf13516, Pf18779	enzyme regulator activity	other biological processes		0	FALSE	High	Master Protein	NP_001165572.1	ribonuclease inhibitor isoform b [Mus musculus]	1.015	1.025	1.009	0.874048	0.999663	0.885238	14443.2	14663.8	14800.5	13.36	15.65	9.34	1	25	145	25	73	53.9	5.01	0	433.831	5818	14443.2	12451.6	16296.6	15119.5	11208.6	14663.8	15341	14800.5	12803	14443.2	8346.5	15750.2
				XP_036010493.1						0	FALSE	High	Master Protein	XP_036010493.1	dynamin-2 isoform X4 [Mus musculus]	1.061	0.904	0.852	0.854799	0.539857	0.837947	150.2	159.3	135.8	5.89	14.7	9.36	1	42	145	2	51	98.7	7.27	0	266.008	3041	164.7	147.9	150.2	122.9	159.3	161.7	129.4	154.6	135.8	164.7	99.2	145.2
cytoskeleton;nucleus;other cell component	Deposition of new CENPA-containing nucleosomes at the centromere; RUNX1 regulates genes involved in megakaryocyte differentiation and platelet function; PRC2 methylates histones and DNA; Condensation of Prophase Chromosomes; Recruitment and ATM-mediated phosphorylation of repair and signaling proteins at DNA double strand breaks; Processing of DNA double-strand break ends; G2/M DNA damage checkpo…	H2ax	ENSMUSG00000049932	mmu:15270; NP_034566.1; P27661	15270	Pf00125, Pf16211	nucleic acid binding activity;other molecular function	cell cycle OR cell proliferation;DNA metabolism;other metabolic processes;stress response;developmental processes;other biological processes	Proteasome degradation	9	FALSE	High	Master Protein	NP_034566.1	histone H2AX [Mus musculus]	0.969	1.203	1.241	0.993221	0.732815	0.793802	854.2	828	1027.5	33.02	23.26	56.79	1	7	145	2	48	15.1	10.74	0	68.033	1290	563.3	854.2	1122.3	828	678.8	1075.2	1913.3	599.2	1027.5	563.3	572.6	1084.7
cytosol;ER/Golgi;translational apparatus;nucleus;other cell component	L13a-mediated translational silencing of Ceruloplasmin expression; SRP-dependent cotranslational protein targeting to membrane; Major pathway of rRNA processing in the nucleolus and cytosol; Formation of a pool of free 40S subunits; GTP hydrolysis and joining of the 60S ribosomal subunit; Nonsense Mediated Decay (NMD) independent of the Exon Junction Complex (EJC); Nonsense Mediated Decay (NMD) e…	Rps3a	ENSMUSG00000028081	mmu:20091; NP_058655.3; P97351	20091	Pf01015	nucleic acid binding activity;other molecular function	protein metabolism;other metabolic processes;other biological processes	Cytoplasmic ribosomal proteins	11	FALSE	High	Master Protein	NP_058655.3	40S ribosomal protein S3a [Mus musculus]	1.026	1.046	1.02	0.840129	0.820948	0.50625	16065.1	16475.4	16806.8	11.34	7.15	17.24	1	21	145	21	63	29.9	9.73	0	196.543	2690	15979.1	16065.1	19390	17118.3	14876	16475.4	21942.9	16806.8	16195.4	15979.1	10768.7	18740
				XP_036020322.1						0	FALSE	High	Master Protein	XP_036020322.1	splicing factor, proline- and glutamine-rich isoform X1 [Mus musculus]	1.016	1.124	1.106	0.991616	0.083096	0.0972217	10662.4	10835.4	11986	4.2	2.62	7.7	1	29	145	28	34	85.5	9.72	0	254.631	2596	10375.3	10662.4	11262.1	10529.4	11095.6	10835.4	13067.2	11213.2	11986	10375.3	7147.2	10884.5
cytosol;mitochondrion	Citric acid cycle (TCA cycle)	Aco2	ENSMUSG00000022477	mmu:11429; NP_542364.1; Q3UDK9; Q3ULG9; Q3UNH7; Q505P4; Q99KI0	11429	Pf00330, Pf00694	other molecular function	other metabolic processes;stress response;developmental processes	TCA cycle	2	FALSE	High	Master Protein	NP_542364.1	aconitate hydratase, mitochondrial precursor [Mus musculus]	0.926	1.011	1.091	0.26359	0.983567	0.325052	15826.3	14662	15995.5	8.68	9.36	4.83	1	34	145	34	53	85.4	7.93	0	376.535	3812	17300.3	15826.3	14542.9	14662	15205.1	12683.3	14820	16236.4	15995.5	17300.3	10608.6	14055.3
nucleus;other cell component	Neutrophil degranulation; Downstream TCR signaling; FCERI mediated NF-kB activation; Neddylation; Asymmetric localization of PCP proteins; Degradation of AXIN; Hedgehog 'on' state; Ub-specific processing proteases; Regulation of RUNX3 expression and activity; Antigen processing: Ubiquitination & Proteasome degradation; Autodegradation of Cdh1 by Cdh1:APC/C; APC/C:Cdc20 mediated degradation of Sec…	Psmd1	ENSMUSG00000026229	B2RRP8; mmu:70247; NP_081633.1; Q3TXS7	70247	Pf01851, Pf13646, Pf18004	enzyme regulator activity;other molecular function	protein metabolism;other metabolic processes;other biological processes		49	FALSE	High	Master Protein	NP_081633.1	26S proteasome non-ATPase regulatory subunit 1 [Mus musculus]	0.949	0.959	1.01	0.115049	0.505816	0.481943	11886.7	11285.2	11399.4	5.69	5.92	4.26	1	40	145	40	49	105.7	5.39	0	358.394	3968	11886.7	11857.4	13080.6	10319	11285.2	11566.5	12227.2	11340.1	11399.4	11886.7	7948.3	12642.1
nucleus;other cell component	SUMOylation of chromatin organization proteins; PKMTs methylate histone lysines; Deposition of new CENPA-containing nucleosomes at the centromere; RMTs methylate histone arginines; HATs acetylate histones; RUNX1 regulates genes involved in megakaryocyte differentiation and platelet function; Estrogen-dependent gene expression; PRC2 methylates histones and DNA; Condensation of Prophase Chromosomes…	H4c1; H4c11; H4c12; H4c14; H4c16; H4c2; H4c3; H4c4; H4c6; H4c8; H4c9; Hist1h4m	ENSMUSG00000060093; ENSMUSG00000060639; ENSMUSG00000060678; ENSMUSG00000060981; ENSMUSG00000061482; ENSMUSG00000064288; ENSMUSG00000067455; ENSMUSG00000069266; ENSMUSG00000069274; ENSMUSG00000069305; ENSMUSG00000069306; ENSMUSG00000091405; ENSMUSG00000096010	A0AUM5; A4FUP8; A4QMY0; mmu:100041230; mmu:319155; mmu:319156; mmu:319157; mmu:319158; mmu:319159; mmu:319160; mmu:319161; mmu:320332; mmu:326619; mmu:326620; mmu:69386; mmu:97122; NP_291074.1; P02304; P02305; P62806; Q0VDL9; Q2M2Q5; Q5T006; Q6PDS7; Q811M0; Q9D0C9; Q9D6Q8	100041230; 319155; 319156; 319157; 319158; 319159; 319160; 319161; 320332; 326619; 326620; 69386; 97122	Pf15511	nucleic acid binding activity;other molecular function	cell organization and biogenesis;other biological processes	Type II interferon signaling (IFNG)	15	FALSE	High	Master Protein	NP_291074.1	histone H4 [Mus musculus]	1.863	1.078	0.579	0.702931	0.697292	0.999945	5254.8	9787.8	5663.2	36.3	32.42	93.53	1	8	144	8	50	11.4	11.36	0	100.809	3091	5254.8	5018.9	9216.9	12515.1	6338.6	9787.8	25250	5663.2	5506.5	5254.8	3364.3	8907.9
				XP_006505344.1						0	FALSE	High	Master Protein	XP_006505344.1	chromodomain-helicase-DNA-binding protein 4 isoform X1 [Mus musculus]	0.977	1.059	1.084	0.971881	0.660279	0.533531	9014.6	8806.7	9546.6	7.16	3.05	8.04	1	64	144	52	41	221.3	5.97	0	417.987	3062	8204.1	9014.6	9460.7	8806.7	9021.9	8489.6	9959.1	8502.7	9546.6	8204.1	6042.7	9143.5
cytosol;other cell component	Neutrophil degranulation; Glycolysis	Hk3	ENSMUSG00000025877	mmu:212032; NP_001193319.1; Q3TAX6; Q3TRM8; Q3UDP1; Q3UEA4	212032	Pf00349, Pf03727	kinase activity;other molecular function	other metabolic processes;other biological processes	Glycolysis and gluconeogenesis	3	FALSE	High	Master Protein	NP_001193319.1	hexokinase-3 isoform 1 [Mus musculus]	1.356	0.937	0.691	0.08884	0.921308	0.0545655	14564.2	19755.8	13651.1	6.38	14.53	9.5	1	38	143	36	51	100	5.94	0	402.1	4136	15462.1	13607.6	14564.2	19755.8	15395.4	20288.3	12993.7	15566.7	13651.1	15462.1	9121.4	14076
cytoskeleton		Dnm2		A0A6P7RKJ2; XP_006510039.1		Pf00169, Pf00350, Pf01031, Pf02212	other molecular function	transport		0	FALSE	High	Master Protein	XP_006510039.1	dynamin-2 isoform X5 [Mus musculus]													1	41	143	0	49	98.8	7.25	0	251.675	2932
plasma membrane;other membranes;cytosol;ER/Golgi;other cell component	ChREBP activates metabolic gene expression; Fatty acyl-CoA biosynthesis; Vitamin B5 (pantothenate) metabolism	Fasn	ENSMUSG00000025153	B1ATU8; mmu:14104; P19096; Q6PB72; Q8C4Z0; Q9EQR0; XP_030101416.1	14104	Pf00107, Pf00109, Pf00550, Pf00698, Pf00975, Pf02801, Pf08242, Pf08659, Pf14765, Pf16197	other molecular function	other metabolic processes;stress response;other biological processes	Fatty acid biosynthesis; Dysregulated miRNA targeting in insulin/PI3K-AKT signaling; Cholesterol metabolism with Bloch and Kandutsch-Russell pathways; Omega-9 fatty acid synthesis	7	FALSE	High	Master Protein	XP_030101416.1	fatty acid synthase isoform X1 [Mus musculus]	0.732	0.809	1.106	0.024387	0.247059	0.228188	19954.4	14599.8	16143.4	9.23	5.57	9.76	1	69	143	69	35	272.3	6.58	0	446.63	3178	19954.4	17321.5	20722.7	15982.8	14599.8	14475.1	16143.4	19022	16122.9	19954.4	11610.9	20027.9
				NP_001240610.1						0	FALSE	High	Master Protein	NP_001240610.1	MICOS complex subunit Mic60 isoform 2 [Mus musculus]	1.184	1.25	1.055	0.21924	0.0836761	0.740229	155.9	184.6	194.8	9.64	7.88	4.98	1	45	143	1	63	82.9	6.61	0	311.317	2406	181.5	152.8	155.9	197.9	184.6	169	182	194.8	200.8	181.5	102.4	150.6
				NP_001349065.1						0	FALSE	High	Master Protein	NP_001349065.1	MICOS complex subunit Mic60 isoform 8 [Mus musculus]	1.08	1.253	1.16	0.679828	0.132339	0.384636	65	70.2	81.4	9.44	7.49	12.96	1	45	142	1	63	82.8	6.61	0	308.427	2378	72.4	65	60.1	76.2	70.2	65.7	69.1	89.7	81.4	72.4	43.6	58
cytoskeleton		Krt90	ENSMUSG00000048699	E9Q1Z0; mmu:239673; NP_808385.2	239673	Pf00038, Pf16208	bone, tooth or skin structural activity	cell organization and biogenesis;other biological processes		0	FALSE	High	Master Protein	NP_808385.2	uncharacterized protein LOC239673 [Mus musculus]	1.835	1.013	0.552	0.908828	0.912178	0.698937	765.6	1405	775.7	87.48	55.7	20.32	1	13	141	3	19	58.2	8.25	0	82.519	2023	765.6	2457	462.8	2076.5	1405	573.5	775.7	944.2	626.5	765.6	1647	447.3
plasma membrane;other membranes;cytoskeleton;other cell component	Neutrophil degranulation; Formation of the cornified envelope; RND3 GTPase cycle; RND1 GTPase cycle; Apoptotic cleavage of cell adhesion proteins	Dsp	ENSMUSG00000054889	E9Q557; mmu:109620; NP_076331.2	109620	Pf00681, Pf17902, Pf18373	other molecular function	cell adhesion;cell organization and biogenesis;protein metabolism;other metabolic processes;stress response;developmental processes;other biological processes	Lung fibrosis; Alpha 6 beta 4 integrin signaling pathway	8	FALSE	High	Master Protein	NP_076331.2	desmoplakin [Mus musculus]	1.195	0.809	0.677	0.846432	0.714603	0.967409	6950.4	8303.5	5623.9	111.3	25.66	28.76	1	78	141	78	26	332.7	6.8	0	364.108	2569	6950.4	35418.5	4211.7	9115.9	8303.5	5402.4	5623.9	8845.2	5455.5	6950.4	23741.6	4070.5
other membranes;cytosol;mitochondrion;ER/Golgi;other cytoplasmic organelle;other cell component	Neutrophil degranulation; MHC class II antigen presentation; RAB GEFs exchange GTP for GDP on RABs; RAC1 GTPase cycle; TBC/RABGAPs; RHOQ GTPase cycle; RHOG GTPase cycle; RHOH GTPase cycle; RAC2 GTPase cycle; RAC3 GTPase cycle; RHOF GTPase cycle; RHOD GTPase cycle; RAB geranylgeranylation	Rab7a	ENSMUSG00000079477	mmu:19349; NP_001280584.1; P51150	19349	Pf00071	other molecular function	cell organization and biogenesis;protein metabolism;other metabolic processes;transport;other biological processes		13	FALSE	High	Master Protein	NP_001280584.1	ras-related protein Rab-7a [Mus musculus]	1.081	0.921	0.852	0.810634	0.954914	0.939609	11232.7	12139.6	10346	11.81	12.65	18.58	1	16	141	16	77	23.5	6.7	0	210.871	2967	11232.7	9487.2	11999.6	13020.2	12139.6	10118.4	13783.5	10346	9943.9	11232.7	6359.4	11597.2
ER/Golgi;other cell component		Pdia6	ENSMUSG00000020571	F7DBQ0; NP_082235.2		Pf00085	other molecular function			0	FALSE	High	Master Protein	NP_082235.2	protein disulfide-isomerase A6 precursor [Mus musculus]	0.912	0.989	1.085	0.782757	0.975539	0.888245	14544.8	13262.6	14388.7	10.54	2.16	10.18	1	21	141	21	58	48.1	5.14	0	263.184	4238	14900.6	14544.8	12206	13262.6	13396.9	12850.8	12065.6	14553.7	14388.7	14900.6	9749.6	11796.7
cytoskeleton;other cell component	Smooth Muscle Contraction; RHO GTPases activate PAKs	Myl12b	ENSMUSG00000034868; ENSMUSG00000117098	mmu:67938; NP_075891.1; Q3THE2; Q3TVH2; Q9CQL8	67938	Pf08976, Pf13405	cytoskeletal activity;other molecular function	other biological processes		2	FALSE	High	Master Protein	NP_075891.1	myosin regulatory light chain 12B [Mus musculus]	1.118	0.919	0.822	0.636441	0.842449	0.352382	495.1	553.4	455	19.09	6.49	13.92	1	11	140	2	66	19.8	4.84	0	170.157	3709	619.7	426.2	495.1	536.5	606.9	553.4	455	554.3	427.6	619.7	285.7	478.5
cytoskeleton;other cell component		Tln2	ENSMUSG00000052698	A0A1L1SQ51; XP_006511501.1	70549	Pf00373, Pf01608, Pf08913, Pf09141, Pf16511	cytoskeletal activity	cell adhesion;cell organization and biogenesis		0	FALSE	High	Master Protein	XP_006511501.1	talin-2 isoform X2 [Mus musculus]	1.096	0.849	0.775	0.96602	0.938432	0.995528	353.9	387.9	300.5	28.13	18.64	39.84	1	26	140	3	9	271.8	5.57	0	186.914	2264	321.7	353.9	531.9	387.9	299.3	437.2	555.3	285.6	300.5	321.7	237.2	514
nucleus;other cell component	Separation of Sister Chromatids; Ub-specific processing proteases; Downstream TCR signaling; FCERI mediated NF-kB activation; Neutrophil degranulation; Neddylation; Asymmetric localization of PCP proteins; Degradation of AXIN; Hedgehog 'on' state; Regulation of RUNX3 expression and activity; Antigen processing: Ubiquitination & Proteasome degradation; Autodegradation of Cdh1 by Cdh1:APC/C; APC/C:…	Psmd2	ENSMUSG00000006998	mmu:21762; Q3TKV1; Q8VDM4; XP_030104899.1	21762	Pf01851, Pf17781, Pf18051	enzyme regulator activity	protein metabolism;other metabolic processes;other biological processes	Proteasome degradation	50	FALSE	High	Master Protein	XP_030104899.1	26S proteasome non-ATPase regulatory subunit 2 isoform X1 [Mus musculus]	0.976	0.978	1.003	0.48307	0.822854	0.815351	11611.2	11330.2	11360.1	3.17	6.14	4.31	1	31	140	31	41	100.1	5.17	0	261.767	2950	11177.1	11611.2	11906.7	10264.1	11330.2	11521.6	10785.8	11360.1	11753.4	11177.1	7783.2	11507.5
cytosol;other cell component	Neutrophil degranulation; Glycogen breakdown (glycogenolysis)	Pygl	ENSMUSG00000021069	mmu:110095; NP_573461.2; Q3UKJ0; Q9ET01	110095	Pf00343	other molecular function	other metabolic processes;other biological processes	Glycogen metabolism	3	FALSE	High	Master Protein	NP_573461.2	glycogen phosphorylase, liver form [Mus musculus]	0.883	0.936	1.061	0.0826758	0.303162	0.585949	13572.8	11978.2	12705.5	5.71	9.94	4.01	1	42	139	37	54	97.4	7.09	0	379.135	3233	12967.7	13572.8	14519.4	10490.7	12795	11978.2	12756.2	11868.2	12705.5	12967.7	9098.1	14032.6
				NP_001300886.1						0	FALSE	High	Master Protein	NP_001300886.1	keratin, type I cytoskeletal 14 isoform 3 [Mus musculus]	1.135	0.999	0.88	0.776587	0.749215	0.998634	921.2	1045.3	920.2	104.76	29.48	21.55	1	18	139	4	54	30.6	4.89	0	197.919	2860	921.2	4287.7	621.1	1045.3	1222.1	659.6	741.5	1143.6	920.2	921.2	2874.1	600.3
				NP_061339.4						0	FALSE	High	Master Protein	NP_061339.4	deoxynucleoside triphosphate triphosphohydrolase SAMHD1 isoform 1 [Mus musculus]	2.605	1.062	0.408	0.000462833	0.808358	0.000723225	8067.4	21012.4	8566.1	14.99	3.34	18.87	1	30	139	30	57	72.6	7.96	0	277.405	3141	8067.4	10191.2	7820.3	21904.5	20508.2	21012.4	8130.6	8566.1	11384.7	8067.4	6831.3	7558.2
other cell component		Syncrip	ENSMSIG00000026038; ENSPEMG00000021017; ENSRNOG00000000204	A0A0G2K9J1; A0A6I9LX06; A0A8C6I4V5; NP_062770.1	102911502; 363113	Pf00076, Pf18360	nucleic acid binding activity			0	FALSE	High	Master Protein	NP_062770.1	heterogeneous nuclear ribonucleoprotein Q isoform 2 [Mus musculus]	0.882	1.066	1.208	0.258364	0.984163	0.209035	132.7	117.1	141.5	5.08	12.81	19.29	1	28	139	1	53	62.6	7.56	0	272.534	3202	128.1	132.7	141.5	117.1	93.7	119	163.5	110.3	141.5	128.1	89	136.7
other membranes;cytosol;ER/Golgi;nucleus;other cell component		Syncrip	ENSMUSG00000032423	mmu:56403; NP_062640.2; O88991; Q2YDV8; Q68ED6; Q7TMK9; Q80YV6; Q8BGP1; Q8C5K6; Q8CGC2; Q91ZR0; Q99KU9; Q9QYF4	56403	Pf00076, Pf18360	nucleic acid binding activity	RNA metabolism OR transcription;other metabolic processes;stress response;other biological processes	mRNA processing	1	FALSE	High	Master Protein	NP_062640.2	heterogeneous nuclear ribonucleoprotein Q isoform 1 [Mus musculus]	1.081	1.263	1.168	0.783237	0.404816	0.768819	40.2	43.5	50.8	27.05	16.48	17.96	1	30	138	3	55	69.6	8.59	0	289.949	3100	46.2	40.2	26.4	34.3	47.7	43.5	38	54.3	50.8	46.2	27	25.5
other membranes;mitochondrion		Slc25a3	ENSMUSG00000061904	G5E902; XP_006513434.1	18674	Pf00153	transporter activity;other molecular function	transport		0	FALSE	High	Master Protein	XP_006513434.1	phosphate carrier protein, mitochondrial isoform X1 [Mus musculus]	1.033	1.052	1.018	0.933353	0.729035	0.907834	18146.2	18752.7	19093.7	7.4	10.89	3.82	1	13	138	13	37	39.7	9.29	0	143.954	1987	19410.2	18146.2	16733.3	20480.7	18752.7	16452	18249.3	19093.7	19695.7	19410.2	12163.7	16172.3
nucleus;other cell component		Nono	ENSMUSG00000031311	mmu:53610; NP_001239447.1; Q63887; Q99K48; Q9CYQ4; Q9DBP2	53610	Pf00076, Pf08075	nucleic acid binding activity;other molecular function	DNA metabolism;RNA metabolism OR transcription;other metabolic processes;stress response;other biological processes	mRNA processing	1	FALSE	High	Master Protein	NP_001239447.1	non-POU domain-containing octamer-binding protein [Mus musculus]	1.043	1.078	1.034	0.452249	0.653636	0.926465	8189.3	8537.7	8824.4	4.61	9.03	4.78	1	30	138	27	48	54.5	8.95	0	194.987	1432	7914.2	8189.3	8667.1	8250.6	9756.3	8537.7	8824.4	8189.2	8967.4	7914.2	5489.4	8376.6
non-structural extracellular;nucleus;other cytoplasmic organelle;other cell component	Neutrophil degranulation; Events associated with phagocytolytic activity of PMN cells	Mpo	ENSMUSG00000009350	mmu:17523; NP_034954.2; P11247; Q5NCP1	17523	Pf03098	other molecular function	cell organization and biogenesis;other metabolic processes;stress response;other biological processes		2	FALSE	High	Master Protein	NP_034954.2	myeloperoxidase precursor [Mus musculus]	0.469	0.813	1.735	0.338893	0.963396	0.45517	22968.1	10766.3	18682.6	31.29	24.61	43.1	1	36	137	32	53	81.1	9.55	0	320.878	3204	12535.6	22968.1	23356.7	10147.2	15620.9	10766.3	26779.4	10656	18682.6	12535.6	15395.9	22573.6
other membranes;nucleus;other cell component	Separation of Sister Chromatids; Amplification of signal from unattached kinetochores via a MAD2 inhibitory signal; Resolution of Sister Chromatid Cohesion; RHO GTPases Activate Formins; EML4 and NUDC in mitotic spindle formation; Transport of the SLBP independent Mature mRNA; Transport of the SLBP Dependant Mature mRNA; Transport of Mature mRNA Derived from an Intronless Transcript; Transport of…	Ranbp2	ENSMUSG00000003226	E9QM01; mmu:19386; NP_035370.2; Q61992; Q8C9K9; Q9ERU9	19386	Pf00160, Pf00638, Pf00641, Pf12185	nucleic acid binding activity;other molecular function	protein metabolism;other metabolic processes;transport;other biological processes		21	FALSE	High	Master Protein	NP_035370.2	E3 SUMO-protein ligase RanBP2 [Mus musculus]	1.039	1.061	1.021	0.0642647	0.0427459	0.942225	13132	13644.8	13931.1	0.64	2.25	2.8	1	80	137	79	29	340.9	6.18	0	403.961	2317	13161.3	13132	13004.5	14115.9	13531.1	13644.8	14180	13420	13931.1	13161.3	8802.6	12568.5
plasma membrane;other membranes;cytosol;mitochondrion;translational apparatus;nucleus;other cell component	TNFR1-induced NFkappaB signaling pathway; Regulation of TNFR1 signaling; TNFR1-mediated ceramide production; Regulation of TNFR1 signaling; TNFR1-induced NFkappaB signaling pathway; TNFR1-mediated ceramide production; TNFR1-mediated ceramide production; TNFR1-induced NFkappaB signaling pathway; Regulation of TNFR1 signaling; Regulation of TNFR1 signaling; TNFR1-induced NFkappaB signaling pathway;…	Gnb2l1; GNB2L1; LOC111139678; LOC117437819; LOC117800065; LOC495666; rack1; Rack1; RACK1	ENSACAG00000012008; ENSAMEG00000024949; ENSANAG00000026722; ENSAPLG00020009260; ENSAZOG00000003674; ENSBGRG00000013560; ENSBMSG00010000709; ENSBTAG00000019648; ENSCABG00000005970; ENSCAFG00000024818; ENSCAFG00020002209; ENSCAFG00030010781; ENSCAFG00845005488; ENSCCNG00000019081; ENSCGRG00001015886; ENSCHIG00000015585; ENSCJAG00000018752; ENSCJPG00005015748; ENSCLAG00000003587; ENSCMMG00000012975;…	A0A0B5JLH6; A0A0P6J231; A0A0X8B4X9; A0A151MUT0; A0A1S2ZZZ4; A0A1S3GC63; A0A1U7QGY2; A0A226MEQ2; A0A250YFD3; A0A2J8JT46; A0A2J8SCG5; A0A2K5DA13; A0A2K5YQL0; A0A2K6C4Y2; A0A2K6GDU2; A0A2K6K8B0; A0A2K6QQA1; A0A2R9B5A0; A0A2U3V2E8; A0A2U3WVQ8; A0A2U3YSC8; A0A2Y9F977; A0A2Y9H8K1; A0A2Y9IGK1; A0A2Y9LY80; A0A340XNX6; A0A341DAP4; A0A383ZEE1; A0A384BHC2; A0A3Q7ND20; A0A3Q7RGC8; A0A3Q7VQS2; A0A452ESG4; A0A…	100018372; 100057771; 100080420; 100137070; 100394803; 100466625; 100541375; 100566018; 100669908; 100719611; 100921089; 100950979; 101324217; 101376970; 101576560; 101600929; 101715834; 101865558; 101936055; 101957875; 102003173; 102172143; 102519693; 102526129; 102574051; 102733917; 102815950; 102921784; 102985363; 103007445; 103083605; 103117133; 103208557; 103656354; 103744222; 10399; 1046791…	Pf00400	signal transduction activity or receptor binding;enzyme regulator activity;translation activity;kinase activity;other molecular function	cell cycle OR cell proliferation;protein metabolism;other metabolic processes;developmental processes;signal transduction;other biological processes	Androgen receptor signaling pathway; IL-2 signaling pathway; Androgen receptor signaling pathway; CFTR activity in the plasma membrane; Brain-derived neurotrophic factor (BDNF) signaling pathway; BDNF signaling pathway; IL-3 signaling pathway; Interferon type I signaling pathways; IL-3 signaling pathway; VEGFA-VEGFR2 signaling; IL-2 signaling pathway; TNF-alpha NF-kB signaling pathway; Measles vi…	34	FALSE	High	Master Protein	NP_032169.1	receptor of activated protein C kinase 1 [Mus musculus]	1.019	1.027	1.008	0.93411	0.929537	0.761341	10735.6	10943.7	11028.6	14.68	4.08	13.92	1	22	136	22	79	35.1	7.69	0	226.828	3575	10735.6	10209.6	13342.2	10943.7	10557.7	11451.7	13715.5	11028.6	10724	10735.6	6843.7	12894.9
other membranes;cytosol	RHOA GTPase cycle; CDC42 GTPase cycle; RAC1 GTPase cycle; RHOG GTPase cycle; RHOH GTPase cycle; RAC3 GTPase cycle	Arhgdib	ENSMUSG00000030220	mmu:11857; Q3TEB3; Q61599; XP_006505467.1	11857	Pf02115	enzyme regulator activity;other molecular function	signal transduction;other biological processes	G13 signaling pathway; FAS pathway and stress induction of HSP regulation	8	FALSE	High	Master Protein	XP_006505467.1	rho GDP-dissociation inhibitor 2 isoform X1 [Mus musculus]	1.024	1.036	1.013	0.953708	0.890972	0.984644	16281	16664	16873	3.01	5.13	2	1	13	134	13	73	22.8	5.11	0	180.959	2745	16281	16122.7	17050.4	15773	16664	17478.8	16873	16323.6	16930.3	16281	10807.3	16478.8
nucleus;other cell component		Gvin1	ENSMUSG00000045868	L7N451; mmu:74558; XP_017167845.1	74558	Pf05879	other molecular function			0	FALSE	High	Master Protein	XP_017167845.1	interferon-induced very large GTPase 1 isoform X1 [Mus musculus]	2.693	1.375	0.51	0.00906998	0.673928	0.0236689	5259	14161.8	7229.1	26.04	6.91	27.13	1	68	134	49	31	280.6	6.57	0	391.493	2532	5259	8012.6	5209.9	12568.2	14238.3	14161.8	5274.3	7229.1	9199.7	5259	5371	5035.3
plasma membrane;other membranes;cytosol;cytoskeleton;nucleus;other cytoplasmic organelle;other cell component	Acetylcholine regulates insulin secretion	Marcks	ENSMUSG00000069662	mmu:17118; NP_032564.1; P26645	17118	Pf02063	cytoskeletal activity;other molecular function	cell adhesion;cell organization and biogenesis;stress response;transport;developmental processes;other biological processes		1	FALSE	High	Master Protein	NP_032564.1	myristoylated alanine-rich C-kinase substrate [Mus musculus]	0.87	1.014	1.166	0.791341	0.894737	0.975777	9357.2	8137	9491.1	35.89	32.28	23.12	1	14	134	14	73	29.6	4.34	0	272.432	5769	10038.7	9357.2	4733.4	8137	12909	7248.6	6506.4	9491.1	10391.8	10038.7	6272.3	4574.7
cytoskeleton		Tpm1	ENSMUSG00000032366	A0A3Q0CYX7; A0A6J0DK35; E9Q456; XP_030100100.1	102921032	Pf00261	cytoskeletal activity			0	FALSE	High	Master Protein	XP_030100100.1	tropomyosin alpha-1 chain isoform X10 [Mus musculus]													1	22	133	0	71	28.7	4.77	0	143.124	1746
mitochondrion;other cell component	Detoxification of Reactive Oxygen Species; Transcriptional activation of mitochondrial biogenesis	Sod2	ENSMUSG00000006818	mmu:20656; NP_038699.2; P09671; Q64670; Q8VEM5	20656	Pf00081, Pf02777	nucleic acid binding activity;other molecular function	cell organization and biogenesis;other metabolic processes;stress response;developmental processes;signal transduction;other biological processes	One-carbon metabolism and related pathways; Oxidative stress response; Oxidative stress and redox pathway; Comprehensive IL-17A signaling	6	FALSE	High	Master Protein	NP_038699.2	superoxide dismutase [Mn], mitochondrial precursor [Mus musculus]	1.296	0.961	0.742	0.0135595	0.969461	0.0105093	10550.5	13668.4	10142.4	11.06	2.34	10.62	1	11	133	11	64	24.6	8.62	0	142.578	2829	10927.5	10550.5	8831	13528.4	14142.5	13668.4	8773.4	10142.4	10845.4	10927.5	7072.2	8534.9
cytosol;nucleus;other cytoplasmic organelle;other cell component	TP53 Regulates Metabolic Genes; Detoxification of Reactive Oxygen Species	Prdx5	ENSMUSG00000024953	mmu:54683; NP_036151.1; P99029; Q9QX45; Q9QZ75	54683	Pf08534	signal transduction activity or receptor binding;enzyme regulator activity;nucleic acid binding activity;other molecular function	other metabolic processes;stress response;other biological processes	Oxidative stress and redox pathway	3	FALSE	High	Master Protein	NP_036151.1	peroxiredoxin-5, mitochondrial isoform 1 precursor [Mus musculus]	1.075	0.925	0.861	0.133718	0.795934	0.0582665	14094	15152.7	13043	4.52	14.47	4.12	1	12	133	12	60	21.9	8.85	0	204.141	3724	13195.4	14404.5	14094	15152.7	15053.9	19232.6	13043	12849	13876.4	13195.4	9655.6	13621.5
nucleus		Sf3b1	ENSMUSG00000025982	G5E866; mmu:81898; NP_112456.2	81898	Pf08920	nucleic acid binding activity;other molecular function	cell organization and biogenesis;RNA metabolism OR transcription;other metabolic processes;other biological processes	mRNA processing	1	FALSE	High	Master Protein	NP_112456.2	splicing factor 3B subunit 1 [Mus musculus]	0.984	1.015	1.032	0.958213	0.758179	0.600666	9657.2	9499	9802.1	1.97	6.11	6.69	1	51	133	50	49	145.7	7.09	0	366.691	3432	9350.9	9657.2	9694.4	9499	10020.7	8866.7	10589.4	9275.4	9802.1	9350.9	6473.4	9369.4
cytosol;cytoskeleton;nucleus;other cell component	Cooperation of PDCL (PhLP1) and TRiC/CCT in G-protein beta folding; Association of TriC/CCT with target proteins during biosynthesis	Cct4	ENSMUSG00000007739	mmu:12464; NP_033967.1; P80315	12464	Pf00118	other molecular function	transport;other biological processes		2	FALSE	High	Master Protein	NP_033967.1	T-complex protein 1 subunit delta [Mus musculus]	0.879	1.003	1.141	0.241216	0.917529	0.388103	13012.9	11438.4	13054.6	5.35	11.83	1.86	1	30	133	28	65	58	8.02	0	281.54	3612	13012.9	12740	14084.3	11438.4	10838	13527.5	13124.4	13054.6	12677.2	13012.9	8539.8	13612.1
cytoskeleton		Tpm1	ENSCCNG00000023849; ENSMSIG00000022438	A0A3Q0CZL5; A0A6J0DEK2; A0A8C0X8X5; A0A8C6N1D6; NP_001157726.1	102921032	Pf00261	cytoskeletal activity			0	FALSE	High	Master Protein	NP_001157726.1	tropomyosin alpha-1 chain isoform Tpm1.13 [Mus musculus]													1	20	132	0	65	28.5	4.74	0	138.649	1684
				XP_036012346.1						0	FALSE	High	Master Protein	XP_036012346.1	ras-related protein Rab-5C isoform X2 [Mus musculus]	1.119	0.973	0.87	0.237521	0.829146	0.112103	4079.6	4563.7	3970.7	6.62	5.94	6.82	1	12	131	9	65	28.4	8.66	0	255.631	4101	4261.5	4079.6	3736.9	4137.5	4563.7	4620.3	3606.6	3970.7	4124.5	4261.5	2734.6	3611.6
plasma membrane;other membranes;cytosol;ER/Golgi;nucleus;other cell component	Cytoprotection by HMOX1; Heme degradation; Iron uptake and transport; Insertion of tail-anchored proteins into the endoplasmic reticulum membrane; Regulation of HMOX1 expression and activity	Hmox1	ENSMUSG00000005413	mmu:15368; NP_034572.1; P14901	15368	Pf01126	other molecular function	other metabolic processes;stress response;developmental processes;signal transduction;other biological processes	Transcriptional activation by Nfe2l2 in response to phytochemicals; Lung fibrosis; Oxidative stress response	8	FALSE	High	Master Protein	NP_034572.1	heme oxygenase 1 [Mus musculus]	2.082	1.486	0.714	0.0365294	0.0946975	0.73509	8749.4	18213.5	12998.1	10.35	27.54	14.67	1	12	131	12	54	32.9	6.54	0	237.663	3423	8165.2	8749.4	9982.8	18213.5	10913.1	18825.4	12236.6	16050.3	12998.1	8165.2	5864.9	9648.1
non-structural extracellular;cytosol;nucleus;other cell component	Neutrophil degranulation; Triglyceride catabolism; Signaling by Retinoic Acid	Fabp5	ENSMUSG00000027533	mmu:16592; NP_034764.1; Q05816	16592	Pf00061	transporter activity;other molecular function	other metabolic processes;transport;other biological processes	PPAR signaling pathway	4	FALSE	High	Master Protein	NP_034764.1	fatty acid-binding protein 5 isoform 1 [Mus musculus]	0.743	0.858	1.155	0.190191	0.306951	0.921703	23203.1	17238.2	19902.7	13.29	8.24	18.61	1	11	131	11	79	15.1	6.54	0	136.988	2016	25242.7	23203.1	19332.5	19353.9	17238.2	16553.4	14820.7	21498.3	19902.7	25242.7	15553.4	18684.3
cytoskeleton		Myh10	ENSMUSG00000020900	Q5SV64; XP_006534552.1	77579	Pf00063, Pf00612, Pf01576, Pf02736	cytoskeletal activity;other molecular function		Regulation of actin cytoskeleton	1	FALSE	High	Master Protein	XP_006534552.1	myosin-10 isoform X1 [Mus musculus]	0.732	0.806	1.102	0.828508	0.756506	0.990007	523.1	382.7	421.9	20.8	29.79	12.28	1	27	131	5	14	232.3	5.54	0	195.91	2723	598.4	523.1	391.2	382.7	617.7	378.4	499.2	421.9	395.5	598.4	350.7	378.1
plasma membrane;other membranes;cytoskeleton;ER/Golgi;other cell component	Regulation of Insulin-like Growth Factor (IGF) transport and uptake by Insulin-like Growth Factor Binding Proteins (IGFBPs); Post-translational protein phosphorylation; Neutrophil degranulation; RND2 GTPase cycle; RND3 GTPase cycle; Surfactant metabolism	Ckap4	ENSMUSG00000046841	B2RRB4; mmu:216197; NP_780660.1; Q8BMK4; Q8BTK8; Q8R3F2	216197					6	FALSE	High	Master Protein	NP_780660.1	cytoskeleton-associated protein 4 [Mus musculus]	0.926	0.995	1.075	0.715222	0.994292	0.771946	12408.8	11488.9	12346.6	11.88	14.79	13.59	1	35	131	35	63	63.7	5.64	0	272.007	2883	13115.7	12408.8	10377.2	11488.9	12233.7	9131.2	10046.6	13148.9	12346.6	13115.7	8317.8	10029.3
plasma membrane;other membranes;cytosol;cytoskeleton;mitochondrion;ER/Golgi;translational apparatus;nucleus;other cell component	L13a-mediated translational silencing of Ceruloplasmin expression; SRP-dependent cotranslational protein targeting to membrane; Major pathway of rRNA processing in the nucleolus and cytosol; Formation of a pool of free 40S subunits; GTP hydrolysis and joining of the 60S ribosomal subunit; Nonsense Mediated Decay (NMD) independent of the Exon Junction Complex (EJC); Nonsense Mediated Decay (NMD) e…	Rps3	ENSMUSG00000030744	mmu:27050; NP_036182.1; P17073; P47933; P62908	27050	Pf00189, Pf07650	cytoskeletal activity;nucleic acid binding activity;other molecular function	cell cycle OR cell proliferation;cell organization and biogenesis;protein metabolism;DNA metabolism;other metabolic processes;stress response;other biological processes	Cytoplasmic ribosomal proteins	11	FALSE	High	Master Protein	NP_036182.1	40S ribosomal protein S3 [Mus musculus]	1	1.032	1.032	0.771681	0.925615	0.560246	15213	15211.5	15696.5	10.35	4.79	8.36	1	23	131	19	78	26.7	9.66	0	218.69	2513	15213	14725.9	17791.3	15211.5	14404.3	15852.4	17845.2	15696.5	15321.3	15213	9871	17194.9
				XP_036012322.1						0	FALSE	High	Master Protein	XP_036012322.1	galectin-3-binding protein isoform X1 [Mus musculus]	1.038	0.915	0.881	0.93991	0.960666	0.821309	10882.8	11297.2	9958.4	31.34	31.28	33.06	1	17	131	17	37	67.9	5.26	0	231.587	4100	10882.8	15558.4	8391.2	11297.2	17078.6	9522.2	7822.9	9958.4	14835.9	10882.8	10429.1	8109.9
nucleus;other cell component	mRNA Splicing - Major Pathway; mRNA Splicing - Minor Pathway	Sf3b3	ENSMUSG00000033732	mmu:101943; Q3UGI3; Q6ZQL0; Q8BUD9; Q8K2J8; Q921M3; XP_006530581.1	101943	Pf03178, Pf10433	nucleic acid binding activity;other molecular function	protein metabolism;RNA metabolism OR transcription;other metabolic processes;other biological processes	mRNA processing	3	FALSE	High	Master Protein	XP_006530581.1	splicing factor 3B subunit 3 isoform X1 [Mus musculus]	1.039	1.071	1.03	0.983872	0.487943	0.579796	9173	9530.7	9820.2	4.36	5.88	6.28	1	40	131	40	46	135.5	5.26	0	316.688	3245	8853.9	9173	9653.6	9702.8	9530.7	8681.2	10343.4	9121.4	9820.2	8853.9	6148.8	9329.9
other membranes;cytosol;other cytoplasmic organelle;other cell component	Golgi Associated Vesicle Biogenesis	Snx2	ENSMUSG00000034484	mmu:67804; NP_080662.1; Q3UKW3; Q9CQV0; Q9CWK8	67804	Pf00787, Pf03700, Pf09325	signal transduction activity or receptor binding;other molecular function	cell organization and biogenesis;transport		1	FALSE	High	Master Protein	NP_080662.1	sorting nexin-2 isoform 1 [Mus musculus]	0.999	1.027	1.028	0.76328	0.968723	0.884974	11506.1	11493.7	11818.2	3.57	6.31	4.23	1	23	130	21	48	58.4	5.12	0	215.03	2634	12161.9	11386	11506.1	10593.3	12011.1	11493.7	11011	11896.3	11818.2	12161.9	7632.2	11120.3
cytoskeleton;other cell component	Striated Muscle Contraction; RHOV GTPase cycle; Smooth Muscle Contraction	Tpm4	ENSMUSG00000031799	mmu:326618; NP_001001491.1; Q6IRU2	326618	Pf00261	cytoskeletal activity;other molecular function	cell organization and biogenesis;other biological processes		3	FALSE	High	Master Protein	NP_001001491.1	tropomyosin alpha-4 chain [Mus musculus]	1.007	1.015	1.008	0.967566	0.993248	0.933224	11321.2	11404.4	11493.6	9.74	8.66	5.11	1	24	130	17	78	28.5	4.68	0	155.46	1384	11321.2	10633.7	12842.2	11404.4	10997.2	12932.3	12075.1	11493.6	10900.8	11321.2	7127.9	12411.7
other membranes;cytosol;mitochondrion;other cytoplasmic organelle;other cell component	WNT ligand biogenesis and trafficking	Vps35	ENSMUSG00000031696	mmu:65114; NP_075373.1; Q61123; Q9EQH3	65114	Pf03635	signal transduction activity or receptor binding	cell organization and biogenesis;protein metabolism;other metabolic processes;transport;other biological processes		1	FALSE	High	Master Protein	NP_075373.1	vacuolar protein sorting-associated protein 35 [Mus musculus]	0.853	0.89	1.043	0.0480073	0.213738	0.504373	13703.1	11694.8	12202.4	7.26	3.47	3.28	1	35	129	35	48	91.7	5.44	0	273.073	2835	13703.1	12163.6	13935.8	11694.8	11218.9	12023.3	12647.1	12202.4	11847.1	13703.1	8153.4	13468.6
non-structural extracellular;plasma membrane;other membranes;mitochondrion;nucleus;other cytoplasmic organelle;other cell component	RHOA GTPase cycle; RHOC GTPase cycle; RHOB GTPase cycle; RAC1 GTPase cycle; RHOQ GTPase cycle; Cargo recognition for clathrin-mediated endocytosis; RHOG GTPase cycle; RND2 GTPase cycle; Golgi Associated Vesicle Biogenesis; RHOH GTPase cycle; RAC2 GTPase cycle; RAC3 GTPase cycle; RND1 GTPase cycle; Transferrin endocytosis and recycling	Tfrc	ENSMUSG00000022797	mmu:22042; NP_035768.1; Q61560; Q62351	22042	Pf02225, Pf04253, Pf04389	transporter activity;nucleic acid binding activity;other molecular function	stress response;transport;signal transduction;other biological processes		15	FALSE	High	Master Protein	NP_035768.1	transferrin receptor protein 1 [Mus musculus]	0.782	1.104	1.411	0.0550708	0.685688	0.0199266	13184.6	10314.3	14554	15.01	10.08	10.6	1	33	129	33	45	85.7	6.57	0	288.199	2850	13184.6	12741.5	16630.8	10314.3	9708.6	11786.6	17216.3	14554	14264.5	13184.6	8540.8	16073.2
plasma membrane;other membranes;ER/Golgi;nucleus;other cell component	Neutrophil degranulation; RAC1 GTPase cycle; RAC2 GTPase cycle; RAC3 GTPase cycle; Detoxification of Reactive Oxygen Species; VEGFA-VEGFR2 Pathway; ROS and RNS production in phagocytes; Cross-presentation of particulate exogenous antigens (phagosomes); RHO GTPases Activate NADPH Oxidases	Cybb	ENSMUSG00000015340	mmu:13058; Q61093; XP_006527628.1	13058	Pf01794, Pf08022, Pf08030	transporter activity;other molecular function	other metabolic processes;stress response;transport;signal transduction;other biological processes	Type II interferon signaling (IFNG); Microglia pathogen phagocytosis pathway; Oxidative stress and redox pathway	12	FALSE	High	Master Protein	XP_006527628.1	cytochrome b-245 heavy chain isoform X1 [Mus musculus]	1.392	1.105	0.794	0.00553303	0.605762	0.0155605	7548.5	10505.3	8338.4	12.49	6.48	5.34	1	22	129	22	43	65.3	7.72	0	203.389	3291	8581.8	7548.5	6684.9	11654.2	10377	10505.3	7628	8414.3	8338.4	8581.8	5059.9	6460.8
cytosol;nucleus;other cell component	mRNA Splicing - Major Pathway; mRNA Splicing - Minor Pathway	Eftud2	ENSMUSG00000020929	mmu:20624; NP_035561.1; O08810	20624	Pf00009, Pf00679, Pf03144, Pf03764, Pf14492, Pf16004	nucleic acid binding activity;other molecular function	RNA metabolism OR transcription;other metabolic processes	mRNA processing	3	FALSE	High	Master Protein	NP_035561.1	116 kDa U5 small nuclear ribonucleoprotein component isoform a [Mus musculus]	0.94	1.049	1.116	0.243537	0.299595	0.0312038	7476.9	7027.9	7840	1.86	5.39	2.56	1	39	129	36	51	109.3	5	0	344.682	4101	7512.6	7476.9	7257.4	7027.9	7417.7	6659.4	7840	7564.1	7951.6	7512.6	5011.9	7014.1
plasma membrane;other membranes;cytosol	Purine ribonucleoside monophosphate biosynthesis	Atic	ENSMUSG00000026192	mmu:108147; NP_080471.2; Q3UTQ3; Q80UH0; Q8BPF0; Q8BQV9; Q9CRI1; Q9CWJ9; Q9CZW9	108147	Pf01808, Pf02142	other molecular function	other metabolic processes;developmental processes;other biological processes	Purine metabolism; One-carbon metabolism	3	FALSE	High	Master Protein	NP_080471.2	bifunctional purine biosynthesis protein ATIC [Mus musculus]	0.914	1.018	1.114	0.216689	0.991933	0.251949	11834.6	10820.8	12049.9	13.1	4.28	8.87	1	33	129	33	64	64.2	6.76	0	307.612	3603	11697.2	11834.6	14651.5	10601.6	10820.8	11501.4	13856.9	11819.5	12049.9	11697.2	7933	14160.3
other membranes;mitochondrion;nucleus	Citric acid cycle (TCA cycle)	Sdha	ENSMUSG00000021577	mmu:66945; NP_075770.1; Q0QF19; Q3UH25; Q3UKP7; Q3V4B1; Q8K2B3; Q921P5; Q9Z1Z4	66945	Pf00890, Pf02910	other molecular function	other metabolic processes;developmental processes	Electron transport chain; TCA cycle	3	FALSE	High	Master Protein	NP_075770.1	succinate dehydrogenase [ubiquinone] flavoprotein subunit, mitochondrial precursor [Mus musculus]	0.861	0.975	1.133	0.278702	0.992879	0.319671	10125.2	8713.1	9868.5	11.45	9.97	9.51	1	27	129	23	58	72.5	7.37	0	313.124	3757	10278.8	10125.2	8308.8	8713.1	8713.6	7291.1	8431.1	9868.5	10087.8	10278.8	6787.1	8030.2
plasma membrane;other membranes;cytoskeleton;other cell component	Neutrophil degranulation; RHOA GTPase cycle; RAC1 GTPase cycle; Factors involved in megakaryocyte development and platelet production; RHOG GTPase cycle; RAC2 GTPase cycle	Dock2	ENSMUSG00000020143	mmu:94176; NP_203538.2; Q5SRI4; Q8C3J5; Q99M79	94176	Pf00018, Pf06920, Pf14429, Pf16172, Pf20421, Pf20422	signal transduction activity or receptor binding;enzyme regulator activity;other molecular function	cell cycle OR cell proliferation;cell organization and biogenesis;transport;signal transduction;other biological processes	Chemokine signaling pathway	7	FALSE	High	Master Protein	NP_203538.2	dedicator of cytokinesis protein 2 [Mus musculus]	0.977	0.987	1.01	0.545945	0.999643	0.559783	11949.5	11670.8	11790.9	4.02	2	3.42	1	57	129	56	37	211.6	6.99	0	367.179	2668	11949.5	11493.7	12455.6	11816.4	11360.4	11670.8	12422.1	11790.9	11656.1	11949.5	7704.4	12038
other membranes;cytosol;ER/Golgi	COPI-dependent Golgi-to-ER retrograde traffic; COPI-mediated anterograde transport	Copb2	ENSMUSG00000032458	mmu:50797; NP_056642.1; O55029; Q3U5Z9	50797	Pf00400, Pf04053	other molecular function	transport		2	FALSE	High	Master Protein	NP_056642.1	coatomer subunit beta' [Mus musculus]	0.94	0.966	1.028	0.559909	0.846089	0.864618	12796.5	12031.1	12362.4	1.76	5.39	7.96	1	37	129	37	48	102.4	5.3	0	301.946	2681	12951.1	12796.5	12509.1	12031.1	12851.7	11557	11512	12362.4	13488.4	12951.1	8577.7	12089.7
other cell component	Synthesis of PA; Triglyceride catabolism	Gpd2	ENSMUSG00000026827	mmu:14571; NP_034404.3; Q3TK51; Q3UDY8; Q61507; Q64521; Q8CBX6; Q8K4U5; Q8VDT0; Q9ERP0	14571	Pf01266, Pf13499, Pf16901	other molecular function	other metabolic processes;developmental processes;other biological processes	Fatty acid beta-oxidation	3	FALSE	High	Master Protein	NP_034404.3	glycerol-3-phosphate dehydrogenase, mitochondrial precursor [Mus musculus]	1.237	1.042	0.842	0.0386755	0.791612	0.0882415	10895.4	13477.5	11354.7	7.83	7.52	4.85	1	44	128	44	70	80.9	6.61	0	299.59	2873	11564.9	10895.4	9888.7	13477.5	13630.6	11868.1	10577.3	11354.7	11619.9	11564.9	7303.3	9557.1
cytosol;nucleus;other cell component	HSP90 chaperone cycle for steroid hormone receptors (SHR) in the presence of ligand; RND1 GTPase cycle	Stip1	ENSMUSG00000024966	mmu:20867; NP_058017.1; Q3TT16; Q60864; Q8BPH3; Q99L66	20867	Pf00515, Pf17830	other molecular function	other biological processes		2	FALSE	High	Master Protein	NP_058017.1	stress-induced-phosphoprotein 1 [Mus musculus]	0.936	0.947	1.012	0.237158	0.840501	0.462283	13994.4	13095.6	13256.3	8.76	4.24	12.7	1	33	128	33	60	62.5	6.8	0	236.944	2066	13889.2	13994.4	16167.7	12178.7	13143	13095.6	16179.8	12920.5	13256.3	13889.2	9380.7	15625.7
plasma membrane;other membranes;cytoskeleton;other cell component	Neutrophil degranulation; Formation of the cornified envelope	Krt1	ENSMUSG00000046834	mmu:16678; NP_032499.2; P04104; Q149E0; Q9D2K8	16678	Pf00038, Pf16208, Pf16210	bone, tooth or skin structural activity;other molecular function	cell organization and biogenesis;protein metabolism;other metabolic processes;stress response;other biological processes		3	FALSE	High	Master Protein	NP_032499.2	keratin, type II cytoskeletal 1 [Mus musculus]	1.144	0.741	0.648	0.981566	0.762078	0.857696	2320.2	2653.9	1720.4	104.14	14.8	35.93	1	9	128	2	9	65.6	8.15	0	113.159	1767	2320.2	9681.9	1236.1	3223	2653.9	2428.1	1700.4	3053.3	1720.4	2320.2	6489.9	1194.6
cytosol;cytoskeleton;nucleus;other cell component	SUMOylation of DNA damage response and repair proteins; Separation of Sister Chromatids; Resolution of Sister Chromatid Cohesion; Establishment of Sister Chromatid Cohesion; Cohesin Loading onto Chromatin	Smc1a	ENSMUSG00000041133	A2AFQ5; mmu:24061; NP_062684.2; Q3V480; Q9CU62; Q9CUX9; Q9D959; Q9WTU1	24061	Pf02463, Pf06470	nucleic acid binding activity;other molecular function	cell cycle OR cell proliferation;cell organization and biogenesis;DNA metabolism;other metabolic processes;stress response;other biological processes	mRNA processing	6	FALSE	High	Master Protein	NP_062684.2	structural maintenance of chromosomes protein 1A [Mus musculus]	0.871	0.974	1.118	0.109711	0.993567	0.0955774	12498.7	10883.5	12172.5	5.75	1.62	13.36	1	65	128	64	50	143.1	7.64	0	321.512	2211	12159.8	12498.7	13563.3	10599.4	10917.8	10883.5	14859.4	11648	12172.5	12159.8	8378.1	13108.6
cytoskeleton;other cell component	Neutrophil degranulation; RAC1 GTPase cycle; RHO GTPases activate IQGAPs; RHOG GTPase cycle	Iqgap2	ENSMUSG00000021676	mmu:544963; NP_081987.1; Q3UQ44	544963	Pf00307, Pf00612, Pf00616, Pf03836	enzyme regulator activity;cytoskeletal activity;other molecular function	cell organization and biogenesis;signal transduction;other biological processes	G13 signaling pathway	5	FALSE	High	Master Protein	NP_081987.1	ras GTPase-activating-like protein IQGAP2 [Mus musculus]	0.944	0.989	1.048	0.782797	0.823557	0.996713	6057.4	5719.2	5991.8	10.22	11.7	11.02	1	48	127	42	38	180.4	5.64	0	326.522	2625	6657.7	6057.4	5422.5	5719.2	6337.8	5007.4	5005.6	5991.8	6181	6657.7	4060.4	5240.7
nucleus;other cell component		H1-2	ENSMUSG00000036181	mmu:50708; NP_056601.1; P15864	50708	Pf00538	nucleic acid binding activity;other molecular function	cell organization and biogenesis;protein metabolism;other metabolic processes;other biological processes		0	FALSE	High	Master Protein	NP_056601.1	histone H1.2 [Mus musculus]	1.128	1.118	0.991	0.996788	0.57975	0.622467	4382.9	4946.1	4899.6	15.1	17.66	28.2	1	11	127	3	43	21.3	11	0	78.59	2428	4382.9	4325.6	5600.7	5650.5	3947.1	4946.1	7650.5	4899.6	4766.9	4382.9	2899.5	5412.9
ER/Golgi;nucleus;other cell component	Eukaryotic Translation Elongation	Eef1g	ENSMUSG00000071644	mmu:67160; NP_080283.3; Q920C5; Q9CRT5; Q9CSU3; Q9D004; Q9D8N0	67160	Pf00043, Pf00647, Pf02798	nucleic acid binding activity	protein metabolism;other metabolic processes;other biological processes	Translation factors	2	FALSE	High	Master Protein	NP_080283.3	elongation factor 1-gamma [Mus musculus]	0.948	1.021	1.077	0.396757	0.989022	0.336912	15891.9	15066.7	16224.5	10.97	9.17	10.01	1	23	126	23	56	50	6.74	0	211.379	2788	15489.4	15891.9	18852	13494.7	15066.7	16222.4	18859.5	15697.1	16224.5	15489.4	10652.6	18219.9
cytosol;other cytoplasmic organelle	Citric acid cycle (TCA cycle); Transcriptional activation of mitochondrial biogenesis	Idh2	ENSMUSG00000030541	mmu:269951; NP_766599.2; P54071; Q8C2R9; Q9EQK1	269951	Pf00180	other molecular function	other metabolic processes;other biological processes	TCA cycle; Oxidative stress and redox pathway	4	FALSE	High	Master Protein	NP_766599.2	isocitrate dehydrogenase [NADP], mitochondrial precursor [Mus musculus]	0.948	0.99	1.045	0.182744	0.937216	0.28072	9614.2	9109.5	9519.1	8.21	7.84	2.01	1	24	126	22	51	50.9	8.69	0	227.789	2187	10653	9614.2	9073.5	9109.5	9172.3	7954.6	9421.2	9792.3	9519.1	10653	6444.6	8769.3
plasma membrane;other membranes;cytosol;cytoskeleton;translational apparatus;nucleus;other cell component	Neutrophil degranulation	Ddx3x	ENSMUSG00000000787	mmu:13205; NP_034158.1; O09060; O09143; Q62167	13205	Pf00270, Pf00271	enzyme regulator activity;cytoskeletal activity;translation activity;nucleic acid binding activity;other molecular function	cell-cell signaling;cell cycle OR cell proliferation;cell organization and biogenesis;protein metabolism;RNA metabolism OR transcription;other metabolic processes;stress response;signal transduction;other biological processes	mRNA processing	2	FALSE	High	Master Protein	NP_034158.1	ATP-dependent RNA helicase DDX3X [Mus musculus]	1.069	1.063	0.995	0.997274	0.747007	0.70749	996.9	1065.3	1059.5	27.79	8.17	38.08	1	41	126	7	60	73.1	7.18	0	293.708	2488	996.9	851.4	1435.7	1065.3	1134.8	963.6	1882.8	1059.5	984.4	996.9	570.7	1387.6
other membranes;cytosol;ER/Golgi;nucleus;other cell component	Acyl chain remodelling of PS	Osbpl8	ENSMUSG00000020189	B9EJ86; G3X9N6; mmu:237542; NP_780698.2; Q69ZJ4	237542	Pf00169, Pf01237	transporter activity;other molecular function	cell organization and biogenesis;transport;other biological processes		1	FALSE	High	Master Protein	NP_780698.2	oxysterol-binding protein-related protein 8 isoform a [Mus musculus]	0.968	1.059	1.094	0.995598	0.952119	0.976056	17497.8	16938.4	18538.8	13.06	13.18	13.37	1	30	125	30	35	101.2	6.96	0	241.116	2492	20168.3	17497.8	15552.3	20600.7	16938.4	16188.2	15777.5	20662.9	18538.8	20168.3	11729.1	15030.9
other cell component		Prdx6	ENSMSIG00000020620; ENSMUSG00000026701	A0A6P5PX60; A0A8C6HNW7; mcal:110297143; mmu:11758; NP_031479.1; Q6GT24	11758	Pf00578, Pf10417	other molecular function	other metabolic processes;other biological processes	Oxidative stress and redox pathway	1	FALSE	High	Master Protein	NP_031479.1	peroxiredoxin-6 isoform 1 [Mus musculus]	0.783	0.887	1.133	0.0511728	0.603353	0.18131	18863.4	14768.2	16730.9	6.75	9.85	12.28	1	14	125	14	74	24.8	6.37	0	209.334	2892	20292.7	17736.8	18863.4	14768.2	13508.5	16434.9	15962.2	20023.1	16730.9	20292.7	11889.3	18231
nucleus;other cell component		Matr3	ENSMUSG00000037236	mmu:17184; NP_034901.2; Q8K310	17184		nucleic acid binding activity;other molecular function	stress response;developmental processes;other biological processes	mRNA processing	1	FALSE	High	Master Protein	NP_034901.2	matrin-3 [Mus musculus]	0.975	1.07	1.097	0.724799	0.488034	0.192961	11280.7	11003.4	12069.8	6.27	3.07	10.13	1	39	125	39	44	94.6	6.25	0	274.17	3460	11280.7	11057.5	12411.8	11003.4	11430.4	10759.4	13845.4	11407.1	12069.8	11280.7	7412.1	11995.7
cytoskeleton		Tpm1	ENSMUSG00000032366	G5E8R2; NP_001157725.1	22003	Pf00261	cytoskeletal activity			0	FALSE	High	Master Protein	NP_001157725.1	tropomyosin alpha-1 chain isoform Tpm1.9cy [Mus musculus]													1	22	124	0	71	28.7	4.78	0	120.39	1442
non-structural extracellular;plasma membrane;cytosol;cytoskeleton;nucleus;other cell component	Neutrophil degranulation; Regulation of TLR by endogenous ligand; RHO GTPases Activate NADPH Oxidases; Metal sequestration by antimicrobial proteins	S100a9	ENSMUSG00000056071	mmu:20202; NP_001268781.1; P31725	20202	Pf01023	other molecular function	cell adhesion;cell-cell signaling;cell organization and biogenesis;protein metabolism;other metabolic processes;stress response;transport;developmental processes;other biological processes	Oxidative stress and redox pathway	5	FALSE	High	Master Protein	NP_001268781.1	protein S100-A9 [Mus musculus]	0.649	0.761	1.172	0.694831	0.9912	0.765784	19754.5	12829.7	15038.5	31.94	15.37	45.71	1	9	124	9	80	13	7.17	0	145.789	2729	10873.1	19754.5	20889.1	11265.3	15267.9	12829.7	25642.4	10452.2	15038.5	10873.1	13241.8	20188.7
		Acod1	ENSMUSG00000022126	A0A0R4J027; mmu:16365; NP_032418.1	16365	Pf03972, Pf19305	other molecular function	stress response;developmental processes;other biological processes		0	FALSE	High	Master Protein	NP_032418.1	cis-aconitate decarboxylase [Mus musculus]	3.939	1.38	0.35	0.000355195	0.157125	0.0017475	7927.2	31227.9	10939.4	4.72	25.06	11.68	1	21	124	21	51	53.7	7.55	0	248.052	2473	7567.6	7927.2	8316.1	31227.9	19461.6	31462.4	9543.5	12073.8	10939.4	7567.6	5313.8	8037.3
plasma membrane;other membranes;other cell component	MHC class II antigen presentation; Recycling pathway of L1; Cargo recognition for clathrin-mediated endocytosis; LDL clearance; Trafficking of GluR2-containing AMPA receptors; Retrograde neurotrophin signalling; WNT5A-dependent internalization of FZD4; WNT5A-dependent internalization of FZD2, FZD5 and ROR2; VLDLR internalisation and degradation	Ap2a1	ENSMUSG00000060279	mmu:11771; NP_031484.1; P17426	11771	Pf01602, Pf02296, Pf02883	signal transduction activity or receptor binding;other molecular function	transport;other biological processes	EGFR1 signaling pathway	11	FALSE	High	Master Protein	NP_031484.1	AP-2 complex subunit alpha-1 isoform a [Mus musculus]	1	1.017	1.017	0.922828	0.932359	0.999635	4458.5	4457.5	4533.8	9.47	5.64	6.86	1	37	124	23	43	107.6	7.03	0	294.927	2603	4956.4	4458.5	4106.6	4603.1	4457.5	4119.8	4057.2	4533.8	4617.4	4956.4	2988.6	3968.9
ER/Golgi;other cell component		Ganab	ENSMUSG00000071650	mmu:14376; NP_001280550.1; O08794; Q149A6; Q80U81; Q8BHN3; Q9CS53	14376	Pf01055, Pf13802	other molecular function	protein metabolism;other metabolic processes		0	FALSE	High	Master Protein	NP_001280550.1	neutral alpha-glucosidase AB isoform 2 precursor [Mus musculus]	0.993	0.971	0.978	0.445095	0.75666	0.83943	9387.7	9322.9	9114.3	4.27	10.95	2.19	1	37	124	37	46	106.8	6.06	0	281.166	2497	9848.9	9387.7	9046.1	9322.9	9333	7664	8807.6	9114.3	9177.3	9848.9	6292.7	8742.8
nucleus;other cell component	Generic Transcription Pathway	Trim28	ENSMUSG00000005566	mmu:21849; NP_035718.2; P70391; Q62318; Q8C283; Q99PN4	21849	Pf00628, Pf00643, Pf14634	nucleic acid binding activity;kinase activity;other molecular function	cell organization and biogenesis;protein metabolism;DNA metabolism;RNA metabolism OR transcription;other metabolic processes;stress response;developmental processes;signal transduction;other biological processes	Mechanisms associated with pluripotency	2	FALSE	High	Master Protein	NP_035718.2	transcription intermediary factor 1-beta [Mus musculus]	0.887	1.018	1.147	0.576862	0.805969	0.285201	9470.7	8401.7	9640	3.6	10.88	3.9	1	31	123	31	48	88.8	5.77	0	249.738	2846	9619.1	9470.7	8975.3	8401.7	9958.6	8197.5	9347.1	9640	10097.8	9619.1	6348.3	8674.4
nucleus;other cell component	Transport of Mature mRNA derived from an Intron-Containing Transcript; mRNA Splicing - Major Pathway; mRNA 3'-end processing; RNA Polymerase II Transcription Termination; RHOBTB2 GTPase cycle	Ddx39b	ENSMUSG00000019432	mmu:53817; NP_001239386.1; Q8HW97; Q9Z1N5	53817	Pf00270, Pf00271	nucleic acid binding activity;other molecular function	cell organization and biogenesis;RNA metabolism OR transcription;other metabolic processes;transport;other biological processes	miRNAs and TFs in iPS Cell Generation; mRNA processing	7	FALSE	High	Master Protein	NP_001239386.1	spliceosome RNA helicase Ddx39b [Mus musculus]	1.028	0.923	0.898	0.891454	0.996487	0.854667	5156	5301.6	4760.4	6.6	4.2	12.96	1	21	123	9	54	49	5.67	0	175.717	2629	4684.1	5329	5156	5382.9	4969	5301.6	5796.2	4586.6	4760.4	4684.1	3572.1	4983.1
plasma membrane;cytoskeleton;other cell component	Formation of the cornified envelope	Krt2	ENSMUSG00000064201	mmu:16681; NP_034798.2; Q0VBW1; Q3TTY5; Q61869	16681	Pf00038, Pf16208	bone, tooth or skin structural activity;cytoskeletal activity	cell cycle OR cell proliferation;cell organization and biogenesis;protein metabolism;other metabolic processes;other biological processes		2	FALSE	High	Master Protein	NP_034798.2	keratin, type II cytoskeletal 2 epidermal [Mus musculus]	1.426	0.884	0.62	0.999065	0.828791	0.807506	4429	6315.6	3915.2	92.15	37.52	31.01	1	12	123	6	10	70.9	8.06	0	95.77	1132	4429	16119.3	2944	8796.3	6315.6	4013.6	3915.2	6257.9	3664.8	4429	10805.1	2845.3
cytosol;nucleus;other cell component	Insulin effects increased synthesis of Xylulose-5-Phosphate; Pentose phosphate pathway	Taldo1	ENSMUSG00000025503	mmu:21351; NP_035658.1; P70358; P70703; Q52KM4; Q93092	21351	Pf00923	other molecular function	other metabolic processes	Pentose phosphate pathway	3	FALSE	High	Master Protein	NP_035658.1	transaldolase [Mus musculus]	0.792	0.921	1.163	0.145284	0.673468	0.422879	21152.2	16743	19471.5	7.21	12.85	7.25	1	18	123	17	45	37.4	7.03	0	144.042	2257	21152.2	19211.3	22167.5	16743	15981.1	20234.1	19471.5	20920.8	18093.2	21152.2	12877.7	21424.3
plasma membrane;other membranes;mitochondrion;nucleus;other cell component	Processing of SMDT1	Phb2	ENSMUSG00000004264	mmu:12034; NP_031557.2; O35129; O89075; Q61336	12034	Pf01145	other molecular function	cell cycle OR cell proliferation;cell organization and biogenesis;other metabolic processes;stress response;transport;developmental processes;signal transduction;other biological processes		1	FALSE	High	Master Protein	NP_031557.2	prohibitin-2 [Mus musculus]	0.975	1.025	1.051	0.518657	0.824887	0.26148	14438.8	14076	14796.6	4.6	10.12	2.62	1	25	123	24	77	33.3	9.83	0	189.234	2567	15130.5	14438.8	13800.3	14076	14685.7	12054.6	14631.8	14796.6	15375.8	15130.5	9678.6	13337.6
mitochondrion;other cell component		Tufm	ENSMUSG00000073838	mmu:233870; NP_766333.1; Q497E7; Q6P919; Q8BFR5	233870	Pf00009, Pf03143, Pf03144	nucleic acid binding activity;other molecular function	protein metabolism;other metabolic processes;other biological processes		0	FALSE	High	Master Protein	NP_766333.1	elongation factor Tu, mitochondrial isoform 1 [Mus musculus]	1.087	1.092	1.004	0.934799	0.872385	0.987408	6882	7479.8	7513.4	8.03	9.32	4.18	1	24	123	24	65	49.5	7.56	0	253.87	3484	7883.8	6882	6877.9	7479.8	8009.1	6645.1	7085.3	7689.3	7513.4	7883.8	4613.1	6647.3
non-structural extracellular;other cytoplasmic organelle;other cell component	Neutrophil degranulation; Platelet degranulation ; G alpha (i) signalling events; Peptide ligand-binding receptors; Glycosphingolipid metabolism	Psap	ENSMUSG00000004207	mmu:19156; NP_035309.3; Q60861; Q61207; Q64006; Q64219	19156	Pf02199, Pf03489, Pf05184	signal transduction activity or receptor binding;other molecular function	cell organization and biogenesis;protein metabolism;other metabolic processes;transport;developmental processes;signal transduction;other biological processes		5	FALSE	High	Master Protein	NP_035309.3	prosaposin isoform B precursor [Mus musculus]	1.001	0.98	0.978	0.945981	0.744877	0.9043	19764.6	19788.6	19362.4	36.65	11.15	30.42	1	21	123	21	42	61.4	5.19	0	190.448	2754	29424.3	19764.6	14127.5	20145.6	19788.6	16356.2	11446.4	21528.8	19362.4	29424.3	13248.5	13653.8
plasma membrane;other membranes;ER/Golgi;other cell component	Neutrophil degranulation; MHC class II antigen presentation; Recycling pathway of L1; Cargo recognition for clathrin-mediated endocytosis; LDL clearance; Trafficking of GluR2-containing AMPA receptors; Retrograde neurotrophin signalling; WNT5A-dependent internalization of FZD4; WNT5A-dependent internalization of FZD2, FZD5 and ROR2; VLDLR internalisation and degradation	Ap2a2	ENSMUSG00000002957	mmu:11772; NP_031485.3; P17427; Q8C2J5; Q921V0	11772	Pf01602, Pf02296, Pf02883	other molecular function	transport;other biological processes		11	FALSE	High	Master Protein	NP_031485.3	AP-2 complex subunit alpha-2 isoform 2 [Mus musculus]	1.257	1.058	0.841	0.172113	0.947148	0.255526	57.3	72.1	60.7	12.92	8.94	6.17	1	39	123	1	48	104	6.93	0	315.328	2655	57.3	53.8	68.7	75.8	72.1	63.5	65.2	60.7	57.7	57.3	36.1	66.4
plasma membrane;cytoskeleton;other cell component	Formation of the cornified envelope	Krt17	ENSMUSG00000035557	A2A4G6; mmu:16667; NP_034793.1; Q61783; Q9QWL7	16667	Pf00038	other molecular function	cell organization and biogenesis;other biological processes	EGFR1 signaling pathway	3	FALSE	High	Master Protein	NP_034793.1	keratin, type I cytoskeletal 17 [Mus musculus]	1.154	0.657	0.57	0.808017	0.652243	0.957923	1028	1185.8	675.6	107.76	32.84	42.93	1	24	123	8	41	48.1	5.06	0	163.665	1465	1028	4696.6	571.2	1235.3	1185.8	633.1	645.5	1312.9	675.6	1028	3148.2	552
non-structural extracellular;other membranes;cytosol;cytoskeleton;ER/Golgi;nucleus;other cell component		Gbp2	ENSMUSG00000028270	mmu:14469; NP_034390.1; Q4FK03; Q8CIC6; Q921N2; Q9R1I0; Q9Z0E6	14469	Pf02263, Pf02841	cytoskeletal activity;other molecular function	stress response;other biological processes		0	FALSE	High	Master Protein	NP_034390.1	guanylate-binding protein 2 [Mus musculus]	16.723	1.247	0.075	3.54254e-05	0.443607	6.63479e-05	2574.5	43053.4	3210	24.19	23.55	32.22	1	22	123	21	47	66.7	5.71	0	230.559	2559	2196.8	3492.7	2574.5	43053.4	32291	52319.1	2823.5	3210	5051.3	2196.8	2341.2	2488.2
plasma membrane;other membranes				NP_001343997.1			other molecular function	transport		0	FALSE	High	Master Protein	NP_001343997.1	AP-2 complex subunit alpha-2 isoform 1 [Mus musculus]													1	39	122	1	48	104.1	6.83	0	312.88	2645
other cell component	Neutrophil degranulation; Regulation of actin dynamics for phagocytic cup formation; RAC1 GTPase cycle; RHOG GTPase cycle; RAC2 GTPase cycle; RAC3 GTPase cycle; VEGFA-VEGFR2 Pathway; RHO GTPases Activate WASPs and WAVEs	Cyfip1	ENSMUSG00000030447	mmu:20430; O88558; Q3U7Q7; Q5DU50; Q7TMB8; Q7TSZ5; Q80VN6; Q8CE85; Q99LY1; XP_006540792.1	20430	Pf05994, Pf07159	cytoskeletal activity;nucleic acid binding activity;other molecular function	cell organization and biogenesis;developmental processes;signal transduction;other biological processes		8	FALSE	High	Master Protein	XP_006540792.1	cytoplasmic FMR1-interacting protein 1 isoform X1 [Mus musculus]	1.175	1.061	0.903	0.106701	0.572511	0.394354	4044.1	4749.9	4291.2	5.32	7.06	5.74	1	39	122	22	33	145.1	6.9	0	281.75	2329	4258.3	4044.1	3827.7	4749.9	4207.6	4784.8	4007.5	4495.1	4291.2	4258.3	2710.8	3699.4
plasma membrane;other membranes;cytosol;cytoskeleton;nucleus;other cell component	TP53 Regulates Metabolic Genes; Pentose phosphate pathway	G6pdx	ENSMUSG00000031400	mmu:14381; NP_032088.1; Q00612	14381	Pf00479, Pf02781	other molecular function	other metabolic processes;stress response;other biological processes	Glutathione metabolism; Oxidative stress and redox pathway; Pentose phosphate pathway; Glutathione and one-carbon metabolism	6	FALSE	High	Master Protein	NP_032088.1	glucose-6-phosphate 1-dehydrogenase X [Mus musculus]	0.965	0.966	1	0.908081	0.868341	0.995495	15462.5	14926.1	14930.9	16.85	17.57	13.43	1	27	122	24	56	59.2	6.49	0	215.868	2363	15462.5	14795.5	19983.5	14926.1	13704.8	19032.5	18007.1	14930.9	13989.7	15462.5	9917.7	19313.5
non-structural extracellular;plasma membrane;other membranes;cytosol;cytoskeleton	Neutrophil degranulation; Regulation of TLR by endogenous ligand; RHO GTPases Activate NADPH Oxidases; Metal sequestration by antimicrobial proteins	S100a8	ENSMUSG00000056054	mmu:20201; NP_038678.1; P27005; P31724	20201	Pf01023	signal transduction activity or receptor binding;cytoskeletal activity;other molecular function	cell adhesion;cell-cell signaling;protein metabolism;other metabolic processes;stress response;transport;developmental processes;other biological processes	Oxidative stress and redox pathway; Burn wound healing	6	FALSE	High	Master Protein	NP_038678.1	protein S100-A8 [Mus musculus]	0.631	0.741	1.176	0.474254	0.810027	0.819145	8618.4	5435.8	6390.1	27.33	53.17	27.87	1	5	121	5	89	10.3	5.68	0	112.152	4766	6904.5	11810.5	8618.4	3954.1	10739	5435.8	6271.9	6390.1	9970.8	6904.5	7916.8	8329.4
other cell component		Hnrnpc	ENSRNOG00000011621	A0A140TAH9; A0A6P7PXN4; XP_017171344.1	290046	Pf00076	nucleic acid binding activity			0	FALSE	High	Master Protein	XP_017171344.1	heterogeneous nuclear ribonucleoproteins C1/C2 isoform X4 [Mus musculus]	0.985	1.032	1.047	0.97568	0.490745	0.389327	8711.4	8582.6	8988.7	1.05	4.93	8.4	1	18	121	17	54	33	5.03	0	182.112	3114	8602.2	8783.4	8711.4	8582.6	9065.3	8217.8	10075.8	8577.2	8988.7	8602.2	5887.6	8419.4
other cell component		Eif4a2; EIF4A2; LOC101352730; LOC110152124	ENSAMEG00000000966; ENSANAG00000027718; ENSBGRG00000001653; ENSBIXG00005006290; ENSCCNG00000000498; ENSECAG00000021223; ENSMMMG00000009054; ENSMMSG00000007944; ENSMNEG00000037282; ENSPLOG00000004843; ENSPPYG00000014384; ENSPSMG00000018170; ENSPTEG00000011373; ENSPTRG00000015718; ENSSDAG00000008961; ENSSSUG00005005739; ENSSVLG00005008819	A0A091DQ29; A0A1A6GLN1; A0A1U7TLF1; A0A2J8M5X8; A0A2J8WHS7; A0A2K5DG83; A0A2K5VP92; A0A2K6CWK5; A0A2U3ZU11; A0A2Y9FYU2; A0A2Y9HF04; A0A3Q2L5D3; A0A3Q7PFW9; A0A4W2GQX3; A0A5N3WDQ7; A0A5N3XNR7; A0A673TIS1; A0A6D2WNS7; A0A6I9I2T1; A0A6I9K816; A0A6I9LZE1; A0A6J0ZDP4; A0A6J2C8D5; A0A6J3JJE8; A0A6P3IJS4; A0A6P7D2Y6; A0A822FCC8; A0A8B6YJ59; A0A8B6ZGG0; A0A8B9WBG9; A0A8C0VXK3; A0A8C5Z626; A0A8C6D8K6; A0A…	100189659; 100481978; 101352730; 101376580; 101671695; 102511981; 102529099; 102836871; 102915906; 103258703; 104862301; 104998629; 105470899; 105729890; 460917; 707775	Pf00270, Pf00271	nucleic acid binding activity;other molecular function	protein metabolism;other metabolic processes;other biological processes		0	FALSE	High	Master Protein	NP_001334108.1	eukaryotic initiation factor 4A-II isoform d [Mus musculus]	1.461	1.205	0.824	0.07345	0.362445	0.456845	70.2	102.6	84.6	17.84	17.08	17.36	1	19	121	4	44	46.5	5.48	0	159.48	2762	70.2	90.9	65.6	96.4	131.7	102.6	84.6	82	111	70.2	60.9	63.4
nucleus;other cell component	Formation of Senescence-Associated Heterochromatin Foci (SAHF); Apoptosis induced DNA fragmentation	H1-4	ENSMUSG00000051627	mmu:50709; NP_056602.1; P43274; Q5EBH3	50709	Pf00538	nucleic acid binding activity;other molecular function	cell organization and biogenesis;protein metabolism;other metabolic processes;other biological processes		2	FALSE	High	Master Protein	NP_056602.1	histone H1.4 [Mus musculus]	0.935	0.956	1.022	0.690147	0.946699	0.514365	3628	3391.6	3467.8	11.37	8.08	19.12	1	11	120	3	45	22	11.11	0	93.912	2287	3628	3213	4037.4	3506.9	2998.6	3391.6	4607.7	3467.8	3267.2	3628	2153.7	3902
nucleus;other cell component	mRNA Splicing - Major Pathway; Processing of Capped Intron-Containing Pre-mRNA	Hnrnpr	ENSMUSG00000066037	mmu:74326; Q8VHM5; XP_030109706.1	74326	Pf00076, Pf18360	nucleic acid binding activity	other biological processes	mRNA processing	3	FALSE	High	Master Protein	XP_030109706.1	heterogeneous nuclear ribonucleoprotein R isoform X2 [Mus musculus]	0.86	0.972	1.13	0.230538	0.974455	0.175434	519.9	447.3	505.6	5.74	5.58	12.96	1	29	120	2	47	70.8	8.13	0	273.906	2788	559.2	499.8	519.9	447	491.8	447.3	616.3	505.6	488.1	559.2	335	502.5
nucleus;other cell component	Neutrophil degranulation	Pa2g4	ENSMUSG00000025364	D3YVH7; mmu:18813; NP_035249.1; P50580; Q3TGU7	18813	Pf00557	nucleic acid binding activity;other molecular function	RNA metabolism OR transcription;other metabolic processes;other biological processes		1	FALSE	High	Master Protein	NP_035249.1	proliferation-associated protein 2G4 [Mus musculus]	0.932	0.993	1.065	0.326349	0.96575	0.240241	10205.6	9510.3	10132.4	5.52	5.3	9.41	1	22	120	22	57	43.7	6.86	0	191.823	3051	10205.6	10088.1	11143.1	9131.3	9510.3	10137.3	11803.3	10132.4	10008.7	10205.6	6762.2	10769.5
				XP_006507232.1						0	FALSE	High	Master Protein	XP_006507232.1	nuclear mitotic apparatus protein 1 isoform X1 [Mus musculus]													1	72	120	1	37	237.2	5.85	0	361.273	2299
plasma membrane;other membranes;cytosol;cytoskeleton;ER/Golgi;other cytoplasmic organelle;other cell component	Synthesis of PIPs at the plasma membrane; COPI-dependent Golgi-to-ER retrograde traffic; COPI-mediated anterograde transport; Intra-Golgi traffic; MHC class II antigen presentation; Synthesis of PIPs at the Golgi membrane; Golgi Associated Vesicle Biogenesis; Lysosome Vesicle Biogenesis; COPI-dependent Golgi-to-ER retrograde traffic; MHC class II antigen presentation; COPI-mediated anterograde tr…	arf-1; arf1; Arf1; ARF1; LOC101345655; LOC101870110; LOC111139405; LOC113450412; LOC117799365; LOC118357325	ENSABRG00000002849; ENSACAG00000006923; ENSACCG00020013970; ENSACDG00005018566; ENSACOG00000000078; ENSACUG00000004609; ENSAMEG00000028248; ENSANIG00000017057; ENSAOWG00000009115; ENSAPLG00000022202; ENSAPLG00020003598; ENSAZOG00000008233; ENSBGRG00000003083; ENSBIXG00000002054; ENSBIXG00005011212; ENSBJAG00000004000; ENSBMSG00010008747; ENSBMUG00000013231; ENSBOBG00000001598; ENSBTAG00000007725;…	A0A024R3Q0; A0A091CPS3; A0A096NAX4; A0A098M0T4; A0A099ZN90; A0A0B8RSM7; A0A0D9RV83; A0A0Q3PXP6; A0A158SIP9; A0A1L1RW84; A0A1S3F4I3; A0A1S3WRC0; A0A1U7RVT9; A0A1U7TPQ8; A0A1U8BIF2; A0A1W7RJI3; A0A212D238; A0A218UG80; A0A250YB79; A0A286XSP4; A0A2J8IT72; A0A2J8U1W3; A0A2K5IBV0; A0A2K5M6P1; A0A2K5Q5X2; A0A2K5ZWN9; A0A2K6CVZ0; A0A2K6GQ03; A0A2K6MYJ8; A0A2K6QXY8; A0A2K6U8W3; A0A2R8PE47; A0A2R9ABQ8; A0A…	100301914; 100302302; 100354334; 100385669; 100446139; 100473581; 100547419; 100552859; 100607404; 100672092; 100716295; 100958043; 100969774; 100978202; 101026489; 101035296; 101148612; 101345655; 101377983; 101585721; 101594657; 101683576; 101811699; 101825902; 101870110; 101926228; 101946166; 101959591; 101982466; 102015903; 102042652; 102073072; 102185451; 102275887; 102368454; 102453200; 102…	Pf00025	enzyme regulator activity;other molecular function	cell cycle OR cell proliferation;cell organization and biogenesis;transport;other biological processes	Cell cycle; Membrane trafficking; Novel Jun-Dmp1 pathway; Insulin signaling; Neural crest cell migration during development; Neural crest cell migration in cancer; Insulin signaling; 2q37 copy number variation syndrome; Insulin signaling; Insulin signaling	57	FALSE	High	Master Protein	NP_001123880.1	ADP-ribosylation factor 1 [Mus musculus]	0.945	0.878	0.929	0.876372	0.315317	0.544634	1783.2	1685.2	1566.3	2.99	4.2	26.11	1	10	120	2	64	20.7	6.8	0	178.726	3318	1805.2	1783.2	1704.9	1685.2	1570.9	1696.2	1033.7	1566.3	1770.4	1805.2	1195.3	1647.7
plasma membrane;other membranes;cytosol;cytoskeleton;ER/Golgi;nucleus;other cell component	Recruitment of NuMA to mitotic centrosomes; Mitotic Prophase	Numa1	ENSMUSG00000066306	E9Q7G0; mmu:101706; Q80Y35; XP_006507240.1	101706		cytoskeletal activity;other molecular function	cell cycle OR cell proliferation;cell organization and biogenesis;other biological processes		2	FALSE	High	Master Protein	XP_006507240.1	nuclear mitotic apparatus protein 1 isoform X2 [Mus musculus]													1	72	120	1	37	235.5	5.87	0	358.616	2271
plasma membrane;other membranes;cytosol;cytoskeleton;other cell component		Tpm1	ENSCCNG00000023849; ENSCGRG00001021042; ENSMSIG00000022438; ENSMUSG00000032366; ENSPEMG00000020869	A0A8C0XD29; A0A8C2QM56; A0A8C6HW13; A0A8C8VZE8; F8WID5; XP_030100101.1		Pf00261	cytoskeletal activity	cell organization and biogenesis;stress response;developmental processes;other biological processes		0	FALSE	High	Master Protein	XP_030100101.1	tropomyosin alpha-1 chain isoform X13 [Mus musculus]	0.72	0.389	0.54	0.345037	0.300527	0.992579	605.6	436.3	235.7	51.83	45.65	77.97	1	21	120	1	48	37.4	4.72	0	109.389	1110	552.5	605.6	1318.8	436.3	562.5	202.3	235.7	794.9	224.4	552.5	406	1274.6
cytosol;cytoskeleton;other cell component	Cooperation of PDCL (PhLP1) and TRiC/CCT in G-protein beta folding; Association of TriC/CCT with target proteins during biosynthesis	Cct3	ENSMUSG00000001416	mmu:12462; NP_033966.1; P80318	12462	Pf00118	other molecular function	cell organization and biogenesis;transport;other biological processes		2	FALSE	High	Master Protein	NP_033966.1	T-complex protein 1 subunit gamma [Mus musculus]	0.853	0.966	1.133	0.282457	0.859162	0.515498	11259.6	9601.2	10879.3	8.41	12.12	2.91	1	34	120	32	67	60.6	6.7	0	301.791	3006	11259.6	10474.5	12376.7	9601.2	9259.4	11535.8	10879.3	11278.4	10648.2	11259.6	7021.3	11961.8
plasma membrane;other membranes;cytosol;ER/Golgi;other cell component	Neutrophil degranulation; COPI-dependent Golgi-to-ER retrograde traffic; COPI-mediated anterograde transport	Copb1	ENSMUSG00000030754	mmu:70349; NP_203534.1; Q3T9Y4; Q3TT72; Q3U8G9; Q3UE02; Q9JIF7	70349	Pf01602, Pf07718, Pf14806	other molecular function	transport		3	FALSE	High	Master Protein	NP_203534.1	coatomer subunit beta [Mus musculus]	1.038	1.014	0.977	0.987995	0.999759	0.984406	9955.5	10334.3	10092.5	5.35	4.26	1.4	1	39	119	39	45	107	6	0	313.001	2373	10746	9955.5	9708.4	10334.3	10520.1	9693.6	9995.3	10092.5	10274.7	10746	6673.3	9382.9
plasma membrane;other membranes;mitochondrion;ER/Golgi;other cytoplasmic organelle	Synthesis of very long-chain fatty acyl-CoAs; Linoleic acid (LA) metabolism; alpha-linolenic acid (ALA) metabolism	Acsl1	ENSMUSG00000018796	mmu:14081; P41216; Q6GTG6; Q9DBK5; XP_006509325.2	14081	Pf00501, Pf13193	other molecular function	other metabolic processes;transport;signal transduction;other biological processes	Fatty acid beta-oxidation; PPAR signaling pathway; Fatty acid biosynthesis; Mitochondrial long chain fatty acid beta-oxidation; Cholesterol metabolism with Bloch and Kandutsch-Russell pathways; Omega-3 / omega-6 fatty acid synthesis; Omega-9 fatty acid synthesis	10	FALSE	High	Master Protein	XP_006509325.2	long-chain-fatty-acid--CoA ligase 1 isoform X1 [Mus musculus]	3.427	1.082	0.316	0.00016594	0.748973	0.000259546	7948.7	27240.3	8602.9	2.45	23.1	5.41	1	36	119	32	51	77.9	7.15	0	265.218	2215	7948.7	7964.3	7623.5	30510.6	19034.5	27240.3	8602.9	8104.2	9032.2	7948.7	5338.6	7367.9
cytoskeleton	Formation of the cornified envelope	Krt76	ENSMUSG00000075402	mmu:77055; NP_001028349.1; Q3UV17	77055	Pf00038, Pf16208	bone, tooth or skin structural activity	cell organization and biogenesis;other biological processes		2	FALSE	High	Master Protein	NP_001028349.1	keratin, type II cytoskeletal 2 oral [Mus musculus]	0.993	0.657	0.662	0.987934	0.796941	0.871334	2629.2	2610.8	1727.6	103.13	27.49	47.49	1	11	119	2	14	62.8	8.43	0	78.336	1256	2629.2	9967.5	1144.7	3837.5	2324.4	2610.8	1727.6	3548.9	1603.7	2629.2	6681.4	1106.3
cytosol;translational apparatus;other cell component	L13a-mediated translational silencing of Ceruloplasmin expression; SRP-dependent cotranslational protein targeting to membrane; Major pathway of rRNA processing in the nucleolus and cytosol; Formation of a pool of free 40S subunits; GTP hydrolysis and joining of the 60S ribosomal subunit; Nonsense Mediated Decay (NMD) independent of the Exon Junction Complex (EJC); Nonsense Mediated Decay (NMD) e…	Rps4x	ENSMUSG00000031320	mmu:20102; NP_033120.1; P12631; P12750; P27576; P55831; P62702; Q14727; Q9CXN0	20102	Pf00467, Pf00900, Pf01479, Pf08071, Pf16121	nucleic acid binding activity;other molecular function	protein metabolism;other metabolic processes;other biological processes	Cytoplasmic ribosomal proteins; mRNA processing	12	FALSE	High	Master Protein	NP_033120.1	40S ribosomal protein S4, X isoform [Mus musculus]	0.924	1.059	1.147	0.341057	0.916272	0.208979	13296.8	12279.9	14080.4	7.9	9.19	8.7	1	21	119	21	66	29.6	10.15	0	177.749	2248	13287.2	13296.8	15198.6	12279.9	11523.2	13785.1	15678.9	14080.4	13223	13287.2	8913.1	14689.1
cytosol;cytoskeleton;ER/Golgi;translational apparatus;nucleus;other cell component	L13a-mediated translational silencing of Ceruloplasmin expression; SRP-dependent cotranslational protein targeting to membrane; Major pathway of rRNA processing in the nucleolus and cytosol; Formation of a pool of free 40S subunits; GTP hydrolysis and joining of the 60S ribosomal subunit; Nonsense Mediated Decay (NMD) independent of the Exon Junction Complex (EJC); Nonsense Mediated Decay (NMD) e…	Rpl4	ENSMUSG00000032399	mmu:67891; Q564E8; Q9CY08; Q9D8E6; XP_036011111.1	67891	Pf00573, Pf14374	nucleic acid binding activity;other molecular function	cell organization and biogenesis;protein metabolism;other metabolic processes;other biological processes	Cytoplasmic ribosomal proteins	8	FALSE	High	Master Protein	XP_036011111.1	60S ribosomal protein L4 isoform X1 [Mus musculus]	1.039	1.024	0.986	0.995565	0.950412	0.918765	12356.7	12834.6	12650.4	22.72	18.08	34.72	1	23	118	23	43	47.1	11	0	221.542	1622	12356.7	10295.7	16084.6	14752.2	10213.5	12834.6	19503.6	12650.4	10049.5	12356.7	6901.4	15545.4
non-structural extracellular;plasma membrane;other membranes;cytosol;nucleus;other cell component	RAC1 GTPase cycle; RHOA GTPase cycle; RHOC GTPase cycle; CDC42 GTPase cycle; RAC2 GTPase cycle; RHOG GTPase cycle; RHOH GTPase cycle; Axonal growth inhibition (RHOA activation); Axonal growth stimulation; RHOA GTPase cycle; CDC42 GTPase cycle; RAC1 GTPase cycle; RHOC GTPase cycle; RHOG GTPase cycle; RHOH GTPase cycle; RAC2 GTPase cycle; Axonal growth stimulation; Axonal growth inhibition (RHOA ac…	Arhgdia; ARHGDIA	ENSMMMG00000005480; ENSMSIG00000000227; ENSMUSG00000025132; ENSPEMG00000029058; ENSRNOG00000036688; ENSSDAG00000016494; ENSSTOG00000015756; ENSSVLG00005018349; ENSUPAG00010000396	A0A0S3NT96; A0A5E4AM29; A0A6J0E546; A0A6P5QG60; A0A8C5YYS9; A0A8C6G529; A0A8C9Q7J2; A0A8D2DD84; A0A8D2GPI7; I3MQA9; mcal:110304890; mmu:192662; NP_001350354.1; Q5M9P6; Q5XI73; Q8BPI0; Q99KC4; Q99PT1; rno:360678	101963731; 102916655; 107157692; 192662; 360678	Pf02115	enzyme regulator activity;other molecular function	signal transduction;other biological processes		18	FALSE	High	Master Protein	NP_001350354.1	rho GDP-dissociation inhibitor 1 [Mus musculus]	0.912	0.99	1.086	0.503993	0.670693	0.951285	16711.8	15237.4	16540.8	5.9	11.71	13.06	1	16	117	16	64	23.4	5.2	0	160.287	2135	18391.1	16711.8	16558.7	15237.4	13934.4	17535.4	13707.1	17786.2	16540.8	18391.1	11202.2	16003.6
plasma membrane;other membranes;cytosol;ER/Golgi;other cell component	Stimuli-sensing channels; Ion homeostasis	Asph	ENSMUSG00000028207	mmu:65973; NP_075553.2; Q6P8S1; Q8BSY0; Q9EPA6; Q9EQ64	65973	Pf05118, Pf05279, Pf13432	other molecular function	cell cycle OR cell proliferation;protein metabolism;other metabolic processes;transport;developmental processes;other biological processes		2	FALSE	High	Master Protein	NP_075553.2	aspartyl/asparaginyl beta-hydroxylase isoform 1 [Mus musculus]	1.006	0.994	0.988	0.9984	0.994246	0.998707	12174.5	12250.5	12100.4	9.4	11.86	8.1	1	34	117	34	52	83	5.08	0	306.098	3393	13623.5	12174.5	11324	14015.4	12250.5	11081.8	11690.1	13608.5	12100.4	13623.5	8160.8	10944.3
nucleus;other cell component	Downstream TCR signaling; FCERI mediated NF-kB activation; Neutrophil degranulation; Neddylation; Asymmetric localization of PCP proteins; Degradation of AXIN; Hedgehog 'on' state; Ub-specific processing proteases; Regulation of RUNX3 expression and activity; Antigen processing: Ubiquitination & Proteasome degradation; Autodegradation of Cdh1 by Cdh1:APC/C; APC/C:Cdc20 mediated degradation of Sec…	Psmc3	ENSMUSG00000002102	mmu:19182; NP_032974.2; O88685; Q99JN8	19182	Pf00004, Pf16450, Pf17862	other molecular function	protein metabolism;other metabolic processes;developmental processes;other biological processes	Proteasome degradation	50	FALSE	High	Master Protein	NP_032974.2	26S proteasome regulatory subunit 6A [Mus musculus]	0.894	0.933	1.043	0.127578	0.342643	0.720179	8604.8	7692.8	8025.4	5.32	6.96	5.43	1	28	117	26	70	49.5	5.19	0	263.79	2702	8604.8	8035.8	8931	7043.8	7692.8	8094	7431.5	8265.2	8025.4	8604.8	5386.5	8631.6
other membranes;cytosol;ER/Golgi	COPI-dependent Golgi-to-ER retrograde traffic; COPI-mediated anterograde transport	Copg1	ENSMUSG00000030058	mmu:54161; NP_059505.1; Q3U9F4; Q8BP96; Q8R1A7; Q922C6; Q9QZE5	54161	Pf01602, Pf08752, Pf16381	other molecular function	transport;other biological processes		2	FALSE	High	Master Protein	NP_059505.1	coatomer subunit gamma-1 isoform 1 [Mus musculus]	1.005	1.026	1.021	0.940324	0.844143	0.66091	5824.9	5852.2	5974.7	3.59	2.14	3.52	1	35	117	33	52	97.5	5.35	0	318.515	3224	5824.9	5751.7	6150.1	5984.3	5852.2	5733.4	6215.3	5794.2	5974.7	5824.9	3855.4	5943.9
cytosol;nucleus;other cell component		Ube2v1	ENSMUSG00000078923	B7ZBY7; NP_001298060.1	66589	Pf00179		protein metabolism;other metabolic processes;other biological processes		0	FALSE	High	Master Protein	NP_001298060.1	ubiquitin-conjugating enzyme E2 variant 1 isoform 1 [Mus musculus]	0.919	1.004	1.093	0.51365	0.957717	0.669082	2780.2	2554.3	2791	6.45	9.91	1.47	1	10	117	4	58	19.3	7.06	0	100.16	3362	2780.2	2653.5	3011.5	2554.3	2439.1	2939.4	2721.1	2792.1	2791	2780.2	1778.7	2910.5
plasma membrane;other membranes;cytoskeleton;mitochondrion;ER/Golgi;other cell component	Neutrophil degranulation; RHOA GTPase cycle; RHOB GTPase cycle; RHOQ GTPase cycle; Stimuli-sensing channels; RHOC GTPase cycle; RHOH GTPase cycle	Stom	ENSMUSG00000026880	mmu:13830; NP_038543.1; O88988; P54116; Q3UP81; Q60744; Q62455	13830	Pf01145	other molecular function	other biological processes		7	FALSE	High	Master Protein	NP_038543.1	stomatin [Mus musculus]	1.043	1.084	1.039	0.991339	0.985593	0.999256	10435.6	10881.4	11309.1	7.1	12.9	9.82	1	13	116	13	54	31.4	6.93	0	189.988	3297	11386.8	10435.6	9903.8	12035.8	10881.4	9278.3	9523.2	11388.9	11309.1	11386.8	6995.2	9571.7
other membranes;mitochondrion;other cell component	Platelet degranulation	Cyrib	ENSMUSG00000022378	mmu:223601; Q921M7; XP_006520826.1	223601	Pf07159	signal transduction activity or receptor binding;other molecular function	cell organization and biogenesis;other biological processes		1	FALSE	High	Master Protein	XP_006520826.1	CYFIP-related Rac1 interactor B isoform X4 [Mus musculus]	1.234	0.841	0.681	0.466057	0.782913	0.208527	60.3	74.3	50.7	23.08	23.69	31.24	1	20	116	1	73	36.8	6.06	0	257.998	3648	72.7	45.3	60.3	74.3	61.7	98.2	50.7	68.9	36.5	72.7	30.4	58.2
				XP_006526702.1						0	FALSE	High	Master Protein	XP_006526702.1	DNA damage-binding protein 1 isoform X1 [Mus musculus]	0.771	0.913	1.184	0.00243826	0.32057	0.011268	13625.4	10505.1	12440.7	8.07	1.26	5.51	1	43	116	43	40	128	5.27	0	245.392	1907	13625.4	12800.1	15006.3	10337.8	10505.1	10598.1	13638.6	12388.9	12440.7	13625.4	8580.1	14503.2
extracellular matrix;cytoskeleton;nucleus;other cell component	SUMOylation of DNA damage response and repair proteins; Separation of Sister Chromatids; Resolution of Sister Chromatid Cohesion; Establishment of Sister Chromatid Cohesion; Cohesin Loading onto Chromatin	Smc3	ENSMUSG00000024974	mmu:13006; NP_031816.2; O35667; Q9CW03; Q9QUS3	13006	Pf02463, Pf06470	cytoskeletal activity;nucleic acid binding activity;other molecular function	cell cycle OR cell proliferation;cell organization and biogenesis;DNA metabolism;other metabolic processes;stress response;other biological processes		5	FALSE	High	Master Protein	NP_031816.2	structural maintenance of chromosomes protein 3 [Mus musculus]	0.826	0.992	1.201	0.257831	0.981117	0.20448	9883.8	8163.3	9800.6	7.84	8.52	15.27	1	55	116	54	46	141.5	7.18	0	305.798	2408	9202.7	9883.8	10758.8	8163.3	9336.1	8012.5	11876.1	8836	9800.6	9202.7	6625.3	10398.1
non-structural extracellular;other cell component	Platelet degranulation ; Common Pathway of Fibrin Clot Formation	F13a1	ENSMUSG00000039109	mmu:74145; NP_001159863.1; Q3TNF9; Q8BH61; Q8BIP2	74145	Pf00868, Pf00927, Pf01841	other molecular function	protein metabolism;other metabolic processes;stress response		2	FALSE	High	Master Protein	NP_001159863.1	coagulation factor XIII A chain [Mus musculus]	0.937	0.827	0.882	0.75201	0.515328	0.906783	9822.7	9208.8	8120.7	10.77	19.35	15.99	1	31	116	31	47	83.2	5.92	0	268.051	2662	9822.7	11564.7	9503.3	7773.6	11409.5	9208.8	8120.7	8093.9	10580.2	9822.7	7752	9184.7
other membranes;mitochondrion		Vdac3		NP_001185927.1; Q5EBQ0	22335	Pf01459	transporter activity	transport;other biological processes		0	FALSE	High	Master Protein	NP_001185927.1	voltage-dependent anion-selective channel protein 3 isoform 1 [Mus musculus]	0.938	0.944	1.006	0.835765	0.920737	0.98045	8057.8	7554.4	7603.2	10.44	8.35	10.55	1	14	116	13	58	30.9	8.79	0	182.516	2606	8107.8	8057.8	6705.1	7657.6	7554.4	6560	6516.7	7603.2	8027.2	8107.8	5401.3	6480.3
cytosol;cytoskeleton		Cct6a	ENSMUSG00000029447	mmu:12466; NP_033968.2; Q52KG9	12466	Pf00118	other molecular function	transport;other biological processes		0	FALSE	High	Master Protein	NP_033968.2	T-complex protein 1 subunit zeta [Mus musculus]	0.859	0.989	1.151	0.178142	0.995932	0.198599	16394	14075	16205.5	5.2	10.59	2.82	1	25	115	25	49	58	6.9	0	193.73	2545	16394	15787.1	17485.3	13707.3	14075	16585.5	16205.5	17001.3	16189.7	16394	10582.4	16899
cytosol;ER/Golgi;nucleus	Antigen processing: Ubiquitination & Proteasome degradation	Tpp2	ENSMUSG00000041763	mmu:22019; NP_033444.1; Q5D072; Q64514	22019	Pf00082, Pf12580	other molecular function	protein metabolism;other metabolic processes;other biological processes		1	FALSE	High	Master Protein	NP_033444.1	tripeptidyl-peptidase 2 isoform 1 [Mus musculus]	0.957	1.008	1.054	0.5593	0.984171	0.469893	276.4	264.5	278.7	8.53	6.19	0.91	1	50	115	1	43	139.8	6.58	0	306.723	2502	276.4	252.8	299.9	244	264.5	276	280.2	275.3	278.7	276.4	169.4	289.9
other membranes;ER/Golgi	COPI-dependent Golgi-to-ER retrograde traffic; COPI-mediated anterograde transport	Arcn1	ENSMUSG00000032096	mmu:213827; NP_666097.3; Q5XJY5; Q91W48	213827	Pf00928, Pf01217		transport;developmental processes;other biological processes		2	FALSE	High	Master Protein	NP_666097.3	coatomer subunit delta [Mus musculus]	1.004	1.021	1.017	0.976921	0.723653	0.834699	10977.5	11018.7	11210.4	1.97	3.73	1.83	1	29	115	29	52	57.2	6.21	0	218.83	2182	11164.6	10734.9	10977.5	11018.7	11418.6	10598	11312.3	10919.9	11210.4	11164.6	7195.8	10609.4
plasma membrane;other membranes;cytosol;mitochondrion;other cell component		Hk1	ENSMUSG00000037012	E9PXQ3; P17710; Q61659; Q64476; Q64479; XP_006513305.1	15275	Pf00349, Pf03727	kinase activity;other molecular function	protein metabolism;other metabolic processes;stress response;other biological processes	Glucuronidation; Glycolysis and gluconeogenesis	2	FALSE	High	Master Protein	XP_006513305.1	hexokinase-1 isoform X1 [Mus musculus]	1.003	0.915	0.912	0.971768	0.370202	0.282369	11666.6	11703.3	10670.1	7.07	5.41	6.87	1	37	115	32	38	108.2	6.8	0	260.063	2442	11666.6	11267.3	12886.8	11693	11703.3	12829.2	11936.1	10670.1	10576	11666.6	7552.7	12454.7
plasma membrane;other membranes;cytoskeleton;other cell component		Septin7	ENSMUSG00000001833	E9Q1G8; NP_033989.2	235072	Pf00735	other molecular function	other biological processes		0	FALSE	High	Master Protein	NP_033989.2	septin-7 isoform 1 [Mus musculus]	0.889	0.967	1.089	0.000648794	0.170852	0.00355395	8677.6	7710.4	8394.5	1.51	1.83	2.93	1	24	114	22	57	50.6	8.57	0	224.494	2805	8895.3	8657.9	8677.6	7724.1	7475	7710.4	8394.5	8686.9	8196.2	8895.3	5803.5	8386.7
		Pdcd6ip		NP_001158150.1; Q80Y09	18571	Pf03097, Pf13949		transport		0	FALSE	High	Master Protein	NP_001158150.1	programmed cell death 6-interacting protein isoform 2 [Mus musculus]	1.019	0.972	0.954	0.858237	0.96039	0.713738	13561.4	13812.3	13177.8	7.27	5.07	13.08	1	40	114	40	49	96.3	6.52	0	260.71	2281	14241.5	12322.5	13561.4	13256.8	13812.3	14655.9	11426.3	14867.9	13177.8	14241.5	8260	13106.7
plasma membrane;other membranes;other cell component	Olfactory Signaling Pathway; G alpha (q) signalling events; G alpha (12/13) signalling events; Ca2+ pathway; G beta:gamma signalling through PLC beta; Presynaptic function of Kainate receptors; G alpha (i) signalling events; ADP signalling through P2Y purinoceptor 12; Adrenaline,noradrenaline inhibits insulin secretion; Extra-nuclear estrogen signaling; Activation of the phototransduction cascade…	Gnb1	ENSMUSG00000029064	mmu:14688; P04697; P04901; P62874; XP_017175466.1	14688	Pf00400	cytoskeletal activity;other molecular function	cell cycle OR cell proliferation;stress response;developmental processes;signal transduction;other biological processes	Estrogen signaling; Chemokine signaling pathway; G protein signaling pathways; Focal adhesion: PI3K-Akt-mTOR signaling pathway; Myometrial relaxation and contraction pathways; Calcium regulation in cardiac cells	36	FALSE	High	Master Protein	XP_017175466.1	guanine nucleotide-binding protein G(I)/G(S)/G(T) subunit beta-1 isoform X1 [Mus musculus]	1.038	0.951	0.915	0.775043	0.852906	0.987636	2339.6	2429.3	2223.9	9.11	22.66	21.39	1	12	114	6	48	37.4	6	0	196.288	4453	2339.6	2018.1	2400	3154	2429.3	2020.1	3079.2	2223.9	2112.8	2339.6	1352.8	2319.5
plasma membrane;other membranes;cytoskeleton;nucleus;other cell component	Formation of the cornified envelope	Krt8	ENSMUSG00000049382	mmu:16691; NP_112447.2; P11679; Q3KQK5; Q3TGI1; Q3TJE1; Q3TKY7; Q61463; Q61518; Q61519	16691	Pf00038, Pf16208	bone, tooth or skin structural activity;other molecular function	cell organization and biogenesis;stress response;developmental processes;signal transduction;other biological processes	Primary focal segmental glomerulosclerosis (FSGS); EGFR1 signaling pathway	4	FALSE	High	Master Protein	NP_112447.2	keratin, type II cytoskeletal 8 [Mus musculus]	1.455	1.383	0.95	0.276217	0.123936	0.806369	11.7	17.1	16.2	11.2	13.85	34.25	1	8	114	1	10	54.5	5.82	0	51.79	839	13	11.7	10.4	17.1	17.3	13.4	25.4	13.4	16.2	13	7.9	10.1
cytosol;cytoskeleton		Myo1f	ENSMUSG00000024300	mmu:17916; NP_444444.2; Q8CG29	17916	Pf00063, Pf06017, Pf14604	cytoskeletal activity;other molecular function			0	FALSE	High	Master Protein	NP_444444.2	unconventional myosin-If [Mus musculus]	0.996	0.971	0.975	0.933347	0.851201	0.979886	6694.8	6667.1	6503.4	16.35	9.99	20.93	1	41	114	33	40	125.1	9.17	0	230.731	2041	6694.8	5497	7656.7	7665	6667.1	6343.9	8852.2	6503.4	6074.8	6694.8	3684.8	7400
plasma membrane;other membranes;cytosol;other cell component	Gluconeogenesis; Glycolysis	Eno2	ENSMUSG00000004267	mmu:13807; P17183; XP_006505567.1	13807	Pf00113, Pf03952	other molecular function	other metabolic processes;other biological processes	Glycolysis and gluconeogenesis	3	FALSE	High	Master Protein	XP_006505567.1	gamma-enolase isoform X1 [Mus musculus]	0.732	0.674	0.921	0.330612	0.150836	0.808601	58.4	42.8	39.4	23.1	7.78	11.05	1	6	114	1	24	47.3	5.11	0	96.511	2965	58.4	60.1	38.4	37.9	44.1	42.8	41.8	33.6	39.4	58.4	40.3	37.1
plasma membrane;other membranes;cytosol;mitochondrion;ER/Golgi;nucleus;other cytoplasmic organelle;other cell component	Degradation of the extracellular matrix	Capn2	ENSMUSG00000026509	mmu:12334; NP_033924.2; O08529; O35518; O54843	12334	Pf00648, Pf01067, Pf13833	cytoskeletal activity;other molecular function	protein metabolism;other metabolic processes;stress response;developmental processes;other biological processes	Alzheimer's disease; Integrin-mediated cell adhesion	3	FALSE	High	Master Protein	NP_033924.2	calpain-2 catalytic subunit [Mus musculus]	0.818	0.967	1.182	0.144584	0.895514	0.255352	11234.7	9189.7	10865.9	5.42	9.1	7.51	1	31	114	31	57	79.8	4.96	0	300.348	2552	11234.7	10307.3	11418.8	9189.7	9022.6	10612.9	9824.9	11404.3	10865.9	11234.7	6909.2	11036
				XP_006522457.2						0	FALSE	High	Master Protein	XP_006522457.2	protein mono-ADP-ribosyltransferase PARP14 isoform X2 [Mus musculus]	2.84	1.356	0.477	0.000547173	0.37793	0.00164004	6195.8	17593.8	8400	16.42	2.77	19.53	1	60	113	59	44	204.2	6.76	0	347.57	2449	6107.1	8082.9	6195.8	17593.8	17068.7	18042.3	6441.4	8400	9590.7	6107.1	5418.1	5988.1
				XP_006539285.1						0	FALSE	High	Master Protein	XP_006539285.1	heterogeneous nuclear ribonucleoprotein R isoform X1 [Mus musculus]	0.579	0.928	1.603	0.353004	0.983003	0.431287	82	47.5	76.1	22.83	35.2	20.99	1	28	113	1	48	71.1	8.13	0	258.491	2539	94	82	58.9	44.3	80.8	47.5	58.9	90.3	76.1	94	55	56.9
				NP_001297469.1						0	FALSE	High	Master Protein	NP_001297469.1	tripeptidyl-peptidase 2 isoform 2 [Mus musculus]	0.951	0.914	0.962	0.713727	0.424885	0.856296	71.1	67.6	65	10.47	4.88	6.31	1	50	113	1	44	138.4	6.38	0	307.395	2508	79	71.1	64	67.6	64.5	71.1	61.7	65	69.9	79	47.7	61.9
cytoskeleton		Diaph1	ENSMUSG00000024456	E9PV41; NP_001292909.1	13367	Pf02181, Pf06346, Pf06367, Pf06371	cytoskeletal activity;other molecular function	cell organization and biogenesis;other biological processes	G13 signaling pathway; Regulation of actin cytoskeleton; Focal adhesion	3	FALSE	High	Master Protein	NP_001292909.1	protein diaphanous homolog 1 isoform 1 [Mus musculus]	1.008	1.017	1.009	0.955096	0.691015	0.847566	13264.6	13364.5	13485.3	1.07	7.38	16.73	1	49	113	49	38	140.3	5.58	0	278.864	2007	13342.4	13264.6	13068.7	11810	13540.8	13364.5	9983.3	13485.3	13643.7	13342.4	8891.5	12630.5
plasma membrane;other membranes;ER/Golgi;other cytoplasmic organelle;other cell component	Insulin receptor recycling; Amino acids regulate mTORC1; ROS and RNS production in phagocytes; Transferrin endocytosis and recycling; Ion channel transport	Atp6v1c1	ENSMUSG00000022295	mmu:66335; NP_079770.2; Q91Z42; Q9Z1G3	66335	Pf03223	transporter activity	cell organization and biogenesis;transport		5	FALSE	High	Master Protein	NP_079770.2	V-type proton ATPase subunit C 1 [Mus musculus]	0.962	0.979	1.018	0.592497	0.805417	0.923947	12713.9	12231.2	12449.8	12.12	4.72	14.15	1	27	113	25	64	43.9	7.46	0	221.204	2463	15455	12713.9	12513.6	12231.2	11816.4	12967.2	11246.6	14815.7	12449.8	15455	8522.3	12094
plasma membrane;other membranes;other cell component	G alpha (12/13) signalling events; G alpha (q) signalling events; Ca2+ pathway; G beta:gamma signalling through PLC beta; Presynaptic function of Kainate receptors; G alpha (i) signalling events; ADP signalling through P2Y purinoceptor 12; Adrenaline,noradrenaline inhibits insulin secretion; Extra-nuclear estrogen signaling; G alpha (s) signalling events; Glucagon-like Peptide-1 (GLP1) regulates …	Gnb2	ENSMUSG00000029713	mmu:14693; P11016; P54312; P62880; XP_006504616.1	14693	Pf00400	other molecular function	signal transduction;other biological processes	Chemokine signaling pathway; G protein signaling pathways; Focal adhesion: PI3K-Akt-mTOR signaling pathway; Myometrial relaxation and contraction pathways; Calcium regulation in cardiac cells	31	FALSE	High	Master Protein	XP_006504616.1	guanine nucleotide-binding protein G(I)/G(S)/G(T) subunit beta-2 isoform X1 [Mus musculus]	1.025	1.063	1.037	0.805835	0.866316	0.991975	1736.9	1780.4	1846.9	2.25	16.52	5.16	1	15	113	6	54	37.3	6	0	202.33	3996	1803.1	1732.6	1736.9	2208.6	1610.2	1780.4	1921	1846.9	1733.1	1803.1	1161.4	1678.7
cytosol;ER/Golgi;other cell component	RAB GEFs exchange GTP for GDP on RABs	Gdi1	ENSMUSG00000015291	A2AMA8; mmu:14567; NP_034403.1; P50396; Q3TBI9; Q8VHM3; Q91Y71; Q91Z41; Q96CX5	14567	Pf00996	enzyme regulator activity;other molecular function	cell organization and biogenesis;transport;signal transduction;other biological processes		1	FALSE	High	Master Protein	NP_034403.1	rab GDP dissociation inhibitor alpha [Mus musculus]	0.933	0.949	1.017	0.882324	0.726126	0.951501	2113.1	1972.1	2004.9	13.67	4.8	13.09	1	24	112	17	61	50.5	5.08	0	247.458	2768	2252.2	2113.1	1717.9	1819.1	1985.2	1972.1	1597.2	2039.8	2004.9	2252.2	1416.5	1660.3
other cell component	UCH proteinases; Downstream TCR signaling; FCERI mediated NF-kB activation; Neutrophil degranulation; Neddylation; Asymmetric localization of PCP proteins; Degradation of AXIN; Hedgehog 'on' state; Ub-specific processing proteases; Regulation of RUNX3 expression and activity; Antigen processing: Ubiquitination & Proteasome degradation; Autodegradation of Cdh1 by Cdh1:APC/C; APC/C:Cdc20 mediated d…	Psmd3	ENSMUSG00000017221	mmu:22123; NP_033465.1; P14685; Q3TP95; Q99LL7	22123	Pf01399, Pf08375	enzyme regulator activity	protein metabolism;other metabolic processes;other biological processes	Proteasome degradation	50	FALSE	High	Master Protein	NP_033465.1	26S proteasome non-ATPase regulatory subunit 3 [Mus musculus]	0.987	0.954	0.966	0.486368	0.374743	0.969754	8893.5	8777.2	8482.5	1.79	3.17	3.92	1	34	112	34	59	60.7	8.44	0	241.518	2354	8893.5	8820.2	9126.9	8368.6	8892	8777.2	8482.5	8389.3	9015.9	8893.5	5912.4	8820.9
cytoskeleton;other cell component	MHC class II antigen presentation; COPI-mediated anterograde transport; Separation of Sister Chromatids; Anchoring of the basal body to the plasma membrane; Amplification of signal from unattached kinetochores via a MAD2 inhibitory signal; Resolution of Sister Chromatid Cohesion; Regulation of PLK1 Activity at G2/M Transition; Loss of Nlp from mitotic centrosomes; Recruitment of mitotic centrosom…	Dync1i2	ENSMUSG00000027012	mmu:13427; NP_001185805.1; O88487; Q3TGH7	13427	Pf00400, Pf11540	other molecular function	transport;other biological processes		18	FALSE	High	Master Protein	NP_001185805.1	cytoplasmic dynein 1 intermediate chain 2 isoform 5 [Mus musculus]	1.214	1.115	0.918	0.030331	0.550224	0.118096	3981.5	4833.9	4439.6	6.68	9.59	6.3	1	18	112	18	37	68.4	5.29	0	184.401	5075	4367.8	3844.5	3981.5	4833.9	5603.6	4709.9	4041.7	4566.7	4439.6	4367.8	2577.1	3848
plasma membrane;other membranes;cytosol;mitochondrion;ER/Golgi;nucleus;other cell component	FCERI mediated NF-kB activation; FCGR activation; Role of LAT2/NTAL/LAB on calcium mobilization; FCERI mediated MAPK activation; FCERI mediated Ca+2 mobilization; CD22 mediated BCR regulation; EPHB-mediated forward signaling; CD209 (DC-SIGN) signaling; GPVI-mediated activation cascade; EPHA-mediated growth cone collapse; EPH-ephrin mediated repulsion of cells; Platelet Adhesion to exposed collage…	Lyn	ENSMUSG00000042228	mmu:17096; NP_001104566.1; P25911; Q62127	17096	Pf00017, Pf00018, Pf07714	signal transduction activity or receptor binding;cytoskeletal activity;kinase activity;other molecular function	cell-cell signaling;cell organization and biogenesis;protein metabolism;other metabolic processes;stress response;transport;developmental processes;signal transduction;other biological processes	IL-5 signaling pathway; Chemokine signaling pathway; IL-7 signaling pathway; Microglia pathogen phagocytosis pathway; IL-3 signaling pathway; IL-6 signaling pathway; Kit receptor signaling pathway; IL-2 signaling pathway	36	FALSE	High	Master Protein	NP_001104566.1	tyrosine-protein kinase Lyn isoform A [Mus musculus]	0.984	1.016	1.033	0.921258	0.974709	0.823016	184	181.1	187	27.71	13.76	38.72	1	26	111	2	56	58.8	7.15	0	227.758	2662	184	191.2	110.2	149	196.4	181.1	87.6	198.9	187	184	128.2	106.5
				XP_011240705.1						0	FALSE	High	Master Protein	XP_011240705.1	interleukin enhancer-binding factor 3 isoform X1 [Mus musculus]	0.889	0.972	1.093	0.445896	0.979325	0.357979	6007.5	5342.8	5841.7	4.75	7.91	4.94	1	34	111	29	43	98.4	8.95	0	293.634	2572	6160	6007.5	5614.6	5342.8	6079.1	5290.9	6324	5841.7	5786.8	6160	4026.9	5426.4
		Lyn		NP_034877.2; Q3U6Q5	17096	Pf00017, Pf00018, Pf07714	kinase activity;other molecular function	protein metabolism;other metabolic processes	IL-5 signaling pathway; Chemokine signaling pathway; IL-7 signaling pathway; IL-3 signaling pathway; IL-6 signaling pathway; Kit receptor signaling pathway; IL-2 signaling pathway	7	FALSE	High	Master Protein	NP_034877.2	tyrosine-protein kinase Lyn isoform B [Mus musculus]													1	25	111	1	56	56.2	6.57	0	227.751	2708
cytosol;cytoskeleton;other cell component	Cooperation of PDCL (PhLP1) and TRiC/CCT in G-protein beta folding; Association of TriC/CCT with target proteins during biosynthesis	Cct5	ENSMUSG00000022234	mmu:12465; NP_031663.1; P80316; Q3TIE0; Q3U530; Q3UCU4; Q3UJK9; Q3UWA9; Q542K3; Q6ZQJ1	12465	Pf00118	cytoskeletal activity;nucleic acid binding activity;other molecular function	transport;other biological processes		2	FALSE	High	Master Protein	NP_031663.1	T-complex protein 1 subunit epsilon isoform 1 [Mus musculus]	0.917	1	1.09	0.418598	0.99335	0.471861	12691.9	11643.6	12694.9	2.73	11.6	5.9	1	30	111	29	61	59.6	6.02	0	265.914	3322	12691.9	12241.9	12919.5	10277.7	11643.6	12975.8	11737.1	13194.1	12694.9	12691.9	8206	12486.4
other membranes;mitochondrion;other cell component		Cyrib; CYRIB; Fam49b; FAM49B	ENSLCNG00005018514; ENSPTIG00000020699; ENSRNOG00000061246	A0A0G2JXI6; A0A485N855; A0A667HPM0; A0A6I9LAM5; A0A6J1ZQM2; A0A6P4X9V9; A0A6P6HTY2; A0A6P7PX58; A0A8C9KIU0; mcal:110310863; rno:299909; XP_011243866.1	102914336; 106976887; 109273122; 299909	Pf07159	signal transduction activity or receptor binding;other molecular function	cell organization and biogenesis;other biological processes		0	FALSE	High	Master Protein	XP_011243866.1	CYFIP-related Rac1 interactor B isoform X5 [Mus musculus]	1.291	1.041	0.806	0.373351	0.953335	0.26249	37.8	48.8	39.3	29.03	6.05	30.87	1	20	111	1	73	36.8	6.46	0	235.615	3279	45.1	24.6	37.8	48.8	44.9	50.6	39.3	40.2	21.7	45.1	16.5	36.5
cytosol;translational apparatus;nucleus;other cell component	L13a-mediated translational silencing of Ceruloplasmin expression; SRP-dependent cotranslational protein targeting to membrane; Major pathway of rRNA processing in the nucleolus and cytosol; Formation of a pool of free 40S subunits; GTP hydrolysis and joining of the 60S ribosomal subunit; Nonsense Mediated Decay (NMD) independent of the Exon Junction Complex (EJC); Nonsense Mediated Decay (NMD) e…	Rps10	ENSMUSG00000052146	mmu:67097; NP_080239.1; P09900; P63325; Q9DCR5	67097	Pf03501	nucleic acid binding activity;other molecular function	protein metabolism;other metabolic processes	Cytoplasmic ribosomal proteins	11	FALSE	High	Master Protein	NP_080239.1	40S ribosomal protein S10 isoform 1 [Mus musculus]	1.08	1.049	0.971	0.995825	0.794292	0.839363	10631.8	11484.3	11149.3	13.96	11.91	19.4	1	13	110	12	64	18.9	10.15	0	83.923	1927	10631.8	9236.7	12221	11484.3	9314.1	11594.6	14174.4	11149.3	9737.2	10631.8	6191.5	11811.2
plasma membrane;other membranes;other cell component	MHC class II antigen presentation; Recycling pathway of L1; Cargo recognition for clathrin-mediated endocytosis; LDL clearance; Trafficking of GluR2-containing AMPA receptors; Retrograde neurotrophin signalling; Formation of annular gap junctions; WNT5A-dependent internalization of FZD4; WNT5A-dependent internalization of FZD2, FZD5 and ROR2; VLDLR internalisation and degradation	Ap2m1	ENSMUSG00000022841	mmu:11773; NP_033809.1; P20172; P53679; P84091	11773	Pf00928, Pf01217	signal transduction activity or receptor binding;other molecular function	cell organization and biogenesis;transport;other biological processes		12	FALSE	High	Master Protein	NP_033809.1	AP-2 complex subunit mu isoform 1 [Mus musculus]	0.99	1.015	1.025	0.60829	0.832637	0.914449	10540.2	10431.4	10693.8	8.42	8.91	5.3	1	28	110	28	65	49.6	9.54	0	181.902	1896	11799.4	10540.2	10036.2	10859.4	10431.4	9125.4	9749.5	10693.8	10710.4	11799.4	7065.3	9699.7
other membranes;cytosol;other cytoplasmic organelle;other cell component	Neutrophil degranulation	Dnajc13	ENSMUSG00000032560	D4AFX7; NP_001346669.1		Pf00226, Pf14237, Pf19432		cell organization and biogenesis;transport;other biological processes		1	FALSE	High	Master Protein	NP_001346669.1	dnaJ homolog subfamily C member 13 isoform 1 [Mus musculus]	0.998	0.94	0.942	0.99995	0.846977	0.842298	8240.6	8222.4	7746.9	8.46	7.08	11.95	1	57	110	57	28	254.9	6.77	0	332.897	2470	8583.6	8240.6	7272.7	8222.4	8481.1	7393.2	6771.5	7746.9	8612.7	8583.6	5523.8	7028.9
plasma membrane;other membranes;cytosol;nucleus;other cell component		Niban2	ENSMUSG00000026796	mmu:227737; NP_666231.1; Q3TCV6; Q3U8I3; Q3UC84; Q3UDW4; Q3UIE4; Q543S7; Q8BQ71; Q8CC78; Q8R1F1	227737		other molecular function	cell-cell signaling;RNA metabolism OR transcription;transport;other biological processes		0	FALSE	High	Master Protein	NP_666231.1	protein Niban 2 [Mus musculus]	1.085	1.125	1.037	0.113067	0.0784638	0.955795	8448.5	9163.4	9504.7	3.6	9.83	3.3	1	31	110	31	50	84.8	5.94	0	291.975	2492	8448.5	8115.1	8720.6	8876.8	9163.4	10628.6	9467.2	10038.2	9504.7	8448.5	5439.7	8428.3
		Efhd2	ENSMUSG00000040659	mmu:27984; NP_080270.2; Q8C845	27984	Pf13499	other molecular function			0	FALSE	High	Master Protein	NP_080270.2	EF-hand domain-containing protein D2 [Mus musculus]	1.146	1.054	0.92	0.148123	0.629273	0.467942	9459.2	10837.7	9969.8	4.63	10.1	2.17	1	17	110	17	71	26.8	5.14	0	241.946	3075	9459.2	8886.8	9736.5	10837.7	9410.4	11503.7	9983.9	9969.8	9606.9	9459.2	5957	9410
cytosol;nucleus;other cell component		Hnrnpab	ENSMUSG00000020358	mmu:15384; NP_034578.1; Q8BPE0; Q99020	15384	Pf00076, Pf08143	nucleic acid binding activity;other molecular function	RNA metabolism OR transcription;other metabolic processes;other biological processes	mRNA processing	1	FALSE	High	Master Protein	NP_034578.1	heterogeneous nuclear ribonucleoprotein A/B isoform 2 [Mus musculus]	0.984	1.012	1.029	0.829014	0.706703	0.393951	13455	13236.6	13620.6	11.46	5.48	18.69	1	15	110	14	46	30.8	7.91	0	137.438	2074	12639	13455	15722.6	13690.1	12287.5	13236.6	18560.1	13614.1	13620.6	12639	9019.1	15195.4
other membranes;cytosol;ER/Golgi;nucleus;other cell component	Neutrophil degranulation; Interferon alpha/beta signaling; Initiation of Nuclear Envelope (NE) Reformation; Assembly of the ORC complex at the origin of replication; Apoptosis induced DNA fragmentation; Regulation of cholesterol biosynthesis by SREBP (SREBF)	Kpnb1	ENSMUSG00000001440	mmu:16211; NP_032405.3; P70168; Q62117; Q6GTI5	16211	Pf03810, Pf13513	cytoskeletal activity;other molecular function	cell cycle OR cell proliferation;cell organization and biogenesis;transport;signal transduction;other biological processes	Mechanisms associated with pluripotency	7	FALSE	High	Master Protein	NP_032405.3	importin subunit beta-1 [Mus musculus]	1.002	1.043	1.04	0.86099	0.812423	0.994816	8083.1	8103.1	8429.8	3.11	17.22	22.38	1	27	110	27	37	97.1	4.78	0	241.836	2346	8376.9	8083.1	7875.5	6112	8578.1	8103.1	5604.4	8624.1	8429.8	8376.9	5418.3	7611.4
ER/Golgi;nucleus;other cell component	Collagen biosynthesis and modifying enzymes	Ppib	ENSMUSG00000032383	mmu:19035; NP_035279.2; P24369	19035	Pf00160	other molecular function	protein metabolism;other metabolic processes;developmental processes;other biological processes		1	FALSE	High	Master Protein	NP_035279.2	peptidyl-prolyl cis-trans isomerase B precursor [Mus musculus]	1.047	1.065	1.017	0.994342	0.90693	0.944634	12719.5	13318	13543.1	2.62	11.68	10.61	1	14	109	14	55	23.7	9.55	0	137.31	1635	12719.5	12653.6	13269.1	13318	14402.9	11396.7	14669.3	11852.8	13543.1	12719.5	8481.9	12824.2
cytosol;ER/Golgi;translational apparatus;nucleus;other cell component	L13a-mediated translational silencing of Ceruloplasmin expression; SRP-dependent cotranslational protein targeting to membrane; Major pathway of rRNA processing in the nucleolus and cytosol; Formation of a pool of free 40S subunits; GTP hydrolysis and joining of the 60S ribosomal subunit; Nonsense Mediated Decay (NMD) independent of the Exon Junction Complex (EJC); Nonsense Mediated Decay (NMD) e…	Rpl5	ENSMUSG00000058558	mmu:100503670; NP_058676.1; P47962; Q9CR19	100503670	Pf14204, Pf17144	enzyme regulator activity;nucleic acid binding activity;other molecular function	cell organization and biogenesis;protein metabolism;RNA metabolism OR transcription;other metabolic processes;other biological processes		7	FALSE	High	Master Protein	NP_058676.1	60S ribosomal protein L5 [Mus musculus]	1.104	1.022	0.926	0.949759	0.993153	0.909243	10482.4	11576.8	10718.2	29.8	22.77	33.04	1	18	109	18	61	34.4	9.77	0	201.86	2123	10482.4	8780.1	15411.3	11576.8	7908.8	12497.2	16352.3	10718.2	8750.4	10482.4	5885.5	14894.6
				XP_011241116.1						0	FALSE	High	Master Protein	XP_011241116.1	unconventional myosin-Ie isoform X1 [Mus musculus]	1.205	1.134	0.941	0.106569	0.164814	0.938269	6119.1	7376.1	6941.4	2.95	11.82	6.33	1	39	109	31	37	128	9.07	0	263.064	2510	6329.4	5969	6119.1	7376.1	6333.1	8031.9	6688.3	7556.9	6941.4	6329.4	4001.1	5914
cytoskeleton		Capza1	ENSMUSG00000070372	NP_033927.2; Q5RKN9	12340	Pf01267	cytoskeletal activity	cell organization and biogenesis		0	FALSE	High	Master Protein	NP_033927.2	F-actin-capping protein subunit alpha-1 isoform 1 [Mus musculus]	0.942	0.983	1.044	0.15243	0.624018	0.483977	4706.6	4434.3	4628.6	1.05	3.36	2.32	1	14	109	11	69	32.9	5.55	0	185.169	3092	4764.1	4665.1	4706.6	4434.3	4419.1	4689	4628.6	4513.8	4728.5	4764.1	3127.1	4548.8
				NP_001264042.1						0	FALSE	High	Master Protein	NP_001264042.1	60S ribosomal protein L22 isoform b [Mus musculus]	0.989	1.009	1.02	0.754786	0.980039	0.646654	3040.9	3008	3068.5	8.53	7.39	14.64	1	5	109	4	48	17.6	9.19	0	87.892	3405	3040.9	2947.3	3452.2	3140	2713.7	3008	3739.4	3068.5	2832.6	3040.9	1975.7	3336.4
cytosol;cytoskeleton;ER/Golgi;other cell component	Cooperation of PDCL (PhLP1) and TRiC/CCT in G-protein beta folding; Association of TriC/CCT with target proteins during biosynthesis	Tcp1	ENSMUSG00000068039	mmu:21454; NP_038714.2; P11983; P11984; Q3TJ96; Q3TKU1; Q3U5T8; Q3U7I8; Q3UAA8; Q3UB80; Q3UE48	21454	Pf00118	other molecular function	transport;other biological processes		2	FALSE	High	Master Protein	NP_038714.2	T-complex protein 1 subunit alpha isoform 1 [Mus musculus]	0.962	1.013	1.053	0.715616	0.995779	0.665915	10891.8	10480.3	11035.5	13.13	6.7	10.26	1	26	109	26	53	60.4	6.16	0	318.285	3076	10891.8	10481.8	13291.4	10241.8	10480.3	11593.1	12984.3	11035.5	10822.1	10891.8	7026.1	12845.8
other membranes;cytosol;cytoskeleton;other cell component	MHC class II antigen presentation; COPI-mediated anterograde transport; HSP90 chaperone cycle for steroid hormone receptors (SHR) in the presence of ligand; COPI-independent Golgi-to-ER retrograde traffic; Factors involved in megakaryocyte development and platelet production; Advanced glycosylation endproduct receptor signaling	Capza2	ENSMUSG00000015733	mmu:12343; NP_031630.1; P47754	12343	Pf01267	cytoskeletal activity	cell organization and biogenesis		6	FALSE	High	Master Protein	NP_031630.1	F-actin-capping protein subunit alpha-2 [Mus musculus]	1.094	1.033	0.944	0.130184	0.996801	0.143492	4633.5	5070.9	4785.1	4.88	6.81	6.46	1	13	109	10	73	32.9	5.85	0	237.556	3417	4818.9	4633.5	4371.7	5070.9	4888.2	5568.9	4284	4816.6	4785.1	4818.9	3105.9	4225.1
		Myl6		NP_034990.1; Q642K0	17904		other molecular function		Focal adhesion	1	FALSE	High	Master Protein	NP_034990.1	myosin light polypeptide 6 isoform MLC3sm [Mus musculus]	1.048	1.127	1.075	0.982987	0.939656	0.985824	8871.9	9300.7	10001	19.17	44.29	55.1	1	11	108	10	80	17	4.55	0	186.568	3670	8871.9	10589.8	7184.1	4681.5	12433	9300.7	3440.7	10001	12864.9	8871.9	7098.5	6943.3
plasma membrane;other membranes;other cell component		Plxnb2	ENSMUSG00000036606	B2RXS4; mmu:140570; Q3UH76; XP_011243752.1	140570	Pf01403, Pf01437, Pf01833, Pf08337, Pf17960, Pf20170	other molecular function	cell adhesion;cell cycle OR cell proliferation;cell organization and biogenesis;developmental processes;signal transduction;other biological processes		0	FALSE	High	Master Protein	XP_011243752.1	plexin-B2 isoform X1 [Mus musculus]	1.017	0.982	0.966	0.928548	0.971438	0.989392	7850.5	7981	7706.8	10.16	10.49	7.79	1	49	107	48	29	206.1	5.87	0	284.213	2400	7879.2	7850.5	6558.3	7981	8242.6	6739.5	6906.5	7706.8	8054.9	7879.2	5262.3	6338.4
plasma membrane;other membranes;cytosol;cytoskeleton;nucleus;other cytoplasmic organelle;other cell component	Neutrophil degranulation; Ovarian tumor domain proteases; VEGFA-VEGFR2 Pathway; RHOA GTPase cycle; ERBB2 Regulates Cell Motility; G alpha (12/13) signalling events; RHO GTPases Activate Formins; RHOC GTPase cycle; EPHB-mediated forward signaling; GPVI-mediated activation cascade; PTK6 Regulates RHO GTPases, RAS GTPase and MAP kinases; RHO GTPases activate CIT; EPHA-mediated growth cone collapse; …	Rhoa	ENSMUSG00000007815	mmu:11848; NP_058082.2; O88336; Q9QUI0	11848	Pf00071	cytoskeletal activity;other molecular function	cell adhesion;cell cycle OR cell proliferation;cell organization and biogenesis;other metabolic processes;stress response;developmental processes;signal transduction;other biological processes	MicroRNAs in cardiomyocyte hypertrophy; Chemokine signaling pathway; G protein signaling pathways; Spinal cord injury; G13 signaling pathway; Wnt signaling in kidney disease; Wnt signaling pathway; Alpha 6 beta 4 integrin signaling pathway; Fibrin complement receptor 3 signaling pathway; Regulation of actin cytoskeleton; Comprehensive IL-17A signaling; Wnt signaling pathway; Wnt signaling pathway…	40	FALSE	High	Master Protein	NP_058082.2	transforming protein RhoA precursor [Mus musculus]	0.976	0.99	1.013	0.999624	0.887337	0.898648	1707.1	1666.8	1689.2	4.58	7.79	1.68	1	12	107	6	79	21.8	6.1	0	142.037	2182	1812.6	1707.1	1658.1	1666.8	1880.1	1631.7	1689.2	1719.8	1662.9	1812.6	1144.3	1602.5
plasma membrane;other membranes;mitochondrion;ER/Golgi;other cell component	RHOA GTPase cycle; Antigen Presentation: Folding, assembly and peptide loading of class I MHC; Apoptotic cleavage of cellular proteins	Bcap31	ENSMUSG00000002015	A2ALM8; mmu:27061; Q61335; Q9D0E9; Q9D8G7; XP_006528111.1	27061	Pf05529, Pf18035	signal transduction activity or receptor binding;other molecular function	cell organization and biogenesis;stress response;transport;signal transduction;other biological processes		4	FALSE	High	Master Protein	XP_006528111.1	B-cell receptor-associated protein 31 isoform X1 [Mus musculus]	0.975	1.004	1.03	0.967917	0.96037	0.866731	12742.8	12419	12792.3	7.68	8.09	6.27	1	12	107	12	38	27.9	8.7	0	123.259	1817	12969.5	12742.8	11230	12419	12939.7	11041.2	11626.6	12792.3	13120.1	12969.5	8541.7	10853.5
other membranes;other cytoplasmic organelle		Lamp1		NP_001304282.1; Q9DC13	16783	Pf01299				0	FALSE	High	Master Protein	NP_001304282.1	lysosome-associated membrane glycoprotein 1 isoform 1 precursor [Mus musculus]	0.912	1.002	1.098	0.900967	0.890493	0.999671	13142.1	11988.9	13168.5	14.17	14.38	12.05	1	9	107	9	22	43.9	8.4	0	109.629	3198	15227.3	13142.1	11472.4	14707.2	11988.9	11254.5	10874.8	13745.3	13168.5	15227.3	8809.3	11087.8
				XP_006496738.1						0	FALSE	High	Master Protein	XP_006496738.1	interferon-activable protein 204 isoform X1 [Mus musculus]	2.116	1.307	0.618	0.0122093	0.506707	0.0474922	2846.5	6023.6	3721.2	27.57	11.18	20.42	1	30	107	15	59	69.2	8.69	0	268.373	2175	2585.9	4238.8	2846.5	6023.6	5927.6	7209.4	3167.3	3721.2	4727.1	2585.9	2841.4	2751.1
other membranes;cytosol;nucleus;other cell component	Downstream TCR signaling; FCERI mediated NF-kB activation; Neddylation; Asymmetric localization of PCP proteins; Degradation of AXIN; Hedgehog 'on' state; Ub-specific processing proteases; Regulation of RUNX3 expression and activity; Antigen processing: Ubiquitination & Proteasome degradation; Autodegradation of Cdh1 by Cdh1:APC/C; APC/C:Cdc20 mediated degradation of Securin; APC/C:Cdh1 mediated …	Psmc1	ENSMUSG00000021178	mmu:19179; NP_032973.1; P49014; P62192; Q03527; Q96AZ3	19179	Pf00004, Pf16450, Pf17862	other molecular function	protein metabolism;other metabolic processes;other biological processes	Proteasome degradation	50	FALSE	High	Master Protein	NP_032973.1	26S proteasome regulatory subunit 4 [Mus musculus]	0.889	0.979	1.101	0.162116	0.773489	0.381117	6910.6	6142.4	6765.9	4.54	7.08	4.56	1	28	107	26	67	49.2	6.21	0	248.185	2276	6910.6	6710	7331.4	6050.8	6142.4	6871.8	7080.9	6463.4	6765.9	6910.6	4497.8	7085.6
nucleus	mRNA Splicing - Major Pathway	Dhx15	ENSMUSG00000029169	mmu:13204; NP_031865.2; O35286; Q99L91	13204	Pf00270, Pf00271, Pf04408, Pf07717	nucleic acid binding activity;other molecular function	RNA metabolism OR transcription;other metabolic processes;stress response;other biological processes	mRNA processing	2	FALSE	High	Master Protein	NP_031865.2	pre-mRNA-splicing factor ATP-dependent RNA helicase DHX15 isoform 2 [Mus musculus]	0.913	1.025	1.123	0.0367433	0.990545	0.0430747	8972.5	8190.8	9200.7	2.91	2.12	4.66	1	34	106	32	47	90.9	7.46	0	252.634	2300	8800	8972.5	9316.2	8190.8	8418.2	8074.7	8518.9	9200.7	9282	8800	6014.4	9003.9
other membranes;cytosol;ER/Golgi;translational apparatus;nucleus;other cell component	L13a-mediated translational silencing of Ceruloplasmin expression; SRP-dependent cotranslational protein targeting to membrane; Major pathway of rRNA processing in the nucleolus and cytosol; Formation of a pool of free 40S subunits; GTP hydrolysis and joining of the 60S ribosomal subunit; Nonsense Mediated Decay (NMD) independent of the Exon Junction Complex (EJC); Nonsense Mediated Decay (NMD) e…	Rplp0	ENSMUSG00000067274	mmu:11837; NP_031501.1; P14869; Q99L54	11837	Pf00428, Pf00466, Pf17777	nucleic acid binding activity;other molecular function	cell organization and biogenesis;protein metabolism;other metabolic processes;transport;other biological processes	Cytoplasmic ribosomal proteins	8	FALSE	High	Master Protein	NP_031501.1	60S acidic ribosomal protein P0 [Mus musculus]	1.012	1.021	1.009	0.845363	0.868372	0.563476	12582	12727.9	12846.7	8.93	1.36	11.33	1	16	106	16	57	34.2	6.25	0	218.692	2948	12582	12535.8	14606.3	12727.9	12551.3	12896.2	15517.1	12800.5	12846.7	12582	8402.9	14116.6
plasma membrane;other membranes;cytosol;mitochondrion;ER/Golgi;nucleus;other cytoplasmic organelle;other cell component	Role of phospholipids in phagocytosis; Neutrophil degranulation; SHC1 events in ERBB2 signaling; CLEC7A (Dectin-1) signaling; Effects of PIP2 hydrolysis; VEGFR2 mediated cell proliferation; Apoptotic cleavage of cellular proteins; HuR (ELAVL1) binds and stabilizes mRNA; Interferon gamma signaling; RHO GTPases Activate NADPH Oxidases; Calmodulin induced events; DAG and IP3 signaling	Prkcd	ENSMUSG00000021948	mmu:18753; P28867; Q53YN4; Q91V85; Q9Z333; XP_030103546.1	18753	Pf00069, Pf00130, Pf00433	enzyme regulator activity;kinase activity;other molecular function	cell cycle OR cell proliferation;cell organization and biogenesis;protein metabolism;other metabolic processes;stress response;transport;signal transduction;other biological processes	Type II interferon signaling (IFNG); IL-5 signaling pathway; Chemokine signaling pathway; G protein signaling pathways; Myometrial relaxation and contraction pathways; IL-6 signaling pathway; Wnt signaling pathway; Alpha 6 beta 4 integrin signaling pathway; Mapk signaling pathway; Calcium regulation in cardiac cells; Insulin signaling; Wnt signaling pathway and pluripotency	24	FALSE	High	Master Protein	XP_030103546.1	protein kinase C delta type isoform X3 [Mus musculus]	1.083	0.988	0.912	0.233484	0.777745	0.0972675	8744.8	9473.6	8637	1.66	6.42	8.61	1	31	106	30	49	77.5	7.39	0	225.303	2305	8905.2	8615.2	8744.8	9473.6	9125.6	10329	7671.3	8637	9100.2	8905.2	5774.9	8451.6
cytosol;nucleus;other cell component	KSRP (KHSRP) binds and destabilizes mRNA	Khsrp	ENSMUSG00000007670	E9QKH3; mmu:16549; NP_034743.3; Q2VPQ6; Q3U0V1; Q6P2L2	16549	Pf00013, Pf09005	nucleic acid binding activity;other molecular function	RNA metabolism OR transcription;other metabolic processes;transport;other biological processes		1	FALSE	High	Master Protein	NP_034743.3	far upstream element-binding protein 2 [Mus musculus]	0.931	1.021	1.096	0.465024	0.786951	0.209949	7723.3	7192.7	7884.7	4.81	7.7	5.25	1	31	105	28	49	76.7	7.33	0	291.633	2427	7723.3	7281.8	8015.1	6675.7	7192.7	7787.1	8373.3	7544.7	7884.7	7723.3	4881.1	7746.4
nucleus;other cell component	Antigen processing: Ubiquitination & Proteasome degradation; Recruitment and ATM-mediated phosphorylation of repair and signaling proteins at DNA double strand breaks; Processing of DNA double-strand break ends; G2/M DNA damage checkpoint; Nonhomologous End-Joining (NHEJ); Formation of Incision Complex in GG-NER; E3 ubiquitin ligases ubiquitinate target proteins	Ube2v2	ENSMUSG00000022674	A6X924; mmu:70620; NP_076074.2; Q8BGH6; Q8CE99; Q8K2V7; Q9CYD7; Q9D2M8; Q9ERI8	70620	Pf00179		protein metabolism;DNA metabolism;other metabolic processes;stress response;other biological processes		7	FALSE	High	Master Protein	NP_076074.2	ubiquitin-conjugating enzyme E2 variant 2 isoform 1 [Mus musculus]	0.882	0.913	1.036	0.0196793	0.207945	0.214646	1055.7	930.7	963.9	1.64	8.23	1.58	1	10	105	4	70	16.4	8.09	0	86.036	2750	1028.4	1055.7	1060.2	811.4	946.2	930.7	963.9	954.3	984.3	1028.4	707.6	1024.7
cytosol;nucleus;other cell component		Ddx3y	ENSMUSG00000069045	mmu:26900; NP_036138.1; Q62095; Q9QWS9	26900	Pf00270, Pf00271	nucleic acid binding activity;other molecular function	other biological processes		0	FALSE	High	Master Protein	NP_036138.1	ATP-dependent RNA helicase DDX3Y [Mus musculus]	1.031	1.257	1.218	0.978633	0.999934	0.980667	5.5	5.7	6.9	51.45	71.27	44.01	1	32	105	1	43	73.4	7.53	0	240.126	2143	10.8	5.5	4.2	0	9.9	3.3	3.7	9.6	6.9	10.8	3.7	4
nucleus		Ddx17	ENSMUSG00000055065	NP_951062.1; Q3U741	67040	Pf00270, Pf00271	nucleic acid binding activity;other molecular function	RNA metabolism OR transcription;other metabolic processes;signal transduction;other biological processes		0	FALSE	High	Master Protein	NP_951062.1	probable ATP-dependent RNA helicase DDX17 isoform 1 [Mus musculus]	1.039	1.044	1.005	0.999808	0.704343	0.693756	3818	3968	3986.5	7.76	3.05	16.39	1	31	105	22	48	72.5	8.68	0	221.744	2457	3718.2	3818	4291	3795.6	4025.7	3968	5044.2	3728.8	3986.5	3718.2	2559.3	4147.2
other membranes;cytoskeleton;nucleus		Lmnb2	ENSMUSG00000062075	A0A0R4J0Q5; NP_034852.3		Pf00038, Pf00932	other molecular function			0	FALSE	High	Master Protein	NP_034852.3	lamin-B2 isoform 1 [Mus musculus]	0.993	1.014	1.021	0.744921	0.942549	0.559784	6011.6	5969.4	6096.7	6.29	14.54	14.8	1	38	105	31	51	69	5.55	0	199.855	1171	5655	6011.6	6412.7	5969.4	6183.8	4676.1	7276.6	5444.6	6096.7	5655	4029.6	6197.7
plasma membrane;other membranes;cytosol;cytoskeleton;translational apparatus;nucleus;other cell component		D1Pas1	ENSMUSG00000039224	mmu:110957; NP_149068.1; P16381	110957	Pf00270, Pf00271	enzyme regulator activity;cytoskeletal activity;translation activity;nucleic acid binding activity;other molecular function	cell-cell signaling;cell cycle OR cell proliferation;cell organization and biogenesis;protein metabolism;RNA metabolism OR transcription;other metabolic processes;stress response;signal transduction;other biological processes	mRNA processing	1	FALSE	High	Master Protein	NP_149068.1	putative ATP-dependent RNA helicase Pl10 [Mus musculus]	0.933	0.794	0.85	0.960885	0.742558	0.8813	110.8	103.4	88	26.31	23.57	25.48	1	32	105	1	47	73.1	7.18	0	242.416	2141	110.8	131.9	76.5	74.8	103.4	121.6	68.6	114.5	88	110.8	88.4	73.9
other membranes;ER/Golgi	Sphingolipid de novo biosynthesis	Sgpl1	ENSMUSG00000020097	mmu:20397; O54955; Q8C942; Q8R0X7; XP_036011604.1	20397	Pf00282	other molecular function	other metabolic processes;developmental processes;signal transduction;other biological processes	Kennedy pathway; Sphingolipid metabolism overview; Sphingolipid metabolism (integrated pathway)	4	FALSE	High	Master Protein	XP_036011604.1	sphingosine-1-phosphate lyase 1 isoform X1 [Mus musculus]	1.017	1.047	1.029	0.698883	0.9991	0.721723	13597.8	13827.1	14230.4	7.51	10.03	10.05	1	22	104	22	38	63.6	9.1	0	201.975	2405	14711.2	13597.8	12661.6	16247.6	13827.1	13621.2	12159.4	14773	14230.4	14711.2	9114.8	12237.1
cytoskeleton	Formation of the cornified envelope	Krt73	ENSMUSG00000063661	mmu:223915; NP_997650.1; Q6NXH9	223915	Pf00038, Pf16208	bone, tooth or skin structural activity	cell organization and biogenesis;other biological processes		2	FALSE	High	Master Protein	NP_997650.1	keratin, type II cytoskeletal 73 [Mus musculus]	1.005	0.653	0.649	0.989758	0.77126	0.842834	1876.9	1886.8	1225.2	105.42	24.16	44.22	1	7	104	1	11	58.9	8.09	0	69.387	1881	1876.9	7377.7	792.7	2668.5	1722.1	1886.8	1123.2	2377.5	1225.2	1876.9	4945.4	766.2
cytoskeleton	Formation of the cornified envelope	Krt79	ENSMUSG00000061397	mmu:223917; NP_666175.1; Q8K2E4; Q8VED5	223917	Pf00038, Pf16208	bone, tooth or skin structural activity;other molecular function	cell organization and biogenesis;other biological processes		2	FALSE	High	Master Protein	NP_666175.1	keratin, type II cytoskeletal 79 [Mus musculus]	2.165	1.259	0.582	0.997502	0.945256	0.921238	438.5	949.2	551.9	84.11	64.88	34.03	1	11	104	3	13	57.5	7.69	0	70.091	1086	438.5	1541.4	367.7	1266.7	949.2	232.8	551.9	722.2	353.4	438.5	1033.2	355.4
nucleus;other cell component		Ipo5	ENSMUSG00000030662	mmu:70572; Q3TEG2; Q7TQC6; Q8BKC5; Q9EQ30; XP_030103878.1	70572	Pf02985, Pf13646, Pf18808, Pf18816, Pf18829	other molecular function	transport;other biological processes		0	FALSE	High	Master Protein	XP_030103878.1	importin-5 isoform X1 [Mus musculus]	0.901	0.935	1.038	0.666339	0.572731	0.984866	10095.8	9094.3	9438.7	4.75	5.71	12.12	1	35	104	35	44	123.5	4.93	0	313.147	2858	10095.8	9321.6	10165.2	9094.3	8875.7	9883.4	8004.8	10205.5	9438.7	10095.8	6248.5	9824.4
cytoskeleton;other cell component	Formation of the cornified envelope	Krt28	ENSMUSG00000055937	A6BLY7; mmu:70843; Q9D637; XP_036012881.1	70843	Pf00038	other molecular function			2	FALSE	High	Master Protein	XP_036012881.1	keratin, type I cytoskeletal 28 isoform X1 [Mus musculus]	2.092	1.187	0.567	0.999802	0.857405	0.848209	490	1025.3	581.7	92.42	56.72	7.81	1	5	104	1	6	50.3	5.29	0	43.152	949	427.4	2030.9	490	1025.3	1303.2	328.2	599.5	581.7	515.6	427.4	1361.4	473.6
plasma membrane;other membranes;mitochondrion;other cell component	Gluconeogenesis; Aspartate and asparagine metabolism; Glyoxylate metabolism and glycine degradation; Glutamate and glutamine metabolism	Got2	ENSMUSG00000031672	mmu:14719; NP_034455.1; O09188; P05202; Q3TIP6; Q3UD91; Q5HZH5	14719	Pf00155	other molecular function	other metabolic processes;transport;other biological processes	Glycolysis and gluconeogenesis; Alanine and aspartate metabolism	6	FALSE	High	Master Protein	NP_034455.1	aspartate aminotransferase, mitochondrial [Mus musculus]	0.878	0.954	1.087	0.071342	0.875002	0.134311	18878	16575.2	18017.6	5.38	6.67	2.99	1	21	104	21	54	47.4	9	0	175.447	1973	18878	18988.5	17223.3	17194.3	16575.2	15082.4	18017.6	17394.6	18463.7	18878	12728.3	16645.9
nucleus;other cell component	B-WICH complex positively regulates rRNA expression	Mybbp1a	ENSMUSG00000040463	mmu:18432; NP_058056.2; O35851; Q7TPV4; Q80Y66; Q8R4X2; Q99KP0	18432	Pf04931	nucleic acid binding activity;other molecular function	cell organization and biogenesis;RNA metabolism OR transcription;other metabolic processes;stress response;signal transduction;other biological processes		1	FALSE	High	Master Protein	NP_058056.2	myb-binding protein 1A [Mus musculus]	1.065	1.105	1.037	0.946938	0.410186	0.570948	11634.4	12391.6	12854.7	17.74	0.39	24.85	1	39	104	39	36	151.9	8.95	0	290.879	2806	10054.7	11634.4	14262.2	12342.8	12391.6	12439.7	18809.8	12219.4	12854.7	10054.7	7798.8	13784
plasma membrane;other membranes;cytosol;nucleus;other cell component	Cytoprotection by HMOX1; Heme degradation	Blvrb	ENSMUSG00000040466	mmu:233016; NP_659172.1; Q923D2	233016	Pf13460	other molecular function	other metabolic processes		2	FALSE	High	Master Protein	NP_659172.1	flavin reductase (NADPH) isoform 1 [Mus musculus]	1.185	1.047	0.884	0.227951	0.942906	0.339621	8481.7	10054.2	8883.2	4.51	21.35	7.06	1	14	103	14	82	22.2	7.01	0	228.846	3295	9003.9	8248.6	8481.7	10054.2	8669	13096.1	8266.8	9522.8	8883.2	9003.9	5529.1	8197.3
cytosol;cytoskeleton;mitochondrion;ER/Golgi;nucleus;other cytoplasmic organelle;other cell component	PINK1-PRKN Mediated Mitophagy; Pexophagy; Interleukin-1 signaling; KEAP1-NFE2L2 pathway; p75NTR recruits signalling complexes; NF-kB is activated and signals survival; NRIF signals cell death from the nucleus	Sqstm1	ENSMUSG00000015837	mmu:18412; NP_035148.1; Q64337; Q99JM8	18412	Pf00564, Pf00569, Pf16577	signal transduction activity or receptor binding;other molecular function	cell cycle OR cell proliferation;cell organization and biogenesis;protein metabolism;RNA metabolism OR transcription;other metabolic processes;stress response;transport;other biological processes	IL-1 signaling pathway	8	FALSE	High	Master Protein	NP_035148.1	sequestosome-1 isoform 1 [Mus musculus]	2.09	1.25	0.598	0.00467398	0.201685	0.0389981	484.2	1012	605.4	10.05	17.64	14.51	1	14	103	2	54	48.1	5.21	0	278.308	2424	531	433.9	484.2	1012	731.9	1013.4	531.3	709.1	605.4	531	290.9	468
cytosol;cytoskeleton;nucleus;other cell component		Flii	ENSMUSG00000002812	mmu:14248; NP_071292.1; Q8K095; Q8VI44; Q9JJ28	14248	Pf00626, Pf12799, Pf13855	cytoskeletal activity;other molecular function	cell organization and biogenesis;other biological processes		0	FALSE	High	Master Protein	NP_071292.1	protein flightless-1 homolog isoform 1 [Mus musculus]	0.947	0.97	1.024	0.425217	0.999673	0.413864	11027.1	10444.7	10695.9	3.82	7.27	3.58	1	39	103	39	39	144.7	6.06	0	285.188	2392	10367.7	11027.1	11132.4	9429	10882.4	10444.7	10567.8	10695.9	11294.9	10367.7	7391.6	10759.2
				XP_006529303.1						0	FALSE	High	Master Protein	XP_006529303.1	septin-2 isoform X1 [Mus musculus]	0.891	0.979	1.099	0.00812535	0.362408	0.0428957	10779	9604.4	10553.3	3.44	0.73	3.77	1	25	102	24	65	44.8	6.86	0	238.825	2701	11155.6	10414.4	10779	9604.4	9551.2	9690.8	9954.8	10553.3	10692.7	11155.6	6981	10417.6
non-structural extracellular;plasma membrane;other membranes;other cell component	Immunoregulatory interactions between a Lymphoid and a non-Lymphoid cell; Regulation of Complement cascade; Neutrophil degranulation; Regulation of Insulin-like Growth Factor (IGF) transport and uptake by Insulin-like Growth Factor Binding Proteins (IGFBPs); Post-translational protein phosphorylation; G alpha (i) signalling events; Peptide ligand-binding receptors; Alternative complement activati…	C3	ENSMUSG00000024164	mmu:12266; NP_033908.2; P01027; Q61370; Q80XP1	12266	Pf00207, Pf01759, Pf01821, Pf01835, Pf07677, Pf07678, Pf07703, Pf17789, Pf17790, Pf17791	signal transduction activity or receptor binding;enzyme regulator activity;other molecular function	cell-cell signaling;cell organization and biogenesis;protein metabolism;other metabolic processes;stress response;developmental processes;signal transduction;other biological processes	Complement activation, classical pathway; Tyrobp causal network in microglia; Comprehensive IL-17A signaling	12	FALSE	High	Master Protein	NP_033908.2	complement C3 preproprotein [Mus musculus]	1.265	1.036	0.82	0.057256	0.986756	0.0695504	9621.8	12169.1	9972.9	4	15.79	5.48	1	51	102	51	33	186.4	6.73	0	250.077	1558	9621.8	10177.5	9427.3	14554.1	12169.1	10651.3	9972.9	9284.8	10351.9	9621.8	6822.1	9111.2
other membranes;mitochondrion	Neutrophil degranulation	Vat1	ENSMUSG00000034993	mmu:26949; NP_036167.1; Q62465; Q8R3G0; Q8R3T8	26949	Pf08240, Pf13602	other molecular function	other biological processes		1	FALSE	High	Master Protein	NP_036167.1	synaptic vesicle membrane protein VAT-1 homolog [Mus musculus]	0.854	0.956	1.119	0.521461	0.700867	0.944916	10078.1	8608.8	9637.6	8.89	8.91	7.47	1	15	102	15	46	43.1	6.37	0	247.039	3235	10503.8	8827.8	10078.1	9980.8	8560.1	8608.8	9657.2	9637.6	8450.8	10503.8	5917.4	9740.2
nucleus		Set	ENSMSIG00000005123	A0A6P5P781; A0A8C6GFZ3; NP_001191804.1		Pf00956		cell organization and biogenesis		0	FALSE	High	Master Protein	NP_001191804.1	protein SET isoform 2 [Mus musculus]	0.91	1.061	1.165	0.254256	0.738376	0.0969547	189.7	172.7	201.3	4.53	11.04	2.38	1	13	102	1	61	32.1	4.22	0	114.849	921	184.4	201.3	189.7	155.2	193.5	172.7	201.3	204.5	195.1	184.4	135	183.4
cytosol;cytoskeleton;mitochondrion;nucleus;other cell component	RHOG GTPase cycle; Metabolism of folate and pterines	Shmt2	ENSMUSG00000025403	mmu:108037; NP_082506.1; Q3TFD0; Q99K87; Q9CZN7	108037	Pf00464	nucleic acid binding activity;other molecular function	cell organization and biogenesis;protein metabolism;other metabolic processes;stress response;other biological processes	One-carbon metabolism and related pathways; One-carbon metabolism; Glutathione and one-carbon metabolism	5	FALSE	High	Master Protein	NP_082506.1	serine hydroxymethyltransferase, mitochondrial isoform 1 [Mus musculus]	0.866	0.9	1.039	0.359874	0.819192	0.672793	10557.1	9138.8	9496.9	7.61	19.1	10.18	1	26	102	26	60	55.7	8.47	0	279.425	3166	10557.1	11429	9818.2	9138.8	10834.8	7355.4	9211.9	9496.9	11087.9	10557.1	7661	9489
	Sulfide oxidation to sulfate	Sqor	ENSMUSG00000005803	mmu:59010; Q8BW20; Q91XA1; Q9D891; Q9R112; XP_006500029.1	59010	Pf07992	other molecular function	other metabolic processes		1	FALSE	High	Master Protein	XP_006500029.1	sulfide:quinone oxidoreductase, mitochondrial isoform X1 [Mus musculus]	0.922	1.007	1.092	0.338454	0.924174	0.51567	6332.2	5841.3	6376	15.87	15.83	12.6	1	27	102	26	56	50.3	9.09	0	216.946	2693	8107.2	6332.2	6129.6	6518.3	5841.3	4731.7	5795.6	7419.9	6376	8107.2	4244.6	5924
		Pnp	ENSMUSG00000115338	mmu:18950; NP_038660.1; Q543K9	18950	Pf01048	other molecular function	other metabolic processes	Purine metabolism	1	FALSE	High	Master Protein	NP_038660.1	purine nucleoside phosphorylase [Mus musculus]	2.151	0.998	0.464	0.00720989	0.910473	0.0110864	5173	11129.2	5161.2	25.04	5.3	22.39	1	16	101	7	66	32.2	6.16	0	214.05	2897	4294.3	6986.9	5173	11129.2	10844.5	11997	4982.6	5161.2	7325.3	4294.3	4683.4	4999.6
		Kctd12	ENSMUSG00000098557	A0A0R4J2B2; mmu:239217; NP_808383.3	239217	Pf02214	other molecular function	cell organization and biogenesis		0	FALSE	High	Master Protein	NP_808383.3	BTB/POZ domain-containing protein KCTD12 [Mus musculus]	1.283	1.084	0.845	0.0237	0.626657	0.0758123	5823	7473.7	6313.3	4.35	10.03	7.54	1	24	101	19	77	35.9	5.81	0	257.629	2595	5823	5534.5	6037.4	6562.9	7473.7	8023.3	5650.6	6548.4	6313.3	5823	3709.9	5835
				XP_006533900.1						0	FALSE	High	Master Protein	XP_006533900.1	formin-like protein 1 isoform X1 [Mus musculus]	0.967	1.057	1.093	0.351305	0.967512	0.261719	6717.6	6493.1	7097.6	1.91	8.12	6.07	1	40	101	36	36	124	6.05	0	237.666	1727	6699.1	6932.3	6717.6	5727.9	6700.3	6493.1	6392.6	7097.6	7131.5	6699.1	4646.9	6492.4
plasma membrane;other membranes;ER/Golgi		Atp2b1		A0A6P7RSC8; XP_011241850.1		Pf00122, Pf00689, Pf00690, Pf00702, Pf12424, Pf13246	transporter activity;other molecular function	transport		0	FALSE	High	Master Protein	XP_011241850.1	plasma membrane calcium-transporting ATPase 1 isoform X1 [Mus musculus]	1.043	1.031	0.988	0.964647	0.99611	0.938759	6727.8	7016.5	6934.8	8.6	15.75	6.28	1	39	101	24	33	137.8	6	0	291.194	2412	7236.3	6727.8	6089.2	7303.3	7016.5	5385.4	6243.2	7009.9	6934.8	7236.3	4509.7	5885
				XP_036020517.1						0	FALSE	High	Master Protein	XP_036020517.1	60S ribosomal protein L3-like [Mus musculus]	0.978	1.144	1.17	0.955179	0.550233	0.404934	66.1	64.7	75.7	13.33	17.58	13.51	1	14	101	1	30	45.8	9.99	0	167.26	2175	66.1	57.4	75	75.2	52.6	64.7	86.1	75.7	65.6	66.1	38.5	72.5
plasma membrane;other membranes;cytosol;cytoskeleton;nucleus;other cell component		Zyx	ENSMUSG00000029860	mmu:22793; P70461; Q3UGQ3; Q62523; XP_006505999.1	22793	Pf00412	other molecular function	cell adhesion;cell organization and biogenesis;stress response;signal transduction;other biological processes	Integrin-mediated cell adhesion; Focal adhesion	2	FALSE	High	Master Protein	XP_006505999.1	zyxin isoform X1 [Mus musculus]	3.787	1.039	0.274	0.00193856	0.997623	0.00183445	2977	11274	3092.9	5.09	36.21	8.43	1	12	101	12	30	60.5	6.4	0	130.445	2998	2977	2893.7	3191.5	11274	6481.8	14083	2699.7	3092.9	3169	2977	1939.7	3084.5
				XP_036012688.1						0	FALSE	High	Master Protein	XP_036012688.1	unconventional myosin-XVIIIa isoform X3 [Mus musculus]	1.072	0.998	0.931	0.994558	0.985738	0.96333	6188.5	6631	6176.5	7.69	6.71	13.66	1	53	100	53	25	279.4	7.46	0	313.16	2251	6188.5	7015	6127.8	5895.7	6631	6646.3	5907.3	6176.5	7575	6188.5	4702.3	5922.4
cytosol;ER/Golgi;nucleus;other cell component		Lap3	ENSMUSG00000039682	mmu:66988; NP_077754.3; Q3TFS5; Q4FJV1; Q4FK15; Q99P44; Q9CPY7; Q9CWN8	66988	Pf00883, Pf02789	other molecular function	protein metabolism	Oxidative stress and redox pathway	1	FALSE	High	Master Protein	NP_077754.3	cytosol aminopeptidase [Mus musculus]	1.076	0.975	0.906	0.0567403	0.933251	0.0367127	4557	4904	4443.6	6.22	4.69	1.53	1	28	100	28	67	56.1	7.72	0	280.928	2646	4734.5	4557	4186.5	4904	5290.2	4863.2	4353.3	4485.8	4443.6	4734.5	3054.7	4046.2
other membranes;other cytoplasmic organelle				NP_001349567.1			transporter activity	transport		0	FALSE	High	Master Protein	NP_001349567.1	V-type proton ATPase 116 kDa subunit a1 isoform 1 [Mus musculus]	0.887	1.017	1.146	0.75342	0.558503	0.936497	105.4	93.5	107.1	14.99	7.33	29.89	1	23	100	2	29	96.2	6.57	0	222.893	2438	128.9	96.9	105.4	104.6	91.4	93.5	61.6	107.1	112.8	128.9	65	101.8
nucleus;other cell component	Separation of Sister Chromatids; Downstream TCR signaling; FCERI mediated NF-kB activation; Neddylation; Asymmetric localization of PCP proteins; Degradation of AXIN; Hedgehog 'on' state; Ub-specific processing proteases; Regulation of RUNX3 expression and activity; Antigen processing: Ubiquitination & Proteasome degradation; Autodegradation of Cdh1 by Cdh1:APC/C; APC/C:Cdc20 mediated degradation…	Psme1	ENSMUSG00000022216	mmu:19186; NP_035319.1; O35561; P97371; Q9D841	19186	Pf02251, Pf02252	enzyme regulator activity	other biological processes	Proteasome degradation	49	FALSE	High	Master Protein	NP_035319.1	proteasome activator complex subunit 1 [Mus musculus]	1.291	0.94	0.728	0.0297394	0.703218	0.0117671	7875.3	10163.2	7400.2	5.89	6.65	8.27	1	16	100	15	67	28.7	5.97	0	158.103	2353	7875.3	8621.1	7735.8	9105.2	10163.2	10303.2	7298.1	7400.2	8450.9	7875.3	5778.8	7476.4
plasma membrane;other membranes;cytosol;cytoskeleton;ER/Golgi;nucleus;other cytoplasmic organelle;other cell component	FCGR activation; Regulation of signaling by CBL; Inactivation of CSF3 (G-CSF) signaling; Signaling by CSF3 (G-CSF)	Hck	ENSMUSG00000003283	mmu:15162; NP_034537.2; P08103; Q0VH03; Q3UD17	15162	Pf00017, Pf00018, Pf07714	signal transduction activity or receptor binding;kinase activity;other molecular function	protein metabolism;other metabolic processes;stress response;transport;signal transduction;other biological processes	IL-5 signaling pathway; Mechanisms associated with pluripotency; Chemokine signaling pathway; Microglia pathogen phagocytosis pathway; IL-3 signaling pathway; IL-6 signaling pathway; Kit receptor signaling pathway; Focal adhesion	12	FALSE	High	Master Protein	NP_034537.2	tyrosine-protein kinase HCK isoform p59Hck [Mus musculus]	1.3	1.065	0.82	0.120048	0.991141	0.141205	5036.4	6545.2	5364	11.82	10.87	14.32	1	21	100	17	50	59.1	7.24	0	170.46	1809	5036.4	6013.1	4845.5	6095.1	7524.3	6545.2	4616.6	5364	6157.5	5036.4	4030.7	4683.1
cytosol;translational apparatus;other cell component	L13a-mediated translational silencing of Ceruloplasmin expression; SRP-dependent cotranslational protein targeting to membrane; Major pathway of rRNA processing in the nucleolus and cytosol; Formation of a pool of free 40S subunits; GTP hydrolysis and joining of the 60S ribosomal subunit; Nonsense Mediated Decay (NMD) independent of the Exon Junction Complex (EJC); Nonsense Mediated Decay (NMD) e…	Rps17	ENSMUSG00000061787	mmu:20068; NP_033118.1; P06584; P63276	20068	Pf00833	other molecular function	protein metabolism;RNA metabolism OR transcription;other metabolic processes;other biological processes	Cytoplasmic ribosomal proteins	11	FALSE	High	Master Protein	NP_033118.1	40S ribosomal protein S17 [Mus musculus]	1.057	1.076	1.018	0.964859	0.902129	0.776899	6329.5	6688	6807.6	13.76	8.35	13.83	1	9	100	9	69	15.5	9.85	0	163.57	2468	6329.5	5841.9	7598.3	6688	5784	6729.5	7871.3	6807.6	5972.3	6329.5	3915.9	7343.5
plasma membrane;other membranes;ER/Golgi;other cytoplasmic organelle;other cell component	RAB GEFs exchange GTP for GDP on RABs; TBC/RABGAPs; RAB geranylgeranylation	Rab8b	ENSMUSG00000036943	mmu:235442; NP_775589.1; P61028; Q3U1Z3	235442	Pf00071	signal transduction activity or receptor binding;other molecular function	cell organization and biogenesis;transport;other biological processes		3	FALSE	High	Master Protein	NP_775589.1	ras-related protein Rab-8B [Mus musculus]	1.187	1.082	0.911	0.153204	0.92994	0.242744	2107.6	2502.6	2280.1	7.6	5.59	13.09	1	14	100	5	66	23.6	9.07	0	143.648	2342	2351	2107.6	2037.3	2720.4	2450.7	2502.6	1923.4	2503.8	2280.1	2351	1412.7	1969
other membranes;ER/Golgi;other cell component		Nomo1	ENSMUSG00000030835	mmu:211548; NP_694697.3; Q3TKZ1; Q6GQT9; Q8BJM1; Q8BJM8; Q8BLS9; Q8K074; Q8R1I7	211548	Pf13620, Pf17802	translation activity;other molecular function			0	FALSE	High	Master Protein	NP_694697.3	nodal modulator 1 precursor [Mus musculus]	0.948	0.997	1.052	0.202883	0.791399	0.0870925	8593.4	8146.5	8569.2	3.77	5.99	1.21	1	37	100	37	42	133.3	6.09	0	305.525	3171	8636.5	8593.4	8065.5	8146.5	8175.1	7342.5	8569.2	8556.9	8743.2	8636.5	5760.3	7795.1
plasma membrane;other membranes;cytoskeleton;ER/Golgi;other cytoplasmic organelle;other cell component	Neutrophil degranulation; RAB GEFs exchange GTP for GDP on RABs; RAB geranylgeranylation	Rab10	ENSMUSG00000020671	mmu:19325; NP_057885.1; O88386; P61027; Q9D7X6	19325	Pf00071	cytoskeletal activity;other molecular function	cell cycle OR cell proliferation;cell organization and biogenesis;transport;developmental processes;other biological processes	Focal adhesion: PI3K-Akt-mTOR signaling pathway; Comprehensive IL-17A signaling	5	FALSE	High	Master Protein	NP_057885.1	ras-related protein Rab-10 [Mus musculus]	1.292	1.02	0.79	0.147142	0.994698	0.129803	3663.9	4734	3738.7	13.84	7.72	13.84	1	14	99	11	75	22.5	8.38	0	128.231	2343	4280.3	3663.9	3254.1	4933.9	4239	4734	3165.8	4186.8	3738.7	4280.3	2456	3145
cytosol;nucleus		Hnrnph1	ENSMUSG00000007850	Q8C2Q7; XP_036012768.1	59013	Pf00076, Pf08080	nucleic acid binding activity;other molecular function	other biological processes	mRNA processing	1	FALSE	High	Master Protein	XP_036012768.1	heterogeneous nuclear ribonucleoprotein H isoform X1 [Mus musculus]	0.984	1.05	1.068	0.88556	0.512491	0.776285	1018.8	1002.1	1069.9	12.4	10.89	2.18	1	16	99	7	40	51.2	6.8	0	171.073	2232	1060.2	834	1018.8	900.1	1002.1	1119.3	1069.9	1077.7	1034.3	1060.2	559	984.6
nucleus;other cell component	Formation of Senescence-Associated Heterochromatin Foci (SAHF); Apoptosis induced DNA fragmentation	H1-5	ENSMUSG00000058773	mmu:56702; NP_064418.1; P43276; Q9CRM8	56702	Pf00538	nucleic acid binding activity;other molecular function	cell organization and biogenesis;other biological processes		2	FALSE	High	Master Protein	NP_064418.1	histone H1.5 [Mus musculus]	0.903	1.011	1.12	0.671876	0.857356	0.392144	8036.5	7255.8	8123.6	12.22	5.06	36.55	1	10	99	7	41	22.6	10.92	0	76.92	2131	7584.9	8036.5	9541.7	7481	7255.8	6771.5	13527.8	6999.2	8123.6	7584.9	5387	9221.8
plasma membrane;other membranes;mitochondrion;ER/Golgi;other cytoplasmic organelle;other cell component	Synthesis of very long-chain fatty acyl-CoAs; Intracellular metabolism of fatty acids regulates insulin secretion	Acsl4	ENSMUSG00000031278	A0A6P5P3Z7; mcal:110286490; mmu:50790; Q5D071; Q9JHT4; Q9QUJ7; Q9R0H3; XP_030107239.1	50790	Pf00501	other molecular function	cell organization and biogenesis;other metabolic processes;transport;developmental processes;other biological processes	Fatty acid beta-oxidation; PPAR signaling pathway; Fatty acid biosynthesis; Mitochondrial long chain fatty acid beta-oxidation; Cholesterol metabolism with Bloch and Kandutsch-Russell pathways; Omega-3 / omega-6 fatty acid synthesis; Omega-9 fatty acid synthesis	9	FALSE	High	Master Protein	XP_030107239.1	long-chain-fatty-acid--CoA ligase 4 isoform X1 [Mus musculus]	0.905	0.98	1.082	0.213614	0.99201	0.248246	7462.5	6757	7310.9	5.57	7.69	6.64	1	27	99	27	52	79	8.28	0	257.486	2301	8125.7	7333.1	7462.5	7482.9	6757	6450.9	7294.8	8176.8	7310.9	8125.7	4915.5	7212.3
				XP_006521203.1						0	FALSE	High	Master Protein	XP_006521203.1	keratin, type II cytoskeletal 1b isoform X1 [Mus musculus]	1.824	1.256	0.689	0.827887	0.956845	0.671992	339.5	619.3	426.4	71.42	52.55	13.2	1	11	99	5	15	61.4	8.34	0	101.554	1777	339.5	967.2	285.3	995.8	619.3	319.5	426.4	446.3	345.2	339.5	648.3	275.7
cytosol;ER/Golgi;nucleus;other cell component	Condensation of Prophase Chromosomes; HuR (ELAVL1) binds and stabilizes mRNA	Set	ENSMUSG00000054766	A2BE95; mmu:56086; NP_076360.1; Q9CY82; Q9D0A9; Q9EQU5; Q9Z181	56086	Pf00956	nucleic acid binding activity;other molecular function	cell organization and biogenesis;other biological processes		2	FALSE	High	Master Protein	NP_076360.1	protein SET isoform 1 [Mus musculus]	0.811	0.808	0.997	0.765887	0.423323	0.80744	554.7	449.7	448.2	18.93	23.04	10.56	1	13	99	1	57	33.4	4.32	0	108.409	864	461.7	554.7	674.6	436.1	449.7	646.3	448.2	513.2	418.1	461.7	371.8	652
cytosol;cytoskeleton;other cell component	Gluconeogenesis; Glycolysis	Pgk2	ENSMUSG00000031233	mmu:18663; NP_112467.2; P09041; Q5RKV3; Q6P8V2	18663	Pf00162	kinase activity;other molecular function	other metabolic processes;other biological processes	Glycolysis and gluconeogenesis	3	FALSE	High	Master Protein	NP_112467.2	phosphoglycerate kinase 2 [Mus musculus]	0.86	0.785	0.912	0.860305	0.658201	0.384243	506	435.3	397.1	18.82	22.02	8.49	1	6	98	1	16	44.8	6.8	0	83.803	2027	506	516.5	361.2	434.9	625.2	435.3	369.5	397.1	437.3	506	346.2	349.1
plasma membrane;other membranes;cytosol;cytoskeleton;nucleus;other cell component		Ahnak2	ENSMUSG00000118667	A0A7N9VR94; NP_001365427.1				other biological processes		0	FALSE	High	Master Protein	NP_001365427.1	protein AHNAK2 isoform 1 [Mus musculus]	0.911	1.02	1.12	0.921985	0.952856	0.995613	16200.2	14751.7	16522.7	24.93	11.42	25.85	1	34	98	34	44	368.2	5.88	0	267.303	2456	21573.3	16200.2	13211	17643.6	14398.1	14751.7	11814.9	20145.2	16522.7	21573.3	10859.3	12768.1
cytoskeleton;other cell component		Lasp1	ENSMUSG00000038366	mmu:16796; Q61792; Q62416; XP_006532404.1	16796	Pf00412, Pf00880, Pf14604	transporter activity;cytoskeletal activity;other molecular function	transport		0	FALSE	High	Master Protein	XP_006532404.1	LIM and SH3 domain protein 1 isoform X1 [Mus musculus]	1.205	1.177	0.976	0.266828	0.665596	0.688606	4854.5	5852	5712.4	16.53	6.26	13.44	1	15	98	15	68	30	7.05	0	122.545	2078	6033.9	4854.5	4402.3	5852	6501.2	5836.3	4769.4	6250.2	5712.4	6033.9	3254.1	4254.7
cytosol;cytoskeleton;translational apparatus;nucleus;other cell component	L13a-mediated translational silencing of Ceruloplasmin expression; SRP-dependent cotranslational protein targeting to membrane; Major pathway of rRNA processing in the nucleolus and cytosol; Formation of a pool of free 40S subunits; GTP hydrolysis and joining of the 60S ribosomal subunit; Nonsense Mediated Decay (NMD) independent of the Exon Junction Complex (EJC); Nonsense Mediated Decay (NMD) e…	Rps7	ENSMUSG00000061477	mmu:20115; NP_035430.1; P23821; P24818; P62082	20115	Pf01251	enzyme regulator activity;nucleic acid binding activity;other molecular function	protein metabolism;RNA metabolism OR transcription;other metabolic processes;developmental processes;other biological processes	Cytoplasmic ribosomal proteins; mRNA processing	12	FALSE	High	Master Protein	NP_035430.1	40S ribosomal protein S7 [Mus musculus]	1.071	1.046	0.976	0.956127	0.959598	0.844972	7568.5	8108.8	7916.1	5.77	14.36	16.53	1	11	98	11	63	22.1	10.1	0	134.266	1838	7568.5	7561.8	8347.5	8108.8	6380.9	8414.2	9561.8	7916.1	6899.5	7568.5	5068.8	8067.7
mitochondrion	Citric acid cycle (TCA cycle)	Cs	ENSMUSG00000005683	mmu:12974; NP_080720.1; Q3UDP3; Q9CZU6	12974	Pf00285	other molecular function	other metabolic processes	TCA cycle	2	FALSE	High	Master Protein	NP_080720.1	citrate synthase, mitochondrial precursor [Mus musculus]	0.948	0.985	1.039	0.136809	0.981184	0.173358	9019.8	8547.6	8883.7	2.81	6.99	2.25	1	18	98	8	35	51.7	8.57	0	142.066	1770	9155.6	9019.8	8668.4	8565.9	8547.6	7561.3	9085.1	8684.9	8883.7	9155.6	6046.2	8377.8
other membranes;mitochondrion		Slc25a24	ENSMUSG00000040322	mmu:229731; NP_766273.1; Q3TCQ2; Q3THY3; Q7TPC2; Q8BMD8	229731	Pf00153, Pf13499	transporter activity;other molecular function	stress response;transport;other biological processes		0	FALSE	High	Master Protein	NP_766273.1	calcium-binding mitochondrial carrier protein SCaMC-1 [Mus musculus]	1.001	1.024	1.023	0.90221	0.939042	0.730507	10751.9	10759	11006	9.86	7.02	7.44	1	23	97	23	55	52.9	7.43	0	231.455	2534	11836.7	10751.9	9712.9	10759	10957.6	9600.1	10180.7	11816.8	11006	11836.7	7207.2	9387.2
cytoskeleton	Striated Muscle Contraction; Smooth Muscle Contraction	Tpm2	ENSMUSG00000028464	mmu:22004; NP_033442.2; P02560; P46901; P58774	22004	Pf00261	cytoskeletal activity;other molecular function	cell organization and biogenesis;other biological processes		2	FALSE	High	Master Protein	NP_033442.2	tropomyosin beta chain isoform Tpm2.2st [Mus musculus]	0.756	0.597	0.79	0.401559	0.289983	0.958608	928.9	702	554.4	32.5	25.94	33.21	1	18	97	6	51	32.8	4.7	0	100.876	986	928.9	736.4	1379	702	906.7	536.5	554.4	934.7	538.1	928.9	493.7	1332.8
plasma membrane;other membranes;cytosol;nucleus		Lrrfip1	ENSMUSG00000026305	mmu:16978; NP_001104781.1; O70323; Q3TS94; Q3UZ39	16978	Pf09738	nucleic acid binding activity;other molecular function	RNA metabolism OR transcription;other biological processes		0	FALSE	High	Master Protein	NP_001104781.1	leucine-rich repeat flightless-interacting protein 1 isoform 1 [Mus musculus]	0.919	1.07	1.164	0.520531	0.753152	0.222443	6302.3	5794.5	6746.4	14.46	8.04	18.77	1	29	97	20	56	79.2	4.82	0	314.855	2566	5868.4	6302.3	7701.4	5304	6232.6	5794.5	8775.9	6196.4	6746.4	5868.4	4224.5	7443.2
non-structural extracellular;nucleus;other cell component	mRNA Splicing - Major Pathway; Processing of Capped Intron-Containing Pre-mRNA; RND2 GTPase cycle; RND3 GTPase cycle; RND1 GTPase cycle; RHOBTB1 GTPase cycle; RHOBTB2 GTPase cycle	Rbmx	ENSMSIG00000029350; ENSMUSG00000031134	A0A6P7QUL7; A0A8C6ICG3; mmu:19655; Q8C2U6; Q9R0Y0; Q9WV02; XP_036017757.1	19655	Pf00076, Pf08081	nucleic acid binding activity;other molecular function	cell organization and biogenesis;protein metabolism;RNA metabolism OR transcription;other metabolic processes;other biological processes	mRNA processing	8	FALSE	High	Master Protein	XP_036017757.1	RNA-binding motif protein, X chromosome isoform X1 [Mus musculus]	1.184	1.07	0.903	0.58874	0.954659	0.436832	482	570.7	515.6	18.47	10.71	6.8	1	23	97	3	47	42.3	10.05	0	100.349	1175	647.8	482	472.4	659.2	570.7	537	547.5	515.6	477.8	647.8	323.1	456.5
non-structural extracellular;other membranes;cytosol;ER/Golgi;other cell component	Regulation of Insulin-like Growth Factor (IGF) transport and uptake by Insulin-like Growth Factor Binding Proteins (IGFBPs); Post-translational protein phosphorylation	Calu	ENSMUSG00000029767	mmu:12321; NP_031620.1; O35887	12321	Pf13202, Pf13833	enzyme regulator activity;other molecular function			2	FALSE	High	Master Protein	NP_031620.1	calumenin isoform 1 precursor [Mus musculus]	0.964	1.047	1.086	0.98721	0.975442	0.92974	870.9	839.5	911.4	13.73	9.27	12.7	1	20	97	4	68	37	4.67	0	199.26	2404	1018.5	870.9	776.5	813.1	964.6	839.5	789.2	1019.4	911.4	1018.5	583.8	750.5
cytosol;nucleus;other cell component	TP53 Regulates Metabolic Genes; Interconversion of nucleotide di- and triphosphates; Detoxification of Reactive Oxygen Species; Metabolism of ingested MeSeO2H into MeSeH	Txnrd1	ENSMUSG00000020250	mmu:50493; NP_001035988.1; Q3UEB7; Q3UK84; Q8CI31; Q99P49; Q9CSV5; Q9JMH6	50493	Pf02852, Pf07992	other molecular function	cell cycle OR cell proliferation;other metabolic processes;stress response;developmental processes;other biological processes	Selenium metabolism / selenoproteins; Folic acid network; Oxidative stress response; Oxidative stress and redox pathway	8	FALSE	High	Master Protein	NP_001035988.1	thioredoxin reductase 1, cytoplasmic isoform 2 [Mus musculus]	0.994	1.028	1.033	0.998468	0.999256	0.999859	9883	9828.3	10157.4	14.86	19.63	8.05	1	22	97	21	50	67	7.44	0	244.089	3435	9883	8858.8	11841.2	9828.3	8387.8	12337.6	10879.3	10157.4	9257.5	9883	5938.2	11444.2
cytosol;cytoskeleton;nucleus;other cell component	Neddylation; Downstream TCR signaling; FCERI mediated NF-kB activation; Asymmetric localization of PCP proteins; Degradation of AXIN; Hedgehog 'on' state; Ub-specific processing proteases; Regulation of RUNX3 expression and activity; Antigen processing: Ubiquitination & Proteasome degradation; Autodegradation of Cdh1 by Cdh1:APC/C; APC/C:Cdc20 mediated degradation of Securin; APC/C:Cdh1 mediated …	Psma1	ENSMUSG00000030751	mmu:26440; NP_036095.1; Q9R1P4	26440	Pf00227, Pf10584	other molecular function	protein metabolism;other metabolic processes;other biological processes		48	FALSE	High	Master Protein	NP_036095.1	proteasome subunit alpha type-1 [Mus musculus]	0.918	0.944	1.028	0.0831104	0.466985	0.396005	10818.1	9935.3	10217.3	2.97	8.94	5.56	1	17	97	17	63	29.5	6.46	0	164.311	2041	10741.3	10818.1	11340.8	8585.2	10167.6	9935.3	10873.8	9736.4	10217.3	10741.3	7251.6	10960.5
		Eif4g2		A0JNY7; mmu:13690; NP_038535.2	13690	Pf02020, Pf02847, Pf02854	nucleic acid binding activity	protein metabolism;other metabolic processes	Translation factors; mRNA processing; Exercise-induced circadian regulation	3	FALSE	High	Master Protein	NP_038535.2	eukaryotic translation initiation factor 4 gamma 2 isoform 1 [Mus musculus]	0.984	1.005	1.022	0.757201	0.994549	0.701355	8723.4	8584.5	8770	8.32	6.44	6.88	1	33	96	33	35	102.1	7.14	0	205.086	2033	8345.4	8723.4	9781.8	8009.5	8584.5	9112.6	9696.3	8522.4	8770	8345.4	5847.4	9453.8
cytoskeleton;nucleus;other cytoplasmic organelle;other cell component	Neutrophil degranulation; Regulation of actin dynamics for phagocytic cup formation; Clathrin-mediated endocytosis; EPHB-mediated forward signaling; RHO GTPases Activate WASPs and WAVEs	Arpc5	ENSMUSG00000008475	mmu:67771; NP_080645.2; Q3U9T3; Q9CPW4; Q9D8E7	67771	Pf04699	cytoskeletal activity	cell organization and biogenesis;other biological processes	Regulation of actin cytoskeleton; Comprehensive IL-17A signaling	7	FALSE	High	Master Protein	NP_080645.2	actin-related protein 2/3 complex subunit 5 [Mus musculus]	0.976	0.944	0.967	0.594022	0.58875	0.999951	11013.6	10752.1	10399.8	1.61	10.08	2.27	1	11	96	11	73	16.3	5.67	0	140.396	2988	10755	11013.6	11091.8	9269.4	10752.1	11304	10399.8	10167.4	10639.4	10755	7382.6	10719.9
cytosol;nucleus;other cell component	Neutrophil degranulation; Synthesis of Leukotrienes (LT) and Eoxins (EX); Biosynthesis of D-series resolvins; Biosynthesis of E-series 18(S)-resolvins; Biosynthesis of aspirin-triggered D-series resolvins; Biosynthesis of E-series 18(R)-resolvins; Biosynthesis of protectins	Lta4h	ENSMUSG00000015889	mmu:16993; NP_032543.2; P24527; Q3UY71; Q8VDR8	16993	Pf01433, Pf09127, Pf17900	other molecular function	protein metabolism;other metabolic processes;developmental processes;other biological processes	Eicosanoid synthesis; Eicosanoid metabolism via lipoxygenases (LOX)	9	FALSE	High	Master Protein	NP_032543.2	leukotriene A-4 hydrolase isoform 1 [Mus musculus]	0.766	0.893	1.166	0.15834	0.849147	0.314606	12427.4	9519.3	11101.6	12.74	9.95	13.41	1	28	96	28	52	69	6.42	0	216.877	2329	10045.2	12427.4	12812.1	8462.6	10336.3	9519.3	12632.4	9648.5	11101.6	10045.2	8330.3	12382.6
cytosol;cytoskeleton;ER/Golgi;translational apparatus;nucleus;other cell component	L13a-mediated translational silencing of Ceruloplasmin expression; SRP-dependent cotranslational protein targeting to membrane; Major pathway of rRNA processing in the nucleolus and cytosol; Formation of a pool of free 40S subunits; GTP hydrolysis and joining of the 60S ribosomal subunit; Nonsense Mediated Decay (NMD) independent of the Exon Junction Complex (EJC); Nonsense Mediated Decay (NMD) e…	Rpl6	ENSMUSG00000029614	mmu:19988; P47911; Q6P5I2; Q925C3; XP_006530290.1	19988	Pf01159, Pf03868	nucleic acid binding activity;other molecular function	cell organization and biogenesis;protein metabolism;other metabolic processes	Cytoplasmic ribosomal proteins	8	FALSE	High	Master Protein	XP_006530290.1	60S ribosomal protein L6 isoform X1 [Mus musculus]	1.037	1.062	1.024	0.926836	0.830613	0.624163	11040.1	11448.8	11723.4	13.72	8.21	17.54	1	15	96	15	45	33.5	10.7	0	99.124	1474	11040.1	10303.2	13345	11702.8	10018.1	11448.8	14808.4	11723.4	10617	11040.1	6906.4	12897.6
nucleus;other cell component	Neutrophil degranulation; RUNX1 regulates transcription of genes involved in differentiation of HSCs; Downstream TCR signaling; FCERI mediated NF-kB activation; Neddylation; Asymmetric localization of PCP proteins; Degradation of AXIN; Hedgehog 'on' state; Ub-specific processing proteases; Regulation of RUNX3 expression and activity; Antigen processing: Ubiquitination & Proteasome degradation; Au…	Psmd12	ENSMUSG00000020720	mmu:66997; NP_080170.1; Q9CQT4; Q9CYB3; Q9D8W5	66997	Pf01399, Pf18098			Proteasome degradation	50	FALSE	High	Master Protein	NP_080170.1	26S proteasome non-ATPase regulatory subunit 12 [Mus musculus]	0.938	1.018	1.085	0.2338	0.964462	0.3198	8268.5	7756	8415	6.08	5.59	0.78	1	23	95	23	53	52.9	7.06	0	206.169	2259	8268.5	8149.9	9099.6	7582	7756	8420.8	8476	8415	8345.2	8268.5	5463	8794.5
non-structural extracellular;other membranes;ER/Golgi;nucleus;other cytoplasmic organelle;other cell component	Regulation of Insulin-like Growth Factor (IGF) transport and uptake by Insulin-like Growth Factor Binding Proteins (IGFBPs); Post-translational protein phosphorylation	Nucb1	ENSMUSG00000030824	mmu:18220; Q02819; Q3TU42; Q9CWA1; Q9D8J4; Q9DBL3; XP_006540759.1	18220	Pf13499	enzyme regulator activity;nucleic acid binding activity;other molecular function	signal transduction;other biological processes		2	FALSE	High	Master Protein	XP_006540759.1	nucleobindin-1 isoform X1 [Mus musculus]	0.555	1.117	2.014	0.791251	0.986146	0.703	8144.2	4516.8	9095.2	33.33	40.63	35.35	1	27	95	27	65	53.4	5.07	0	219.246	1959	8887	8144.2	4435.6	4516.8	8563	4406.9	4486.1	9156.5	9095.2	8887	5459.2	4286.9
other membranes;cytosol;ER/Golgi;translational apparatus;nucleus;other cell component	Regulation of expression of SLITs and ROBOs; L13a-mediated translational silencing of Ceruloplasmin expression; Translation initiation complex formation; Formation of a pool of free 40S subunits; Formation of the ternary complex, and subsequently, the 43S complex; Ribosomal scanning and start codon recognition; GTP hydrolysis and joining of the 60S ribosomal subunit; Major pathway of rRNA process…	B3GALT4; LOC100189986; LOC100931606; LOC101350865; LOC111152375; LOC117437812; LOC117798874; LOC717289; Rps18; RPS18	ENSACCG00020015482; ENSAMEG00000001623; ENSAMEG00000024110; ENSAMEG00000028061; ENSAMEG00000029488; ENSAMEG00000030425; ENSAMEG00000031265; ENSANAG00000037361; ENSAOWG00000005804; ENSBGRG00000018285; ENSBIXG00000011534; ENSBIXG00005006736; ENSBMSG00010010743; ENSBTAG00000002648; ENSCAFG00000000950; ENSCAFG00020003254; ENSCAFG00030013216; ENSCAFG00040020851; ENSCAFG00805012980; ENSCAFG00845020845;…	A0A091CWR0; A0A0B8RWD9; A0A0N8ESM4; A0A1S3A0K9; A0A1S3GP31; A0A1U7TKT0; A0A1W7RDR9; A0A218UAD2; A0A250YAA8; A0A2I2UWM9; A0A2I3MGM0; A0A2J8NYH8; A0A2K5F3G7; A0A2K5IZY3; A0A2K5KW33; A0A2K5Q761; A0A2K5V0I8; A0A2K6AHI2; A0A2K6ED41; A0A2K6GWD4; A0A2K6K4B5; A0A2K6RPY3; A0A2K6UX34; A0A2R8Z8K8; A0A2U3V3Z7; A0A2U3WGB8; A0A2U3Y3C9; A0A2Y9EAZ7; A0A2Y9FSU4; A0A2Y9GSF5; A0A2Y9JZL9; A0A2Y9NQ88; A0A340XL86; A0A…	100036761; 100052654; 100189986; 100349921; 100356144; 100360679; 100399899; 100432176; 100474944; 100731858; 100752957; 100860783; 100931606; 100934526; 100963725; 100988752; 100991551; 101023360; 101044887; 101145211; 101325397; 101350865; 101375588; 101587610; 101681773; 101722416; 101948948; 102029442; 102130349; 102143773; 102453176; 102482902; 102532907; 102728438; 102836159; 102907822; 102…	Pf00416	nucleic acid binding activity;other molecular function	protein metabolism;other metabolic processes	Cytoplasmic ribosomal proteins; Cytoplasmic ribosomal proteins; Cytoplasmic ribosomal proteins	70	FALSE	High	Master Protein	NP_035426.1	40S ribosomal protein S18 [Mus musculus]	0.975	1.02	1.046	0.550772	0.964129	0.419815	10176.1	9922.5	10375.9	12.39	3.49	14.96	1	13	95	13	54	17.7	10.99	0	103.998	1941	10029.8	10176.1	12434	9922.5	9429.2	10087.4	13078.4	10375.9	10028.1	10029.8	6821.2	12017.1
				NP_001239211.1			other molecular function	other metabolic processes		0	FALSE	High	Master Protein	NP_001239211.1	2-oxoglutarate dehydrogenase, mitochondrial isoform 1 [Mus musculus]	0.941	0.998	1.061	0.489788	0.982877	0.58472	6047.4	5689.5	6035.1	7.18	10.93	3.51	1	34	95	27	40	118.1	6.87	0	288.152	2557	6645.3	6047.4	5781.9	6351	5689.5	5102.2	6035.1	6314.2	5894.5	6645.3	4053.7	5588.1
ER/Golgi;other cell component		Erp29	ENSMUSG00000029616	mmu:67397; NP_080405.1; P57759; Q3THW3; Q9CQ42	67397	Pf07749, Pf07912	other molecular function	transport;other biological processes		0	FALSE	High	Master Protein	NP_080405.1	endoplasmic reticulum resident protein 29 precursor [Mus musculus]	0.986	1.071	1.086	0.829862	0.0729059	0.0352233	7938.5	7827.8	8501.8	2.53	1.02	3.84	1	12	95	12	55	28.8	6.15	0	172.704	2567	7772.3	8172.9	7938.5	7793.9	7946.1	7827.8	8127.8	8501.8	8775.1	7772.3	5478.4	7672.3
other membranes;ER/Golgi;other cell component	COPI-dependent Golgi-to-ER retrograde traffic; ER-Phagosome pathway; COPII-mediated vesicle transport; Cargo concentration in the ER	Sec22b	ENSMUSG00000027879	mmu:20333; NP_035472.1; O08547; Q91VU3	20333	Pf00957, Pf13774	other molecular function	cell organization and biogenesis;transport;other biological processes		4	FALSE	High	Master Protein	NP_035472.1	vesicle-trafficking protein SEC22b precursor [Mus musculus]	1.178	1.034	0.878	0.702987	0.963709	0.843161	4104.2	4833.8	4244.2	9.46	13.55	5.47	1	14	95	14	60	24.7	8.51	0	216.938	2530	4648.3	3873.3	4104.2	4833.8	4924.2	3820	4548.3	4244.2	4086.4	4648.3	2596.3	3966.6
cytosol;cytoskeleton;other cell component	Cooperation of PDCL (PhLP1) and TRiC/CCT in G-protein beta folding; RHOBTB1 GTPase cycle; RHOBTB2 GTPase cycle; Association of TriC/CCT with target proteins during biosynthesis	Cct7	ENSMUSG00000030007	mmu:12468; NP_031664.3; P80313	12468	Pf00118	other molecular function	transport;other biological processes		4	FALSE	High	Master Protein	NP_031664.3	T-complex protein 1 subunit eta [Mus musculus]	0.944	1.001	1.06	0.338869	0.998063	0.363144	9950.8	9389.7	9957.5	7.88	6.14	9.09	1	23	95	23	53	59.6	7.84	0	249.748	2774	9950.8	9737.7	11240	8758.8	9389.7	9905.8	11329.9	9957.5	9546.6	9950.8	6527.3	10863.1
plasma membrane;other membranes;cytosol;other cytoplasmic organelle;other cell component	Golgi Associated Vesicle Biogenesis	Snx5	ENSMUSG00000027423	mmu:69178; NP_077187.1; Q543N9; Q9D8U8	69178	Pf00787, Pf09325	signal transduction activity or receptor binding;cytoskeletal activity;other molecular function	protein metabolism;other metabolic processes;transport;other biological processes		1	FALSE	High	Master Protein	NP_077187.1	sorting nexin-5 [Mus musculus]	0.935	1.005	1.075	0.269052	0.642675	0.715311	10264.2	9600.3	10319.9	5.15	4.5	5.59	1	21	95	20	59	46.8	6.62	0	197.805	1918	11148.4	10163.2	10264.2	9479.7	9600.3	10296.2	9491.3	10573	10319.9	11148.4	6812.6	9920
		Gstm1	ENSMUSG00000058135	A2AE89; NP_001361607.1	14862	Pf02798, Pf14497	other molecular function		Metapathway biotransformation; Aflatoxin B1 metabolism; Estrogen metabolism; Oxidative stress and redox pathway	4	FALSE	High	Master Protein	NP_001361607.1	glutathione S-transferase Mu 1 isoform 1 [Mus musculus]	0.853	0.891	1.045	0.252276	0.661533	0.666736	8792.1	7501.3	7836	20.24	6.53	22.69	1	18	95	12	57	28.5	8.19	0	150.253	2047	8792.1	8455.9	12033.7	7501.3	8000.5	7020.8	10864.4	7836	7198	8792.1	5668.1	11630.2
cytosol;nucleus	Ub-specific processing proteases; Synthesis of active ubiquitin: roles of E1 and E2 enzymes	Usp5	ENSMUSG00000038429	mmu:22225; NP_038728.1; P56399	22225	Pf00443, Pf00627, Pf02148, Pf17807	other molecular function	protein metabolism;other metabolic processes;other biological processes		2	FALSE	High	Master Protein	NP_038728.1	ubiquitin carboxyl-terminal hydrolase 5 isoform 1 [Mus musculus]	0.89	0.953	1.071	0.223574	0.244617	0.997119	10012	8908.3	9544.3	3.18	4.39	14.74	1	36	94	36	46	95.8	5.01	0	259.993	2195	10436.5	9808.3	10012	8280.8	8908.3	8973.4	7329.5	9544.3	9622.8	10436.5	6574.6	9676.3
cytosol;nucleus;other cell component	SUMOylation of DNA replication proteins	Top2b	ENSMUSG00000017485	mmu:21974; NP_033435.2; Q64511; Q7TQG4	21974	Pf00204, Pf00521, Pf01751, Pf02518, Pf08070, Pf16898	nucleic acid binding activity;other molecular function	cell cycle OR cell proliferation;cell organization and biogenesis;DNA metabolism;other metabolic processes;developmental processes;other biological processes		1	FALSE	High	Master Protein	NP_033435.2	DNA topoisomerase 2-beta [Mus musculus]	0.847	0.969	1.144	0.190883	0.861352	0.0975566	6296.4	5333.3	6102.3	4.96	6.93	10.55	1	55	94	44	37	181.8	8.29	0	265.57	1717	6296.4	5816.9	6385.9	5856.8	5333.3	5124.9	7162.5	5911	6102.3	6296.4	3899.2	6171.8
other membranes;cytosol;nucleus;other cell component		Pitpna	ENSMUSG00000017781	mmu:18738; NP_032876.1; P53810	18738	Pf02121	transporter activity;other molecular function	cell organization and biogenesis;transport;developmental processes	EGFR1 signaling pathway	1	FALSE	High	Master Protein	NP_032876.1	phosphatidylinositol transfer protein alpha isoform [Mus musculus]	0.982	1.009	1.028	0.841178	0.861381	0.550781	9877.8	9697.5	9966.9	1.66	9.26	6.61	1	20	94	17	70	31.9	6.37	0	174.214	2034	9877.8	9728.1	10055.4	9652.1	9697.5	11313.6	8890.7	9966.9	10016.2	9877.8	6520.9	9718.3
other membranes;mitochondrion;ER/Golgi;nucleus		Lrrc59	ENSMUSG00000020869	mmu:98238; NP_598568.1; Q3TJ35; Q3TLC7; Q3TWT9; Q3TX86; Q922Q8	98238	Pf13855				0	FALSE	High	Master Protein	NP_598568.1	leucine-rich repeat-containing protein 59 [Mus musculus]	1.11	1.002	0.902	0.813939	0.899439	0.982435	7515.4	8345.5	7527.5	18.74	29.74	40.87	1	13	94	13	40	34.9	9.52	0	126.831	1759	7125.4	7515.4	9960.3	12966.1	7690.7	8345.5	13944.8	6972.6	7527.5	7125.4	5037.7	9626.3
				XP_011238688.1						0	FALSE	High	Master Protein	XP_011238688.1	collagen alpha-1(XVI) chain isoform X1 [Mus musculus]	0.957	0.587	0.613	0.978379	0.659661	0.771731	77.3	74	45.4	86	44.57	47.25	1	1	94	1	2	157.3	7.91	0.001	5.798	0	77.3	200.2	29.5	107.5	41.3	74	29.6	76.5	45.4	77.3	134.2	28.6
cytosol;other cell component	Neutrophil degranulation; Gluconeogenesis; Glycolysis	Aldoc	ENSMUSG00000017390	mmu:11676; NP_033787.2; P05063; Q64011; Q8CA91; Q99K96; Q9DBA4; Q9JK32	11676	Pf00274	cytoskeletal activity;other molecular function	other metabolic processes;other biological processes	Glycolysis and gluconeogenesis	4	FALSE	High	Master Protein	NP_033787.2	fructose-bisphosphate aldolase C [Mus musculus]	0.853	0.847	0.993	0.480306	0.72998	0.894896	1947.4	1660.3	1648.7	28.3	15.97	30.16	1	20	94	14	66	39.4	7.12	0	199.548	2112	2935.8	1771.4	1947.4	2001.5	1462.3	1660.3	1505.8	2565.7	1648.7	2935.8	1187.4	1882.1
mitochondrion	Beta oxidation of decanoyl-CoA to octanoyl-CoA-CoA; Beta oxidation of octanoyl-CoA to hexanoyl-CoA; Acyl chain remodeling of CL; Beta oxidation of palmitoyl-CoA to myristoyl-CoA; Beta oxidation of myristoyl-CoA to lauroyl-CoA; Beta oxidation of lauroyl-CoA to decanoyl-CoA-CoA; Beta oxidation of hexanoyl-CoA to butanoyl-CoA	Hadha	ENSMUSG00000025745	mmu:97212; NP_849209.1; Q3TCY3; Q5U5Y5; Q8BMS1; Q8QZU4	97212	Pf00378, Pf00725, Pf02737	other molecular function	other metabolic processes;other biological processes	Fatty acid beta-oxidation; Mitochondrial long chain fatty acid beta-oxidation	9	FALSE	High	Master Protein	NP_849209.1	trifunctional enzyme subunit alpha, mitochondrial precursor [Mus musculus]	1.01	1.053	1.043	0.980692	0.88862	0.796103	9047.3	9139	9530.8	8.51	11.34	4.95	1	25	93	25	40	82.6	9.14	0	215.205	2179	9968.3	8421.2	9047.3	10014.8	9139	7970.4	9856.6	9530.8	8934.5	9968.3	5644.8	8744
plasma membrane;other membranes;cytoskeleton;ER/Golgi;other cell component	G alpha (i) signalling events; Adenylate cyclase inhibitory pathway; ADP signalling through P2Y purinoceptor 12; Extra-nuclear estrogen signaling	Gnai3	ENSMUSG00000000001	A2AE36; mmu:14679; NP_034436.1; Q3TGV1; Q61019; Q9DC51	14679	Pf00503	signal transduction activity or receptor binding;other molecular function	cell cycle OR cell proliferation;cell organization and biogenesis;other metabolic processes;transport;signal transduction;other biological processes	Chemokine signaling pathway; G protein signaling pathways; Calcium regulation in cardiac cells; Signal transduction of S1P receptor	8	FALSE	High	Master Protein	NP_034436.1	guanine nucleotide-binding protein G(i) subunit alpha [Mus musculus]	1.032	1.051	1.018	0.986297	0.963922	0.994442	1532.4	1582.1	1610.2	5.98	11.48	0.85	1	16	93	9	54	40.5	5.69	0	145.399	2382	1695.7	1530.6	1532.4	1802.1	1582.1	1435.8	1595.4	1610.2	1622.9	1695.7	1026	1481.1
plasma membrane;other membranes;ER/Golgi		Arf2	ENSMUSG00000062421	mmu:11841; NP_031503.1; P10947; P16500; Q3TJ37; Q8BSL7; Q91VR9	11841	Pf00025	other molecular function	transport		0	FALSE	High	Master Protein	NP_031503.1	ADP-ribosylation factor 2 [Mus musculus]	1.107	1.002	0.905	0.857251	0.898406	0.614417	347.7	385	348.3	6.27	5.67	23.68	1	8	93	1	59	20.7	6.58	0	163.937	3143	342.2	383.5	347.7	385	358.7	401.6	261.9	348.3	425.3	342.2	257.1	336
cytoskeleton;other cell component		Septin9	ENSMUSG00000059248	A2A6U2; A2A6U4; A2A6U6; mmu:53860; NP_001106958.1; Q3URP2; Q80TM7; Q80UG5; Q9QYX9	53860	Pf00735	other molecular function	cell cycle OR cell proliferation;other biological processes		0	FALSE	High	Master Protein	NP_001106958.1	septin-9 isoform a [Mus musculus]	0.837	0.953	1.14	0.0125128	0.548399	0.0443728	10418.4	8715.8	9932.5	7.75	2.52	4.13	1	28	93	28	42	65.5	8.9	0	173.037	1629	10418.4	11412.7	9792.9	8576	8715.8	9009.5	9694.1	10500.6	9932.5	10418.4	7650.1	9464.5
non-structural extracellular;plasma membrane;other membranes;ER/Golgi;other cytoplasmic organelle;other cell component		H2-D1	ENSMUSG00000073411	mmu:14964; NP_034510.3; P01899	14964	Pf00129, Pf06623, Pf07654	signal transduction activity or receptor binding;other molecular function	other biological processes		0	FALSE	High	Master Protein	NP_034510.3	H-2 class I histocompatibility antigen, D-B alpha chain precursor [Mus musculus]	1.987	1.037	0.522	0.0130384	0.983611	0.0157626	4478.7	8898.6	4645	22.45	5.79	26.8	1	18	93	9	46	40.8	6.73	0	181.29	2158	4478.7	5668.5	3617.2	9799	8898.6	8858.1	3544.2	4645	6087.3	4478.7	3799.7	3495.9
non-structural extracellular;cytosol;mitochondrion;nucleus;other cell component	RND3 GTPase cycle; Creatine metabolism	Ckb	ENSMUSG00000001270	mmu:12709; NP_067248.1; Q04447; Q3KQP4; Q3TKI3; Q3U5P5; Q3UF71; Q9CXK6	12709	Pf00217, Pf02807	kinase activity;other molecular function	other metabolic processes;developmental processes;other biological processes		2	FALSE	High	Master Protein	NP_067248.1	creatine kinase B-type [Mus musculus]	0.89	1.02	1.147	0.103804	0.950893	0.152905	7138.9	6350.5	7281	4.87	5.17	11.05	1	16	93	15	53	42.7	5.67	0	231.922	3453	7718.4	7138.9	7070.3	5898.3	6524.7	6350.5	6361.9	7945.2	7281	7718.4	4785.3	6833.3
other membranes;cytosol;cytoskeleton;ER/Golgi;other cytoplasmic organelle;other cell component		Myo5a	ENSMUSG00000034593	D3Z4J3; XP_006510892.1	17918	Pf00063, Pf00612, Pf01843	cytoskeletal activity;other molecular function	transport		0	FALSE	High	Master Protein	XP_006510892.1	unconventional myosin-Va isoform X3 [Mus musculus]	0.983	0.911	0.927	0.844398	0.693072	0.958073	6452.8	6341.2	5878.7	3.34	2.23	11.7	1	56	93	49	31	215.4	8.5	0	263.183	1544	6727.3	6452.8	6299.8	6128.4	6393.5	6341.2	5878.7	5716	7049.4	6727.3	4325.4	6088.5
plasma membrane;other membranes;cytoskeleton;other cell component		Mpp1	ENSMUSG00000031402	mmu:17524; NP_032647.1; P70290	17524	Pf00018, Pf00595, Pf00625	signal transduction activity or receptor binding	other biological processes		0	FALSE	High	Master Protein	NP_032647.1	55 kDa erythrocyte membrane protein [Mus musculus]	1.195	1.079	0.903	0.066583	0.665714	0.206047	7509.3	8976.1	8101.8	4.75	4.04	8.26	1	23	92	23	65	52.2	7.2	0	155.831	1514	8115.2	7509.3	7458.6	9107.7	8434	8976.1	7360.3	8686.3	8101.8	8115.2	5033.6	7208.6
				XP_006527649.1						0	FALSE	High	Master Protein	XP_006527649.1	probable ubiquitin carboxyl-terminal hydrolase FAF-X isoform X1 [Mus musculus]	0.967	0.98	1.014	0.876442	0.928329	0.680263	5903.2	5705.8	5784.1	6.54	6.29	5.46	1	47	92	33	21	292.4	5.83	0	263.364	2158	5903.2	5263.3	5914.1	5705.8	5152.3	5798.2	5489.4	6121.6	5784.1	5903.2	3528.1	5715.8
non-structural extracellular;other membranes;ER/Golgi;nucleus;other cell component		Iigp1; Irga6	ENSMUSG00000054072	J7NNX8; mmu:60440; Q9QZ85; Q9Z1M3; U5NG72; XP_036017120.1	60440	Pf05049	other molecular function	stress response;signal transduction;other biological processes		0	FALSE	High	Master Protein	XP_036017120.1	interferon-inducible GTPase 1 isoform X1 [Mus musculus]	16.291	1.21	0.074	2.65375e-06	0.306171	4.42629e-06	1754.7	28585.9	2123.4	6.98	20.86	17.49	1	18	92	14	55	47.5	6.33	0	223.543	2223	1562.3	1778.2	1754.7	28585.9	19561.2	29123.1	2123.4	1782.2	2531.8	1562.3	1192	1695.9
other membranes;cytosol;ER/Golgi;nucleus;other cell component	Hypusine synthesis from eIF5A-lysine; Hypusine synthesis from eIF5A-lysine; Hypusine synthesis from eIF5A-lysine; Hypusine synthesis from eIF5A-lysine	Eif5a; EIF5A; LOC101358224; LOC111161197; LOC117799153; LOC496181	ENSAMEG00000023620; ENSANAG00000021881; ENSBIXG00000000964; ENSBMSG00010021837; ENSBTAG00000002018; ENSCAFG00000016129; ENSCAFG00020008847; ENSCAFG00030012709; ENSCAFG00040004116; ENSCAFG00845020953; ENSCANG00000036284; ENSCATG00000043556; ENSCCAG00000027102; ENSCCNG00000016680; ENSCGRG00001022619; ENSCHIG00000025365; ENSCHIG00010031613; ENSCJAG00000041936; ENSCLAG00000013712; ENSCPOG00000038013;…	A0A1A6GWM9; A0A1S3EZ93; A0A1S3WB21; A0A1U7SVD9; A0A1U7TGD8; A0A212D776; A0A250YAF7; A0A286XK14; A0A2I3SQ16; A0A2J8KPS2; A0A2J8RWX8; A0A2K5CGF3; A0A2K5JAC8; A0A2K5NWK6; A0A2K5QRM7; A0A2K5WMF8; A0A2K5ZG08; A0A2K6C9P6; A0A2K6FNQ4; A0A2K6KZ74; A0A2K6QYN8; A0A2R9AUE3; A0A2U3VTM1; A0A2U3Y5I0; A0A2Y9DJY1; A0A2Y9EFS4; A0A2Y9HF89; A0A2Y9L2L7; A0A2Y9Q7K6; A0A340X8V6; A0A341AB61; A0A383YUP9; A0A3Q0CKZ3; A0A…	100015229; 100307039; 100517970; 100664773; 100713079; 100766364; 100928128; 100945050; 100984283; 101358224; 101372373; 101577471; 101617966; 101672355; 101971522; 101992280; 102021110; 102115949; 102183264; 102260948; 102271675; 102386391; 102419888; 102482515; 102733777; 102752173; 102911050; 102996137; 102998005; 103081686; 103112442; 103263227; 103752149; 104673326; 104993925; 105291197; 105…	Pf01287	translation activity;nucleic acid binding activity	protein metabolism;other metabolic processes;signal transduction;other biological processes	Translation factors; Translation factors; Translation factors; eIF5A regulation in response to inhibition of the nuclear export system; Translation factors	9	FALSE	High	Master Protein	XP_030101910.1	eukaryotic translation initiation factor 5A-1 isoform X1 [Mus musculus]	1.218	0.971	0.797	0.991144	0.996302	0.976275	1646.6	2006.3	1599.5	53.19	28.02	78.34	1	10	92	5	68	16.8	5.24	0	134.947	2182	1646.6	1624.3	3809.8	2006.3	2739.6	1572.2	5159.1	1373.3	1599.5	1646.6	1088.8	3682.1
cytosol;nucleus;other cell component	mRNA Splicing - Major Pathway; Processing of Capped Intron-Containing Pre-mRNA	Hnrnph2	ENSMUSG00000045427	mmu:56258; NP_063921.1; P70333; Q3THV9	56258	Pf00076, Pf08080	nucleic acid binding activity	other biological processes	mRNA processing	3	FALSE	High	Master Protein	NP_063921.1	heterogeneous nuclear ribonucleoprotein H2 [Mus musculus]	1.576	1.026	0.651	0.0388181	0.714947	0.105693	1955.8	3082.8	2005.8	18.84	10.49	16.02	1	17	92	9	48	49.2	6.3	0	184.268	2326	2374.8	1628.4	1955.8	3082.8	2621.3	3215.8	1967.9	2593.2	2005.8	2374.8	1091.5	1890.2
plasma membrane;other membranes;other cell component	COPII-mediated vesicle transport; COPI-dependent Golgi-to-ER retrograde traffic; COPI-mediated anterograde transport; Golgi Associated Vesicle Biogenesis; Retrograde transport at the Trans-Golgi-Network; Intra-Golgi traffic	Napa	ENSMSIG00000018190; ENSMUSG00000006024	A0A6P5Q1C6; A0A8C6HG34; mcal:110298423; mmu:108124; Q543I3; Q9DB05; XP_030097834.1	108124	Pf14938	other molecular function	cell-cell signaling;cell organization and biogenesis;transport;developmental processes;other biological processes		6	FALSE	High	Master Protein	XP_030097834.1	alpha-soluble NSF attachment protein isoform X1 [Mus musculus]	1.057	0.988	0.935	0.731602	0.998994	0.707533	5021.6	5306.7	4962.2	8.17	2.94	3.07	1	20	92	20	72	33.2	5.45	0	238.267	2304	5502.8	4678.7	5021.6	5330.5	5053.2	5306.7	4962.2	5227.8	4956.2	5502.8	3136.2	4853.3
non-structural extracellular;nucleus;other cell component		LOC110299844; Rbmxl1	ENSMSIG00000029365; ENSMUSG00000037070	A0A6P5Q8R2; A0A8C6N4E5; mcal:110299844; mmu:19656; NP_001345904.1; O35479; Q91VM5	19656	Pf00076, Pf08081	nucleic acid binding activity;other molecular function	cell organization and biogenesis;protein metabolism;RNA metabolism OR transcription;other metabolic processes;other biological processes	mRNA processing	1	FALSE	High	Master Protein	NP_001345904.1	RNA binding motif protein, X-linked-like-1 [Mus musculus]	1.334	1.044	0.783	0.907195	0.875077	0.997002	1151.7	1536.4	1202.3	30.46	37.3	45.12	1	21	92	3	43	42.1	9.99	0	97.862	1131	1151.7	875.2	1605.8	1876.4	839.4	1536.4	2215.3	1202.3	974.4	1151.7	586.7	1552
translational apparatus;other cell component	L13a-mediated translational silencing of Ceruloplasmin expression; Formation of a pool of free 40S subunits; GTP hydrolysis and joining of the 60S ribosomal subunit; Translation initiation complex formation; Formation of the ternary complex, and subsequently, the 43S complex; Ribosomal scanning and start codon recognition	Eif3b	ENSMUSG00000056076	mmu:27979; NP_598677.1; Q8JZQ9; Q922K2	27979	Pf00076, Pf08662	nucleic acid binding activity;other molecular function	cell organization and biogenesis;protein metabolism;other metabolic processes;other biological processes	Translation factors; mRNA processing; IL-2 signaling pathway	9	FALSE	High	Master Protein	NP_598677.1	eukaryotic translation initiation factor 3 subunit B [Mus musculus]	0.924	0.955	1.033	0.387799	0.920249	0.584957	8537.9	7887.4	8151.5	5.76	9.86	6.74	1	33	91	33	53	91.3	5.02	0	284.79	2507	7782.8	8537.9	8673.8	6778.2	7887.4	8212.4	7570.9	8151.5	8666.8	7782.8	5723.1	8383
other membranes;cytosol;other cell component	Neutrophil degranulation; Regulation of actin dynamics for phagocytic cup formation; RAC1 GTPase cycle; RAC2 GTPase cycle; RAC3 GTPase cycle; VEGFA-VEGFR2 Pathway; RHO GTPases Activate WASPs and WAVEs	Nckap1l	ENSMUSG00000022488	mmu:105855; Q8K1X4; XP_006520318.2	105855	Pf09735	enzyme regulator activity;other molecular function	cell organization and biogenesis;developmental processes;signal transduction;other biological processes	Tyrobp causal network in microglia; Microglia pathogen phagocytosis pathway	9	FALSE	High	Master Protein	XP_006520318.2	nck-associated protein 1-like isoform X1 [Mus musculus]	0.993	0.986	0.993	0.956356	0.949876	0.999753	9384.7	9316.7	9252.7	0.52	3.96	4.06	1	33	91	33	31	128.8	6.64	0	209.403	1766	9384.7	9444.9	9348.5	9316.7	9896.3	9194.2	9252.7	9252.3	9918.8	9384.7	6331.1	9035.1
cytosol;translational apparatus;nucleus;other cell component	L13a-mediated translational silencing of Ceruloplasmin expression; SRP-dependent cotranslational protein targeting to membrane; Major pathway of rRNA processing in the nucleolus and cytosol; Formation of a pool of free 40S subunits; GTP hydrolysis and joining of the 60S ribosomal subunit; Nonsense Mediated Decay (NMD) independent of the Exon Junction Complex (EJC); Nonsense Mediated Decay (NMD) e…	Rps2	ENSMUSG00000044533	mmu:16898; NP_032529.2; P25444	16898	Pf00333, Pf03719	nucleic acid binding activity;other molecular function	protein metabolism;other metabolic processes;other biological processes	Cytoplasmic ribosomal proteins	13	FALSE	High	Master Protein	NP_032529.2	40S ribosomal protein S2 [Mus musculus]	1.069	1.021	0.956	0.992216	0.878084	0.927474	1928.1	2060.6	1969.4	5.81	9.27	10.56	1	17	91	5	56	31.2	10.24	0	138.732	2184	1874.6	1928.1	2093.4	2120.7	1776.3	2060.6	2283	1969.4	1870	1874.6	1292.4	2023.2
cytosol;nucleus;other cell component	Neutrophil degranulation; Downstream TCR signaling; FCERI mediated NF-kB activation; Neddylation; Asymmetric localization of PCP proteins; Degradation of AXIN; Hedgehog 'on' state; Ub-specific processing proteases; Regulation of RUNX3 expression and activity; Antigen processing: Ubiquitination & Proteasome degradation; Autodegradation of Cdh1 by Cdh1:APC/C; APC/C:Cdc20 mediated degradation of Sec…	LOC111155299; PRS7; Psmc2; PSMC2	ENSMICG00000008379; ENSMPUG00000018268; ENSMUSG00000028932; ENSNGAG00000022781; ENSSHAG00000004021; ENSVURG00010012259	A0A2Y9KBM5; A0A4X2L2Z1; A0A6P5K5E0; A0A6P5PNH8; A0A7J8HE25; A0A8C5XKR7; A0A8C6RY32; elk:111155299; G3VN17; M3Z3J2; mcal:110294061; mmu:19181; mmur:105861556; mpuf:101691078; NP_001355590.1; O08531; P46471; pcw:110206983; Q3TGX5; Q9DBA1; shr:100920574; U6CU57	100920574; 101691078; 103732200; 105861556; 19181	Pf00004, Pf17862	other molecular function	protein metabolism;other metabolic processes;other biological processes	Proteasome degradation	50	FALSE	High	Master Protein	NP_001355590.1	26S proteasome regulatory subunit 7 [Mus musculus]	0.932	1.06	1.136	0.840888	0.999659	0.853104	6333.6	5905.9	6712	10.02	10.53	14.64	1	29	91	29	74	48.6	5.95	0	230.578	2469	6725.7	6333.6	5510.9	5205.1	6432.7	5905.9	5152.5	6737.2	6712	6725.7	4245.5	5326.1
plasma membrane;other membranes;cytoskeleton;ER/Golgi;other cytoplasmic organelle;other cell component	RAB GEFs exchange GTP for GDP on RABs; TBC/RABGAPs; Anchoring of the basal body to the plasma membrane; Regulation of PLK1 Activity at G2/M Transition; VxPx cargo-targeting to cilium; RAB geranylgeranylation	Rab8a	ENSMUSG00000003037	mmu:17274; NP_075615.2; P55258; Q8VCF6	17274	Pf00071	cytoskeletal activity;other molecular function	cell organization and biogenesis;other metabolic processes;transport;developmental processes;other biological processes	Focal adhesion: PI3K-Akt-mTOR signaling pathway	7	FALSE	High	Master Protein	NP_075615.2	ras-related protein Rab-8A [Mus musculus]	1.021	1.054	1.033	0.815471	0.999952	0.810633	1663.9	1699	1754.3	6.9	6.92	8.66	1	13	91	4	57	23.7	9.07	0	104.394	1949	1802.7	1663.9	1572.7	1882.6	1699	1654.7	1512.9	1754.3	1774.3	1802.7	1115.4	1519.9
plasma membrane;other membranes;cytosol;cytoskeleton;mitochondrion;nucleus;other cell component		Clic4	ENSMUSG00000037242	mmu:29876; NP_038913.1; Q8BMG5; Q9QYB1	29876	Pf13410	transporter activity;other molecular function	transport;developmental processes;other biological processes		0	FALSE	High	Master Protein	NP_038913.1	chloride intracellular channel protein 4 [Mus musculus]	2.542	1.123	0.442	0.000162249	0.459076	0.000355209	4790.4	12176.8	5381.6	1.6	17.05	5.59	1	15	91	15	60	28.7	5.59	0	178.232	1970	4790.4	4821.6	4676.9	12176.8	9264.6	12984.3	5020.4	5612.8	5381.6	4790.4	3232	4520.1
other membranes;cytoskeleton;ER/Golgi;other cell component	RHOA GTPase cycle; RHOC GTPase cycle; RHOG GTPase cycle; RAC2 GTPase cycle; RAC3 GTPase cycle; COPII-mediated vesicle transport; Cargo concentration in the ER; RHOD GTPase cycle	Lman1	ENSMUSG00000041891	mmu:70361; NP_001165533.1; Q9D0F3	70361	Pf03388	other molecular function	cell organization and biogenesis;transport;other biological processes		8	FALSE	High	Master Protein	NP_001165533.1	protein ERGIC-53 precursor [Mus musculus]	0.974	1.062	1.09	0.820848	0.954287	0.946866	7442.3	7248.4	7902.5	7.43	6.51	18.23	1	21	91	21	43	57.8	6.34	0	178.195	1977	8011.1	7442.3	6903.5	7274	7248.4	6472.3	5780.3	8234.5	7902.5	8011.1	4988.7	6672.1
cytosol;nucleus;other cell component	mRNA Splicing - Major Pathway; Processing of Capped Intron-Containing Pre-mRNA	Hnrnpf	ENSMUSG00000042079	mmu:98758; Q5FWK2; Q8BVU8; Q8K2U9; Q8R0E7; Q9Z2X1; XP_006506892.1	98758	Pf00076, Pf08080	nucleic acid binding activity;other molecular function	RNA metabolism OR transcription;other metabolic processes;other biological processes	mRNA processing	3	FALSE	High	Master Protein	XP_006506892.1	heterogeneous nuclear ribonucleoprotein F isoform X1 [Mus musculus]	1.026	1.047	1.021	0.862597	0.927634	0.662294	5087.8	5218.2	5326.7	16.29	3.86	17.49	1	14	91	12	37	45.7	5.49	0	135.453	2495	5087.8	4904.3	6543.5	4940.1	5326.2	5218.2	6897.1	5024.4	5326.7	5087.8	3287.5	6324.1
other cell component	Neutrophil degranulation	Pygb	ENSMUSG00000033059	mmu:110078; NP_722476.1; Q8CI94; Q8K283	110078	Pf00343	other molecular function	other metabolic processes	Glycogen metabolism	2	FALSE	High	Master Protein	NP_722476.1	glycogen phosphorylase, brain form [Mus musculus]	0.89	0.973	1.093	0.0340215	0.41912	0.18568	5732.2	5103.1	5576.4	6.8	1.28	4.58	1	40	91	35	48	96.7	6.73	0	223.592	2050	6295.6	5527	5732.2	5069.8	5196	5103.1	5279.6	5785	5576.4	6295.6	3704.9	5540
cytosol;cytoskeleton;translational apparatus;other cell component	L13a-mediated translational silencing of Ceruloplasmin expression; SRP-dependent cotranslational protein targeting to membrane; Major pathway of rRNA processing in the nucleolus and cytosol; Formation of a pool of free 40S subunits; GTP hydrolysis and joining of the 60S ribosomal subunit; Nonsense Mediated Decay (NMD) independent of the Exon Junction Complex (EJC); Nonsense Mediated Decay (NMD) e…	Rpl7	ENSMUSG00000043716	mmu:19989; NP_035421.2; P14148; Q80UR0	19989	Pf00327, Pf08079	nucleic acid binding activity;other molecular function	protein metabolism;RNA metabolism OR transcription;other metabolic processes;other biological processes	Cytoplasmic ribosomal proteins; mRNA processing	9	FALSE	High	Master Protein	NP_035421.2	60S ribosomal protein L7 [Mus musculus]	0.957	1.012	1.058	0.688825	0.977325	0.573689	12114.1	11587.3	12261.3	9.74	10.61	14.51	1	16	90	16	53	31.4	10.89	0	137.097	1430	12114.1	11033.8	13403.1	12203	9900.4	11587.3	14382.3	12261.3	10780.4	12114.1	7396.1	12953.7
non-structural extracellular;other membranes;cytosol;ER/Golgi;other cell component		Calu	ENSMUSG00000029767	NP_908942.1; Q6XLQ8	12321	Pf13202, Pf13499, Pf13833	other molecular function			0	FALSE	High	Master Protein	NP_908942.1	calumenin isoform 2 precursor [Mus musculus]	0.975	1.123	1.152	0.96252	0.984133	0.995192	1413.9	1378.9	1588	14.53	10.7	21.95	1	18	90	2	62	37.1	4.59	0	185.605	2215	1706.6	1413.9	1290.6	1378.9	1578.1	1281.6	1087.5	1679.2	1588	1706.6	947.8	1247.3
				XP_006532117.1						0	FALSE	High	Master Protein	XP_006532117.1	V-type proton ATPase 116 kDa subunit a1 isoform X5 [Mus musculus]	0.817	0.578	0.708	0.959445	0.82592	0.933934	8.2	6.7	4.7	44.27	42.67	13.8	1	22	90	1	29	96.4	6.57	0	187.56	2028	8.6	8.2	3.3	3.1	8.1	6.7	0	5.2	4.3	8.6	5.5	3.2
non-structural extracellular;cytosol;other cell component		Gars1	ENSMUSG00000029777	mmu:353172; NP_851009.2; Q3TMM4; Q3UK01; Q8VC67; Q9CZD3	353172	Pf00458, Pf00587, Pf03129	other molecular function	protein metabolism;RNA metabolism OR transcription;other metabolic processes		0	FALSE	High	Master Protein	NP_851009.2	glycine--tRNA ligase [Mus musculus]	0.866	0.942	1.088	0.522331	0.558968	0.99745	11928	10325.2	11235.8	9.04	6.5	17.38	1	36	90	36	53	81.8	6.65	0	227.662	1782	11928	12263.9	10317.7	9506.5	10821	10325.2	8313.8	11235.8	11609.9	11928	8220.7	9971.8
				NP_001349566.1						0	FALSE	High	Master Protein	NP_001349566.1	V-type proton ATPase 116 kDa subunit a1 isoform 6 [Mus musculus]	0.785	0.85	1.082	0.248371	0.566856	0.754736	11.1	8.7	9.5	7.2	13.09	22.56	1	22	90	1	29	97.1	6.57	0	188.179	2009	12.3	11.1	10.8	8.2	8.7	10.5	9.5	12.7	8.3	12.3	7.5	10.4
other cell component	Formation of the active cofactor, UDP-glucuronate; Glycogen synthesis	Ugp2	ENSMUSG00000001891	mmu:216558; NP_647458.1; Q8R3D2; Q91ZJ5	216558	Pf01704	other molecular function	other metabolic processes;developmental processes	Glucuronidation; Glycogen metabolism; Exercise-induced circadian regulation	5	FALSE	High	Master Protein	NP_647458.1	UTP--glucose-1-phosphate uridylyltransferase isoform 1 [Mus musculus]	0.914	0.945	1.034	0.120988	0.526087	0.482422	7293	6667.6	6894.6	1.74	6.49	2.53	1	25	90	25	61	56.9	7.61	0	235.475	2450	7380.4	7131.3	7293	6311.9	6667.6	7179.6	6890.9	7198.7	6894.6	7380.4	4780.2	7048.5
cytosol		Vars1	ENSMUSG00000007029	mmu:22321; Q9QUN2; Q9Z1Q9; XP_017172884.1	22321	Pf00043, Pf00133, Pf08264	other molecular function	protein metabolism;RNA metabolism OR transcription;other metabolic processes		0	FALSE	High	Master Protein	XP_017172884.1	valine--tRNA ligase isoform X1 [Mus musculus]	0.941	0.982	1.044	0.336359	0.967392	0.444748	7056.9	6638.3	6927.8	9.73	0.6	10.82	1	43	90	42	40	140.1	7.77	0	225.494	2093	6887.7	7056.9	8208.5	6596.6	6638.3	6675.7	8168.4	6710.3	6927.8	6887.7	4730.3	7933.3
plasma membrane;cytoskeleton	Formation of the cornified envelope	Krt78	ENSMUSG00000050463	E9Q0F0; mmu:332131; NP_997652.4	332131	Pf00038, Pf16208	bone, tooth or skin structural activity	cell organization and biogenesis;other biological processes		2	FALSE	High	Master Protein	NP_997652.4	keratin Kb40 [Mus musculus]	1.173	0.641	0.547	0.997555	0.82409	0.857207	2938.1	3445.7	1884.3	119.19	28.17	56.53	1	3	90	1	2	112.2	7.97	0	41.12	1691	2938.1	14702.8	1012.5	4437.2	2489.3	3445.7	1568.5	4213.3	1884.3	2938.1	9855.5	978.5
cytoskeleton;other cell component		Dstn	ENSMUSG00000015932	mmu:56431; NP_062745.1; Q9R0P5	56431	Pf00241	cytoskeletal activity	cell organization and biogenesis;other biological processes		0	FALSE	High	Master Protein	NP_062745.1	destrin [Mus musculus]	0.825	0.951	1.153	0.239589	0.943428	0.355253	4712.8	3887	4483.3	12.52	6.07	13.38	1	11	89	10	72	18.5	7.97	0	106.869	1934	4155	4712.8	5340	3831.9	3887	4277	5267	4052.8	4483.3	4155	3159.1	5161
				XP_017170124.1						0	FALSE	High	Master Protein	XP_017170124.1	dystonin isoform X2 [Mus musculus]	1.44	1.15	0.799	0.00221752	0.363043	0.00898459	1909.6	2750.1	2196	9.76	6.34	4.16	1	39	89	34	6	870.9	5.45	0	157.822	686	2193.5	1909.6	1825.1	2750.1	2645.2	2990.8	2043.4	2200.1	2196	2193.5	1280.1	1764
cytosol;cytoskeleton;other cell component	Gluconeogenesis	Mdh1	ENSMUSG00000020321	mmu:17449; NP_032644.3; P14152; Q3TP22; Q80Y13; Q9DB45	17449	Pf00056, Pf02866	other molecular function	other metabolic processes	Glycolysis and gluconeogenesis; TCA cycle	3	FALSE	High	Master Protein	NP_032644.3	malate dehydrogenase, cytoplasmic isoform Mdh1 [Mus musculus]	0.759	0.857	1.129	0.00478936	0.0764058	0.104321	14247	10808.6	12208.2	5.36	6.07	4.83	1	14	89	14	51	36.5	6.58	0	130.211	2144	14686.8	13218.6	14247	10808.6	10740.4	11946	12208.2	13138.1	12013.8	14686.8	8860.7	13769.3
other membranes;nucleus;other cell component		Tmpo	ENSMUSG00000019961	mmu:21917; NP_001073598.1; Q3UCI5; Q61029; Q61030; Q61031; Q61032	21917	Pf03020, Pf08198	nucleic acid binding activity	other biological processes		0	FALSE	High	Master Protein	NP_001073598.1	lamina-associated polypeptide 2 isoform epsilon [Mus musculus]	1.331	1.106	0.831	0.783017	0.8775	0.98078	223.5	297.5	247.1	31.77	49.96	25.26	1	18	88	2	49	50.3	9.45	0	221.288	2531	230.5	121.6	223.5	372.9	117.5	297.5	268.1	247.1	160.7	230.5	81.5	216
plasma membrane;other membranes;cytosol;other cell component	GPVI-mediated activation cascade; Generation of second messenger molecules; Role of phospholipids in phagocytosis; FCERI mediated MAPK activation; FCERI mediated Ca+2 mobilization; Antigen activates B Cell Receptor (BCR) leading to generation of second messengers; CLEC7A (Dectin-1) signaling; Synthesis of IP3 and IP4 in the cytosol; DAP12 signaling; Toll Like Receptor 4 (TLR4) Cascade; Dectin-2 f…	Plcg2	ENSMUSG00000034330	mmu:234779; NP_758489.1; Q3UBA8; Q3UQT0; Q8CIH5; Q8VE69	234779	Pf00017, Pf00018, Pf00168, Pf00387, Pf00388	other molecular function	other metabolic processes;stress response;transport;signal transduction;other biological processes	Microglia pathogen phagocytosis pathway; Myometrial relaxation and contraction pathways; EGFR1 signaling pathway	14	FALSE	High	Master Protein	NP_758489.1	1-phosphatidylinositol 4,5-bisphosphate phosphodiesterase gamma-2 [Mus musculus]	0.929	1.004	1.081	0.564363	0.990235	0.638958	8703.1	8084.8	8736.9	9.3	9.06	2.34	1	44	88	43	38	147.5	6.77	0	249.614	1623	8703.1	8265.4	9874.4	7811.5	8084.8	9242.3	9091	8736.9	8726.6	8703.1	5540.4	9543.3
cytoskeleton;other cell component		LOC110312338; Myl12a	ENSRNOG00000015278	A0A6P7QQW7; A0A8I5ZNJ5; NP_001344749.1	501203	Pf13405, Pf13833	signal transduction activity or receptor binding;other molecular function	other biological processes		0	FALSE	High	Master Protein	NP_001344749.1	myosin light chain, regulatory B-like isoform 2 [Mus musculus]	1.214	0.918	0.756	0.32622	0.971882	0.247435	453.6	550.8	416.2	17.33	22.8	26.15	1	11	88	2	63	20.5	4.75	0	160.874	2270	480.4	341.5	453.6	550.8	456.5	715.2	303.2	519	416.2	480.4	228.9	438.4
				XP_006501460.1						0	FALSE	High	Master Protein	XP_006501460.1	cold shock domain-containing protein E1 isoform X1 [Mus musculus]	0.936	1.085	1.16	0.466538	0.673324	0.162934	8271.9	7738.7	8976.6	13.05	4.36	8.86	1	34	88	34	45	93.7	6.6	0	207.995	1836	8271.9	7811.1	9962.5	7738.7	7591	8244	10169.2	8976.6	8599.4	8271.9	5235.9	9628.5
cytosol;nucleus;other cell component		Prep	ENSMUSG00000019849	mmu:19072; NP_035286.1; Q80YS1; Q9QUR6	19072	Pf00326, Pf02897	other molecular function	protein metabolism;other metabolic processes		0	FALSE	High	Master Protein	NP_035286.1	prolyl endopeptidase [Mus musculus]	0.903	0.997	1.105	0.015367	0.533183	0.0579549	8882.9	8017.5	8856.8	5.43	2.72	2.78	1	33	88	33	59	80.7	5.73	0	237.224	2374	8764.6	8882.9	9673.4	7793.1	8017.5	8228.2	8986.5	8513.7	8856.8	8764.6	5954.4	9349.1
				XP_006512569.1						0	FALSE	High	Master Protein	XP_006512569.1	band 4.1-like protein 2 isoform X1 [Mus musculus]	1.051	1.152	1.096	0.132224	0.00872911	0.130129	8453.1	8886.8	9738.7	2.55	4.02	3.49	1	40	88	35	43	117.6	5.39	0	191.974	1068	8756.7	8453.1	8335.7	9499.6	8886.8	8848.4	9313.3	9738.7	9981.2	8756.7	5666.2	8056.3
other membranes;cytoskeleton;mitochondrion;nucleus;other cell component	Cytoprotection by HMOX1; TP53 Regulates Metabolic Genes; Respiratory electron transport	Lrpprc	ENSMUSG00000024120	mmu:72416; NP_082509.2; Q6PB66; Q8K4V0; Q9CRX4	72416	Pf01535, Pf17177	cytoskeletal activity;nucleic acid binding activity;other molecular function	RNA metabolism OR transcription;other metabolic processes;transport;other biological processes		3	FALSE	High	Master Protein	NP_082509.2	leucine-rich PPR motif-containing protein, mitochondrial precursor [Mus musculus]	0.843	1.035	1.229	0.38532	0.491824	0.0857799	9101.9	7669.1	9423.7	9.82	5.82	9.11	1	47	88	47	37	156.5	6.83	0	226.275	1360	9101.9	7763.4	9365.5	8427.8	7598.6	7669.1	10406.2	9423.7	8680.2	9101.9	5204	9051.5
plasma membrane;other membranes;mitochondrion;nucleus;other cytoplasmic organelle;other cell component	RAF activation; Processing of SMDT1	Phb1	ENSMUSG00000038845	mmu:18673; NP_032857.1; P24142; P67778; Q3UB75; Q5SQG4	18673	Pf01145	signal transduction activity or receptor binding;other molecular function	cell organization and biogenesis;protein metabolism;DNA metabolism;RNA metabolism OR transcription;other metabolic processes;stress response;developmental processes;signal transduction;other biological processes		2	FALSE	High	Master Protein	NP_032857.1	prohibitin [Mus musculus]	1.103	1.087	0.986	0.992696	0.910276	0.951711	5483	6046	5962.6	9.54	8.39	6.98	1	18	87	18	63	29.8	5.76	0	162.43	2049	6376	5483	5379.1	6091.3	6046	5228.4	5466.2	6284.1	5962.6	6376	3675.3	5198.8
nucleus;other cell component	Deposition of new CENPA-containing nucleosomes at the centromere; B-WICH complex positively regulates rRNA expression	Smarca5	ENSMUSG00000031715	mmu:93762; NP_444354.2; Q8C791; Q8CA22; Q8VDG1; Q91ZW3; Q925M9	93762	Pf00176, Pf00271, Pf09110, Pf09111	nucleic acid binding activity;other molecular function	cell organization and biogenesis;DNA metabolism;RNA metabolism OR transcription;other metabolic processes;stress response;other biological processes	Mechanisms associated with pluripotency	3	FALSE	High	Master Protein	NP_444354.2	SWI/SNF-related matrix-associated actin-dependent regulator of chromatin subfamily A member 5 [Mus musculus]	0.955	1.068	1.119	0.853966	0.609348	0.342418	10084.7	9628.3	10773.2	8.39	3.8	10.31	1	44	87	44	43	121.6	8.15	0	197.795	1554	9074.9	10084.7	10734.7	9628.3	9943.8	9217.3	11679.9	9495	10773.2	9074.9	6759.9	10374.8
cytosol;nucleus;other cell component	Nonsense Mediated Decay (NMD) enhanced by the Exon Junction Complex (EJC); Transport of Mature mRNA derived from an Intron-Containing Transcript; mRNA Splicing - Major Pathway; mRNA 3'-end processing; RNA Polymerase II Transcription Termination; Deadenylation of mRNA; ISG15 antiviral mechanism	Eif4a3	ENSMUSG00000025580	B2RY38; mmu:192170; NP_619610.1; Q3TEZ8; Q3UD29; Q8BVY3; Q91VC3	192170	Pf00270, Pf00271	nucleic acid binding activity;other molecular function	RNA metabolism OR transcription;other metabolic processes;transport;developmental processes;other biological processes	mRNA processing	8	FALSE	High	Master Protein	NP_619610.1	eukaryotic initiation factor 4A-III [Mus musculus]	0.989	1.013	1.024	0.953161	0.564164	0.413591	1031.8	1020.9	1045.7	1.72	3.01	7.54	1	20	87	6	55	46.8	6.73	0	142.739	1531	1018.2	1053.5	1031.8	1054.7	1020.9	993.3	1045.7	1021.4	1173.1	1018.2	706.2	997.2
cytosol;translational apparatus;other cell component	Major pathway of rRNA processing in the nucleolus and cytosol; L13a-mediated translational silencing of Ceruloplasmin expression; SRP-dependent cotranslational protein targeting to membrane; Formation of a pool of free 40S subunits; GTP hydrolysis and joining of the 60S ribosomal subunit; Nonsense Mediated Decay (NMD) independent of the Exon Junction Complex (EJC); Nonsense Mediated Decay (NMD) e…	Rps16	ENSMUSG00000037563	mmu:20055; NP_038675.2; P14131; Q3THM9	20055	Pf00380	nucleic acid binding activity;other molecular function	protein metabolism;RNA metabolism OR transcription;other metabolic processes;other biological processes	Cytoplasmic ribosomal proteins	11	FALSE	High	Master Protein	NP_038675.2	40S ribosomal protein S16 [Mus musculus]	0.963	1.077	1.119	0.589752	0.789375	0.282453	12394.7	11933.3	13353.2	7.62	12.38	6.86	1	15	87	15	75	16.4	10.21	0	77.264	1071	12394.7	11416.5	13300.5	11933.3	9869.4	12589.6	13708.1	13353.2	12013	12394.7	7652.7	12854.5
other cell component	Neutrophil degranulation; AUF1 (hnRNP D0) binds and destabilizes mRNA; CDK-mediated phosphorylation and removal of Cdc6; SCF(Skp2)-mediated degradation of p27/p21; MAPK6/MAPK4 signaling; Downstream TCR signaling; FCERI mediated NF-kB activation; Neddylation; Asymmetric localization of PCP proteins; Degradation of AXIN; Hedgehog 'on' state; Ub-specific processing proteases; Regulation of RUNX3 exp…	Psmd11	ENSMUSG00000017428	mmu:69077; NP_848731.2; Q8BG32	69077	Pf01399, Pf18055, Pf18503	other molecular function	cell organization and biogenesis;protein metabolism;other metabolic processes;other biological processes	Proteasome degradation	50	FALSE	High	Master Protein	NP_848731.2	26S proteasome non-ATPase regulatory subunit 11 [Mus musculus]	0.912	0.939	1.029	0.698154	0.821868	0.972339	8023	7319.9	7535.2	6.16	8.13	5.86	1	24	86	24	67	47.4	6.48	0	222.961	2433	8023	7334	8270.3	7048.8	7319.9	8217.5	8096.6	7535.2	7214.5	8023	4916.1	7993
extracellular matrix;plasma membrane;other membranes;cytosol;translational apparatus;nucleus;other cell component	L13a-mediated translational silencing of Ceruloplasmin expression; SRP-dependent cotranslational protein targeting to membrane; Major pathway of rRNA processing in the nucleolus and cytosol; Formation of a pool of free 40S subunits; GTP hydrolysis and joining of the 60S ribosomal subunit; Nonsense Mediated Decay (NMD) independent of the Exon Junction Complex (EJC); Nonsense Mediated Decay (NMD) e…	Rpsa	ENSMUSG00000032518	mmu:16785; NP_035159.3; P14206; Q58E74; Q8BHL0; Q8BNL2; Q91V31; Q9CY13	16785	Pf00318, Pf16122	translation activity;other molecular function	cell adhesion;cell organization and biogenesis;protein metabolism;other metabolic processes	Cytoplasmic ribosomal proteins; Alpha 6 beta 4 integrin signaling pathway	12	FALSE	High	Master Protein	NP_035159.3	40S ribosomal protein SA [Mus musculus]	0.934	1.03	1.102	0.569813	0.97687	0.461478	7030.8	6568.2	7241.3	14.96	13.78	8.45	1	14	86	14	53	32.8	4.87	0	178.103	1893	6663.7	7030.8	8759.8	5870.3	6568.2	7703.2	8348.7	7241.3	7229.7	6663.7	4712.9	8466.1
cytosol;translational apparatus		Rpl10a	ENSMUSG00000037805	NP_035417.2; Q5XJF6	19896	Pf00687	nucleic acid binding activity;other molecular function	protein metabolism;other metabolic processes	Cytoplasmic ribosomal proteins	1	FALSE	High	Master Protein	NP_035417.2	60S ribosomal protein L10a isoform 1 [Mus musculus]	0.975	1.032	1.058	0.64472	0.759472	0.297459	9721.9	9483.4	10037.2	8.07	4.83	12.99	1	13	86	13	50	24.8	9.94	0	131.091	1734	9551.8	9721.9	11041.6	9847.9	8943.2	9483.4	12290.2	10037.2	9754.7	9551.8	6516.7	10671.4
non-structural extracellular;plasma membrane;other membranes;other cytoplasmic organelle;other cell component	Neutrophil degranulation; Metal sequestration by antimicrobial proteins	Ltf	ENSMUSG00000032496	mmu:17002; NP_032548.2; P08071; P70690; Q61799; Q8CBA0; Q922P2	17002	Pf00405	enzyme regulator activity;other molecular function	protein metabolism;stress response;transport;developmental processes;other biological processes		3	FALSE	High	Master Protein	NP_032548.2	lactotransferrin precursor [Mus musculus]	0.162	0.861	5.327	0.000962073	0.995843	0.00090072	14429.6	2332.7	12425.8	28.98	12.07	44.27	1	34	86	34	57	77.8	8.53	0	235.035	1647	10416.3	14429.6	18854.8	2256.9	2805.8	2332.7	23130.7	10516.3	12425.8	10416.3	9672.4	18222.6
cytosol;nucleus;other cell component		Naa15	ENSMUSG00000063273	G3X8Y3; mmu:74838; NP_444319.3	74838	Pf12569, Pf13181	translation activity;other molecular function	protein metabolism;other metabolic processes;other biological processes		0	FALSE	High	Master Protein	NP_444319.3	N-alpha-acetyltransferase 15, NatA auxiliary subunit [Mus musculus]	0.938	1.054	1.124	0.582818	0.948825	0.422875	7392.6	6934.1	7790.7	8.09	9.9	4.36	1	37	86	30	43	101	7.52	0	181.368	1294	7297.7	7392.6	8421.3	6934.1	6707.7	8044.2	8208	7790.7	7529.4	7297.7	4955.4	8139
nucleus;other cell component		Hnrnpdl	ENSMUSG00000029328	D3YTQ3; XP_006535137.1	50926	Pf00076	nucleic acid binding activity		mRNA processing	1	FALSE	High	Master Protein	XP_006535137.1	heterogeneous nuclear ribonucleoprotein D-like isoform X1 [Mus musculus]	0.888	0.932	1.049	0.665173	0.986841	0.752693	2087.8	1853.5	1945.2	2.4	9.61	13.86	1	14	86	11	30	46.2	9.57	0	136.068	2266	2087.8	2105.5	2012	1853.5	2147.3	1802.9	2379.4	1842.7	1945.2	2087.8	1411.3	1944.6
				NP_001347044.1						0	FALSE	High	Master Protein	NP_001347044.1	40S ribosomal protein S19 isoform a [Mus musculus]	0.864	1.043	1.208	0.195715	0.968048	0.143684	12754	11016.5	13305.5	8.64	9.28	8.56	1	14	86	14	61	17.4	10.62	0	106.554	1698	12573.4	12754	14651.2	11016.5	10908.1	12820.9	14823.3	13305.5	12543.6	12573.4	8549.2	14160
				NP_001277698.1						0	FALSE	High	Master Protein	NP_001277698.1	sequestosome-1 isoform 2 [Mus musculus]	2.414	1.221	0.506	0.00276028	0.277114	0.0149634	229	552.8	279.8	16.43	23.97	15.36	1	13	86	1	50	44.2	5.44	0	225.12	2024	229	179.1	249	687.8	422	552.8	279.8	333.4	246.2	229	120.1	240.6
cytosol		Aldoart2	ENSMUSG00000063129	A6ZI47; mmu:79459; NP_001264269.1	79459	Pf00274	other molecular function	other metabolic processes		0	FALSE	High	Master Protein	NP_001264269.1	fructose-bisphosphate aldolase A-like [Mus musculus]	0.989	0.967	0.978	0.926732	0.999958	0.923448	134.5	133.1	130.1	9.49	15.63	6.12	1	10	86	1	27	39.3	7.44	0	73.257	1544	139.6	134.5	116.1	141.7	104	133.1	137.8	121.9	130.1	139.6	90.2	112.2
cytosol;translational apparatus;other cell component	L13a-mediated translational silencing of Ceruloplasmin expression; SRP-dependent cotranslational protein targeting to membrane; Major pathway of rRNA processing in the nucleolus and cytosol; Formation of a pool of free 40S subunits; GTP hydrolysis and joining of the 60S ribosomal subunit; Nonsense Mediated Decay (NMD) independent of the Exon Junction Complex (EJC); Nonsense Mediated Decay (NMD) e…	Rps15a	ENSMUSG00000008683	mmu:267019; NP_733769.1; P39027; P39031; P62245; Q8C023; Q9BV24	267019	Pf00410	other molecular function	protein metabolism;other metabolic processes;other biological processes	Cytoplasmic ribosomal proteins	11	FALSE	High	Master Protein	NP_733769.1	40S ribosomal protein S15a [Mus musculus]	0.954	1.013	1.061	0.177819	0.974305	0.233801	8557.1	8166.1	8668	8.78	1.9	5.65	1	10	86	10	67	14.8	10.13	0	88.742	1850	8486.9	8557.1	9886.4	8166.1	7915.6	8195.1	9439.2	8668	8498.3	8486.9	5736	9554.9
cytosol;nucleus;other cell component	Downstream TCR signaling; FCERI mediated NF-kB activation; Neddylation; Asymmetric localization of PCP proteins; Degradation of AXIN; Hedgehog 'on' state; Ub-specific processing proteases; Regulation of RUNX3 expression and activity; Antigen processing: Ubiquitination & Proteasome degradation; Autodegradation of Cdh1 by Cdh1:APC/C; APC/C:Cdc20 mediated degradation of Securin; APC/C:Cdh1 mediated …	Psmc5	ENSMUSG00000020708	mmu:19184; NP_032976.1; O35051; P47210; P52915; P52916; P62196; Q3UL51; Q9CWN5	19184	Pf00004, Pf16450, Pf17862	signal transduction activity or receptor binding;other molecular function	protein metabolism;other metabolic processes;other biological processes	Proteasome degradation	49	FALSE	High	Master Protein	NP_032976.1	26S proteasome regulatory subunit 8 [Mus musculus]	0.926	0.97	1.048	0.257361	0.751684	0.585822	6750.7	6252	6549.8	10.29	5.06	5.56	1	22	86	20	59	45.6	7.55	0	218.993	2398	6750.7	6395.1	7777.1	5953.8	6252	6586.9	7072.7	6549.8	6357.7	6750.7	4286.8	7516.4
				NP_001300640.1						0	FALSE	High	Master Protein	NP_001300640.1	peroxiredoxin-4 isoform 1 precursor [Mus musculus]	0.939	1.087	1.157	0.806682	0.946345	0.946232	2481.2	2330.9	2697.7	10.48	10.01	14.88	1	10	86	8	32	31.3	7.91	0	72.917	2154	2949.9	2463.4	2481.2	2755.8	2324.3	2330.9	2130.5	2854.9	2697.7	2949.9	1651.3	2398
				XP_006510158.1						0	FALSE	High	Master Protein	XP_006510158.1	glucosidase 2 subunit beta isoform X1 [Mus musculus]	0.991	1.049	1.059	0.964368	0.924167	0.991645	6657.2	6595.8	6986.2	4.82	5.28	14.7	1	11	86	11	27	59.5	4.48	0	114.899	2418	6890.8	6657.2	6260.8	6595.8	6728.5	6082.3	5354	7004.9	6986.2	6890.8	4462.5	6050.9
cytosol;cytoskeleton;mitochondrion;nucleus;other cell component	Interconversion of nucleotide di- and triphosphates	Ak2	ENSMUSG00000028792	A2A820; mmu:11637; NP_001029138.1; Q3THT3; Q3TI11; Q3TKI6; Q8C7I9; Q9CY37; Q9WTP6	11637	Pf00406, Pf05191	kinase activity;other molecular function	other metabolic processes	Purine metabolism	2	FALSE	High	Master Protein	NP_001029138.1	adenylate kinase 2, mitochondrial isoform a [Mus musculus]	0.844	0.984	1.166	0.162171	0.945083	0.243066	7302.9	6164	7184.5	9.48	11.52	7.34	1	14	86	14	61	26.5	7.39	0	133.192	1978	7302.9	8139.3	6745.9	5605.8	7039.2	6164	7184.5	6685.6	7743	7302.9	5455.9	6519.7
nucleus;other cell component		Hnrnpd	ENSMUSG00000000568	G5E8G0; XP_036020648.1	11991	Pf00076, Pf08143	nucleic acid binding activity	other biological processes	mRNA processing	1	FALSE	High	Master Protein	XP_036020648.1	heterogeneous nuclear ribonucleoprotein D0 isoform X4 [Mus musculus]	0.835	0.821	0.984	0.237938	0.762879	0.539988	1521.7	1270.5	1249.9	10	22.49	12.19	1	13	85	1	41	30.6	8.41	0	133.089	1625	1543.3	1282.1	1521.7	1316.4	849	1270.5	1498.1	1249.9	1198.2	1543.3	859.4	1470.6
				NP_001073601.1						0	FALSE	High	Master Protein	NP_001073601.1	lamina-associated polypeptide 2 isoform beta [Mus musculus]													1	17	85	1	59	38.5	9.17	0	201.065	2392
plasma membrane;other membranes;cytosol;cytoskeleton;ER/Golgi;other cytoplasmic organelle;other cell component	Regulation of actin dynamics for phagocytic cup formation; CDC42 GTPase cycle; RAC1 GTPase cycle; RHOQ GTPase cycle; Factors involved in megakaryocyte development and platelet production; RHO GTPases Activate Formins; EGFR downregulation; RHO GTPases activate IQGAPs; EPHB-mediated forward signaling; MAPK6/MAPK4 signaling; RHOG GTPase cycle; RHOU GTPase cycle; RAC2 GTPase cycle; RAC3 GTPase cycle;…	Cdc42; CDC42; LOC100947706; LOC101361943; LOC102740357; LOC111154823; LOC112831720	ENSANAG00000035200; ENSBIXG00000025637; ENSBIXG00005001558; ENSBMSG00010003378; ENSBTAG00000001700; ENSCAFG00000014707; ENSCAFG00030002163; ENSCAFG00040001840; ENSCAFG00040002443; ENSCAFG00805001040; ENSCAFG00845000796; ENSCANG00000042675; ENSCATG00000034536; ENSCCNG00000009687; ENSCJAG00000046126; ENSCLAG00000011266; ENSCPOG00000006543; ENSCSAG00000000909; ENSCSRG00000015805; ENSDLEG00000011472;…	A0A024RAA5; A0A091EBB6; A0A0D9S8A9; A0A1A6G5B7; A0A1D5QDS4; A0A1S2ZPT1; A0A1U7QUA0; A0A1U7RSI5; A0A1U7TSW4; A0A250YBS2; A0A286Y1Z7; A0A2I2Z7E7; A0A2I3HBG8; A0A2J8K465; A0A2J8T2N4; A0A2K5EQA9; A0A2K5KA61; A0A2K5M8Y4; A0A2K6A6F2; A0A2K6CBT6; A0A2K6G7U6; A0A2K6MNV3; A0A2K6R2T2; A0A2K6TEV2; A0A2R9AF88; A0A2U3WR82; A0A2U3XI77; A0A2U4BLM6; A0A2Y9DM65; A0A2Y9KG40; A0A2Y9LK43; A0A2Y9SZ98; A0A340XJ18; A0A…	100008965; 100023099; 100058188; 100404291; 100438199; 100465076; 100717195; 100765433; 100918370; 100947706; 100990246; 100993131; 101050895; 101124029; 101316476; 101361943; 101364638; 101585222; 101598179; 101687739; 101826731; 102002570; 102005099; 102385507; 102403472; 102439024; 102447391; 102488344; 102514486; 102530757; 102740357; 102836442; 102921641; 103008817; 103088294; 103113106; 103…	Pf00071	signal transduction activity or receptor binding;other molecular function	cell adhesion;cell-cell signaling;cell organization and biogenesis;protein metabolism;RNA metabolism OR transcription;other metabolic processes;stress response;transport;developmental processes;signal transduction;other biological processes	TCR signaling pathway; Androgen receptor signaling pathway; B cell receptor signaling pathway; TGF-beta signaling pathway; Actin cytoskeleton regulation; Integrin-mediated cell adhesion; MAPK signaling pathway; Androgen receptor signaling pathway; p38 MAPK signaling pathway; G13 signaling pathway; Androgen receptor signaling pathway; Target of rapamycin signaling; Oxidative damage response; Integ…	223	FALSE	High	Master Protein	XP_036019511.1	cell division control protein 42 homolog isoform X1 [Mus musculus]	1.046	0.994	0.95	0.96821	0.826017	0.933336	5554.8	5812.7	5519.3	4.05	8.18	12.28	1	10	85	9	63	21.2	6.55	0	106.307	2151	5799	5348.2	5554.8	5812.7	6053.4	5156.9	6655.2	5519.3	5330.2	5799	3585	5368.6
plasma membrane;other membranes;nucleus;other cell component		Dab2	ENSMUSG00000022150	A0A0R4J104; mmu:13132; XP_017171913.1	13132	Pf00640	signal transduction activity or receptor binding;other molecular function	cell organization and biogenesis;transport;other biological processes	Wnt signaling pathway	1	FALSE	High	Master Protein	XP_017171913.1	disabled homolog 2 isoform X1 [Mus musculus]	0.911	1.072	1.177	0.352846	0.759792	0.144229	6875.5	6262.6	7370.2	4.62	7.83	5.7	1	19	85	19	30	82.2	5.97	0	169.399	2133	6875.5	6754.8	7365	6262.6	6149.6	7081.6	7606.7	7370.2	6801.7	6875.5	4527.8	7118.1
cytosol;nucleus;other cell component		Wars1	ENSMUSG00000021266	mmu:22375; P32921; Q80ZY4; Q99J58; Q9DC65; XP_006515882.1	22375	Pf00458, Pf00579	enzyme regulator activity;other molecular function	protein metabolism;RNA metabolism OR transcription;other metabolic processes;developmental processes;other biological processes	Tryptophan metabolism	1	FALSE	High	Master Protein	XP_006515882.1	tryptophan--tRNA ligase, cytoplasmic isoform X1 [Mus musculus]	1.28	0.916	0.715	0.0150257	0.772283	0.00718761	6020.6	7706.9	5511.9	5.29	11.11	5.48	1	22	85	22	52	54.3	6.89	0	194.56	1884	6037.8	5493.6	6020.6	7706.9	6748.4	8438.4	5511.9	5933.4	5337.5	6037.8	3682.5	5818.7
plasma membrane;other membranes;cytosol;other cell component	Ub-specific processing proteases; Regulation of NF-kappa B signaling	Usp14	ENSMUSG00000047879	mmu:59025; NP_067497.2; Q543U5; Q923F2; Q9D0L0; Q9JMA1	59025	Pf00443	enzyme regulator activity;other molecular function	cell-cell signaling;protein metabolism;other metabolic processes;stress response;other biological processes		2	FALSE	High	Master Protein	NP_067497.2	ubiquitin carboxyl-terminal hydrolase 14 isoform 1 [Mus musculus]	0.881	0.979	1.112	0.199438	0.946411	0.295347	7298.1	6426.4	7143.6	13.98	6.44	10.38	1	22	85	22	59	56	5.24	0	261.925	2427	7298.1	7046.5	9047.8	6220.4	6426.4	7032.7	8475.3	7143.6	7086.8	7298.1	4723.4	8744.5
other cell component		Ptgr1	ENSMUSG00000028378	mmu:67103; NP_080244.1; Q3TKT6; Q91YR9; Q9CPS1	67103	Pf00107, Pf16884	other molecular function	other metabolic processes;other biological processes	Eicosanoid metabolism via cyclooxygenases (COX); Eicosanoid metabolism via lipoxygenases (LOX)	2	FALSE	High	Master Protein	NP_080244.1	prostaglandin reductase 1 [Mus musculus]	0.869	0.945	1.088	0.288619	0.579267	0.808846	10338.3	8979	9772.2	12.59	18.57	5.19	1	15	85	15	62	35.5	7.96	0	195.853	2136	10338.3	9901.2	12466.3	8979	7560.3	10948.4	10169.5	9772.2	9169.7	10338.3	6636.9	12048.3
cytosol;translational apparatus;nucleus;other cell component	L13a-mediated translational silencing of Ceruloplasmin expression; SRP-dependent cotranslational protein targeting to membrane; Major pathway of rRNA processing in the nucleolus and cytosol; Formation of a pool of free 40S subunits; GTP hydrolysis and joining of the 60S ribosomal subunit; Nonsense Mediated Decay (NMD) independent of the Exon Junction Complex (EJC); Nonsense Mediated Decay (NMD) e…	Rps9	ENSMUSG00000006333	mmu:76846; NP_084043.1; Q3UBF1; Q6ZWN5; Q8K2D1	76846	Pf00163, Pf01479	nucleic acid binding activity;other molecular function	protein metabolism;other metabolic processes;other biological processes	mRNA processing	11	FALSE	High	Master Protein	NP_084043.1	40S ribosomal protein S9 [Mus musculus]	0.967	1.015	1.05	0.40154	0.990766	0.463157	11569.6	11188.2	11747.5	5.07	7.06	2.91	1	19	85	19	60	22.6	10.65	0	96.109	1457	11569.6	11412.7	12522.4	11188.2	10348.9	11922.8	11747.5	12111.2	11427.7	11569.6	7650.1	12102.5
other membranes;cytosol;ER/Golgi;nucleus;other cell component		Rtcb	ENSMUSG00000001783	mmu:28088; NP_663397.1; Q3TA04; Q3TI25; Q3UDW6; Q99LF4	28088	Pf01139	cytoskeletal activity;other molecular function	RNA metabolism OR transcription;other metabolic processes;developmental processes;other biological processes		0	FALSE	High	Master Protein	NP_663397.1	RNA-splicing ligase RtcB homolog [Mus musculus]	0.859	0.97	1.13	0.112421	0.994622	0.0990991	6164	5292.4	5982.1	3.37	8.17	5.77	1	23	84	23	57	55.2	7.23	0	222.867	2187	6164	6246.5	5857.2	5045.6	5904.7	5292.4	5862.3	5982.1	6525.7	6164	4187.2	5660.9
				XP_006500405.1						0	FALSE	High	Master Protein	XP_006500405.1	cytoskeleton-associated protein 5 isoform X1 [Mus musculus]	0.788	0.936	1.188	0.00253848	0.303091	0.0124479	7256.6	5716.7	6792.8	4.66	5.32	3.82	1	45	84	45	26	226.6	8.02	0	246.388	1615	7075.5	7256.6	7738.8	5716.7	5716.2	6260.2	7222.1	6739.5	6792.8	7075.5	4864.2	7479.3
plasma membrane;other membranes;cytosol;ER/Golgi;other cytoplasmic organelle;other cell component	RAB GEFs exchange GTP for GDP on RABs; RAB geranylgeranylation; Translocation of SLC2A4 (GLUT4) to the plasma membrane; Neutrophil degranulation; Synthesis of PIPs at the plasma membrane; Neutrophil degranulation; Neutrophil degranulation; RAB geranylgeranylation; RAB GEFs exchange GTP for GDP on RABs; Synthesis of PIPs at the plasma membrane; Neutrophil degranulation; Synthesis of PIPs at the pl…	LOC101162540; LOC101349795; LOC101872725; LOC107597932; LOC111145662; LOC113084571; LOC114444141; LOC115429443; LOC115807450; rab14; Rab14; RAB14; rab14.L; rab14l; RAB14L	ENSABRG00000022186; ENSACAG00000008285; ENSACCG00020014096; ENSACOG00000004460; ENSACUG00000011288; ENSAMEG00000000968; ENSANAG00000031127; ENSANIG00000011781; ENSAOCG00000008492; ENSAOWG00000003021; ENSAPEG00000014246; ENSAPLG00020014474; ENSAPOG00000008641; ENSATEG00000018600; ENSBGRG00000012507; ENSBIXG00000022505; ENSBIXG00005029227; ENSBJAG00000011607; ENSBMSG00010000641; ENSBOBG00000001092;…	A0A024R845; A0A087R4M9; A0A087VAU9; A0A091D0U8; A0A091FW52; A0A091GJI0; A0A091GZ27; A0A091IHD3; A0A091IR10; A0A091KHR1; A0A091N1W1; A0A091PRN1; A0A091S250; A0A091S4K1; A0A091URK5; A0A091WL45; A0A093CK25; A0A093K1N9; A0A093KRG9; A0A093P0C5; A0A093PMB1; A0A096P0P9; A0A099ZMY2; A0A0A0B008; A0A0B8RPH2; A0A0D9RLG6; A0A146WBA9; A0A151MG19; A0A1A7Y9L9; A0A1A8AES3; A0A1A8E6A0; A0A1A8GCU5; A0A1A8K8Y1; A0A…	100015716; 100081980; 100338597; 100390205; 100461766; 100553414; 100607466; 100676213; 100722861; 100751954; 100860798; 100929185; 100999893; 101040547; 101087882; 101127537; 101315878; 101349795; 101365137; 101603808; 101680459; 101709151; 101820561; 101872725; 101953727; 101960452; 102018832; 102064595; 102123446; 102230652; 102352449; 102384002; 102416874; 102461544; 102543802; 102576300; 102…	Pf00071	cytoskeletal activity;other molecular function	cell organization and biogenesis;stress response;transport;signal transduction;other biological processes	Focal adhesion: PI3K-Akt-mTOR signaling pathway; Focal adhesion: PI3K-Akt-mTOR-signaling pathway; Ciliary landscape	19	FALSE	High	Master Protein	NP_080973.1	ras-related protein Rab-14 [Mus musculus]	1.067	1.036	0.971	0.919757	0.926177	0.999843	6364	6790.5	6593.9	8.86	13.97	1.22	1	15	84	13	66	23.9	6.21	0	150.412	2030	7000.3	5867.6	6364	7484.6	6790.5	5647.5	6504.7	6665.1	6593.9	7000.3	3933.1	6150.6
nucleus;other cell component		Pnn	ENSMUSG00000020994	mmu:18949; NP_032917.2; Q3TUQ5	18949	Pf04696, Pf04697	nucleic acid binding activity	RNA metabolism OR transcription;other metabolic processes		0	FALSE	High	Master Protein	NP_032917.2	pinin [Mus musculus]	0.983	1.045	1.063	0.83615	0.569585	0.301303	5601.7	5504.7	5852.7	2.57	10.55	13.05	1	28	84	27	42	82.5	7.01	0	163.819	1229	5514.4	5797.8	5601.7	5504.7	5917.8	4790.4	7079.9	5564.1	5852.7	5514.4	3886.4	5413.9
other cell component		Ctsa	ENSMUSG00000017760	G3X8T3; XP_030104427.1	19025	Pf00450	other molecular function	protein metabolism;other biological processes		0	FALSE	High	Master Protein	XP_030104427.1	lysosomal protective protein isoform X1 [Mus musculus]	0.905	0.933	1.03	0.438411	0.776212	0.814186	8096.5	7330.3	7553.8	23.11	20.33	17.76	1	17	84	17	40	55.7	5.87	0	177.257	2202	11409.9	7561.1	8096.5	8681.2	5736.8	7330.3	6851.8	9586.5	7553.8	11409.9	5068.4	7825
other membranes;cytosol;nucleus;other cell component	FCERI mediated MAPK activation; Generation of second messenger molecules; RAC1 GTPase cycle; RHOQ GTPase cycle; MAPK6/MAPK4 signaling; RHOG GTPase cycle; RHOH GTPase cycle; RHOU GTPase cycle; RAC2 GTPase cycle; RAC3 GTPase cycle; CD209 (DC-SIGN) signaling; RHOV GTPase cycle; Smooth Muscle Contraction; RHO GTPases activate PAKs; Ephrin signaling; Sema3A PAK dependent Axon repulsion; CD28 dependent…	Pak2	ENSMUSG00000022781	mmu:224105; Q8CIN4; XP_006522135.1	224105	Pf00069, Pf00786	enzyme regulator activity;kinase activity;other molecular function	cell organization and biogenesis;protein metabolism;other metabolic processes;developmental processes;signal transduction;other biological processes	Mapk signaling pathway; Regulation of actin cytoskeleton; FAS pathway and stress induction of HSP regulation; Integrin-mediated cell adhesion; Focal adhesion	24	FALSE	High	Master Protein	XP_006522135.1	serine/threonine-protein kinase PAK 2 isoform X1 [Mus musculus]	0.949	0.984	1.037	0.533232	0.895492	0.785162	5558.5	5275.9	5471.6	2.97	8.37	1.17	1	21	84	17	53	57.9	5.77	0	205.175	2123	5558.5	5429.8	5758.8	4920.4	5275.9	5807.9	5542.3	5414.1	5471.6	5558.5	3639.7	5565.7
other membranes;cytosol;ER/Golgi;other cell component		Coro7	ENSMUSG00000039637	mmu:78885; NP_084481.3; Q3UDJ4; Q6P8Y8; Q8C9V7; Q9D2V7	78885	Pf00400, Pf08953, Pf16300	cytoskeletal activity	cell organization and biogenesis;transport;other biological processes		0	FALSE	High	Master Protein	NP_084481.3	coronin-7 [Mus musculus]	0.96	0.918	0.956	0.748545	0.0704292	0.181162	9048.3	8688.4	8306.2	4.44	0.31	0.72	1	31	84	31	45	100.7	5.77	0	222.199	1970	9103.4	8396.9	9048.3	8687.4	8734.1	8688.4	8281.4	8395.6	8306.2	9103.4	5628.6	8745
				XP_006521324.2						0	FALSE	High	Master Protein	XP_006521324.2	elongation factor 1-delta isoform X1 [Mus musculus]	0.887	0.963	1.086	0.148031	0.748926	0.369601	8689.4	7705.4	8365.9	4.8	8.39	2.03	1	20	84	18	29	74.8	6.51	0	187.876	2096	8689.4	8292.7	9128.2	7311.3	7705.4	8600.2	8257.1	8592	8365.9	8689.4	5558.7	8822.2
cytosol;mitochondrion;nucleus;other cell component	Major pathway of rRNA processing in the nucleolus and cytosol; B-WICH complex positively regulates rRNA expression	Ddx21	ENSMUSG00000020075	mmu:56200; NP_062426.2; Q3TVJ3; Q9JIK5; Q9WV45	56200	Pf00270, Pf00271, Pf08152	nucleic acid binding activity;other molecular function	cell organization and biogenesis;RNA metabolism OR transcription;other metabolic processes;stress response;other biological processes	mRNA processing	3	FALSE	High	Master Protein	NP_062426.2	nucleolar RNA helicase 2 [Mus musculus]	0.96	1.249	1.301	0.997163	0.266867	0.244288	11104.7	10662.3	13874.9	23.49	10.93	22.13	1	35	84	34	46	93.5	9.11	0	209.062	1549	8791.2	11104.7	14099.3	10068.3	10662.3	12390.8	18575.3	12224.8	13874.9	8791.2	7443.6	13626.6
nucleus;other cell component		Smarcc2		A0A6P5QJV1; mcal:110304000; NP_001359324.1		Pf00249, Pf04433, Pf16495, Pf16496, Pf16498		other biological processes		0	FALSE	High	Master Protein	NP_001359324.1	SWI/SNF complex subunit SMARCC2 isoform 4 [Mus musculus]	0.955	0.999	1.046	0.143445	0.861909	0.277528	4521.5	4319.6	4516.4	3.76	1.24	3.52	1	33	83	24	29	135.8	5.6	0	207.914	1625	4461.2	4521.5	4785.6	4319.6	4299.2	4401.1	4516.4	4377.2	4695.2	4461.2	3030.8	4625.1
other membranes;ER/Golgi;other cell component		Atl3	ENSMUSG00000024759	mmu:109168; NP_666203.3; Q3UGW3; Q8C0L7; Q8C174; Q91YH5; Q99LZ9	109168	Pf02263, Pf02841	other molecular function	cell organization and biogenesis;stress response;other biological processes		0	FALSE	High	Master Protein	NP_666203.3	atlastin-3 isoform 2 [Mus musculus]	0.996	1.006	1.01	0.969233	0.997188	0.948784	4555.4	4537.6	4582.6	8.36	10.75	4.78	1	18	83	17	42	60.5	6.1	0	179.531	2096	4811.4	4555.4	4073.5	4537.6	4813.7	3889.4	4250.5	4582.6	4652.3	4811.4	3053.5	3936.9
other cytoplasmic organelle	Peroxisomal protein import; Synthesis of bile acids and bile salts via 7alpha-hydroxycholesterol; Beta-oxidation of pristanoyl-CoA; alpha-linolenic acid (ALA) metabolism; Beta-oxidation of very long chain fatty acids	Hsd17b4	ENSMUSG00000024507	mmu:15488; NP_032318.2; P51660; Q9DBM3	15488	Pf00106, Pf01575, Pf02036	other molecular function	other metabolic processes;developmental processes	Steroid biosynthesis	6	FALSE	High	Master Protein	NP_032318.2	peroxisomal multifunctional enzyme type 2 [Mus musculus]	0.996	1.026	1.03	0.600661	0.888486	0.856486	7829.4	7796.7	8033.6	7.37	14.03	7.03	1	29	83	29	44	79.4	8.57	0	195.21	2045	8811.2	7727.4	7829.4	8384.2	7796.7	6338.9	7185.3	8213.2	8033.6	8811.2	5179.8	7566.9
non-structural extracellular;cytosol;nucleus;other cell component	TP53 Regulates Metabolic Genes; Activation of BAD and translocation to mitochondria ; RHO GTPases activate PKNs; TP53 Regulates Transcription of Genes Involved in G2 Cell Cycle Arrest; Chk1/Chk2(Cds1) mediated inactivation of Cyclin B:Cdk1 complex; Regulation of localization of FOXO transcription factors	Sfn	ENSMUSG00000047281	mmu:55948; NP_061224.2; O70456; Q3TEZ1	55948	Pf00244	other molecular function	cell cycle OR cell proliferation;cell organization and biogenesis;stress response;signal transduction;other biological processes	Myometrial relaxation and contraction pathways; Alpha 6 beta 4 integrin signaling pathway; Calcium regulation in cardiac cells	9	FALSE	High	Master Protein	NP_061224.2	14-3-3 protein sigma [Mus musculus]	0.871	0.936	1.075	0.476435	0.456295	0.9991	353.2	307.5	330.5	144.05	47.62	11.19	1	11	83	7	41	27.7	4.78	0	93.317	1149	353.2	5334.1	321	307.5	524.1	202.2	270.6	331.2	330.5	353.2	3575.5	310.3
non-structural extracellular;ER/Golgi;nucleus;other cell component		Dnajb11	ENSMUSG00000004460	A6X957; mmu:67838; NP_001177734.1; Q543I7; Q8BK79; Q8VCY1; Q8VHB1; Q99KV1	67838	Pf00226, Pf01556	signal transduction activity or receptor binding;other molecular function	protein metabolism;RNA metabolism OR transcription;other metabolic processes;other biological processes		0	FALSE	High	Master Protein	NP_001177734.1	dnaJ homolog subfamily B member 11 precursor [Mus musculus]	0.958	1.002	1.046	0.995762	0.830536	0.78452	7817.4	7488.1	7835.8	6.12	9	5.82	1	14	83	14	43	40.5	6.32	0	179.246	2018	7886.5	7817.4	7050.3	7488.1	8268.3	6913.5	7398.8	7835.8	8312.3	7886.5	5240.2	6814
				XP_006525559.1						0	FALSE	High	Master Protein	XP_006525559.1	NAD-dependent malic enzyme, mitochondrial isoform X1 [Mus musculus]	0.878	0.958	1.091	0.844854	0.957277	0.958407	4182.8	3671.6	4005	12.88	15.53	6.54	1	22	83	22	48	66.7	7.77	0	208.632	1865	4516.5	4182.8	3490.7	3671.6	4516.5	3361.3	3647.8	4005	4147.4	4516.5	2803.8	3373.7
plasma membrane;other membranes;cytosol;ER/Golgi;other cell component		Ncf1	ENSMUSG00000015950	F8WH69; NP_001272966.1	17969	Pf00018, Pf00787, Pf08944, Pf16621	enzyme regulator activity;other molecular function	other metabolic processes;stress response;transport;other biological processes	Chemokine signaling pathway; Microglia pathogen phagocytosis pathway; Oxidative stress and redox pathway	3	FALSE	High	Master Protein	NP_001272966.1	neutrophil cytosol factor 1 isoform a [Mus musculus]	1.013	0.969	0.957	0.813055	0.94778	0.948727	6417	6502.3	6220.9	10.28	2.83	12.34	1	20	83	20	58	46	9.01	0	190.882	1942	6270	6417	7537.5	6205.2	6502.3	6533.7	7528.1	6035.6	6220.9	6270	4301.4	7284.8
plasma membrane;other membranes;cytosol;cytoskeleton;nucleus;other cell component	G alpha (12/13) signalling events; RHO GTPases Activate Formins; RHOC GTPase cycle; RHO GTPases activate CIT; Sema4D induced cell migration and growth-cone collapse; RHO GTPases activate PKNs; RHO GTPases Activate ROCKs	Rhoc	ENSMUSG00000002233	mmu:11853; NP_031510.2; Q3TUN0; Q62159	11853	Pf00071	other molecular function	cell cycle OR cell proliferation;cell organization and biogenesis;stress response;signal transduction;other biological processes	Spinal cord injury	8	FALSE	High	Master Protein	NP_031510.2	rho-related GTP-binding protein RhoC [Mus musculus]	1.266	0.966	0.763	0.13222	0.669166	0.0435458	280.9	355.7	271.5	6.61	15.47	8.5	1	11	83	5	73	22	6.58	0	102.493	1888	280.9	262.7	299.9	355.7	398.8	291.6	234.3	273.5	271.5	280.9	176.1	289.8
other membranes;ER/Golgi		Srpra	ENSMUSG00000032042	mmu:67398; NP_080406.1; Q8VC45; Q921H1; Q9DBG7	67398	Pf00448, Pf02881, Pf04086	other molecular function	cell organization and biogenesis;transport		0	FALSE	High	Master Protein	NP_080406.1	signal recognition particle receptor subunit alpha [Mus musculus]	1.08	1.085	1.005	0.311153	0.748684	0.677092	5439.4	5873.1	5899.9	6.06	6.89	4.71	1	32	83	32	52	69.6	8.95	0	199.861	1949	6009.2	5400.8	5439.4	6552	5873.1	5789.6	6042.2	5899.9	5512.4	6009.2	3620.3	5257.1
other membranes;cytosol;translational apparatus;nucleus;other cell component		Rpl7a	ENSMUSG00000062647	mmu:27176; NP_038749.1; P12970; Q91YM3	27176	Pf01248	nucleic acid binding activity;other molecular function	protein metabolism;RNA metabolism OR transcription;other metabolic processes	Cytoplasmic ribosomal proteins	1	FALSE	High	Master Protein	NP_038749.1	60S ribosomal protein L7a [Mus musculus]	1.057	1.058	1.001	0.935925	0.973972	0.841549	8153.2	8617.8	8624	18.4	17.22	21.21	1	14	82	14	51	30	10.56	0	145.579	2178	8153.2	6858.7	9903.3	8650.2	6291.7	8617.8	10470.7	8624	6808.5	8153.2	4597.5	9571.3
plasma membrane;other membranes;cytosol;cytoskeleton;mitochondrion;nucleus;other cell component		Hcls1	ENSMUSG00000022831	mmu:15163; NP_032251.2; P49710; Q922I8	15163	Pf00018, Pf02218	cytoskeletal activity;other molecular function	cell organization and biogenesis;other biological processes	IL-5 signaling pathway; Tyrobp causal network in microglia	2	FALSE	High	Master Protein	NP_032251.2	hematopoietic lineage cell-specific protein [Mus musculus]	1.283	1.02	0.795	0.078353	0.95626	0.11268	8026.5	10297.9	8184.8	7.97	16.28	11.16	1	17	82	17	41	54.2	4.84	0	142.001	1809	8621.4	7346.9	8026.5	10297.9	8977.3	12383.9	7358.6	9196.5	8184.8	8621.4	4924.7	7757.4
				XP_006518695.1						0	FALSE	High	Master Protein	XP_006518695.1	kinectin isoform X5 [Mus musculus]	1.022	1.012	0.989	0.466433	0.365979	0.974324	5909.8	6041.5	5977.9	2.68	0.85	4.58	1	45	82	43	36	149.7	6.05	0	229.992	1312	5943.4	5657.7	5909.8	6041.5	6063.5	5965.6	6369.9	5834.2	5977.9	5943.4	3792.4	5711.6
				XP_011244585.1						0	FALSE	High	Master Protein	XP_011244585.1	band 4.1-like protein 3 isoform X5 [Mus musculus]	0.945	0.875	0.925	0.99951	0.980028	0.985704	132.7	125.4	116.1	15.48	19.26	29.2	1	27	82	3	24	120.6	5.26	0	175.455	1274	150	109.6	132.7	125.4	160	110.4	184	116.1	112.9	150	73.5	128.2
plasma membrane;other membranes;other cell component		Ralb	ENSMUSG00000004451	mmu:64143; Q3TVS5; Q9JIW9; XP_006529845.1	64143	Pf00071	other molecular function	cell cycle OR cell proliferation;stress response;transport;signal transduction;other biological processes	EGFR1 signaling pathway	1	FALSE	High	Master Protein	XP_006529845.1	ras-related protein Ral-B isoform X1 [Mus musculus]	1.189	1.088	0.915	0.00467486	0.0542617	0.14322	1167.7	1388.6	1269.9	3.95	2.82	5.18	1	9	82	4	49	23.3	6.62	0	131.523	3952	1235.3	1145.5	1167.7	1451.8	1388.6	1378.8	1265.7	1385.1	1269.9	1235.3	767.9	1128.5
other membranes;ER/Golgi;other cytoplasmic organelle;other cell component	TBC/RABGAPs; RAB geranylgeranylation	Rab11b	ENSMUSG00000077450	mmu:19326; NP_033023.1; P46638	19326	Pf00071	cytoskeletal activity;other molecular function	cell-cell signaling;other metabolic processes;transport;other biological processes	Focal adhesion: PI3K-Akt-mTOR signaling pathway	3	FALSE	High	Master Protein	NP_033023.1	ras-related protein Rab-11B [Mus musculus]	1.058	0.941	0.889	0.244738	0.932745	0.375522	434.8	460.1	409.1	10.3	4.55	7.79	1	14	82	2	66	24.5	5.94	0	116.779	1387	447.2	367.5	434.8	450.5	460.1	491.2	403.9	463.7	409.1	447.2	246.3	420.2
cytosol;nucleus;other cell component	Neutrophil degranulation	Mnda	ENSMUSG00000026536	B7ZNS3; mmu:381308; NP_001028622.1; P0DOV1; P15092; Q08619; Q3TM07; Q3U776; Q3U7F4; Q3U7K5; Q3UCH9; Q8C4X3; Q921V9	381308	Pf02758, Pf02760	nucleic acid binding activity;other molecular function	cell organization and biogenesis;protein metabolism;other metabolic processes;stress response;signal transduction;other biological processes		1	FALSE	High	Master Protein	NP_001028622.1	interferon-activable protein 205-B isoform 1 [Mus musculus]	3.131	1.547	0.494	0.0017427	0.200292	0.0111225	464	1452.9	717.8	31.09	12.41	14.79	1	23	82	4	65	46.9	8	0	204.327	1559	388.5	696.5	464	1655.6	1292.3	1452.9	717.8	592.8	799.3	388.5	466.9	448.5
other membranes;ER/Golgi		Ssr1	ENSMUSG00000021427	mmu:107513; NP_080241.3; Q3TIM3; Q99MP2; Q9CY50	107513	Pf03896				0	FALSE	High	Master Protein	NP_080241.3	translocon-associated protein subunit alpha isoform 1 precursor [Mus musculus]	1.306	1.135	0.869	0.598433	0.999538	0.614667	3395.3	4434.5	3853.6	12.25	15.46	18.42	1	4	82	4	21	32	4.45	0	136.118	2583	4062.3	3395.3	3240	4475.8	4434.5	3360.4	2853.5	4111.1	3853.6	4062.3	2276	3131.4
cytosol;mitochondrion	Gluconeogenesis	Pck2	ENSMUSG00000040618	mmu:74551; NP_083270.2; Q8BH04; Q8BMM9; Q91Z10	74551	Pf00821, Pf17297	other molecular function	other metabolic processes;stress response;developmental processes;other biological processes	PPAR signaling pathway; Adipogenesis genes	3	FALSE	High	Master Protein	NP_083270.2	phosphoenolpyruvate carboxykinase [GTP], mitochondrial [Mus musculus]	0.832	0.973	1.17	0.365835	0.769734	0.733338	1575.4	1309.9	1532.8	12.77	17.92	18.19	1	26	82	9	52	70.5	7.28	0	217.825	2071	1723.1	1575.4	1332.6	1459.1	1309.9	1015	1112.3	1575.4	1532.8	1723.1	1056	1287.9
[truncated: 7,469 more rows]
[truncated: 15 more columns]
