# Supplementary material for: A conserved enzymatic toolkit targeting host cell metabolism is associated with Cryptococcus neoformans intracellular survival in protozoal and mammalian phagocytic cells
Source: PLoS Pathog. 2025 Dec 26;21(12):e1013787. doi: 10.1371/journal.ppat.1013787 (PMC12758812; doi:10.1371/journal.ppat.1013787)
Supplement: S19 Table — (XLSX) [file ppat.1013787.s026.xlsx]

## Sheet: STable-19
Supplemental Table 19	GO Enrichment Analysis of Mouse Proteins Identified from Isolated C. neoformans-containing Phagolysosomes
GO.ID	Term	Adjusted p Value	Enrichment	Ontology
GO:0006886	intracellular protein transport	6.1e-30	29.2147	BP
GO:0015031	protein transport	3.6e-27	26.4437	BP
GO:0051301	cell division	6.9e-24	23.1612	BP
GO:0006364	rRNA processing	2.6e-21	20.585	BP
GO:0032543	mitochondrial translation	5.5e-18	17.2596	BP
GO:0006397	mRNA processing	1.7e-16	15.7696	BP
GO:0006888	endoplasmic reticulum to Golgi vesicle-mediated transport	1.2e-15	14.9208	BP
GO:0042274	ribosomal small subunit biogenesis	7e-15	14.1549	BP
GO:0042776	proton motive force-driven mitochondrial ATP synthesis	7.4e-15	14.1308	BP
GO:0002181	cytoplasmic translation	3.8e-14	13.4202	BP
GO:0006457	protein folding	1.1e-13	12.9586	BP
GO:0000398	mRNA splicing, via spliceosome	1.2e-13	12.9208	BP
GO:0006281	DNA repair	4.8e-13	12.3188	BP
GO:0032981	mitochondrial respiratory chain complex I assembly	3e-12	11.5229	BP
GO:0008380	RNA splicing	3.2e-12	11.4949	BP
GO:0006890	retrograde vesicle-mediated transport, Golgi to endoplasmic reticulum	3.6e-12	11.4437	BP
GO:0051028	mRNA transport	6.7e-10	9.17393	BP
GO:0140242	translation at postsynapse	3.6e-08	7.4437	BP
GO:0001732	formation of cytoplasmic translation initiation complex	3.9e-08	7.40894	BP
GO:0140236	translation at presynapse	9.2e-08	7.03621	BP
GO:0000281	mitotic cytokinesis	1.7e-07	6.76955	BP
GO:0007005	mitochondrion organization	1.8e-07	6.74473	BP
GO:0006909	phagocytosis	2.1e-07	6.67778	BP
GO:0051085	chaperone cofactor-dependent protein refolding	2.1e-07	6.67778	BP
GO:0061077	chaperone-mediated protein folding	2.7e-07	6.56864	BP
GO:0000463	maturation of LSU-rRNA from tricistronic rRNA transcript (SSU-rRNA, 5.8S rRNA, LSU-rRNA)	3.1e-07	6.50864	BP
GO:0042026	protein refolding	3.4e-07	6.46852	BP
GO:0006406	mRNA export from nucleus	7.1e-07	6.14874	BP
GO:0006414	translational elongation	8e-07	6.09691	BP
GO:0000462	maturation of SSU-rRNA from tricistronic rRNA transcript (SSU-rRNA, 5.8S rRNA, LSU-rRNA)	1e-06	6	BP
GO:0030490	maturation of SSU-rRNA	1e-06	6	BP
GO:0042254	ribosome biogenesis	2e-06	5.69897	BP
GO:0000387	spliceosomal snRNP assembly	2.7e-06	5.56864	BP
GO:0016973	poly(A)+ mRNA export from nucleus	2.8e-06	5.55284	BP
GO:0046039	GTP metabolic process	3.4e-06	5.46852	BP
GO:0006614	SRP-dependent cotranslational protein targeting to membrane	3.6e-06	5.4437	BP
GO:0016192	vesicle-mediated transport	4.4e-06	5.35655	BP
GO:0042307	positive regulation of protein import into nucleus	5.1e-06	5.29243	BP
GO:0017148	negative regulation of translation	7.2e-06	5.14267	BP
GO:0000460	maturation of 5.8S rRNA	7.4e-06	5.13077	BP
GO:0000244	spliceosomal tri-snRNP complex assembly	7.6e-06	5.11919	BP
GO:0042256	cytosolic ribosome assembly	7.6e-06	5.11919	BP
GO:0006405	RNA export from nucleus	9.7e-06	5.01323	BP
GO:0006107	oxaloacetate metabolic process	1e-05	5	BP
GO:0006974	DNA damage response	1e-05	5	BP
GO:0030970	retrograde protein transport, ER to cytosol	1.1e-05	4.95861	BP
GO:0044208	'de novo' AMP biosynthetic process	1.4e-05	4.85387	BP
GO:0044209	AMP salvage	1.4e-05	4.85387	BP
GO:1902570	protein localization to nucleolus	1.4e-05	4.85387	BP
GO:0000380	alternative mRNA splicing, via spliceosome	2.6e-05	4.58503	BP
GO:0006891	intra-Golgi vesicle-mediated transport	2.7e-05	4.56864	BP
GO:0000301	retrograde transport, vesicle recycling within Golgi	2.8e-05	4.55284	BP
GO:2000234	positive regulation of rRNA processing	2.8e-05	4.55284	BP
GO:0006623	protein targeting to vacuole	3.4e-05	4.46852	BP
GO:0050765	negative regulation of phagocytosis	3.9e-05	4.40894	BP
GO:0042273	ribosomal large subunit biogenesis	4.7e-05	4.3279	BP
GO:0006898	receptor-mediated endocytosis	5.5e-05	4.25964	BP
GO:0035654	clathrin-coated vesicle cargo loading, AP-3-mediated	5.8e-05	4.23657	BP
GO:0051086	chaperone mediated protein folding independent of cofactor	5.8e-05	4.23657	BP
GO:2000819	regulation of nucleotide-excision repair	5.9e-05	4.22915	BP
GO:0016226	iron-sulfur cluster assembly	7.6e-05	4.11919	BP
GO:0030150	protein import into mitochondrial matrix	7.7e-05	4.11351	BP
GO:0000245	spliceosomal complex assembly	9.2e-05	4.03621	BP
GO:0000027	ribosomal large subunit assembly	9.3e-05	4.03152	BP
GO:0006631	fatty acid metabolic process	9.8e-05	4.00877	BP
GO:0006986	response to unfolded protein	1e-04	4	BP
GO:0032365	intracellular lipid transport	1e-04	4	BP
GO:0006103	2-oxoglutarate metabolic process	0.00011	3.95861	BP
GO:0036503	ERAD pathway	0.00013	3.88606	BP
GO:0072583	clathrin-dependent endocytosis	0.00019	3.72125	BP
GO:1903076	regulation of protein localization to plasma membrane	0.00019	3.72125	BP
GO:0072657	protein localization to membrane	2e-04	3.69897	BP
GO:0031124	mRNA 3'-end processing	0.00021	3.67778	BP
GO:0071218	cellular response to misfolded protein	0.00021	3.67778	BP
GO:0006101	citrate metabolic process	0.00023	3.63827	BP
GO:0006177	GMP biosynthetic process	0.00023	3.63827	BP
GO:0006189	'de novo' IMP biosynthetic process	0.00023	3.63827	BP
GO:0007023	post-chaperonin tubulin folding pathway	0.00023	3.63827	BP
GO:0009139	pyrimidine nucleoside diphosphate biosynthetic process	0.00023	3.63827	BP
GO:0032957	inositol trisphosphate metabolic process	0.00023	3.63827	BP
GO:0051030	snRNA transport	0.00023	3.63827	BP
GO:1903895	negative regulation of IRE1-mediated unfolded protein response	0.00023	3.63827	BP
GO:1904580	regulation of intracellular mRNA localization	0.00023	3.63827	BP
GO:0006622	protein targeting to lysosome	0.00026	3.58503	BP
GO:0006893	Golgi to plasma membrane transport	0.00026	3.58503	BP
GO:0008637	apoptotic mitochondrial changes	0.00026	3.58503	BP
GO:0034501	protein localization to kinetochore	0.00027	3.56864	BP
GO:0042407	cristae formation	0.00027	3.56864	BP
GO:0045292	mRNA cis splicing, via spliceosome	0.00027	3.56864	BP
GO:2000767	positive regulation of cytoplasmic translation	0.00027	3.56864	BP
GO:0006298	mismatch repair	0.00036	3.4437	BP
GO:0009113	purine nucleobase biosynthetic process	0.00036	3.4437	BP
GO:0034475	U4 snRNA 3'-end processing	0.00036	3.4437	BP
GO:0042255	ribosome assembly	0.00036	3.4437	BP
GO:0043650	dicarboxylic acid biosynthetic process	0.00036	3.4437	BP
GO:0097294	'de novo' XMP biosynthetic process	0.00036	3.4437	BP
GO:0033108	mitochondrial respiratory chain complex assembly	0.00038	3.42022	BP
GO:0000470	maturation of LSU-rRNA	0.00039	3.40894	BP
GO:0006283	transcription-coupled nucleotide-excision repair	0.00039	3.40894	BP
GO:0006739	NADP metabolic process	0.00039	3.40894	BP
GO:0032263	GMP salvage	0.00039	3.40894	BP
GO:1904851	positive regulation of establishment of protein localization to telomere	0.00039	3.40894	BP
GO:0061621	canonical glycolysis	0.00045	3.34679	BP
GO:0061952	midbody abscission	0.00045	3.34679	BP
GO:1903078	positive regulation of protein localization to plasma membrane	0.00052	3.284	BP
GO:0034976	response to endoplasmic reticulum stress	0.00055	3.25964	BP
GO:0006897	endocytosis	0.00065	3.18709	BP
GO:0042953	lipoprotein transport	0.00065	3.18709	BP
GO:0090398	cellular senescence	7e-04	3.1549	BP
GO:0009306	protein secretion	0.00073	3.13668	BP
GO:0090435	protein localization to nuclear envelope	0.00075	3.12494	BP
GO:0006869	lipid transport	0.00078	3.10791	BP
GO:0072659	protein localization to plasma membrane	8e-04	3.09691	BP
GO:0006096	glycolytic process	0.00082	3.08619	BP
GO:0034063	stress granule assembly	0.00084	3.07572	BP
GO:0045053	protein retention in Golgi apparatus	0.00094	3.02687	BP
GO:1903333	negative regulation of protein folding	0.00094	3.02687	BP
GO:0090150	establishment of protein localization to membrane	0.00104	2.98297	BP
GO:0006754	ATP biosynthetic process	0.00108	2.96658	BP
GO:0031440	regulation of mRNA 3'-end processing	0.00113	2.94692	BP
GO:0000466	maturation of 5.8S rRNA from tricistronic rRNA transcript (SSU-rRNA, 5.8S rRNA, LSU-rRNA)	0.00128	2.89279	BP
GO:0006625	protein targeting to peroxisome	0.00128	2.89279	BP
GO:0046038	GMP catabolic process	0.00128	2.89279	BP
GO:1903608	protein localization to cytoplasmic stress granule	0.00128	2.89279	BP
GO:0006102	isocitrate metabolic process	0.00129	2.88941	BP
GO:0006370	7-methylguanosine mRNA capping	0.00129	2.88941	BP
GO:0034982	mitochondrial protein processing	0.00129	2.88941	BP
GO:0042760	very long-chain fatty acid catabolic process	0.00129	2.88941	BP
GO:0045040	protein insertion into mitochondrial outer membrane	0.00129	2.88941	BP
GO:0070836	caveola assembly	0.00129	2.88941	BP
GO:0006396	RNA processing	0.00136	2.86646	BP
GO:0048260	positive regulation of receptor-mediated endocytosis	0.00141	2.85078	BP
GO:0001676	long-chain fatty acid metabolic process	0.00142	2.84771	BP
GO:0071806	protein transmembrane transport	0.00151	2.82102	BP
GO:0006626	protein targeting to mitochondrion	0.00153	2.81531	BP
GO:0006744	ubiquinone biosynthetic process	0.00155	2.80967	BP
GO:0043484	regulation of RNA splicing	0.00163	2.78781	BP
GO:0031623	receptor internalization	0.00165	2.78252	BP
GO:0043277	apoptotic cell clearance	0.00203	2.6925	BP
GO:0000012	single strand break repair	0.00204	2.69037	BP
GO:0001516	prostaglandin biosynthetic process	0.00214	2.66959	BP
GO:0090316	positive regulation of intracellular protein transport	0.00242	2.61618	BP
GO:0090160	Golgi to lysosome transport	0.00265	2.57675	BP
GO:0017121	plasma membrane phospholipid scrambling	0.00266	2.57512	BP
GO:0098696	regulation of neurotransmitter receptor localization to postsynaptic specialization membrane	0.00315	2.50169	BP
GO:0008298	intracellular mRNA localization	0.00334	2.47625	BP
GO:0009235	cobalamin metabolic process	0.00336	2.47366	BP
GO:0044571	[2Fe-2S] cluster assembly	0.00336	2.47366	BP
GO:0046055	dGMP catabolic process	0.00336	2.47366	BP
GO:0006446	regulation of translational initiation	0.00361	2.44249	BP
GO:1904294	positive regulation of ERAD pathway	0.00371	2.43063	BP
GO:0000966	RNA 5'-end processing	0.00378	2.42251	BP
GO:0034204	lipid translocation	0.00378	2.42251	BP
GO:0140467	integrated stress response signaling	0.00378	2.42251	BP
GO:0019359	nicotinamide nucleotide biosynthetic process	0.00379	2.42136	BP
GO:0006222	UMP biosynthetic process	0.0038	2.42022	BP
GO:0009188	ribonucleoside diphosphate biosynthetic process	0.0038	2.42022	BP
GO:0032959	inositol trisphosphate biosynthetic process	0.0038	2.42022	BP
GO:0050766	positive regulation of phagocytosis	0.00394	2.4045	BP
GO:0032872	regulation of stress-activated MAPK cascade	0.00405	2.39254	BP
GO:0006206	pyrimidine nucleobase metabolic process	0.00406	2.39147	BP
GO:0097428	protein maturation by iron-sulfur cluster transfer	0.00406	2.39147	BP
GO:0000447	endonucleolytic cleavage in ITS1 to separate SSU-rRNA from 5.8S rRNA and LSU-rRNA from tricistronic rRNA transcript (SSU-rRNA, 5.8S rRNA, LSU-rRNA)	0.00407	2.39041	BP
GO:0000965	mitochondrial RNA 3'-end processing	0.00407	2.39041	BP
GO:0002191	cap-dependent translational initiation	0.00407	2.39041	BP
GO:0006105	succinate metabolic process	0.00407	2.39041	BP
GO:0046048	UDP metabolic process	0.00407	2.39041	BP
GO:0048549	positive regulation of pinocytosis	0.00407	2.39041	BP
GO:0062029	positive regulation of stress granule assembly	0.00407	2.39041	BP
GO:0071051	poly(A)-dependent snoRNA 3'-end processing	0.00407	2.39041	BP
GO:0071211	protein targeting to vacuole involved in autophagy	0.00407	2.39041	BP
GO:0106300	protein-DNA covalent cross-linking repair	0.00407	2.39041	BP
GO:1900182	positive regulation of protein localization to nucleus	0.0042	2.37675	BP
GO:0000480	endonucleolytic cleavage in 5'-ETS of tricistronic rRNA transcript (SSU-rRNA, 5.8S rRNA, LSU-rRNA)	0.00449	2.34775	BP
GO:0006207	'de novo' pyrimidine nucleobase biosynthetic process	0.00449	2.34775	BP
GO:1903241	U2-type prespliceosome assembly	0.00449	2.34775	BP
GO:1904690	positive regulation of cytoplasmic translational initiation	0.00449	2.34775	BP
GO:2000427	positive regulation of apoptotic cell clearance	0.00449	2.34775	BP
GO:0033365	protein localization to organelle	0.00464	2.33348	BP
GO:0016485	protein processing	0.00513	2.28988	BP
GO:0071168	protein localization to chromatin	0.00523	2.2815	BP
GO:0034472	snRNA 3'-end processing	0.00536	2.27084	BP
GO:0006284	base-excision repair	0.00581	2.23582	BP
GO:0034067	protein localization to Golgi apparatus	0.00603	2.21968	BP
GO:0000028	ribosomal small subunit assembly	0.00606	2.21753	BP
GO:0046034	ATP metabolic process	0.00706	2.1512	BP
GO:0006734	NADH metabolic process	0.00718	2.14388	BP
GO:0036010	protein localization to endosome	0.00722	2.14146	BP
GO:0006620	post-translational protein targeting to endoplasmic reticulum membrane	0.00724	2.14026	BP
GO:0044351	macropinocytosis	0.00726	2.13906	BP
GO:0070863	positive regulation of protein exit from endoplasmic reticulum	0.00726	2.13906	BP
GO:0006911	phagocytosis, engulfment	0.0076	2.11919	BP
GO:0043001	Golgi to plasma membrane protein transport	0.0076	2.11919	BP
GO:0006289	nucleotide-excision repair	0.00763	2.11748	BP
GO:0120009	intermembrane lipid transfer	0.00765	2.11634	BP
GO:0098693	regulation of synaptic vesicle cycle	0.00845	2.07314	BP
GO:0044091	membrane biogenesis	0.00949	2.02273	BP
GO:0006605	protein targeting	0.00957	2.01909	BP
GO:0006896	Golgi to vacuole transport	0.0096	2.01773	BP
GO:0034504	protein localization to nucleus	0.00961	2.01728	BP
GO:0043649	dicarboxylic acid catabolic process	0.00963	2.01637	BP
GO:0010793	regulation of mRNA export from nucleus	0.00964	2.01592	BP
GO:0032264	IMP salvage	0.00964	2.01592	BP
GO:0040016	embryonic cleavage	0.00964	2.01592	BP
GO:0070995	NADPH oxidation	0.00964	2.01592	BP
GO:1900027	regulation of ruffle assembly	0.00964	2.01592	BP
GO:1902237	positive regulation of endoplasmic reticulum stress-induced intrinsic apoptotic signaling pathway	0.00964	2.01592	BP
GO:1903955	positive regulation of protein targeting to mitochondrion	0.00964	2.01592	BP
GO:1904153	negative regulation of retrograde protein transport, ER to cytosol	0.00964	2.01592	BP
GO:0061462	protein localization to lysosome	0.00976	2.01055	BP
GO:2000781	positive regulation of double-strand break repair	0.01079	1.96698	BP
GO:0000381	regulation of alternative mRNA splicing, via spliceosome	0.01082	1.96577	BP
GO:0033120	positive regulation of RNA splicing	0.01169	1.93219	BP
GO:0060100	positive regulation of phagocytosis, engulfment	0.01181	1.92775	BP
GO:0046394	carboxylic acid biosynthetic process	0.01193	1.92336	BP
GO:0009152	purine ribonucleotide biosynthetic process	0.01197	1.92191	BP
GO:0007006	mitochondrial membrane organization	0.01222	1.91293	BP
GO:0031098	stress-activated protein kinase signaling cascade	0.01237	1.90763	BP
GO:2001169	regulation of ATP biosynthetic process	0.01246	1.90448	BP
GO:0099638	endosome to plasma membrane protein transport	0.01247	1.90413	BP
GO:0030497	fatty acid elongation	0.01249	1.90344	BP
GO:0032873	negative regulation of stress-activated MAPK cascade	0.01249	1.90344	BP
GO:1903438	positive regulation of mitotic cytokinetic process	0.01249	1.90344	BP
GO:1904872	regulation of telomerase RNA localization to Cajal body	0.01249	1.90344	BP
GO:1900242	regulation of synaptic vesicle endocytosis	0.01317	1.88041	BP
GO:0006607	NLS-bearing protein import into nucleus	0.01371	1.86296	BP
GO:0044087	regulation of cellular component biogenesis	0.01453	1.83773	BP
GO:0006403	RNA localization	0.01474	1.8315	BP
GO:1902115	regulation of organelle assembly	0.01499	1.8242	BP
GO:0046031	ADP metabolic process	0.015	1.82391	BP
GO:1901292	nucleoside phosphate catabolic process	0.015	1.82391	BP
GO:0019674	NAD metabolic process	0.01506	1.82218	BP
GO:0009185	ribonucleoside diphosphate metabolic process	0.01509	1.82131	BP
GO:0044743	protein transmembrane import into intracellular organelle	0.0151	1.82102	BP
GO:0016180	snRNA processing	0.01512	1.82045	BP
GO:1903421	regulation of synaptic vesicle recycling	0.01517	1.81901	BP
GO:0001765	membrane raft assembly	0.01518	1.81873	BP
GO:0009157	deoxyribonucleoside monophosphate biosynthetic process	0.01521	1.81787	BP
GO:0008356	asymmetric cell division	0.01522	1.81759	BP
GO:0006287	base-excision repair, gap-filling	0.01523	1.8173	BP
GO:0006297	nucleotide-excision repair, DNA gap filling	0.01523	1.8173	BP
GO:0019640	D-glucuronate catabolic process to D-xylulose 5-phosphate	0.01523	1.8173	BP
GO:0019661	glucose catabolic process to lactate via pyruvate	0.01523	1.8173	BP
GO:0032979	protein insertion into mitochondrial inner membrane from matrix	0.01523	1.8173	BP
GO:0042998	positive regulation of Golgi to plasma membrane protein transport	0.01523	1.8173	BP
GO:0046833	positive regulation of RNA export from nucleus	0.01523	1.8173	BP
GO:0046836	glycolipid transport	0.01523	1.8173	BP
GO:0072584	caveolin-mediated endocytosis	0.01523	1.8173	BP
GO:0099578	regulation of translation at postsynapse, modulating synaptic transmission	0.01523	1.8173	BP
GO:1902953	positive regulation of ER to Golgi vesicle-mediated transport	0.01523	1.8173	BP
GO:1903119	protein localization to actin cytoskeleton	0.01523	1.8173	BP
GO:1903334	positive regulation of protein folding	0.01523	1.8173	BP
GO:1905550	regulation of protein localization to endoplasmic reticulum	0.01523	1.8173	BP
GO:1902235	regulation of endoplasmic reticulum stress-induced intrinsic apoptotic signaling pathway	0.01525	1.81673	BP
GO:2000193	positive regulation of fatty acid transport	0.01525	1.81673	BP
GO:0070841	inclusion body assembly	0.01526	1.81645	BP
GO:1904152	regulation of retrograde protein transport, ER to cytosol	0.01528	1.81588	BP
GO:1904688	regulation of cytoplasmic translational initiation	0.01528	1.81588	BP
GO:0031392	regulation of prostaglandin biosynthetic process	0.0153	1.81531	BP
GO:0033206	meiotic cytokinesis	0.0153	1.81531	BP
GO:0099116	tRNA 5'-end processing	0.0153	1.81531	BP
GO:0015959	diadenosine polyphosphate metabolic process	0.01531	1.81502	BP
GO:0000729	DNA double-strand break processing	0.01659	1.78015	BP
GO:0006465	signal peptide processing	0.01659	1.78015	BP
GO:0030968	endoplasmic reticulum unfolded protein response	0.01869	1.72839	BP
GO:0019217	regulation of fatty acid metabolic process	0.0189	1.72354	BP
GO:0017145	stem cell division	0.01902	1.72079	BP
GO:0001731	formation of translation preinitiation complex	0.01907	1.71965	BP
GO:0033299	secretion of lysosomal enzymes	0.01907	1.71965	BP
GO:0042373	vitamin K metabolic process	0.01907	1.71965	BP
GO:1900103	positive regulation of endoplasmic reticulum unfolded protein response	0.01907	1.71965	BP
GO:0001836	release of cytochrome c from mitochondria	0.0195	1.70997	BP
GO:0051649	establishment of localization in cell	0.02153	1.66696	BP
GO:0006164	purine nucleotide biosynthetic process	0.02211	1.65541	BP
GO:0051222	positive regulation of protein transport	0.02221	1.65345	BP
GO:0051403	stress-activated MAPK cascade	0.02321	1.63432	BP
GO:0006983	ER overload response	0.02341	1.6306	BP
GO:1901029	negative regulation of mitochondrial outer membrane permeabilization involved in apoptotic signaling pathway	0.02341	1.6306	BP
GO:0009165	nucleotide biosynthetic process	0.02515	1.59946	BP
GO:1900180	regulation of protein localization to nucleus	0.02592	1.58637	BP
GO:0061951	establishment of protein localization to plasma membrane	0.02621	1.58153	BP
GO:0001514	selenocysteine incorporation	0.02652	1.57643	BP
GO:0006116	NADH oxidation	0.02652	1.57643	BP
GO:0006204	IMP catabolic process	0.02652	1.57643	BP
GO:0006290	pyrimidine dimer repair	0.02652	1.57643	BP
GO:0031204	post-translational protein targeting to membrane, translocation	0.02652	1.57643	BP
GO:0032383	regulation of intracellular cholesterol transport	0.02652	1.57643	BP
GO:0070973	protein localization to endoplasmic reticulum exit site	0.02652	1.57643	BP
GO:0090119	vesicle-mediated cholesterol transport	0.02652	1.57643	BP
GO:0106035	protein maturation by [4Fe-4S] cluster transfer	0.02652	1.57643	BP
GO:1905323	telomerase holoenzyme complex assembly	0.02652	1.57643	BP
GO:0006413	translational initiation	0.02662	1.57479	BP
GO:0006090	pyruvate metabolic process	0.02674	1.57284	BP
GO:0045717	negative regulation of fatty acid biosynthetic process	0.02753	1.56019	BP
GO:0006303	double-strand break repair via nonhomologous end joining	0.028	1.55284	BP
GO:0090201	negative regulation of release of cytochrome c from mitochondria	0.02818	1.55006	BP
GO:0045739	positive regulation of DNA repair	0.02916	1.53521	BP
GO:0048488	synaptic vesicle endocytosis	0.03088	1.51032	BP
GO:0046940	nucleoside monophosphate phosphorylation	0.03324	1.47834	BP
GO:0090084	negative regulation of inclusion body assembly	0.03324	1.47834	BP
GO:1902966	positive regulation of protein localization to early endosome	0.03324	1.47834	BP
GO:1904395	positive regulation of skeletal muscle acetylcholine-gated channel clustering	0.03324	1.47834	BP
GO:1903829	positive regulation of protein localization	0.03409	1.46737	BP
GO:0019369	arachidonate metabolic process	0.03478	1.45867	BP
GO:0072655	establishment of protein localization to mitochondrion	0.03604	1.44322	BP
GO:0032527	protein exit from endoplasmic reticulum	0.03634	1.43962	BP
GO:0046033	AMP metabolic process	0.03644	1.43842	BP
GO:0061615	glycolytic process through fructose-6-phosphate	0.03652	1.43747	BP
GO:0000479	endonucleolytic cleavage of tricistronic rRNA transcript (SSU-rRNA, 5.8S rRNA, LSU-rRNA)	0.03659	1.43664	BP
GO:1902946	protein localization to early endosome	0.03664	1.43604	BP
GO:1903490	positive regulation of mitotic cytokinesis	0.03664	1.43604	BP
GO:1903579	negative regulation of ATP metabolic process	0.03666	1.43581	BP
GO:0000395	mRNA 5'-splice site recognition	0.03671	1.43522	BP
GO:0006231	dTMP biosynthetic process	0.03671	1.43522	BP
GO:0009211	pyrimidine deoxyribonucleoside triphosphate metabolic process	0.03671	1.43522	BP
GO:0019249	lactate biosynthetic process	0.03671	1.43522	BP
GO:0019805	quinolinate biosynthetic process	0.03671	1.43522	BP
GO:0019853	L-ascorbic acid biosynthetic process	0.03671	1.43522	BP
GO:0034975	protein folding in endoplasmic reticulum	0.03671	1.43522	BP
GO:0051031	tRNA transport	0.03671	1.43522	BP
GO:1902463	protein localization to cell leading edge	0.03671	1.43522	BP
GO:1903898	negative regulation of PERK-mediated unfolded protein response	0.03671	1.43522	BP
GO:0000038	very long-chain fatty acid metabolic process	0.03678	1.43439	BP
GO:2000774	positive regulation of cellular senescence	0.03695	1.43239	BP
GO:1900181	negative regulation of protein localization to nucleus	0.03705	1.43121	BP
GO:0030100	regulation of endocytosis	0.03741	1.42701	BP
GO:0070131	positive regulation of mitochondrial translation	0.03873	1.41195	BP
GO:0045947	negative regulation of translational initiation	0.03927	1.40594	BP
GO:0006633	fatty acid biosynthetic process	0.04014	1.39642	BP
GO:0010875	positive regulation of cholesterol efflux	0.04601	1.33715	BP
GO:0006892	post-Golgi vesicle-mediated transport	0.04675	1.33022	BP
GO:0070129	regulation of mitochondrial translation	0.04749	1.3234	BP
GO:0071800	podosome assembly	0.04758	1.32258	BP
GO:0000467	exonucleolytic trimming to generate mature 3'-end of 5.8S rRNA from tricistronic rRNA transcript (SSU-rRNA, 5.8S rRNA, LSU-rRNA)	0.04762	1.32221	BP
GO:0006307	DNA alkylation repair	0.04762	1.32221	BP
GO:0097680	double-strand break repair via classical nonhomologous end joining	0.04762	1.32221	BP
GO:1901030	positive regulation of mitochondrial outer membrane permeabilization involved in apoptotic signaling pathway	0.04762	1.32221	BP
GO:1904464	regulation of matrix metallopeptidase secretion	0.04762	1.32221	BP
GO:1905168	positive regulation of double-strand break repair via homologous recombination	0.04848	1.31444	BP
GO:0072594	establishment of protein localization to organelle	0.04857	1.31363	BP
GO:0048193	Golgi vesicle transport	0.04864	1.31301	BP
GO:0000910	cytokinesis	0.04891	1.3106	BP
GO:0051084	'de novo' post-translational protein folding	0.04938	1.30645	BP
GO:0072599	establishment of protein localization to endoplasmic reticulum	0.04948	1.30557	BP
GO:1903897	regulation of PERK-mediated unfolded protein response	0.04978	1.30295	BP
GO:1903564	regulation of protein localization to cilium	0.04979	1.30286	BP
GO:0046098	guanine metabolic process	0.0498	1.30277	BP
GO:0009148	pyrimidine nucleoside triphosphate biosynthetic process	0.04982	1.3026	BP
GO:0072697	protein localization to cell cortex	0.04982	1.3026	BP
GO:0032594	protein transport within lipid bilayer	0.04985	1.30233	BP
GO:1904749	regulation of protein localization to nucleolus	0.04985	1.30233	BP
GO:0005525	GTP binding	1.5e-27	26.8239	MF
GO:0044877	protein-containing complex binding	4.3e-23	22.3665	MF
GO:0019899	enzyme binding	8.6e-21	20.0655	MF
GO:0003729	mRNA binding	5.1e-20	19.2924	MF
GO:0031625	ubiquitin protein ligase binding	5.4e-19	18.2676	MF
GO:0031267	small GTPase binding	7e-19	18.1549	MF
GO:0003735	structural constituent of ribosome	1.1e-18	17.9586	MF
GO:0046872	metal ion binding	3.8e-18	17.4202	MF
GO:0043022	ribosome binding	6e-18	17.2218	MF
GO:0051082	unfolded protein binding	9e-18	17.0458	MF
GO:0042803	protein homodimerization activity	2.3e-16	15.6383	MF
GO:0003677	DNA binding	5.6e-16	15.2518	MF
GO:0000049	tRNA binding	4.5e-15	14.3468	MF
GO:0004812	aminoacyl-tRNA ligase activity	1.2e-14	13.9208	MF
GO:0000287	magnesium ion binding	2.7e-14	13.5686	MF
GO:0019003	GDP binding	5.2e-13	12.284	MF
GO:0048027	mRNA 5'-UTR binding	2.6e-12	11.585	MF
GO:0019901	protein kinase binding	1.5e-09	8.82391	MF
GO:0008270	zinc ion binding	5.9e-09	8.22915	MF
GO:0043021	ribonucleoprotein complex binding	1e-07	7	MF
GO:0002161	aminoacyl-tRNA editing activity	6.2e-07	6.20761	MF
GO:0043531	ADP binding	9.4e-07	6.02687	MF
GO:0019843	rRNA binding	1.2e-06	5.92082	MF
GO:0019903	protein phosphatase binding	1.3e-06	5.88606	MF
GO:0046982	protein heterodimerization activity	2.3e-06	5.63827	MF
GO:0030145	manganese ion binding	2.7e-06	5.56864	MF
GO:1990825	sequence-specific mRNA binding	3.9e-06	5.40894	MF
GO:0005200	structural constituent of cytoskeleton	5.5e-06	5.25964	MF
GO:0003725	double-stranded RNA binding	8.9e-06	5.05061	MF
GO:0017056	structural constituent of nuclear pore	1.1e-05	4.95861	MF
GO:0043422	protein kinase B binding	1.3e-05	4.88606	MF
GO:0051287	NAD binding	2.5e-05	4.60206	MF
GO:0008097	5S rRNA binding	4.1e-05	4.38722	MF
GO:0051117	ATPase binding	5.2e-05	4.284	MF
GO:0003690	double-stranded DNA binding	5.6e-05	4.25181	MF
GO:0003730	mRNA 3'-UTR binding	6.5e-05	4.18709	MF
GO:0030515	snoRNA binding	8.6e-05	4.0655	MF
GO:0002020	protease binding	9.1e-05	4.04096	MF
GO:0000340	RNA 7-methylguanosine cap binding	0.00013	3.88606	MF
GO:0000993	RNA polymerase II complex binding	0.00017	3.76955	MF
GO:0036002	pre-mRNA binding	0.00019	3.72125	MF
GO:0070402	NADPH binding	0.00019	3.72125	MF
GO:0030621	U4 snRNA binding	0.00025	3.60206	MF
GO:0032405	MutLalpha complex binding	0.00025	3.60206	MF
GO:0099122	RNA polymerase II C-terminal domain binding	0.00025	3.60206	MF
GO:0050660	flavin adenine dinucleotide binding	0.00032	3.49485	MF
GO:0044389	ubiquitin-like protein ligase binding	0.00033	3.48149	MF
GO:0005178	integrin binding	0.00038	3.42022	MF
GO:0030619	U1 snRNA binding	0.00039	3.40894	MF
GO:0070840	dynein complex binding	0.00041	3.38722	MF
GO:1990446	U1 snRNP binding	0.00043	3.36653	MF
GO:0043024	ribosomal small subunit binding	5e-04	3.30103	MF
GO:0035925	mRNA 3'-UTR AU-rich region binding	0.00063	3.20066	MF
GO:0051019	mitogen-activated protein kinase binding	7e-04	3.1549	MF
GO:0070063	RNA polymerase binding	0.00094	3.02687	MF
GO:0003727	single-stranded RNA binding	0.00099	3.00436	MF
GO:0032557	pyrimidine ribonucleotide binding	0.001	3	MF
GO:0032558	adenyl deoxyribonucleotide binding	0.001	3	MF
GO:0033592	RNA strand annealing activity	0.001	3	MF
GO:0030169	low-density lipoprotein particle binding	0.00128	2.89279	MF
GO:0035613	RNA stem-loop binding	0.00128	2.89279	MF
GO:0051721	protein phosphatase 2A binding	0.00131	2.88273	MF
GO:0035368	selenocysteine insertion sequence binding	0.00137	2.86328	MF
GO:0070181	small ribosomal subunit rRNA binding	0.00138	2.86012	MF
GO:1905394	retromer complex binding	0.00138	2.86012	MF
GO:0030971	receptor tyrosine kinase binding	0.00151	2.82102	MF
GO:0070403	NAD+ binding	0.00169	2.77211	MF
GO:0070628	proteasome binding	0.00174	2.75945	MF
GO:0019900	kinase binding	0.0018	2.74473	MF
GO:0071949	FAD binding	0.00195	2.70997	MF
GO:0017070	U6 snRNA binding	0.00222	2.65365	MF
GO:1990381	ubiquitin-specific protease binding	0.00236	2.62709	MF
GO:0005080	protein kinase C binding	0.00271	2.56703	MF
GO:0120283	protein serine/threonine kinase binding	0.00349	2.45717	MF
GO:0031996	thioesterase binding	0.00359	2.44491	MF
GO:0051880	G-quadruplex DNA binding	0.00359	2.44491	MF
GO:0003676	nucleic acid binding	0.00427	2.36957	MF
GO:1990275	preribosome binding	0.00432	2.36452	MF
GO:0002054	nucleobase binding	0.00472	2.32606	MF
GO:0005047	signal recognition particle binding	0.00472	2.32606	MF
GO:0030620	U2 snRNA binding	0.00472	2.32606	MF
GO:0030170	pyridoxal phosphate binding	0.00484	2.31515	MF
GO:0000166	nucleotide binding	0.00535	2.27165	MF
GO:0008301	DNA binding, bending	0.00558	2.25337	MF
GO:0008143	poly(A) binding	0.00584	2.23359	MF
GO:0030280	structural constituent of skin epidermis	0.00656	2.1831	MF
GO:0010181	FMN binding	0.00767	2.1152	MF
GO:0043023	ribosomal large subunit binding	0.00767	2.1152	MF
GO:0031419	cobalamin binding	0.0102	1.9914	MF
GO:1903136	cuprous ion binding	0.0102	1.9914	MF
GO:0051020	GTPase binding	0.01053	1.97757	MF
GO:0031683	G-protein beta/gamma-subunit complex binding	0.01106	1.95624	MF
GO:0017069	snRNA binding	0.01433	1.84375	MF
GO:0070182	DNA polymerase binding	0.01528	1.81588	MF
GO:0036033	mediator complex binding	0.01586	1.7997	MF
GO:0044388	small protein activating enzyme binding	0.01586	1.7997	MF
GO:1905172	RISC complex binding	0.01586	1.7997	MF
GO:0034046	poly(G) binding	0.02011	1.69659	MF
GO:0097177	mitochondrial ribosome binding	0.02011	1.69659	MF
GO:0097322	7SK snRNA binding	0.02011	1.69659	MF
GO:0008312	7S RNA binding	0.02775	1.55674	MF
GO:0019864	IgG binding	0.02775	1.55674	MF
GO:0045340	mercury ion binding	0.02775	1.55674	MF
GO:0070034	telomerase RNA binding	0.03025	1.51927	MF
GO:0034511	U3 snoRNA binding	0.03496	1.45643	MF
GO:0035197	siRNA binding	0.03496	1.45643	MF
GO:0044390	ubiquitin-like protein conjugating enzyme binding	0.03803	1.41987	MF
GO:0140101	catalytic activity, acting on a tRNA	0.03871	1.41218	MF
GO:0005068	transmembrane receptor protein tyrosine kinase adaptor activity	0.03903	1.4086	MF
GO:0089720	caspase binding	0.03903	1.4086	MF
GO:0106222	lncRNA binding	0.04009	1.39696	MF
GO:0030020	extracellular matrix structural constituent conferring tensile strength	0.04074	1.38998	MF
GO:0071933	Arp2/3 complex binding	0.0411	1.38616	MF
GO:0035198	miRNA binding	0.04519	1.34496	MF
GO:0042826	histone deacetylase binding	0.04531	1.34381	MF
GO:0002151	G-quadruplex RNA binding	0.0497	1.30364	MF
GO:0005654	nucleoplasm	1e-06	6	CC
GO:0005730	nucleolus	1e-06	6	CC
GO:0005737	cytoplasm	1e-06	6	CC
GO:0005739	mitochondrion	1e-06	6	CC
GO:0005743	mitochondrial inner membrane	1e-06	6	CC
GO:0005759	mitochondrial matrix	1e-06	6	CC
GO:0005829	cytosol	1e-06	6	CC
GO:0032045	guanyl-nucleotide exchange factor complex	1e-04	4	CC
GO:0071782	endoplasmic reticulum tubular network	1e-04	4	CC
GO:0005885	Arp2/3 protein complex	0.00011	3.95861	CC
GO:0008024	cyclin/CDK positive transcription elongation factor complex	0.00011	3.95861	CC
GO:0005884	actin filament	0.00012	3.92082	CC
GO:0031083	BLOC-1 complex	0.00012	3.92082	CC
GO:0032587	ruffle membrane	0.00012	3.92082	CC
GO:0005736	RNA polymerase I complex	0.00013	3.88606	CC
GO:0072686	mitotic spindle	0.00018	3.74473	CC
GO:0005637	nuclear inner membrane	2e-04	3.69897	CC
GO:0098798	mitochondrial protein-containing complex	0.00022	3.65758	CC
GO:0000502	proteasome complex	0.00023	3.63827	CC
GO:0015629	actin cytoskeleton	0.00025	3.60206	CC
GO:0110142	ubiquinone biosynthesis complex	0.00025	3.60206	CC
GO:0005871	kinesin complex	0.00027	3.56864	CC
GO:0097431	mitotic spindle pole	0.00029	3.5376	CC
GO:0008250	oligosaccharyltransferase complex	0.00036	3.4437	CC
GO:0005869	dynactin complex	0.00039	3.40894	CC
GO:0019773	proteasome core complex, alpha-subunit complex	0.00039	3.40894	CC
GO:0031371	ubiquitin conjugating enzyme complex	0.00039	3.40894	CC
GO:0034098	VCP-NPL4-UFD1 AAA ATPase complex	0.00039	3.40894	CC
GO:0036513	Derlin-1 retrotranslocation complex	0.00039	3.40894	CC
GO:0070652	HAUS complex	0.00039	3.40894	CC
GO:0005832	chaperonin-containing T-complex	0.00043	3.36653	CC
GO:0070971	endoplasmic reticulum exit site	0.00047	3.3279	CC
GO:0005790	smooth endoplasmic reticulum	0.00053	3.27572	CC
GO:0000307	cyclin-dependent protein kinase holoenzyme complex	0.00066	3.18046	CC
GO:0099523	presynaptic cytosol	0.00077	3.11351	CC
GO:0031941	filamentous actin	0.00083	3.08092	CC
GO:0044322	endoplasmic reticulum quality control compartment	0.00083	3.08092	CC
GO:1990023	mitotic spindle midzone	0.00083	3.08092	CC
GO:0000176	nuclear exosome (RNase complex)	0.001	3	CC
GO:0071817	MMXD complex	0.001	3	CC
GO:0097361	cytosolic [4Fe-4S] assembly targeting complex	0.001	3	CC
GO:0034709	methylosome	0.00103	2.98716	CC
GO:0097038	perinuclear endoplasmic reticulum	0.00118	2.92812	CC
GO:0032476	polyprenyl diphosphate synthase complex	0.00123	2.91009	CC
GO:0005680	anaphase-promoting complex	0.0013	2.88606	CC
GO:0031616	spindle pole centrosome	0.0013	2.88606	CC
GO:0043527	tRNA methyltransferase complex	0.00138	2.86012	CC
GO:1990229	iron-sulfur cluster assembly complex	0.00138	2.86012	CC
GO:0008541	proteasome regulatory particle, lid subcomplex	0.00139	2.85699	CC
GO:0005641	nuclear envelope lumen	0.00224	2.64975	CC
GO:0034663	endoplasmic reticulum chaperone complex	0.00288	2.54061	CC
GO:0000930	gamma-tubulin complex	0.0036	2.4437	CC
GO:0101019	nucleolar exosome (RNase complex)	0.00362	2.44129	CC
GO:0005791	rough endoplasmic reticulum	0.00391	2.40782	CC
GO:0000153	cytoplasmic ubiquitin ligase complex	0.00398	2.40012	CC
GO:0005952	cAMP-dependent protein kinase complex	0.00435	2.36151	CC
GO:0042824	MHC class I peptide loading complex	0.00435	2.36151	CC
GO:0072357	PTW/PP1 phosphatase complex	0.00435	2.36151	CC
GO:0072669	tRNA-splicing ligase complex	0.00435	2.36151	CC
GO:0045239	tricarboxylic acid cycle heteromeric enzyme complex	0.00474	2.32422	CC
GO:0098591	external side of apical plasma membrane	0.00475	2.32331	CC
GO:0015630	microtubule cytoskeleton	0.0052	2.284	CC
GO:0005675	transcription factor TFIIH holo complex	0.00584	2.23359	CC
GO:0005814	centriole	0.0064	2.19382	CC
GO:0045111	intermediate filament cytoskeleton	0.00652	2.18575	CC
GO:0098871	postsynaptic actin cytoskeleton	0.00924	2.03433	CC
GO:0031464	Cul4A-RING E3 ubiquitin ligase complex	0.01065	1.97265	CC
GO:0005856	cytoskeleton	0.01145	1.94119	CC
GO:0005744	TIM23 mitochondrial import inner membrane translocase complex	0.01315	1.88107	CC
GO:0000931	gamma-tubulin ring complex	0.01318	1.88008	CC
GO:0005787	signal peptidase complex	0.01318	1.88008	CC
GO:0016593	Cdc73/Paf1 complex	0.01318	1.88008	CC
GO:0030891	VCB complex	0.01318	1.88008	CC
GO:0031597	cytosolic proteasome complex	0.01318	1.88008	CC
GO:0031258	lamellipodium membrane	0.01543	1.81163	CC
GO:0031082	BLOC complex	0.01586	1.7997	CC
GO:0034518	RNA cap binding complex	0.01587	1.79942	CC
GO:0008303	caspase complex	0.01592	1.79806	CC
GO:0001401	SAM complex	0.01593	1.79778	CC
GO:0001405	PAM complex, Tim23 associated import motor	0.01593	1.79778	CC
GO:0005784	Sec61 translocon complex	0.01593	1.79778	CC
GO:0034657	GID complex	0.01593	1.79778	CC
GO:0045293	mRNA editing complex	0.01593	1.79778	CC
GO:1990111	spermatoproteasome complex	0.01593	1.79778	CC
GO:0071339	MLL1 complex	0.01656	1.78094	CC
GO:0045095	keratin filament	0.01781	1.74934	CC
GO:1990391	DNA repair complex	0.01782	1.74909	CC
GO:0016323	basolateral plasma membrane	0.01979	1.70355	CC
GO:0000159	protein phosphatase type 2A complex	0.01999	1.69919	CC
GO:0005666	RNA polymerase III complex	0.01999	1.69919	CC
GO:0045252	oxoglutarate dehydrogenase complex	0.02024	1.69379	CC
GO:0005640	nuclear outer membrane	0.02185	1.66055	CC
GO:0051233	spindle midzone	0.02196	1.65837	CC
GO:0000242	pericentriolar material	0.02213	1.65502	CC
GO:1990234	transferase complex	0.02418	1.61654	CC
GO:0034451	centriolar satellite	0.02718	1.56575	CC
GO:0032541	cortical endoplasmic reticulum	0.0279	1.5544	CC
GO:0036396	RNA N6-methyladenosine methyltransferase complex	0.0279	1.5544	CC
GO:0099078	BORC complex	0.0279	1.5544	CC
GO:0005868	cytoplasmic dynein complex	0.03074	1.5123	CC
GO:0031588	nucleotide-activated protein kinase complex	0.03517	1.45383	CC
GO:0072546	EMC complex	0.03517	1.45383	CC
GO:1905360	GTPase complex	0.03824	1.41748	CC
GO:0008385	IkappaB kinase complex	0.0383	1.4168	CC
GO:0031415	NatA complex	0.0383	1.4168	CC
GO:0031931	TORC1 complex	0.0383	1.4168	CC
GO:0032473	cytoplasmic side of mitochondrial outer membrane	0.0383	1.4168	CC
GO:0070937	CRD-mediated mRNA stability complex	0.0383	1.4168	CC
GO:0044853	plasma membrane raft	0.04531	1.34381	CC
GO:0140534	endoplasmic reticulum protein-containing complex	0.04796	1.31912	CC
GO:0098800	inner mitochondrial membrane protein complex	0.04961	1.30443	CC
GO:0061617	MICOS complex	0.04995	1.30146	CC
GO:1990316	Atg1/ULK1 kinase complex	0.04995	1.30146	CC
