# Supplementary material for: A conserved enzymatic toolkit targeting host cell metabolism is associated with Cryptococcus neoformans intracellular survival in protozoal and mammalian phagocytic cells
Source: PLoS Pathog. 2025 Dec 26;21(12):e1013787. doi: 10.1371/journal.ppat.1013787 (PMC12758812; doi:10.1371/journal.ppat.1013787)
Supplement: S20 Table — (XLSX) [file ppat.1013787.s027.xlsx]

## Sheet: STable-20
Supplemental Table 20	KEGG Enrichment Analysis of Mouse Proteins Identified from Isolated C. neoformans-containing Phagolysosomes
Pathway Code	Pathway	Adjusted p Value	Annotated	Enrichment
mmu04122	Sulfur relay system	2.32646283347163e-09	8	12.58
mmu00740	Riboflavin metabolism	2.00835163989702e-07	7	11.0057
mmu00920	Sulfur metabolism	8.60098858953689e-09	9	10.2944
mmu00020	Citrate cycle (TCA cycle)	4.32035401471359e-23	26	10.2509
mmu03050	Proteasome	5.63379403411574e-33	38	10.2203
mmu00051	Fructose and mannose metabolism	2.11509740194096e-25	29	10.1682
mmu00524	Neomycin, kanamycin and gentamicin biosynthesis	0.000220019	4	10.0575
mmu03030	DNA replication	8.22065327810651e-24	28	9.816
mmu00280	Valine, leucine and isoleucine degradation	2.09501506680184e-36	44	9.76738
mmu00640	Propanoate metabolism	1.58986139437656e-20	24	9.76447
mmu03430	Mismatch repair	2.40611221064626e-14	17	9.31174
mmu03013	Nucleocytoplasmic transport	9.91351429181659e-66	86	9.20682
mmu00052	Galactose metabolism	1.85764576740569e-19	24	9.17268
mmu04146	Peroxisome	8.78722502584583e-46	61	8.89622
mmu04130	SNARE interactions in vesicular transport	4.93069550866784e-18	23	8.78907
mmu04666	Fc gamma R-mediated phagocytosis	4.35197866052659e-48	65	8.77935
mmu03420	Nucleotide excision repair	4.94343380833613e-30	40	8.72071
mmu03020	RNA polymerase	4.09970223926665e-17	22	8.66826
mmu04216	Ferroptosis	2.73516461157236e-21	28	8.61892
mmu04142	Lysosome	9.14002778192867e-65	91	8.53128
mmu00030	Pentose phosphate pathway	1.37349582741679e-17	23	8.53057
mmu04141	Protein processing in endoplasmic reticulum	3.89245476855626e-82	117	8.46383
mmu00630	Glyoxylate and dicarboxylate metabolism	1.1036215974208e-16	22	8.40558
mmu00541	Biosynthesis of various nucleotide sugars	4.4128723931673e-11	14	8.39477
mmu00770	Pantothenate and CoA biosynthesis	4.4128723931673e-11	14	8.39477
mmu00511	Other glycan degradation	1.10729664761796e-09	12	8.39207
mmu00130	Ubiquinone and other terpenoid-quinone biosynthesis	7.75549350282107e-07	8	8.38668
mmu00470	D-Amino acid metabolism	0.000606394	4	8.38129
mmu00780	Biotin metabolism	0.0195049	2	8.3786
mmu05132	Salmonella infection	2.96830676329468e-110	162	8.25955
mmu00100	Steroid biosynthesis	3.53913809264182e-10	13	8.18358
mmu00450	Selenocompound metabolism	8.98773379335750e-09	11	8.14393
mmu00010	Glycolysis / Gluconeogenesis	3.32205966139124e-30	43	8.1194
mmu00071	Fatty acid degradation	2.58741832892845e-23	33	8.01567
mmu05012	Parkinson disease	3.50072837463574e-112	170	8.0137
mmu05211	Renal cell carcinoma	2.60592626884102e-30	44	7.95344
mmu01040	Biosynthesis of unsaturated fatty acids	6.87119340793253e-16	22	7.92526
mmu05100	Bacterial invasion of epithelial cells	1.04874228878722e-32	48	7.89281
mmu05014	Amyotrophic lateral sclerosis	1.10892000748678e-145	227	7.87183
mmu00670	One carbon pool by folate	2.11734421241941e-16	23	7.8389
mmu03060	Protein export	2.78371697978891e-18	26	7.81021
mmu00220	Arginine biosynthesis	8.39415308841859e-10	13	7.79389
mmu00520	Amino sugar and nucleotide sugar metabolism	6.68568843981824e-17	24	7.7615
mmu05020	Prion disease	3.31591397449929e-105	164	7.75151
mmu00190	Oxidative phosphorylation	4.43122573530272e-55	85	7.67869
mmu05135	Yersinia infection	3.15335692780631e-53	82	7.67627
mmu03250	Viral life cycle - HIV-1	1.8465789882117e-25	38	7.6247
mmu05016	Huntington disease	2.07964186575423e-113	181	7.60416
mmu05140	Leishmaniasis	7.82437362411654e-28	42	7.58947
mmu00270	Cysteine and methionine metabolism	3.30133659628437e-22	33	7.57845
mmu03266	Virion - Herpesvirus	4.77483216942951e-05	6	7.54558
mmu04144	Endocytosis	6.31511154617425e-99	158	7.54344
mmu03410	Base excision repair	5.88170800637961e-19	28	7.51864
mmu04140	Autophagy - animal	9.57960642853901e-62	98	7.4906
mmu00410	beta-Alanine metabolism	2.88011030766111e-13	19	7.48261
mmu04664	Fc epsilon RI signaling pathway	1.26146013614268e-25	39	7.47085
mmu00240	Pyrimidine metabolism	7.24653124525824e-22	33	7.44312
mmu04964	Proximal tubule bicarbonate reclamation	1.86266309967868e-09	13	7.43962
mmu00250	Alanine, aspartate and glutamate metabolism	1.08581944803566e-15	23	7.43691
mmu00760	Nicotinate and nicotinamide metabolism	9.99210402945129e-17	25	7.33399
mmu05230	Central carbon metabolism in cancer	8.48400195320083e-26	40	7.33045
mmu05212	Pancreatic cancer	3.50931596306679e-28	44	7.32554
mmu00062	Fatty acid elongation	2.07241037834116e-12	18	7.31628
mmu05208	Chemical carcinogenesis - reactive oxygen species	3.21176510021173e-79	130	7.28428
mmu00790	Folate biosynthesis	1.6703253015141e-10	15	7.26587
mmu04611	Platelet activation	1.01542710570518e-44	72	7.26327
mmu04137	Mitophagy - animal	1.32200967783673e-35	57	7.22751
mmu04714	Thermogenesis	8.26436100773426e-80	133	7.17409
mmu00620	Pyruvate metabolism	2.07704725100912e-16	25	7.16731
mmu00513	Various types of N-glycan biosynthesis	2.07704725100912e-16	25	7.16731
mmu05134	Legionellosis	9.85048741414041e-22	34	7.15858
mmu05415	Diabetic cardiomyopathy	1.58853624053119e-72	121	7.14437
mmu03015	mRNA surveillance pathway	2.49320239394508e-36	59	7.12717
mmu00600	Sphingolipid metabolism	7.29414820842369e-20	31	7.11685
mmu00510	N-Glycan biosynthesis	7.29414820842369e-20	31	7.11685
mmu04120	Ubiquitin mediated proteolysis	1.71407143473905e-52	87	7.10597
mmu04662	B cell receptor signaling pathway	4.11801821155865e-29	47	7.0832
mmu00650	Butanoate metabolism	3.40557458332826e-10	15	6.99677
mmu04981	Folate transport and metabolism	3.40557458332826e-10	15	6.99677
mmu05220	Chronic myeloid leukemia	6.88964743037157e-26	42	6.9903
mmu04110	Cell cycle	4.56808559147261e-51	86	6.97842
mmu04370	VEGF signaling pathway	4.47493910343956e-20	32	6.96756
mmu05022	Pathways of neurodegeneration - multiple diseases	7.03223539918821e-144	254	6.91645
mmu05145	Toxoplasmosis	4.08635330679152e-35	59	6.86562
mmu00562	Inositol phosphate metabolism	9.66635439977106e-24	39	6.84828
mmu05223	Non-small cell lung cancer	9.66635439977106e-24	39	6.84828
mmu04932	Non-alcoholic fatty liver disease	1.30946920157523e-49	86	6.76303
mmu04622	RIG-I-like receptor signaling pathway	1.88289721938867e-23	39	6.75447
mmu04380	Osteoclast differentiation	1.11259409962666e-41	72	6.7292
mmu04066	HIF-1 signaling pathway	4.10674343248226e-36	62	6.72468
mmu00604	Glycosphingolipid biosynthesis - ganglio series	7.73761123326144e-06	8	6.70934
mmu05010	Alzheimer disease	1.33234648737734e-111	201	6.70823
mmu04136	Autophagy - other	5.69759978593201e-11	17	6.69281
mmu04980	Cobalamin transport and metabolism	2.18997306055893e-06	9	6.66108
mmu00500	Starch and sucrose metabolism	4.85494402407856e-12	19	6.65121
mmu04210	Apoptosis	1.30528503753829e-40	71	6.63466
mmu00061	Fatty acid biosynthesis	6.27988755940084e-07	10	6.62319
mmu00785	Lipoic acid metabolism	6.27988755940084e-07	10	6.62319
mmu05222	Small cell lung cancer	2.14616656727085e-28	49	6.60115
mmu00531	Glycosaminoglycan degradation	1.79687581756635e-07	11	6.59271
mmu05017	Spinocerebellar ataxia	2.17818420555151e-41	73	6.58179
mmu04621	NOD-like receptor signaling pathway	1.2422277428266e-61	111	6.57351
mmu00900	Terpenoid backbone biosynthesis	5.14337854275525e-08	12	6.56771
mmu04919	Thyroid hormone signaling pathway	2.83946280242342e-35	62	6.55656
mmu03018	RNA degradation	5.37906281272414e-25	43	6.55421
mmu04914	Progesterone-mediated oocyte maturation	1.33351922154461e-27	48	6.53491
mmu00970	Aminoacyl-tRNA biosynthesis	5.45777169615036e-20	34	6.5078
mmu05221	Acute myeloid leukemia	4.80219860964753e-21	36	6.49896
mmu04148	Efferocytosis	4.40909678648685e-46	83	6.48391
mmu04012	ErbB signaling pathway	9.98407806432779e-25	43	6.47619
mmu05210	Colorectal cancer	9.07507622955909e-26	45	6.47143
mmu05168	Herpes simplex virus 1 infection	3.44933982470686e-58	107	6.42168
mmu04213	Longevity regulating pathway - multiple species	3.95753162893488e-18	31	6.41683
mmu04145	Phagosome	2.58461796763838e-50	92	6.4109
mmu05162	Measles	2.55778805421372e-40	73	6.40023
mmu05161	Hepatitis B	8.80650190914663e-45	82	6.36569
mmu04217	Necroptosis	1.10762442006458e-47	88	6.33591
mmu04623	Cytosolic DNA-sensing pathway	3.78462682448817e-23	41	6.32353
mmu03022	Basal transcription factors	4.25339963185777e-13	22	6.30419
mmu05164	Influenza A	2.34550877343957e-46	86	6.29662
mmu00290	Valine, leucine and isoleucine biosynthesis	0.0365176	2	6.28395
mmu04071	Sphingolipid signaling pathway	1.09600397658084e-33	62	6.24434
mmu00480	Glutathione metabolism	2.89622006006755e-20	36	6.23188
mmu05169	Epstein-Barr virus infection	1.68276075141613e-58	111	6.22754
mmu04114	Oocyte meiosis	2.22163932236488e-32	60	6.18829
mmu00230	Purine metabolism	8.7188221161532e-35	65	6.15865
mmu00514	Other types of O-glycan biosynthesis	2.55000106862495e-12	21	6.15659
mmu04933	AGE-RAGE signaling pathway in diabetic complications	1.37112371198232e-26	49	6.14365
mmu05213	Endometrial cancer	8.6437070272684e-16	28	6.09269
mmu04620	Toll-like receptor signaling pathway	7.2784367126451e-27	50	6.08917
mmu05152	Tuberculosis	7.11505507431483e-45	86	6.08673
mmu05133	Pertussis	2.68809664055253e-20	37	6.07324
mmu00380	Tryptophan metabolism	3.3394196329264e-14	25	6.06465
mmu04613	Neutrophil extracellular trap formation	5.1217724764759e-51	99	6.04737
mmu05235	PD-L1 expression and PD-1 checkpoint pathway in cancer	1.11339126326308e-22	42	6.03708
mmu05142	Chagas disease	4.23926216539581e-26	49	6.02435
mmu04962	Vasopressin-regulated water reabsorption	4.48908901475287e-12	21	6.01666
mmu04668	TNF signaling pathway	1.53320387066222e-29	56	6.01658
mmu05417	Lipid and atherosclerosis	4.21267117902732e-52	102	6.00386
mmu04510	Focal adhesion	1.14508259034648e-48	95	6.00021
mmu00532	Glycosaminoglycan biosynthesis - chondroitin sulfate / dermatan sulfate	2.02181711576632e-06	10	5.99241
mmu04722	Neurotrophin signaling pathway	7.8533515621493e-30	57	5.97315
mmu04978	Mineral absorption	1.7345814293817e-14	26	5.96416
mmu00040	Pentose and glucuronate interconversions	6.05518799040382e-10	17	5.94916
mmu05203	Viral carcinogenesis	1.80942527598034e-53	106	5.94216
mmu00512	Mucin type O-glycan biosynthesis	7.00547492997204e-09	15	5.90352
mmu04215	Apoptosis - multiple species	7.00547492997204e-09	15	5.90352
mmu04912	GnRH signaling pathway	3.30133659628437e-22	42	5.90292
mmu00860	Porphyrin metabolism	2.26816538919293e-12	22	5.90179
mmu04730	Long-term depression	2.57453899136944e-15	28	5.8896
mmu04625	C-type lectin receptor signaling pathway	5.6908244606483e-27	52	5.8823
mmu04540	Gap junction	3.58801622849855e-21	40	5.88141
mmu04810	Regulation of actin cytoskeleton	8.01803466172647e-54	108	5.87586
mmu05160	Hepatitis C	5.20799583367099e-39	77	5.86539
mmu04530	Tight junction	2.63036323423641e-39	78	5.83766
mmu03450	Non-homologous end-joining	0.000309135	6	5.80429
mmu04979	Cholesterol metabolism	1.14319531026944e-12	23	5.80079
mmu04657	IL-17 signaling pathway	2.82746163472017e-22	43	5.78723
mmu05170	Human immunodeficiency virus 1 infection	2.95719530773893e-53	109	5.75967
mmu05418	Fluid shear stress and atherosclerosis	1.71304397396905e-33	67	5.74951
mmu04935	Growth hormone synthesis, secretion and action	7.93363568991341e-27	53	5.74014
mmu04814	Motor proteins	9.82540402684983e-44	89	5.72921
mmu04115	p53 signaling pathway	8.6355544823189e-18	34	5.72686
mmu04910	Insulin signaling pathway	2.12596926713694e-31	63	5.71148
mmu03008	Ribosome biogenesis in eukaryotes	6.0599692124971e-28	56	5.67965
mmu04072	Phospholipase D signaling pathway	2.55239912454974e-32	66	5.62477
mmu05205	Proteoglycans in cancer	2.13526087071596e-43	90	5.6241
mmu00120	Primary bile acid biosynthesis	4.06236930832715e-05	8	5.59112
mmu00400	Phenylalanine, tyrosine and tryptophan biosynthesis	0.00406019	4	5.58753
mmu00750	Vitamin B6 metabolism	0.00406019	4	5.58753
mmu04062	Chemokine signaling pathway	8.6448224427134e-41	85	5.58091
mmu05214	Glioma	7.67808959011438e-17	33	5.55753
mmu05231	Choline metabolism in cancer	2.00806397915476e-21	43	5.55102
mmu03320	PPAR signaling pathway	1.48091660029012e-19	39	5.54018
mmu00592	alpha-Linolenic acid metabolism	1.62124854714022e-06	11	5.53787
mmu00565	Ether lipid metabolism	3.52230987723376e-11	21	5.51528
mmu00564	Glycerophospholipid metabolism	9.85048741414041e-22	44	5.51229
mmu04660	T cell receptor signaling pathway	9.07507622955909e-26	53	5.50489
mmu05167	Kaposi sarcoma-associated herpesvirus infection	7.90343172859293e-45	96	5.46876
mmu03040	Spliceosome	5.02827249263189e-52	113	5.43584
mmu03082	ATP-dependent chromatin remodeling	1.55332737056949e-27	58	5.40845
mmu04915	Estrogen signaling pathway	5.19100057781939e-27	57	5.39366
mmu03273	Virion - Lassa virus and SFTS virus	1.89223064512065e-05	9	5.3923
mmu05146	Amoebiasis	3.71731889700397e-22	46	5.39107
mmu00330	Arginine and proline metabolism	7.89137376018956e-12	23	5.3711
mmu04520	Adherens junction	6.03875843811471e-19	39	5.35953
mmu00340	Histidine metabolism	2.55236647797412e-06	11	5.32488
mmu00310	Lysine degradation	1.63640583319702e-13	27	5.32344
mmu04670	Leukocyte transendothelial migration	1.24723671898714e-23	50	5.32163
mmu04960	Aldosterone-regulated sodium reabsorption	1.45626068305766e-08	16	5.30366
mmu04659	Th17 cell differentiation	6.16241427059547e-21	44	5.30229
mmu04917	Prolactin signaling pathway	3.39175272748227e-15	31	5.28955
mmu00053	Ascorbate and aldarate metabolism	3.54635212496265e-07	13	5.27973
mmu04921	Oxytocin signaling pathway	1.87982525816671e-29	64	5.27552
mmu04720	Long-term potentiation	7.72369314830897e-14	28	5.27427
mmu04070	Phosphatidylinositol signaling system	4.55868370287263e-19	40	5.26876
mmu04068	FoxO signaling pathway	2.02520208477441e-25	55	5.24184
mmu04612	Antigen processing and presentation	3.42485905115615e-17	36	5.22905
mmu05171	Coronavirus disease - COVID-19	1.13825441440042e-58	135	5.19065
mmu04820	Cytoskeleton in muscle cells	1.74939501660866e-41	94	5.16849
mmu05225	Hepatocellular carcinoma	1.0106813301398e-31	71	5.15608
mmu04966	Collecting duct acid secretion	3.954536544798e-06	11	5.12766
mmu04926	Relaxin signaling pathway	5.04615324593588e-24	53	5.12669
mmu05163	Human cytomegalovirus infection	2.76592055647085e-44	102	5.10917
mmu03440	Homologous recombination	1.04754814153314e-08	17	5.09928
mmu02010	ABC transporters	2.11975032028784e-10	21	5.09102
mmu04371	Apelin signaling pathway	5.29429855255271e-25	56	5.07111
mmu00983	Drug metabolism - other enzymes	1.78890259857183e-17	38	5.05638
mmu04973	Carbohydrate digestion and absorption	6.86092780709131e-10	20	5.04173
mmu00260	Glycine, serine and threonine metabolism	3.44674882301604e-08	16	5.03848
mmu00730	Thiamine metabolism	0.000774332	6	5.03039
mmu03010	Ribosome	3.11693512104769e-44	104	5.0144
mmu05166	Human T-cell leukemia virus 1 infection	2.17818420555151e-41	97	5.012
mmu00561	Glycerolipid metabolism	6.4436827735941e-12	25	5.00574
mmu04218	Cellular senescence	3.85249219338707e-31	72	5.00094
mmu04152	AMPK signaling pathway	3.84139484621808e-22	50	4.98641
mmu05165	Human papillomavirus infection	1.05363510214315e-57	139	4.97554
mmu04512	ECM-receptor interaction	5.95124545323126e-16	35	4.96875
mmu05219	Bladder cancer	5.19370782427744e-08	16	4.91559
mmu05200	Pathways in cancer	5.65458862230221e-83	207	4.89995
mmu04923	Regulation of lipolysis in adipocytes	2.21338418409787e-10	22	4.86639
mmu04723	Retrograde endocannabinoid signaling	4.09635231403543e-25	59	4.85943
mmu05412	Arrhythmogenic right ventricular cardiomyopathy	9.21479461364965e-15	33	4.84668
mmu05322	Systemic lupus erythematosus	4.12349510173708e-24	57	4.81834
mmu05215	Prostate cancer	1.31392351693765e-16	38	4.80356
mmu00360	Phenylalanine metabolism	0.000149041	8	4.79239
mmu05216	Thyroid cancer	5.61012839571801e-07	14	4.7646
mmu04650	Natural killer cell mediated cytotoxicity	4.06346348403376e-19	45	4.74572
mmu04658	Th1 and Th2 cell differentiation	1.98318795556118e-14	33	4.73653
mmu04150	mTOR signaling pathway	1.88008398774088e-24	59	4.73641
mmu04931	Insulin resistance	1.91074957372848e-17	41	4.71391
mmu04971	Gastric acid secretion	2.07241037834116e-12	28	4.71168
mmu04936	Alcoholic liver disease	1.84796647867344e-21	52	4.67247
mmu04010	MAPK signaling pathway	1.00134864852662e-42	109	4.66167
mmu04392	Hippo signaling pathway - multiple species	2.91073092971709e-05	10	4.66076
mmu00563	Glycosylphosphatidylinositol (GPI)-anchor biosynthesis	1.30106761088289e-05	11	4.6149
mmu04064	NF-kappa B signaling pathway	2.66890233484234e-16	39	4.60819
mmu05416	Viral myocarditis	2.73811717829083e-14	34	4.56931
mmu05340	Primary immunodeficiency	2.57560924408665e-06	13	4.54643
mmu04724	Glutamatergic synapse	3.78397071875214e-17	42	4.54071
mmu04728	Dopaminergic synapse	1.11990552881068e-19	49	4.52926
mmu05143	African trypanosomiasis	1.17239759656393e-06	14	4.52026
mmu04014	Ras signaling pathway	3.12690040187359e-32	84	4.51386
mmu05323	Rheumatoid arthritis	5.92000311410966e-13	31	4.49916
mmu04922	Glucagon signaling pathway	3.73047230997953e-15	37	4.49653
mmu00533	Glycosaminoglycan biosynthesis - keratan sulfate	0.00388349	5	4.4907
mmu04928	Parathyroid hormone synthesis, secretion and action	1.64010854232832e-16	41	4.47008
mmu04930	Type II diabetes mellitus	1.05241076438779e-07	17	4.46187
mmu03083	Polycomb repressive complex	8.35923917787215e-13	31	4.44803
mmu00910	Nitrogen metabolism	0.0016403	6	4.43858
mmu00603	Glycosphingolipid biosynthesis - globo and isoglobo series	0.0016403	6	4.43858
mmu05414	Dilated cardiomyopathy	1.65353637552028e-14	36	4.41677
mmu00350	Tyrosine metabolism	1.65337803522701e-06	14	4.40725
mmu04929	GnRH secretion	1.96298451079897e-09	22	4.40292
mmu04260	Cardiac muscle contraction	1.17330185569164e-12	31	4.39805
mmu04015	Rap1 signaling pathway	1.20214806129387e-27	74	4.37627
mmu04977	Vitamin digestion and absorption	0.000134397	9	4.35532
mmu04961	Endocrine and other factor-regulated calcium reabsorption	6.14402124873042e-09	21	4.33989
mmu04924	Renin secretion	1.18095704913955e-10	26	4.31617
mmu04918	Thyroid hormone synthesis	3.57049728838474e-10	25	4.26164
mmu04350	TGF-beta signaling pathway	2.77156420897487e-14	37	4.25127
mmu04270	Vascular smooth muscle contraction	7.03324204812872e-18	48	4.22046
mmu05034	Alcoholism	7.29471644147946e-25	69	4.21448
mmu04725	Cholinergic synapse	1.75616894606688e-14	38	4.21365
mmu04211	Longevity regulating pathway	9.40754460200303e-12	30	4.20821
mmu04920	Adipocytokine signaling pathway	1.07534504623745e-09	24	4.20415
mmu04022	cGMP-PKG signaling pathway	8.31427674754708e-21	57	4.20204
mmu00534	Glycosaminoglycan biosynthesis - heparan sulfate / heparin	0.000426816	8	4.19334
mmu05207	Chemical carcinogenesis - receptor activation	1.3316107120226e-26	75	4.18319
mmu05410	Hypertrophic cardiomyopathy	1.22674523407898e-12	33	4.16815
mmu00980	Metabolism of xenobiotics by cytochrome P450	6.7320361791271e-10	25	4.1495
mmu04261	Adrenergic signaling in cardiomyocytes	1.70176502222456e-18	51	4.14131
mmu04151	PI3K-Akt signaling pathway	8.67192655048609e-40	118	4.10638
mmu04721	Synaptic vesicle cycle	9.09977840872445e-10	25	4.09561
mmu04614	Renin-angiotensin system	2.1850075280509e-05	12	4.08263
mmu04913	Ovarian steroidogenesis	2.16404480056079e-08	21	4.07282
mmu04360	Axon guidance	2.40064900881506e-20	58	4.06381
mmu04970	Salivary secretion	1.17460690608601e-10	28	4.06179
mmu05226	Gastric cancer	4.36174988712367e-17	48	4.05164
mmu05150	Staphylococcus aureus infection	7.75924133352861e-15	41	4.05101
mmu05218	Melanoma	6.05128322174669e-09	23	4.02832
mmu05310	Asthma	0.000582178	8	4.0256
mmu04934	Cushing syndrome	1.0203078820852e-17	51	3.98793
mmu04974	Protein digestion and absorption	2.50337190192588e-12	34	3.97699
mmu04972	Pancreatic secretion	7.04225652922787e-13	36	3.95589
mmu04750	Inflammatory mediator regulation of TRP channels	7.12302709349595e-14	40	3.89078
mmu03460	Fanconi anemia pathway	2.10478274998421e-06	16	3.87575
mmu00982	Drug metabolism - cytochrome P450	3.1192828546142e-08	22	3.85256
mmu05031	Amphetamine addiction	6.87650587671649e-08	21	3.83671
mmu04975	Fat digestion and absorption	2.31089313145108e-05	13	3.80632
mmu04024	cAMP signaling pathway	2.00806397915476e-21	67	3.79878
mmu04916	Melanogenesis	1.77623222384113e-10	30	3.78739
mmu04390	Hippo signaling pathway	2.07756765466817e-15	47	3.76575
mmu05202	Transcriptional misregulation in cancer	3.38968614034793e-21	67	3.76516
mmu05224	Breast cancer	5.96282033881319e-14	43	3.70068
mmu03265	Virion - Ebolavirus, Lyssavirus and Morbillivirus	0.00954992	5	3.69822
mmu05030	Cocaine addiction	1.78036433408942e-05	14	3.67271
mmu05206	MicroRNAs in cancer	6.15763506751333e-26	87	3.65852
mmu03272	Virion - Hepatitis viruses	1.0416916585821e-05	15	3.63294
mmu04976	Bile secretion	1.07534504623745e-09	29	3.62431
mmu04310	Wnt signaling pathway	1.60945942043287e-15	50	3.61871
mmu00590	Arachidonic acid metabolism	2.38126135416874e-08	25	3.54339
mmu04550	Signaling pathways regulating pluripotency of stem cells	4.50762261575085e-12	39	3.52197
mmu04610	Complement and coagulation cascades	1.78603133202772e-08	26	3.48967
mmu04726	Serotonergic synapse	4.24278089891921e-11	37	3.41343
mmu04713	Circadian entrainment	1.67728499750022e-08	27	3.407
mmu04710	Circadian rhythm	0.00121576	9	3.33054
mmu04727	GABAergic synapse	1.66034101221963e-07	24	3.32636
mmu00515	Mannose type O-glycan biosynthesis	0.00857762	6	3.28069
mmu00601	Glycosphingolipid biosynthesis - lacto and neolacto series	0.00477861	7	3.26096
mmu04340	Hedgehog signaling pathway	4.21794537533388e-05	15	3.25711
mmu05321	Inflammatory bowel disease	2.44118625103468e-05	16	3.25063
mmu04330	Notch signaling pathway	3.01112873431245e-05	16	3.19904
mmu04927	Cortisol synthesis and secretion	1.24971984490293e-05	18	3.15006
mmu04514	Cell adhesion molecules	7.67767535445604e-12	45	3.14633
mmu04630	JAK-STAT signaling pathway	5.69759978593201e-11	42	3.1068
mmu00830	Retinol metabolism	4.18929961869605e-07	25	3.09178
mmu04640	Hematopoietic cell lineage	1.2343573963314e-06	23	3.08552
mmu04911	Insulin secretion	3.61257283404041e-06	21	3.07829
mmu05204	Chemical carcinogenesis - DNA adducts	7.74442361567386e-06	21	2.94148
mmu04020	Calcium signaling pathway	1.37722068073494e-13	59	2.93472
mmu04925	Aldosterone synthesis and secretion	2.19784829629138e-06	24	2.91056
mmu04940	Type I diabetes mellitus	0.000241033	15	2.81959
mmu04744	Phototransduction	0.0190243	6	2.79466
mmu05144	Malaria	0.000114474	17	2.78143
mmu05330	Allograft rejection	0.000854489	13	2.72786
mmu05032	Morphine addiction	4.35616298128025e-05	20	2.71061
mmu04081	Hormone signaling	6.47663251975849e-10	47	2.70449
mmu04672	Intestinal immune network for IgA production	0.00659581	9	2.63345
mmu05332	Graft-versus-host disease	0.00273683	12	2.51762
mmu05217	Basal cell carcinoma	0.00412983	12	2.39773
mmu05320	Autoimmune thyroid disease	0.00737941	13	2.15357
mmu04742	Taste transduction	0.00659333	15	2.0534
mmu04082	Neuroactive ligand signaling	0.000225126	31	1.99708
mmu04061	Viral protein interaction with cytokine and cytokine receptor	0.0196253	14	1.85569
mmu00140	Steroid hormone biosynthesis	0.0270193	14	1.78071
mmu04080	Neuroactive ligand-receptor interaction	0.00138727	49	1.58293
mmu04060	Cytokine-cytokine receptor interaction	0.0201045	34	1.46093
