# Supplementary material for: A conserved enzymatic toolkit targeting host cell metabolism is associated with Cryptococcus neoformans intracellular survival in protozoal and mammalian phagocytic cells
Source: PLoS Pathog. 2025 Dec 26;21(12):e1013787. doi: 10.1371/journal.ppat.1013787 (PMC12758812; doi:10.1371/journal.ppat.1013787)
Supplement: S21 Table — (XLSX) [file ppat.1013787.s028.xlsx]

## Sheet: STable-21
Supplemental Table 21	Orthologous mouse and human proteins identified in C. neoformans containing Phagolysosomes
Gene ID	Abundances.(Grouped):.Human_M0	Abundances.(Grouped):.Human_M1	Abundances.(Grouped):.Human_M2	Abundances.(Grouped):.Mouse_M0	Abundances.(Grouped):.Mouse_M1	Abundances.(Grouped):.Mouse_M2	Human M2 vs M1 Significant	Mouse M2 vs M1 Significant	Gene Symbol
ENSMUSG00000000001	3350.2	3802.8	3255.9	1532.4	1582.1	1610.2	FALSE	FALSE	Gnai3
ENSMUSG00000000134	210	191.1	150.8	437	429.5	497.2	FALSE	FALSE	Tfe3
ENSMUSG00000000275	5621.2	7131.5	5833.1	1833.4	2787.1	1977.3	FALSE	TRUE	Trim25
ENSMUSG00000000278	3831	3556.7	3799.4	8862.2	9960.6	9390.6	FALSE	FALSE	Scpep1
ENSMUSG00000000326	11159.1	11340.5	12294.4	2045.8	1758.9	1912.7	FALSE	TRUE	Comt
ENSMUSG00000000399	2691.7	3192.9	2848.8	2148	1841.5	2333.1	FALSE	FALSE	Ndufa9
ENSMUSG00000000420	1425.4	1454.9	1514.8	1410.5	1338.2	1568.6	FALSE	FALSE	Galnt1
ENSMUSG00000000439	154	124.3	135	229.5	225.2	256.3	FALSE	FALSE	Mkrn2
ENSMUSG00000000441	307.2	286.6	266	764.5	823.1	712	FALSE	FALSE	Raf1
ENSMUSG00000000555	2532.9	2507.8	2424.9	3773.8	6052.4	4831.5	FALSE	TRUE	Itga5
ENSMUSG00000000560	280.9	317.2	268.3	29.4	32	30	FALSE	FALSE	Gabra2
ENSMUSG00000000563	3797.4	4402.2	4544.5	10163.5	9035.8	10425.8	FALSE	FALSE	Atp5pb
ENSMUSG00000000581	75.5	98.6	76.3	113.4	95.3	95.5	FALSE	FALSE	C1d
ENSMUSG00000000594	5604.8	5407.7	8273.4	3848	2912.8	3524.1	FALSE	FALSE	Gm2a
ENSMUSG00000000711	1479.7	1669.9	1471.5	887.8	792.3	829.5	FALSE	FALSE	Rab5b
ENSMUSG00000000740	4599.3	4362.4	4348.1	7137.6	6895.6	7395	FALSE	FALSE	Rpl13
ENSMUSG00000000743	2162.4	2174.8	2076.5	2822.8	2997.7	2864.5	FALSE	FALSE	Chmp1a
ENSMUSG00000000759	386.8	322.8	364.3	357.1	382.1	332.6	FALSE	FALSE	Tubgcp3
ENSMUSG00000000787	3615.1	3104	3576.5	996.9	1065.3	1059.5	FALSE	FALSE	Ddx3x
ENSMUSG00000000826	2222.6	2468.6	2192.7	1102.9	964.3	1095.7	FALSE	FALSE	Dnajc5
ENSMUSG00000000838	843.6	923.7	864.1	844.5	847.9	876.7	FALSE	FALSE	Fmr1
ENSMUSG00000000915	104.2	105.5	124	49.2	42.6	47	FALSE	FALSE	Hip1r
ENSMUSG00000000957	5289.6	4557.9	7090.8	1288.2	1960.9	1370.1	FALSE	FALSE	Mmp14
ENSMUSG00000000959	645.5	553.9	703.3	783.2	746.9	942.9	TRUE	TRUE	Oxa1l
ENSMUSG00000001016	4912.8	5046.2	5763	2260.2	1978.8	2263.4	FALSE	FALSE	Ilf2
ENSMUSG00000001018	635.4	417.7	703	504.8	429.9	459.3	FALSE	FALSE	Snapin
ENSMUSG00000001020	3874.8	2308.1	4976.4	4557.3	3980.1	4748.3	FALSE	FALSE	S100a4
ENSMUSG00000001025	2402.2	1172.6	3563.8	6569.2	3735.4	5933.5	FALSE	FALSE	S100a6
ENSMUSG00000001089	1051	1034.8	971.3	370.7	404	417.3	FALSE	FALSE	Luzp1
ENSMUSG00000001100	418.3	431.9	452.9	450	389.6	475.1	FALSE	TRUE	Poldip2
ENSMUSG00000001138	182.8	210	164.6	184.4	161.2	197.2	FALSE	FALSE	Cnnm3
ENSMUSG00000001150	11.3	9.2	6.9	22.4	18	17.3	FALSE	FALSE	Mcm3ap
ENSMUSG00000001211	2111.3	2440.5	2169.6	121.6	92.1	105	FALSE	FALSE	Agpat3
ENSMUSG00000001270	1253.4	2173	927.1	7138.9	6350.5	7281	TRUE	FALSE	Ckb
ENSMUSG00000001280	450.8	538.1	489	1388.1	1276.6	1340.6	FALSE	FALSE	Sp1
ENSMUSG00000001289	25.4	25.4	19.2	85.2	41.3	85.6	FALSE	FALSE	Pfdn5
ENSMUSG00000001348	2462.4	1113.3	1918.8	383.8	285.1	424.4	FALSE	FALSE	Acp5
ENSMUSG00000001376	838.7	738.7	771	731.6	605	713.5	FALSE	FALSE	Vps50
ENSMUSG00000001380	3534.1	2999.8	3287.6	5251.1	4603.7	5132.5	FALSE	TRUE	Hars1
ENSMUSG00000001383	161.2	172.1	145.6	82.2	106.5	85.8	FALSE	FALSE	Zmat2
ENSMUSG00000001416	8998.2	7385.5	8281	11259.6	9601.2	10879.3	FALSE	FALSE	Cct3
ENSMUSG00000001418	444.6	452	420.6	204	170.7	173.8	FALSE	FALSE	Glmp
ENSMUSG00000001424	18668.1	15707.3	16699.7	15934.8	17230.9	16196	FALSE	FALSE	Snd1
ENSMUSG00000001440	9988.9	9793.8	8585.4	8083.1	8103.1	8429.8	FALSE	FALSE	Kpnb1
ENSMUSG00000001441	7880.9	7112.2	7671.8	7249.9	6947.7	6643.1	FALSE	FALSE	Npepps
ENSMUSG00000001467	770.3	692	855.8	559.2	219.5	769.7	FALSE	TRUE	Cyp51a1
ENSMUSG00000001473	1296.6	1284.3	1473.5	1084.4	1282.8	1263.5	FALSE	FALSE	Tubb6
ENSMUSG00000001524	571.6	439.8	532.5	37.6	43.4	45	FALSE	FALSE	Gtf2h4
ENSMUSG00000001525	8210.4	6759.2	7491.1	5088.7	5328.3	4995.5	FALSE	FALSE	Tubb5
ENSMUSG00000001588	265.3	239.8	241.4	150.5	135.4	176.5	FALSE	FALSE	Acap1
ENSMUSG00000001627	18.8	32.4	14	277.6	246.5	336.1	FALSE	FALSE	Ifrd1
ENSMUSG00000001642	3940.6	3924.3	4369.1	6003.1	5358.2	5889.2	FALSE	FALSE	Akr1b1
ENSMUSG00000001666	650.3	477.5	1195.2	219	140.4	210.9	FALSE	FALSE	Ddt
ENSMUSG00000001674	2138.2	2265.4	2407.9	1981.8	1781	2207.4	FALSE	FALSE	Ddx18
ENSMUSG00000001687	51.3	48.4	87.7	93.7	92.9	88.7	FALSE	FALSE	Ubl3
ENSMUSG00000001707	630.5	625.8	695.5	798.2	642.7	784.2	FALSE	FALSE	Eef1e1
ENSMUSG00000001750	6468	5930	6842.6	8571	9454.8	8979.7	FALSE	FALSE	Tcirg1
ENSMUSG00000001767	875.5	931.6	876.1	1884.1	1564.8	1887.4	FALSE	FALSE	Crnkl1
ENSMUSG00000001774	1604.7	1434.7	1485.9	1977.4	1593.3	1917.3	FALSE	FALSE	Chordc1
ENSMUSG00000001783	5812.8	6310.6	6064.5	6164	5292.4	5982.1	FALSE	FALSE	Rtcb
ENSMUSG00000001785	104.5	115.4	99.7	280.7	283.1	313.2	FALSE	FALSE	Pwp1
ENSMUSG00000001794	1157.1	907.6	1679.8	4998.2	4010.9	4686.1	FALSE	FALSE	Capns1
ENSMUSG00000001829	2288.8	2404.1	2278	1038.7	859	1052.5	FALSE	TRUE	Clpb
ENSMUSG00000001847	2933.6	3205.3	2657.8	1945.6	1959.2	1957.5	FALSE	FALSE	Rac1
ENSMUSG00000001891	9040.6	8637.7	7949.5	7293	6667.6	6894.6	FALSE	FALSE	Ugp2
ENSMUSG00000001910	124	90.8	107.1	78.1	91.5	95.4	FALSE	FALSE	Nacc1
ENSMUSG00000001918	239.1	260.2	245.5	982.1	912.6	939.6	FALSE	FALSE	Slc1a5
ENSMUSG00000001942	109.8	113.8	136.1	870	777.9	903.9	FALSE	FALSE	Siae
ENSMUSG00000001962	1065.1	660.7	934.2	1118.9	886.8	1219.7	FALSE	FALSE	Fam50a
ENSMUSG00000001964	1599.9	1929.6	1943.5	413.3	302	389.6	FALSE	FALSE	Emd
ENSMUSG00000001983	685.1	690.6	735.3	637	533.4	638.8	FALSE	TRUE	Taco1
ENSMUSG00000002010	1071.3	1068.8	1204.3	1526.8	1409.9	1479.4	FALSE	FALSE	Idh3g
ENSMUSG00000002017	446.5	438.9	419.3	489.7	434.6	501.4	FALSE	FALSE	Fam98a
ENSMUSG00000002052	2223.3	2207.3	2197.9	2192.7	2120.4	2393.2	FALSE	FALSE	Supt6h
ENSMUSG00000002058	193.4	250.6	137	227	210.2	244.9	FALSE	FALSE	Unc119
ENSMUSG00000002102	7339.7	6391.3	7151.1	8604.8	7692.8	8025.4	FALSE	FALSE	Psmc3
ENSMUSG00000002103	5839.1	5918.9	6282.8	4777.6	4935.2	4635.2	FALSE	FALSE	Acp2
ENSMUSG00000002129	6611.6	7142.3	6808	7321.9	6874.8	7359.9	FALSE	FALSE	Sf3a1
ENSMUSG00000002147	1750.9	1523.1	1469	2427.4	2195	2510.4	FALSE	FALSE	Stat6
ENSMUSG00000002204	103.8	100	117.7	599.1	560	544	FALSE	FALSE	Napsa
ENSMUSG00000002227	309.3	385.8	340.6	1251.6	2234.5	1279.1	FALSE	TRUE	Mov10
ENSMUSG00000002233	382.1	330.3	355.1	280.9	355.7	271.5	FALSE	TRUE	Rhoc
ENSMUSG00000002257	3300.9	2793.5	2752.1	1437.1	1159.9	1436.7	FALSE	FALSE	Def6
ENSMUSG00000002319	396.8	308.7	346.5	878.7	711.6	819.5	FALSE	FALSE	Ipo4
ENSMUSG00000002320	134.5	134.3	127.6	214	203.4	222.9	FALSE	FALSE	Tm9sf1
ENSMUSG00000002325	58.8	72	58.3	118.6	149.5	133.9	FALSE	FALSE	Irf9
ENSMUSG00000002332	1094.1	1103.2	1022.3	7255	6966	7395.8	FALSE	FALSE	Dhrs1
ENSMUSG00000002365	2768.6	2519.3	2748.3	1715.3	1793.4	2068.6	FALSE	FALSE	Snx9
ENSMUSG00000002455	5057.8	5209.9	5284.2	4252.3	4334.4	4407.7	FALSE	FALSE	Prpf6
ENSMUSG00000002458	522.4	530.7	507.9	410.7	351.1	416.3	FALSE	FALSE	Rgs19
ENSMUSG00000002477	554.9	624.3	631.4	541.4	481.7	540.8	FALSE	FALSE	Snrpd1
ENSMUSG00000002565	1551.1	1064.8	1020.2	38.4	33.3	46.4	FALSE	FALSE	Scin
ENSMUSG00000002625	329.7	296.4	311.9	485.7	342.8	453.1	FALSE	FALSE	Akap8l
ENSMUSG00000002660	1822.3	1831.5	1878.8	1480.4	1284.3	1444.3	FALSE	FALSE	Clpp
ENSMUSG00000002679	159	143.6	152.5	161.1	158.2	168.7	FALSE	FALSE	Med6
ENSMUSG00000002699	3621.7	4525.5	3656.9	888.1	1356.5	964.9	FALSE	TRUE	Lcp2
ENSMUSG00000002718	5203.8	4481.5	4846.7	7264.6	6467.3	6945.5	FALSE	FALSE	Cse1l
ENSMUSG00000002728	31.6	22.6	35.7	68.4	55.8	75	FALSE	FALSE	Naa20
ENSMUSG00000002732	455.3	513.2	454.5	659.2	605.4	644.3	FALSE	FALSE	Fkbp7
ENSMUSG00000002733	103	87.2	81.7	66.6	70.9	80.1	FALSE	FALSE	Plekha3
ENSMUSG00000002741	2463.2	2203.3	2490.8	3150.3	3304.2	3392.6	FALSE	FALSE	Ykt6
ENSMUSG00000002748	2388.2	2645.6	2526	6763.7	5648.5	7051	FALSE	FALSE	Baz1b
ENSMUSG00000002778	173.8	118.4	273.1	223.8	226.5	169.7	FALSE	FALSE	Kdelr1
ENSMUSG00000002797	2684.1	2516.5	3218.1	64.5	82.5	58.5	FALSE	TRUE	Ggct
ENSMUSG00000002844	830.4	712.9	744.3	2686	2792.9	2683.9	FALSE	FALSE	Adprh
ENSMUSG00000002870	798.1	666.3	759.8	3304.9	2685	3349.9	FALSE	FALSE	Mcm2
ENSMUSG00000002944	4129.6	2060.2	2213.3	10314.7	10433.2	11677.1	FALSE	FALSE	Cd36
ENSMUSG00000002949	3523.1	3802.2	3727.1	6567.1	6179	6696.6	FALSE	FALSE	Timm44
ENSMUSG00000002957	84.4	92	90.9	57.3	72.1	60.7	FALSE	FALSE	Ap2a2
ENSMUSG00000002981	2369.3	2563.6	2584.2	2931	3180.7	3232.3	FALSE	FALSE	Clptm1
ENSMUSG00000002983	159.2	287.7	212.3	121	163.5	112.5	FALSE	TRUE	Relb
ENSMUSG00000002984	3385.5	3551	3572.2	1950.2	1753.8	1743.7	FALSE	FALSE	Tomm40
ENSMUSG00000002997	321.9	299	288.9	1023.5	893.1	967.4	FALSE	FALSE	Prkar2b
ENSMUSG00000003031	116.4	157.5	131.9	75.8	76.9	65.4	FALSE	FALSE	Cdkn1b
ENSMUSG00000003037	4183.1	4652.5	4228	1663.9	1699	1754.3	FALSE	FALSE	Rab8a
ENSMUSG00000003072	219.4	193.3	253.4	1093.8	925.1	1301.2	FALSE	FALSE	Atp5d; Atp5f1d
ENSMUSG00000003119	516.1	516.6	564.6	64.9	92.6	78.5	FALSE	FALSE	Cdk12
ENSMUSG00000003135	36.7	34.8	43.3	48.3	34.7	41.6	FALSE	FALSE	Cnot11
ENSMUSG00000003161	477.2	381.6	550.6	3388.6	3097.5	3108.5	FALSE	FALSE	Sri
ENSMUSG00000003200	1689.5	1444.6	1692.6	2597.8	2339.7	2447.5	FALSE	FALSE	Sh3gl1
ENSMUSG00000003234	1302	1070.3	1249	1400	1235.6	1393.9	FALSE	FALSE	Abcf3
ENSMUSG00000003235	525.9	429.7	467.3	937.8	764.7	928	FALSE	FALSE	Eif2b5
ENSMUSG00000003283	6520.3	9772.4	7939.4	5036.4	6545.2	5364	FALSE	FALSE	Hck
ENSMUSG00000003348	360.9	242.8	390.7	271.1	237.8	259	FALSE	FALSE	Mob3a
ENSMUSG00000003360	3555.8	3686.3	3413	3462.4	3335.5	3520.1	FALSE	FALSE	Ddx23
ENSMUSG00000003363	5792.5	6128.5	6511.7	2336.4	2093.5	2464.8	FALSE	FALSE	Pld3
ENSMUSG00000003380	32.9	31.8	32.2	421.2	391.6	445.3	FALSE	FALSE	Rabac1
ENSMUSG00000003420	3984.9	3408.5	4025.7	25.2	18.5	25.4	FALSE	FALSE	Fcgrt
ENSMUSG00000003429	6882.5	6370.1	6126.4	6944.3	7804.1	7632.9	FALSE	FALSE	Rps11
ENSMUSG00000003435	1694.2	1637.8	1647.7	1827	1580.3	1866.1	FALSE	FALSE	Supt5h
ENSMUSG00000003438	1330.1	1377.9	1386.4	1946.3	2114.8	1993	FALSE	FALSE	Timm50
ENSMUSG00000003458	2285.2	2169.3	2316.6	4480.3	4929.6	4326.5	FALSE	FALSE	Ncstn
ENSMUSG00000003464	148.1	137.5	160	558.4	451	694.3	FALSE	FALSE	Pex19
ENSMUSG00000003604	111.2	99.5	106	5	5.3	7.4	FALSE	FALSE	Aven
ENSMUSG00000003657	19.3	17.8	12.8	62.2	116.6	79.9	FALSE	FALSE	Calb2
ENSMUSG00000003660	15295.2	15553.5	16012.3	14478.1	14337.4	14784	FALSE	FALSE	Snrnp200
ENSMUSG00000003680	60.2	75.3	60.4	132.2	96.8	132.1	FALSE	FALSE	Taf6l
ENSMUSG00000003778	210.4	269.9	206.8	205.9	188	211.6	FALSE	FALSE	Brd8
ENSMUSG00000003808	805.7	685.7	786.2	2668.6	2804.6	2580.1	FALSE	FALSE	Farsa
ENSMUSG00000003809	247.4	262.9	275.9	574	430.8	599.3	FALSE	FALSE	Gcdh
ENSMUSG00000003812	1120	1103.7	1156	1538.1	1220.4	1457	FALSE	TRUE	Dnase2
ENSMUSG00000003813	777.6	527.9	760.6	1629.2	1465.8	1622.3	FALSE	FALSE	Rad23a
ENSMUSG00000003814	38167	42894.1	45647.4	37288.6	37714.6	39065.9	FALSE	FALSE	Calr
ENSMUSG00000003848	324.9	259.2	305.9	492.1	422	582.4	FALSE	FALSE	Nob1
ENSMUSG00000003849	1381.5	994.2	1159	2517.5	1865.9	2515.1	FALSE	FALSE	Nqo1
ENSMUSG00000003865	427.1	370.4	400.9	416.9	443.4	423.1	FALSE	FALSE	Gys1
ENSMUSG00000003923	4342.7	5439.9	5341.1	1314.9	1090.3	1185.2	FALSE	FALSE	Tfam
ENSMUSG00000003955	204.8	230.3	206.1	993.2	1386.6	1165	FALSE	FALSE	Fam162a
ENSMUSG00000004032	51.8	53.8	57.3	265.2	248	258.7	FALSE	FALSE	Gstm5
ENSMUSG00000004040	3639.9	4666.1	3779.3	3800	5555.5	3687.7	FALSE	TRUE	Stat3
ENSMUSG00000004043	205.2	252.6	238	229.1	189.3	215.3	FALSE	FALSE	Stat5a
ENSMUSG00000004054	34	36.2	30.7	190.2	120.9	199.6	FALSE	FALSE	Map3k11
ENSMUSG00000004069	805.9	789.5	807.9	1884.6	1381.5	1974.9	FALSE	FALSE	Dnaja3
ENSMUSG00000004085	727.2	630.7	766.5	550.7	466	513.2	FALSE	FALSE	Map3k20
ENSMUSG00000004096	785.8	819.2	729.3	587.2	618.6	611.9	FALSE	FALSE	Cwc15
ENSMUSG00000004264	14605.2	16229.2	15106.6	14438.8	14076	14796.6	FALSE	FALSE	Phb2
ENSMUSG00000004267	133.6	188.9	169.6	58.4	42.8	39.4	FALSE	FALSE	Eno2
ENSMUSG00000004268	512.1	480.5	526.6	828.3	727.7	868.8	FALSE	FALSE	Emg1
ENSMUSG00000004319	122.7	114.6	119.6	114.5	90.1	102.8	FALSE	FALSE	Clcn3
ENSMUSG00000004356	809	839.9	931.1	906.5	803.8	942.4	FALSE	TRUE	Utp20
ENSMUSG00000004394	610.5	638.1	667.5	1024.4	1012.2	1031.9	FALSE	FALSE	Tmed4
ENSMUSG00000004451	1108.1	1199.3	1059.7	1167.7	1388.6	1269.9	FALSE	FALSE	Ralb
ENSMUSG00000004460	4877.2	5831	5577.6	7817.4	7488.1	7835.8	FALSE	FALSE	Dnajb11
ENSMUSG00000004508	826.3	727.2	650.9	717.2	860.3	730.3	FALSE	FALSE	Gab2
ENSMUSG00000004535	183.4	204	148.9	727.5	864	710.1	FALSE	FALSE	Tax1bp1
ENSMUSG00000004591	116.8	133.3	109.2	206.5	232.7	221.9	FALSE	FALSE	Pkn2
ENSMUSG00000004610	5270.8	5400.8	5575.4	8228.2	7536.8	8408.7	FALSE	FALSE	Etfb
ENSMUSG00000004637	221.6	216.3	280.6	240.8	194.2	245.1	FALSE	FALSE	Wwox
ENSMUSG00000004642	145.6	133.4	135.2	250.3	119.1	234.7	FALSE	TRUE	Slbp
ENSMUSG00000004665	4874.4	4731.9	4250	1194.6	931	1120.8	FALSE	FALSE	Cnn2
ENSMUSG00000004771	11.9	9.6	15.1	16	18.4	15	FALSE	FALSE	Rab11a
ENSMUSG00000004789	7328.9	8668.1	8641.2	6952.4	6501.4	6800	FALSE	FALSE	Dlst
ENSMUSG00000004843	2269.4	1996.9	2130.6	2244.3	2136.5	2030.9	FALSE	FALSE	Chmp2b
ENSMUSG00000004846	5462.9	5548.1	5745.1	4161.4	6223.8	4600.1	FALSE	TRUE	Plod3
ENSMUSG00000004865	278.6	259.8	299.9	606.7	547.8	571.6	FALSE	FALSE	Srpk1
ENSMUSG00000004880	4300.1	5281	5179.8	4302.4	3564.7	4123.9	FALSE	FALSE	Lbr
ENSMUSG00000004891	542.2	673.2	339.5	556.9	1300.1	654	FALSE	FALSE	Nes
ENSMUSG00000004897	5922.9	4747.9	5439.1	5769.5	4821.9	5473.7	FALSE	FALSE	Hdgf
ENSMUSG00000004929	1527.5	1316.5	1462.8	2471.8	2163.2	2483.7	FALSE	FALSE	Thop1
ENSMUSG00000004936	1867	1691.1	2030.2	1180.7	1116	1254.1	FALSE	FALSE	Map2k1
ENSMUSG00000004951	3300.2	2526.1	5631.4	161.8	185	143.2	FALSE	FALSE	Hspb1
ENSMUSG00000004996	1675.9	1499.2	1583.8	952.5	868.2	886.5	FALSE	FALSE	Mri1
ENSMUSG00000005034	251.3	269	280	916.5	816.5	964.7	FALSE	FALSE	Prkacb
ENSMUSG00000005054	3336.5	2364	4717	4249	4483.1	4148	FALSE	FALSE	Cstb
ENSMUSG00000005102	98	90.1	100.9	123.1	99.4	116.8	FALSE	FALSE	Eif2ak4
ENSMUSG00000005103	26530.5	23288.5	26250.5	21898.3	22008.2	21926.5	FALSE	FALSE	Wdr1
ENSMUSG00000005125	407.2	412.6	401.1	1232.2	1054.2	1071.9	FALSE	FALSE	Ndrg1
ENSMUSG00000005150	53.3	46.6	56.1	48.5	48.2	51.8	FALSE	FALSE	Wdr83
ENSMUSG00000005161	1708.8	1517.9	1565.3	6536.3	6155.8	6357.3	FALSE	FALSE	Prdx2
ENSMUSG00000005204	34	27.8	41.5	79.2	75.4	76.5	FALSE	FALSE	Senp3
ENSMUSG00000005262	1360.7	1187.4	1453.7	1172.7	1055.7	1152.6	FALSE	TRUE	Ufd1
ENSMUSG00000005299	5861	6383.3	5986.7	4961.3	4752.2	5145.6	FALSE	FALSE	Letm1
ENSMUSG00000005312	79.9	71.1	77.7	423.2	231.2	385.5	FALSE	FALSE	Ubqln1
ENSMUSG00000005354	892.2	783.4	1404.6	2564.2	1836.2	2520.4	FALSE	FALSE	Txn2
ENSMUSG00000005360	616.4	930.9	705.6	9.8	11.7	8.8	FALSE	FALSE	Slc1a3
ENSMUSG00000005374	2667.3	3252	3476.8	907.4	815.5	918.1	FALSE	FALSE	Tbl2
ENSMUSG00000005410	621.4	598.9	699	4490.6	3652.9	4559.5	FALSE	FALSE	Mcm5
ENSMUSG00000005413	4386.1	3667.5	5156.8	8749.4	18213.5	12998.1	FALSE	FALSE	Hmox1
ENSMUSG00000005447	433.1	350.1	542	1046.1	1017.2	939.9	FALSE	FALSE	Pafah1b3
ENSMUSG00000005469	1898.9	1574.3	1778.9	780.4	820.2	792.3	FALSE	FALSE	Prkaca
ENSMUSG00000005481	1589.4	1651.3	1784.2	1601.1	1498.9	1628.5	FALSE	FALSE	Ddx39a
ENSMUSG00000005483	2630.9	2173.5	2654	2836	2717.3	2715.5	FALSE	FALSE	Dnajb1
ENSMUSG00000005510	2683.1	2905.4	2889.9	788.1	583.8	784.7	FALSE	FALSE	Ndufs3
ENSMUSG00000005566	11055.2	11064.7	12073.8	9470.7	8401.7	9640	FALSE	FALSE	Trim28
ENSMUSG00000005575	2671.3	2436.4	2449.6	4131	3950.7	3977.3	FALSE	FALSE	Ube2m
ENSMUSG00000005609	1135.7	1176.5	1228.7	1417.6	1271.3	1480.6	FALSE	FALSE	Ctr9
ENSMUSG00000005615	3148	2749.3	2754.7	2704.5	2585.9	2487.6	FALSE	FALSE	Pcyt1a
ENSMUSG00000005656	6364	5701.2	6672.9	4443	4702.9	4479.7	FALSE	FALSE	Snx6
ENSMUSG00000005674	229.5	279.8	183	151.3	122.9	154.5	FALSE	FALSE	Tomm40l
ENSMUSG00000005687	517.5	483.5	1310.3	1532.9	1389.1	1474.6	FALSE	FALSE	Bcas2
ENSMUSG00000005732	2397.4	2059.4	2150.5	5135.7	4494.6	4909.2	FALSE	FALSE	Ranbp1
ENSMUSG00000005779	2434.9	2308.1	2293.4	3120.8	2794.1	2875.3	FALSE	FALSE	Psmb4
ENSMUSG00000005803	24368.9	28521.5	23543.1	6332.2	5841.3	6376	FALSE	FALSE	Sqor
ENSMUSG00000005813	1070.7	932.9	1059.7	1546.4	1465.8	1533.8	FALSE	FALSE	Metap1
ENSMUSG00000005823	487.8	463.8	655.3	676.5	579.1	691.2	FALSE	FALSE	Gpr108
ENSMUSG00000005846	5646.4	5560	5815.2	2158.6	2018.1	2524.2	FALSE	TRUE	Rsl1d1
ENSMUSG00000005873	5527.6	6685.9	6855.3	8359.1	8050.4	8252	FALSE	FALSE	Reep5
ENSMUSG00000005973	2238	4013.6	2896.9	318.7	268.2	307	FALSE	FALSE	Rcn1
ENSMUSG00000005981	2393.4	2543	2524.2	3948.8	3640.3	3999	FALSE	FALSE	Trap1
ENSMUSG00000006005	12974.5	13568.9	13980.1	17009.5	15395	17150.1	FALSE	FALSE	Tpr
ENSMUSG00000006050	171.2	137	154.5	1666.5	1640.8	1726	FALSE	FALSE	Sra1
ENSMUSG00000006095	3490.5	2987.9	3010.6	4318.7	4877.9	4333.1	FALSE	FALSE	Tbcb
ENSMUSG00000006134	1225.8	1044.2	1035.5	712.6	733.1	775.6	FALSE	FALSE	Crkl
ENSMUSG00000006289	320.3	255	341.7	202.6	188.6	203.8	FALSE	FALSE	Osgep
ENSMUSG00000006315	51.1	45.9	37.4	37.8	42.2	45.6	FALSE	FALSE	Tmem147
ENSMUSG00000006333	8300.5	7087.4	7480.4	11569.6	11188.2	11747.5	FALSE	FALSE	Rps9
ENSMUSG00000006360	475.5	666	397	141.6	704	207.3	FALSE	FALSE	Crip1
ENSMUSG00000006373	1439.7	1198.8	3236.5	3443.6	3446.7	3469.5	FALSE	FALSE	Pgrmc1
ENSMUSG00000006390	375.9	397.9	423.1	895.8	874.7	1025.3	FALSE	FALSE	Elovl1
ENSMUSG00000006412	1197.7	779.4	1924.7	2925	2329	2777.1	FALSE	TRUE	Pfdn2
ENSMUSG00000006418	553.5	735.5	557.7	1040.5	1598.9	1075.7	FALSE	FALSE	Rnf114
ENSMUSG00000006423	55.7	49.2	52.4	89.9	76.1	82.1	FALSE	FALSE	Steep1
ENSMUSG00000006442	213.4	199.8	235	922.7	791.1	870.8	FALSE	FALSE	Srm
ENSMUSG00000006456	4981.4	5504.2	5279.9	2741.8	2937.8	2707.3	FALSE	FALSE	Rbm14
ENSMUSG00000006457	1298.5	1293.6	1427.4	18.3	17.4	24.9	FALSE	FALSE	Actn3
ENSMUSG00000006498	3558.1	3618.7	3450.2	4782.9	4276.8	4860.7	FALSE	FALSE	Ptbp1
ENSMUSG00000006519	3573.9	4533.1	3846.1	2304.2	3009.9	2388.3	FALSE	TRUE	Cyba
ENSMUSG00000006589	2994.3	2733.3	3199.6	9079.6	7741.5	8783.7	FALSE	FALSE	Aprt
ENSMUSG00000006673	838.4	830.9	861.6	291.1	243.4	294.2	FALSE	FALSE	Qrich1
ENSMUSG00000006678	10.4	9.6	6.4	402.2	318.9	439.1	TRUE	FALSE	Pola1
ENSMUSG00000006717	1276	1299.9	1352.2	1186.6	1009.4	1266.8	FALSE	FALSE	Acot13
ENSMUSG00000006728	88.7	94.2	103.9	208.4	146.7	274.9	FALSE	TRUE	Cdk4
ENSMUSG00000006736	339.8	353.7	334.5	511.1	513.8	538.7	FALSE	FALSE	Tspan31
ENSMUSG00000006740	8266.4	7002.5	6885	8621.5	8038.9	8606.7	FALSE	FALSE	Kif5b
ENSMUSG00000006777	392.1	280.9	373	13.9	19.4	17.9	FALSE	FALSE	Krt23
ENSMUSG00000006782	4070.6	5576	4111.5	1654.1	2221.3	1715.7	FALSE	FALSE	Cnp
ENSMUSG00000006906	590.2	468	450.7	482.4	463.7	468.2	FALSE	FALSE	Stambp
ENSMUSG00000006941	1005.9	913.9	1030	1052.7	960.6	1020.3	FALSE	FALSE	Eif1b
ENSMUSG00000006998	8192.9	6883.5	7596.2	11611.2	11330.2	11360.1	FALSE	FALSE	Psmd2
ENSMUSG00000007033	43.5	47.7	21.8	236.1	154.8	173	FALSE	FALSE	Hspa1l
ENSMUSG00000007036	2064.6	2055.9	1935.3	1254	1471.9	1226.3	FALSE	TRUE	Abhd16a
ENSMUSG00000007038	1112	795.5	930	1598.1	1254.9	1529.7	FALSE	TRUE	Neu1
ENSMUSG00000007039	492.1	374.5	727.5	189.4	138.5	155.5	FALSE	FALSE	Ddah2
ENSMUSG00000007041	16597.1	13609.6	15052	12058.4	10533.2	12258.7	FALSE	FALSE	Clic1
ENSMUSG00000007050	1088.5	1148.6	1151.4	1005.8	896.6	971.1	FALSE	FALSE	Lsm2
ENSMUSG00000007338	351.6	247.5	409.3	296.3	263.2	303	FALSE	TRUE	Mrpl49
ENSMUSG00000007415	183.4	191.3	121.4	120.5	95.6	130	FALSE	TRUE	Gatad1
ENSMUSG00000007458	5370	5923.4	6023.7	5072.1	5441	5067.5	FALSE	FALSE	M6pr
ENSMUSG00000007564	4922.3	4406.8	5134.8	6106.7	6039.3	5780.6	FALSE	FALSE	Ppp2r1a
ENSMUSG00000007655	60.4	59.7	67.8	91.7	144.6	118.7	FALSE	FALSE	Cav1
ENSMUSG00000007656	56	32	36.3	83.6	70.6	68.4	FALSE	FALSE	Arpp19
ENSMUSG00000007670	5911.8	3748	7367.1	7723.3	7192.7	7884.7	FALSE	FALSE	Khsrp
ENSMUSG00000007721	1793.4	1323.3	1516.7	567.8	704.1	623.6	FALSE	FALSE	Ccdc124
ENSMUSG00000007739	9733.4	7762.1	8842.4	13012.9	11438.4	13054.6	FALSE	FALSE	Cct4
ENSMUSG00000007815	108	107.3	126	1707.1	1666.8	1689.2	FALSE	FALSE	Rhoa
ENSMUSG00000007833	3446.3	2973.9	2873.7	1434.6	1367.3	1388.5	FALSE	FALSE	Aldh16a1
ENSMUSG00000007836	4355.8	4641.5	4601.3	3010.6	3025.4	3305.4	FALSE	FALSE	Hnrnpa0
ENSMUSG00000007891	46396.2	43735.2	39060.7	24351.9	21503.6	24818.7	FALSE	FALSE	Ctsd
ENSMUSG00000008036	2359.9	2332.7	2490.7	2022.8	1681.1	1925.1	FALSE	FALSE	Ap2s1
ENSMUSG00000008333	1727.9	1869	2012.5	1359	1261.2	1265.2	FALSE	FALSE	Snrpb2
ENSMUSG00000008373	1502.4	1462.9	1490.3	1524.4	1473.5	1530.2	FALSE	FALSE	Prpf31
ENSMUSG00000008435	235	252.1	296.1	518.4	486	541.9	FALSE	FALSE	Rdh13
ENSMUSG00000008475	9848.5	7316.6	8994	11013.6	10752.1	10399.8	FALSE	FALSE	Arpc5
ENSMUSG00000008683	5804.7	5473.7	5698.8	8557.1	8166.1	8668	FALSE	FALSE	Rps15a
ENSMUSG00000008859	1290.5	1435.4	1223.9	675.5	856.4	712.5	FALSE	FALSE	Rala
ENSMUSG00000009030	328	261.2	259.3	767.6	636.8	782.1	FALSE	TRUE	Pdcl
ENSMUSG00000009073	372.9	376.8	272.3	292.6	229.1	308.8	FALSE	FALSE	Nf2
ENSMUSG00000009112	1098.1	1174.6	1084.2	656	706	681	FALSE	FALSE	Bcl2l13
ENSMUSG00000009291	3688	3295	3622	950.9	1316.7	938.6	FALSE	FALSE	Pttg1ip
ENSMUSG00000009293	207.7	159.9	243.7	513.1	489.9	510	FALSE	FALSE	Ube2g2
ENSMUSG00000009350	1450.3	1147.9	1720.6	22968.1	10766.3	18682.6	FALSE	FALSE	Mpo
ENSMUSG00000009470	2944.3	2998.9	3105.5	2219.1	2019.8	2495.1	FALSE	FALSE	Tnpo1
ENSMUSG00000009549	2370.5	2376.6	2031.1	1352.2	1201	1358.8	FALSE	FALSE	Srp14
ENSMUSG00000009555	298.5	307.3	294.8	331.1	286.9	342	FALSE	FALSE	Cdk9
ENSMUSG00000009575	620.7	535	545.6	1155.3	960.5	1092	FALSE	FALSE	Cbx5
ENSMUSG00000009630	441.5	394.5	417.8	402.9	386.4	376.7	FALSE	FALSE	Ppp2cb
ENSMUSG00000009863	3052.5	3471	3368.7	6209.1	4051.4	5607.7	FALSE	TRUE	Sdhb
ENSMUSG00000009894	23.7	17.5	17.6	258.4	173.5	245.8	FALSE	TRUE	Snap47
ENSMUSG00000009905	506.2	542.1	524.5	93.1	80.7	87.4	FALSE	FALSE	Kdsr
ENSMUSG00000009907	4546.5	3950.2	4170.1	4833.6	4696.8	4818.4	FALSE	FALSE	Vps4b
ENSMUSG00000009927	3422.1	3122.6	3132.6	436.2	504.5	434.6	FALSE	FALSE	Rps25
ENSMUSG00000010045	593.7	683.8	664.4	110.8	112	123.7	FALSE	FALSE	Tmem115
ENSMUSG00000010054	27.4	29.1	21.3	17.4	17.3	18.6	FALSE	FALSE	Tusc2
ENSMUSG00000010097	596.8	713.1	624.2	718.5	642	743.6	FALSE	FALSE	Nxf1
ENSMUSG00000010110	1556.3	1697.1	1545	1756.1	1709.5	1668.3	FALSE	FALSE	Stx5
ENSMUSG00000010277	219.2	201.6	215	121.9	123.8	143.9	FALSE	FALSE	Bltp2
ENSMUSG00000010517	801.5	648.2	748.5	2099.3	1431.9	2046.5	FALSE	FALSE	Faf1
ENSMUSG00000010609	52.7	55.8	41.5	173.8	167.6	189.9	FALSE	FALSE	Psen2
ENSMUSG00000010663	204.7	175.1	177.3	582.5	424.7	560.3	FALSE	FALSE	Fads1
ENSMUSG00000010914	906.8	955.6	942.4	971.9	863	961.4	FALSE	FALSE	Pdhx
ENSMUSG00000010936	4776.2	4225.4	4980.6	4282.1	3849.1	3996.8	FALSE	FALSE	Vac14
ENSMUSG00000011008	2000.8	2188.3	2049	1302.7	1300.4	1384.4	FALSE	FALSE	Mcoln2
ENSMUSG00000011148	394.6	338.5	312.9	5495.2	4357.5	5523.8	FALSE	TRUE	Adss1
ENSMUSG00000011179	17.1	13.2	14.1	40.7	23.3	36.9	FALSE	FALSE	Odc1
ENSMUSG00000011263	41.8	30.7	26.1	18.6	23.4	23.7	FALSE	FALSE	Exoc3l2
ENSMUSG00000011752	7813.8	6980.5	7358.9	13796	13196.3	13579	FALSE	FALSE	Pgam1
ENSMUSG00000011877	608.6	554.9	627.2	621	564.8	598.6	FALSE	FALSE	Git1
ENSMUSG00000011884	1338.5	1203.4	1319	4013.3	3652	3782.5	FALSE	FALSE	Gltp
ENSMUSG00000011958	400.2	449.9	482	463.6	350.5	442	FALSE	FALSE	Bnip2
ENSMUSG00000011960	25	35.5	31	51.6	44.6	61	FALSE	FALSE	Ccnt1
ENSMUSG00000012114	94.3	103	91.1	209.1	212.8	247.7	FALSE	FALSE	Med15
ENSMUSG00000012296	165.7	145.8	129.9	66	67.2	81.1	FALSE	FALSE	Tjap1
ENSMUSG00000012422	530.7	434.4	784.7	403.2	479.9	390.7	FALSE	FALSE	Tmem167a
ENSMUSG00000012443	38.6	42.1	30.4	799.8	220	613.6	FALSE	TRUE	Kif11
ENSMUSG00000012483	137	133.5	143	302.9	263.6	301.5	FALSE	FALSE	Rpa3
ENSMUSG00000012519	43.8	34.1	47.2	1968	2520.3	1886.2	FALSE	TRUE	Mlkl
ENSMUSG00000012520	129.6	115.9	119.5	135.1	96.8	156.2	FALSE	FALSE	Phox2b
ENSMUSG00000013160	4687.6	4536.9	5054.7	6756.1	7463.2	7267.9	FALSE	FALSE	Atp6v0d1
ENSMUSG00000013629	2028.9	1671.4	1967.6	4133	4144.3	4180.7	FALSE	FALSE	Cad
ENSMUSG00000013646	18.1	11.9	17.5	3	4.8	3.7	FALSE	FALSE	Sh3bp5l
ENSMUSG00000013662	1079.6	1055.3	1133.5	1117	1467.4	1212.2	FALSE	FALSE	Atad1
ENSMUSG00000013701	237.3	243.3	262.4	202	189	224.2	FALSE	FALSE	Timm23
ENSMUSG00000013707	276.7	228.2	242.7	1159.4	1009.3	1055.8	FALSE	FALSE	Tnfaip8l2
ENSMUSG00000013736	1435.9	1407.6	1515.6	2873.6	2782.8	2860.1	FALSE	FALSE	Trnt1
ENSMUSG00000013833	148.5	161	141.1	161.9	168	180.4	FALSE	FALSE	Med16
ENSMUSG00000013846	291.7	471.4	341.4	230.3	227.3	219.2	FALSE	FALSE	St3gal1
ENSMUSG00000014077	342.7	262.7	451.1	336.5	389.3	336.2	FALSE	FALSE	Chp1
ENSMUSG00000014177	572.8	660.2	629.1	752.7	645.8	737.4	FALSE	FALSE	Tvp23b
ENSMUSG00000014195	909	859.2	711.2	814.7	702.3	816.8	FALSE	FALSE	Dnajc7
ENSMUSG00000014226	1374.8	1163.5	1423.9	2425.1	2443.7	2380	FALSE	FALSE	Cacybp
ENSMUSG00000014294	925.2	618.3	1160.9	2450.5	1460.1	2458	FALSE	TRUE	Ndufa2
ENSMUSG00000014313	2884.9	3523.4	3233.9	4206.9	3022.6	4084.3	FALSE	TRUE	Cox6c
ENSMUSG00000014349	1206.7	931.2	1006.5	1257.5	1409.6	1208.8	FALSE	FALSE	Ube2z
ENSMUSG00000014402	3393.7	2811.1	3094.6	3125.1	2861.4	3172.1	FALSE	TRUE	Tsg101
ENSMUSG00000014444	187.2	190.2	184.9	1032.6	1403.3	1420.5	FALSE	FALSE	Piezo1
ENSMUSG00000014498	69.4	75	46.4	80.7	71.5	81.9	FALSE	FALSE	Ankrd52
ENSMUSG00000014504	909.1	919.2	862.3	673.8	800.8	622.1	FALSE	FALSE	Srp19
ENSMUSG00000014550	53.6	48.8	51.1	255.8	199.4	212.8	FALSE	FALSE	Rbsn
ENSMUSG00000014551	403.2	411.5	427.5	936.7	804.9	978.4	FALSE	TRUE	Mrps25
ENSMUSG00000014601	283.9	298.8	284.1	223.3	252.3	194.5	FALSE	FALSE	Strip1
ENSMUSG00000014748	907.2	926.8	608.4	490.7	340.4	520.4	FALSE	FALSE	Tex261
ENSMUSG00000014769	2724.4	2462.2	2751.1	2916.9	2780.1	2790.1	TRUE	FALSE	Psmb1
ENSMUSG00000014850	136.8	131.5	141.2	180.3	165	170.8	FALSE	FALSE	Msh3
ENSMUSG00000014859	38.6	48.7	38	41.2	25.2	36	FALSE	FALSE	E2f4
ENSMUSG00000014867	2363.5	2531.8	2572.2	2822.6	2977	2744.1	FALSE	FALSE	Surf4
ENSMUSG00000014905	208.8	277.5	204	258.2	299.4	289.7	FALSE	FALSE	Dnajb9
ENSMUSG00000014956	2272.1	2153.7	2111.6	1322.2	1399.2	1383.2	FALSE	FALSE	Ppp1cb
ENSMUSG00000014959	1270.3	1187.5	1298.6	1018.8	1014.6	992.5	FALSE	FALSE	Gorasp2
ENSMUSG00000015013	1042.6	949.3	968.4	700.7	565.8	682.9	FALSE	FALSE	Trappc2l
ENSMUSG00000015016	497.9	555.6	506.1	402.1	353.5	421.4	FALSE	TRUE	Acsf3
ENSMUSG00000015023	975.3	821.4	897	637.7	726.1	639.7	FALSE	FALSE	Ddx19a
ENSMUSG00000015087	1150.9	1007	989.2	504.3	432.9	504.1	FALSE	FALSE	Rabl6
ENSMUSG00000015092	1456.7	1230.7	1227.8	1528.7	1645.4	1740.8	FALSE	FALSE	Edf1
ENSMUSG00000015143	11526.4	10934.7	11813	6759.7	6146.5	6784.8	FALSE	FALSE	Actn1
ENSMUSG00000015149	618.1	551.9	503.5	2479.8	2642.7	2568.4	FALSE	FALSE	Sirt2
ENSMUSG00000015189	84.9	94	79.8	99.7	93.7	113.6	FALSE	FALSE	Casd1
ENSMUSG00000015290	36.7	27.6	25.2	233.8	198.9	244.2	FALSE	FALSE	Ubl4a
ENSMUSG00000015291	2921.5	2536.4	2677.9	2113.1	1972.1	2004.9	FALSE	FALSE	Gdi1
ENSMUSG00000015337	483.1	396.6	436.7	246.1	233.5	221.3	FALSE	FALSE	Endog
ENSMUSG00000015340	22082.9	24119	21036.4	7548.5	10505.3	8338.4	FALSE	TRUE	Cybb
ENSMUSG00000015341	452.1	402.2	473.8	509.5	520.6	508.4	FALSE	FALSE	Golga7
ENSMUSG00000015354	217.6	197.9	185.8	260.8	250.5	242.1	FALSE	FALSE	Pcolce2
ENSMUSG00000015357	1779.3	1833.7	2021.3	1944.5	1696.4	2016.1	FALSE	TRUE	Clpx
ENSMUSG00000015478	261	304.3	278.3	257.1	188.1	269.3	FALSE	TRUE	Rnf5
ENSMUSG00000015488	72.7	48.1	58.8	176.9	139.1	178.1	FALSE	TRUE	Cacfd1
ENSMUSG00000015568	407.7	321.6	404.8	1311.7	901.1	1827.2	FALSE	TRUE	Lpl
ENSMUSG00000015597	87.9	94.7	81.9	214.7	157.4	230.1	FALSE	FALSE	Znf318
ENSMUSG00000015656	23653.6	22269.5	25056.5	31937.6	36614.3	35182.8	FALSE	FALSE	Hspa8
ENSMUSG00000015671	3045.6	2648.4	2906.5	4663.3	4447.1	4429.6	FALSE	FALSE	Psma2
ENSMUSG00000015697	118	123.3	122.8	169.7	132.6	166.6	FALSE	TRUE	Setdb1
ENSMUSG00000015711	15.6	12.9	21.8	313.7	261.1	276.4	FALSE	FALSE	Prune1
ENSMUSG00000015733	5719.6	5553.7	5899.4	4633.5	5070.9	4785.1	FALSE	FALSE	Capza2
ENSMUSG00000015745	353.7	522.3	375.6	301.2	420	361.9	FALSE	FALSE	Plekho1
ENSMUSG00000015747	2259.2	2181.5	2359.3	2161.3	2098.8	2031.8	FALSE	FALSE	Vps45
ENSMUSG00000015748	1845.6	2237.3	2058.4	2217.6	2076.3	2279.3	FALSE	TRUE	Prpf3
ENSMUSG00000015749	896.7	1159.1	729.6	1889.1	1605.2	1855.5	FALSE	FALSE	Anp32e
ENSMUSG00000015757	272.1	289.5	263	265.8	246	291.6	FALSE	FALSE	Ppil4
ENSMUSG00000015790	703.2	698.2	734.3	374	304.9	378.2	FALSE	FALSE	Surf1
ENSMUSG00000015806	978.8	831.7	910.4	2143.2	1800.6	2115.8	FALSE	TRUE	Qdpr
ENSMUSG00000015837	1455.6	1487.6	1276.5	484.2	1012	605.4	FALSE	TRUE	Sqstm1
ENSMUSG00000015880	34.6	32.6	31	1622.2	1249.8	1571.1	FALSE	FALSE	Ncapg
ENSMUSG00000015889	14181.3	10929.9	12774.4	12427.4	9519.3	11101.6	FALSE	FALSE	Lta4h
ENSMUSG00000015932	1856.5	1555.2	2009.2	4712.8	3887	4483.3	FALSE	FALSE	Dstn
ENSMUSG00000015943	45.9	40.6	43.9	453.8	343.1	397.6	FALSE	FALSE	Bola1
ENSMUSG00000015950	5630.9	15038.5	8309.3	6417	6502.3	6220.9	FALSE	FALSE	Ncf1
ENSMUSG00000015961	4151.9	3490.2	3806.3	6177	5222.6	5984.3	FALSE	TRUE	Adss2
ENSMUSG00000015994	560.5	481	481.9	290.3	286.2	261.2	FALSE	FALSE	Fnta
ENSMUSG00000016018	4643.3	4809.1	4826.9	6777.7	5807.1	6972	FALSE	TRUE	Mtrex
ENSMUSG00000016087	119.9	94.1	105.4	190.7	123.3	187.7	FALSE	TRUE	Fli1
ENSMUSG00000016181	37.4	35.5	16.2	69.2	76.5	76.6	FALSE	FALSE	Utp25
ENSMUSG00000016252	2367.5	2609.4	2566.1	2159.2	1785.4	2033.6	FALSE	FALSE	Atp5f1e
ENSMUSG00000016256	15803	15982	18003.6	14386.9	12359.9	13421.9	FALSE	FALSE	Ctsz
ENSMUSG00000016262	61.1	49.3	52.7	58.9	64.9	67.7	FALSE	FALSE	Sertad4
ENSMUSG00000016308	15.5	17.4	22.3	23	24.9	23.2	FALSE	FALSE	Ube2a
ENSMUSG00000016319	9815.1	9939.7	9513.7	9405.8	9269.6	9972.1	FALSE	FALSE	Slc25a5
ENSMUSG00000016349	215.8	220.6	236.7	303.3	268.5	334.8	FALSE	FALSE	Eef1a2
ENSMUSG00000016409	258.3	276.3	279.6	335.5	356	358.9	FALSE	FALSE	Nkap
ENSMUSG00000016427	225.8	449.5	176.2	138.4	131.4	128.8	FALSE	FALSE	Ndufa1
ENSMUSG00000016495	2165.6	2450.9	2382.3	1725.8	1598.7	1664.5	FALSE	FALSE	Plgrkt
ENSMUSG00000016496	904	6136.5	2325	541.3	2631.9	636.2	FALSE	TRUE	Cd274
ENSMUSG00000016510	424.7	596.5	535.3	145.5	132.2	138.2	FALSE	FALSE	Mtif3
ENSMUSG00000016528	1058.1	950.5	983.3	2271.1	2471.8	2310.4	FALSE	FALSE	Mapkapk2
ENSMUSG00000016554	4295.4	3680.1	4198.9	4686.5	4362.7	4841.6	FALSE	FALSE	Eif3d
ENSMUSG00000016664	6307.5	6144.9	5608.2	4107.3	3970.9	4161.6	FALSE	FALSE	Pacsin2
ENSMUSG00000016757	489.6	484.9	419.1	525.4	455.6	467.7	FALSE	FALSE	Ttll12
ENSMUSG00000016831	111.8	120.5	108.6	58.2	58.2	57	FALSE	FALSE	Tox4
ENSMUSG00000016921	2981	2973.3	3102.1	3221.5	3149.9	3514	FALSE	FALSE	Srsf6
ENSMUSG00000017188	991.1	733.2	1190.7	1317.3	1483.8	1426.1	FALSE	FALSE	Coa3
ENSMUSG00000017210	277.3	281.2	263.4	158.2	144.5	161.5	FALSE	FALSE	Med24
ENSMUSG00000017221	8523.3	6830.7	7792.5	8893.5	8777.2	8482.5	FALSE	FALSE	Psmd3
ENSMUSG00000017288	1081.7	1003.8	1129.4	1693.2	1554.1	1672.7	FALSE	FALSE	Vps53
ENSMUSG00000017291	712.9	733.7	700.3	87.8	110.1	97.1	FALSE	FALSE	Taok1
ENSMUSG00000017300	66.4	84.4	70.5	91.6	65	51.9	FALSE	FALSE	Tnnc2
ENSMUSG00000017390	1785.1	1889.2	1885.1	1947.4	1660.3	1648.7	FALSE	FALSE	Aldoc
ENSMUSG00000017428	6432.1	5598.5	6163.5	8023	7319.9	7535.2	FALSE	FALSE	Psmd11
ENSMUSG00000017466	534.3	451.5	570.6	291.2	166.3	272.6	FALSE	TRUE	Timp2
ENSMUSG00000017485	5568.3	7214.1	6757	6296.4	5333.3	6102.3	FALSE	FALSE	Top2b
ENSMUSG00000017548	8	8.7	13.9	290.4	318.5	272.3	FALSE	FALSE	Suz12
ENSMUSG00000017561	1467.1	1441.6	1388.3	994	1106.1	1005.4	FALSE	FALSE	Crlf3
ENSMUSG00000017670	3302.1	3478.2	3252.6	1629.7	1661.2	1675	FALSE	FALSE	Elmo2
ENSMUSG00000017697	2545.8	2985.1	2216.9	704.5	601.9	604.3	FALSE	FALSE	Ada
ENSMUSG00000017737	9199.2	7067.7	16199.6	525.7	207.4	463	FALSE	TRUE	Mmp9
ENSMUSG00000017747	1248.2	1189.2	1363.5	16.8	21.3	19.5	FALSE	FALSE	Ghdc
ENSMUSG00000017754	322.7	367.6	336.1	100	74.2	101.6	FALSE	FALSE	Pltp
ENSMUSG00000017760	5252.2	5900.2	5998.4	8096.5	7330.3	7553.8	FALSE	FALSE	Ctsa
ENSMUSG00000017774	5356.6	5380.9	4925.3	7269.9	7601.7	7636.1	FALSE	FALSE	Myo1c
ENSMUSG00000017776	1248	1174.9	1302.5	1759.4	1775.1	1773.3	FALSE	FALSE	Crk
ENSMUSG00000017778	597.8	585.6	884.6	3185.6	1966.3	2812.6	FALSE	FALSE	Cox7c
ENSMUSG00000017781	4875.1	3870	3596.6	9877.8	9697.5	9966.9	FALSE	FALSE	Pitpna
ENSMUSG00000017801	37.4	43.8	40.5	80.5	60.1	75.7	FALSE	FALSE	Mlx
ENSMUSG00000017802	114.4	80.4	155.8	196.9	242.8	199.3	FALSE	FALSE	Retreg3
ENSMUSG00000017830	148.3	339.3	155.2	1018.9	1734.6	1126	TRUE	FALSE	Dhx58
ENSMUSG00000017831	3086.5	3510.5	3872.3	1206.8	1195.2	1082.1	FALSE	FALSE	Rab5a
ENSMUSG00000017929	15.2	20.6	13.7	65.6	87	71.5	FALSE	FALSE	B4galt5
ENSMUSG00000018008	783.8	474.1	686.1	852	915.4	1026.6	FALSE	FALSE	Cyth4
ENSMUSG00000018040	149.6	108.2	122.1	126.9	121.1	143.5	FALSE	FALSE	Rrp7a
ENSMUSG00000018076	23	23.3	22.5	5.5	7.3	9.2	FALSE	FALSE	Med13l
ENSMUSG00000018160	230.3	210.1	206.3	260.2	215.8	259.4	FALSE	TRUE	Med1
ENSMUSG00000018286	1907.6	1657.6	1889.8	3128.6	2724.7	3029.9	FALSE	FALSE	Psmb6
ENSMUSG00000018287	881.3	739.5	762.2	1484.2	1042.7	1521.6	FALSE	TRUE	Spag7
ENSMUSG00000018322	231.9	198.3	194.3	1701.4	1796.6	1770.1	FALSE	FALSE	Tomm34
ENSMUSG00000018326	4902.8	4677.5	4449.3	2637.9	2506.6	2753.6	FALSE	FALSE	Ywhab
ENSMUSG00000018340	20109.3	19658	19690	21397.7	21059.8	20250.8	FALSE	FALSE	Anxa6
ENSMUSG00000018379	5529.7	5756.6	6516.2	4354.8	4422	4240.6	TRUE	FALSE	Srsf1
ENSMUSG00000018395	224.3	218.1	155.6	722.3	594.7	680.5	FALSE	FALSE	Kif3a
ENSMUSG00000018415	79.9	75.6	67	104.9	111.7	118.2	FALSE	FALSE	Gid4
ENSMUSG00000018433	52.4	62.4	52.4	137	132.3	158.5	FALSE	FALSE	Nol11
ENSMUSG00000018442	170.2	173.7	162.7	209.9	251.5	228.1	FALSE	FALSE	Derl2
ENSMUSG00000018446	4522	4875.5	4923.5	5470.2	4820.3	5696.9	FALSE	FALSE	C1qbp
ENSMUSG00000018507	3594.9	3178.1	3985.7	548.7	778.1	689.8	FALSE	FALSE	Trpv2
ENSMUSG00000018541	269.4	269.9	261.6	516.1	483.5	529.2	FALSE	FALSE	Cwc25
ENSMUSG00000018567	900	780.2	713.5	637.3	653.9	655.9	FALSE	FALSE	Gabarap
ENSMUSG00000018583	3709.4	3140.4	3301.8	3413.2	4225.5	3626.8	FALSE	FALSE	G3bp1
ENSMUSG00000018585	474.7	209.2	636.7	1672.8	1076.3	1525.2	FALSE	FALSE	Atox1
ENSMUSG00000018620	88.2	90.6	78.7	812.9	649.4	729.7	FALSE	FALSE	Mmp20
ENSMUSG00000018659	209.5	164.3	186.7	474.9	353.4	408	FALSE	FALSE	Pnpo
ENSMUSG00000018661	464.6	450.5	408.9	261.3	234.2	259.4	TRUE	FALSE	Cog1
ENSMUSG00000018666	983	753.3	821.4	1154.5	868.6	1029.9	FALSE	TRUE	Cbx1
ENSMUSG00000018672	107.7	84.3	90	142.4	133.2	141.3	FALSE	FALSE	Copz2
ENSMUSG00000018697	75.7	75.1	79.2	37.2	34.7	40.4	FALSE	FALSE	Aatf
ENSMUSG00000018707	50432.7	48143.4	47907.7	57867.3	62681.6	53947.3	FALSE	FALSE	Dync1h1
ENSMUSG00000018750	70.6	64.6	82.7	28.9	22.4	30.5	FALSE	FALSE	Zbtb4
ENSMUSG00000018765	467.8	485.1	432.8	748.2	910.4	837.6	FALSE	FALSE	Fxr2
ENSMUSG00000018796	9649.4	25460	15662.2	7948.7	27240.3	8602.9	FALSE	TRUE	Acsl1
ENSMUSG00000018846	91.3	70.8	80.5	32.4	17.3	34.2	FALSE	TRUE	Pank3
ENSMUSG00000018848	6760.5	5912.1	6291.7	8549.6	8451.7	8597.9	FALSE	FALSE	Rars1
ENSMUSG00000018921	286.1	246.6	313.4	358.5	364.6	393.6	FALSE	FALSE	Pelp1
ENSMUSG00000018932	862.7	782.6	846.4	361.8	379.7	390.8	FALSE	FALSE	Map2k3
ENSMUSG00000018965	6067.9	5341.3	6034	10431.5	9830.6	10915.8	FALSE	FALSE	Ywhah
ENSMUSG00000018974	2293.1	2028	2154.4	2017.4	1693.2	2043	FALSE	FALSE	Sart3
ENSMUSG00000018995	215.5	193.2	238	143.7	111.6	128.8	FALSE	FALSE	Nars2
ENSMUSG00000019054	1043.7	950.3	1342.8	1236.6	1082.6	1120.1	FALSE	FALSE	Fis1
ENSMUSG00000019066	1075.1	1328.8	1124.3	832.4	1070.3	938.4	FALSE	FALSE	Rab3d
ENSMUSG00000019087	2610.9	2640.8	3196.1	1463.5	1528.2	1544	FALSE	FALSE	Atp6ap1
ENSMUSG00000019143	302.6	339.8	381.4	528.4	554.3	516.6	FALSE	FALSE	Hars2
ENSMUSG00000019179	17529.3	18701.9	18163.9	24196.8	22212.3	24221.1	FALSE	FALSE	Mdh2
ENSMUSG00000019188	10623.2	11407.3	12072.1	4039.1	5113.4	4664.5	FALSE	FALSE	Hm13
ENSMUSG00000019210	11573.1	10142	10823.2	11291	11809.2	11751.9	FALSE	FALSE	Atp6v1e1
ENSMUSG00000019254	854.5	800.8	733.2	1492.5	1458	1491	FALSE	FALSE	Ppp1r12c
ENSMUSG00000019256	71.3	62.6	93.5	29.5	42.6	36.1	FALSE	FALSE	Ahr
ENSMUSG00000019297	195.8	176.7	188.4	207.1	194.7	222.2	FALSE	FALSE	Nop9
ENSMUSG00000019362	671.1	814.1	552.5	177.8	156.4	209.3	FALSE	FALSE	D8Ertd738e
ENSMUSG00000019373	1253.3	1048	1151.9	1458.2	1364.1	1479.6	FALSE	FALSE	Cops3
ENSMUSG00000019428	210	240.3	221.7	121.7	134.2	138.3	FALSE	FALSE	Fkbp8
ENSMUSG00000019432	5199.8	5275.7	5583.2	5156	5301.6	4760.4	FALSE	FALSE	Ddx39b
ENSMUSG00000019461	121.5	122.3	146.2	911.2	831.7	772	FALSE	FALSE	Plscr3
ENSMUSG00000019470	880.4	944.9	960.6	1065.5	1038.8	1102.6	FALSE	FALSE	Xab2
ENSMUSG00000019471	7879.8	6291.4	7558.8	7290.1	6507	7189.1	FALSE	FALSE	Cdc37
ENSMUSG00000019478	1104.5	1111.8	986.6	182.2	172.3	179.2	FALSE	FALSE	Rab4a
ENSMUSG00000019494	517.2	462.9	542.2	653.5	593.4	634.1	FALSE	FALSE	Cops6
ENSMUSG00000019564	443.6	449.9	613.7	670.3	580.8	563.5	FALSE	FALSE	Arid3a
ENSMUSG00000019578	1186	1024.5	947.2	1211.8	1027.7	1149	FALSE	FALSE	Ubxn6
ENSMUSG00000019579	5654.4	6003.4	6541.6	2523.6	2414.5	2644.9	FALSE	TRUE	Mydgf
ENSMUSG00000019710	457.2	469	470.4	401.8	331.1	420.4	FALSE	TRUE	Mrpl24
ENSMUSG00000019738	133.1	97.4	183.2	391.7	356.8	305.3	FALSE	FALSE	Polr2i
ENSMUSG00000019763	229.5	261.1	259.6	194	177.3	134	FALSE	FALSE	Rmnd1
ENSMUSG00000019777	940.8	908.2	957.3	1038.2	1026.8	1107.9	FALSE	FALSE	Hdac2
ENSMUSG00000019782	367.2	258.2	364	882.3	811.5	866.6	FALSE	FALSE	Rwdd1
ENSMUSG00000019790	454.9	427.2	414.4	1675	1413.5	1650.7	FALSE	FALSE	Stxbp5
ENSMUSG00000019794	55.7	43	59.7	101.8	134.1	85.2	FALSE	FALSE	Katna1
ENSMUSG00000019802	5418.2	5765.5	5589.2	4974.9	4999.7	5067.5	FALSE	FALSE	Sec63
ENSMUSG00000019804	2646.8	2249.3	2553.5	2711.1	2331.9	2540.6	FALSE	FALSE	Snx3
ENSMUSG00000019809	525.2	519.1	538.9	800.8	607.4	748.8	FALSE	FALSE	Pex3
ENSMUSG00000019810	5159	5222.8	5417	549	484.9	504.2	FALSE	FALSE	Fuca2
ENSMUSG00000019820	3720	3713.1	3348.1	1675	1788.5	1693.1	FALSE	FALSE	Utrn
ENSMUSG00000019838	487.8	540.8	532.8	877.1	1081.8	1052.9	FALSE	FALSE	Slc16a10
ENSMUSG00000019849	5015.5	4326.5	4600.2	8882.9	8017.5	8856.8	FALSE	FALSE	Prep
ENSMUSG00000019852	20.6	21.2	16.1	22.1	14.2	20.3	FALSE	FALSE	Arfgef3
ENSMUSG00000019861	1059.6	1009	1143.8	225.1	226.8	246.8	FALSE	FALSE	Gopc
ENSMUSG00000019863	218.7	200.8	212.1	230	195.9	240.5	FALSE	FALSE	Qrsl1
ENSMUSG00000019864	159.4	176.8	153.5	236.7	204.5	244.6	FALSE	TRUE	Rtn4ip1
ENSMUSG00000019866	2166.9	2564.7	2585.6	750	922.8	815.8	FALSE	FALSE	Crybg1
ENSMUSG00000019868	1583.5	1380	1592.4	1507.2	1637	1540.4	FALSE	FALSE	Vta1
ENSMUSG00000019872	1307	1685.5	1449	5214.6	4436.8	5231.2	FALSE	FALSE	Smpdl3a
ENSMUSG00000019873	139.5	149.7	142.2	154	182.6	171.1	FALSE	FALSE	Reep3
ENSMUSG00000019877	562.8	401.4	404.2	840.6	952.1	830	FALSE	FALSE	Serinc1
ENSMUSG00000019907	4181.3	4153.7	4056.7	95.2	120.8	105	FALSE	FALSE	Ppp1r12a
ENSMUSG00000019942	270.7	195.5	214.1	2148.1	1478.1	2216.9	FALSE	TRUE	Cdk1
ENSMUSG00000019951	185.4	169.6	218.2	323.9	310.2	333.4	FALSE	FALSE	Bltp3b
ENSMUSG00000019969	275.4	275.7	293.5	700.8	757.8	672	FALSE	FALSE	Psen1
ENSMUSG00000019975	181.6	158.4	190.8	278.8	269.6	279.9	FALSE	FALSE	Ikbip
ENSMUSG00000019977	605.3	517.2	616.1	79.2	63.1	69.9	FALSE	FALSE	Hbs1l
ENSMUSG00000019979	403.2	364.3	344.3	1314.6	1378.7	1243.3	FALSE	TRUE	Apaf1
ENSMUSG00000019987	1578.2	1297.2	1278.6	5869.1	5543.5	5572.7	FALSE	FALSE	Arg1
ENSMUSG00000019998	3142.3	3199	3414.3	3315.8	3096.3	3144.6	FALSE	FALSE	Stx7
ENSMUSG00000020017	530.6	443.9	555.4	71	58.7	54.1	FALSE	FALSE	Hal
ENSMUSG00000020018	570.7	614.7	660.9	602.1	637.2	702.7	FALSE	FALSE	Snrpf
ENSMUSG00000020022	905.6	991.3	900	168.8	137.8	165.8	FALSE	FALSE	Ndufa12
ENSMUSG00000020024	926.2	766.2	946.7	46.5	39.1	48.9	FALSE	FALSE	Cep83
ENSMUSG00000020048	41333.9	49936.4	47546.1	38644.1	38010.8	40279.2	FALSE	FALSE	Hsp90b1
ENSMUSG00000020056	339.5	267.9	367	325	363.5	343.3	FALSE	FALSE	Washc3
ENSMUSG00000020074	3421.6	3446.6	3706.7	3278.4	2865.3	3160.4	FALSE	FALSE	Ccar1
ENSMUSG00000020075	3096.8	4087.7	3973.8	11104.7	10662.3	13874.9	FALSE	FALSE	Ddx21
ENSMUSG00000020076	42.5	59.9	51.8	77	65.7	82.7	FALSE	TRUE	Ddx50
ENSMUSG00000020079	83.2	60.6	62.6	92.4	81.6	98.1	FALSE	FALSE	Supv3l1
ENSMUSG00000020080	344.4	345.1	310.8	760.6	427.5	899.1	FALSE	FALSE	Hkdc1
ENSMUSG00000020086	105.3	127.6	101.7	92.2	87.2	95.5	FALSE	FALSE	Macroh2a2
ENSMUSG00000020089	1753.5	2482.8	1615.6	2425.6	3103.4	2439.8	FALSE	TRUE	Ppa1
ENSMUSG00000020097	9445.1	10143.7	14074.5	13597.8	13827.1	14230.4	FALSE	FALSE	Sgpl1
ENSMUSG00000020098	165.7	113.3	405.8	20	19.5	23.5	FALSE	FALSE	Pcbd1
ENSMUSG00000020101	691.8	706.3	738.3	408.1	185.6	371.6	FALSE	TRUE	Vsir
ENSMUSG00000020114	8514.7	7554.4	7487.1	7465.4	6749.8	6944.4	FALSE	FALSE	Cand1
ENSMUSG00000020115	420.9	349.7	439.7	498.6	647.5	536.4	FALSE	TRUE	Tbk1
ENSMUSG00000020116	27.1	24.5	31.9	37.5	25.6	32.1	FALSE	FALSE	Pno1
ENSMUSG00000020120	7415.1	8168	7020.8	4023.9	6663.6	4411.8	FALSE	TRUE	Plek
ENSMUSG00000020124	6261.7	5786	5773.9	5993.4	5761.1	5732.8	FALSE	FALSE	Usp15
ENSMUSG00000020132	2300.9	2563.5	2373.5	1425.8	1339	1387.6	FALSE	FALSE	Rab21
ENSMUSG00000020143	9479.6	8775.6	8635.2	11949.5	11670.8	11790.9	FALSE	FALSE	Dock2
ENSMUSG00000020149	5251.2	5734.9	5201.4	4676.8	5959.3	4771.7	FALSE	FALSE	Rab1A
ENSMUSG00000020152	13226.5	11787.8	11913.7	10683.9	10921.8	10623.5	FALSE	FALSE	Actr2
ENSMUSG00000020163	293.7	222.9	388.6	257.3	270.9	267.9	FALSE	FALSE	Uqcr11
ENSMUSG00000020180	1673.2	1889.7	2037.9	1712.9	1600.7	1661.4	FALSE	FALSE	Snrpd3
ENSMUSG00000020181	14.6	12.8	11.9	91.1	49.3	73	FALSE	FALSE	Nav3
ENSMUSG00000020183	452.5	495.7	501.2	10.1	11.7	11.8	FALSE	FALSE	Cpm
ENSMUSG00000020211	951.6	1022.7	1044.2	1072.7	930.8	1111.1	FALSE	FALSE	Sf3a2
ENSMUSG00000020219	139.2	120.8	166.5	1356.1	953.1	1328.4	FALSE	FALSE	Timm13
ENSMUSG00000020220	61.7	61.3	64.8	34.3	34.9	36.8	FALSE	FALSE	Vps13d
ENSMUSG00000020227	426	395.2	363.4	1983.3	1791.6	1816.3	FALSE	FALSE	Irak3
ENSMUSG00000020228	60	64.6	52.7	1052.1	957.5	1095.4	FALSE	FALSE	Helb
ENSMUSG00000020238	3001.9	3218	3183	4.9	5	4	FALSE	FALSE	Ncln
ENSMUSG00000020238	3001.9	3218	3183	4.9	5	4	FALSE	FALSE	Ncln
ENSMUSG00000020238	3001.9	3218	3183	4.4	4	5.6	FALSE	FALSE	Ncln
ENSMUSG00000020238	3001.9	3218	3183	4.4	4	5.6	FALSE	FALSE	Ncln
ENSMUSG00000020248	34.2	31.9	29.7	34.7	28.6	28.9	FALSE	FALSE	Nfyb
ENSMUSG00000020250	5920.8	4862.4	5931.5	9883	9828.3	10157.4	FALSE	FALSE	Txnrd1
ENSMUSG00000020257	1014	1094.2	1024.9	619.5	627.3	651.1	FALSE	FALSE	Wdr82
ENSMUSG00000020267	1390.1	857.5	2875.7	2475.8	2507.6	2441.2	FALSE	FALSE	Hint1
ENSMUSG00000020272	8093.3	7725.9	8233.1	4711.9	4407.2	4996.2	FALSE	TRUE	Stk10
ENSMUSG00000020275	612.4	564.3	613	346.7	394.7	391.9	FALSE	FALSE	Rel
ENSMUSG00000020290	6207.4	5645.5	6373.3	7220.2	6403.3	6722.9	FALSE	FALSE	Xpo1
ENSMUSG00000020300	121.6	129.7	110.8	201.8	259.8	205.3	FALSE	TRUE	Cpeb4
ENSMUSG00000020311	1316.5	1395.2	1390.6	887.8	973	897.5	FALSE	FALSE	Erlec1
ENSMUSG00000020328	336.7	252	286	610.7	533.2	589.6	FALSE	FALSE	Nudcd2
ENSMUSG00000020346	2992.9	3088	3974.6	1189.7	1492	1243.6	TRUE	FALSE	Mgat1
ENSMUSG00000020349	932.6	831.5	863.4	1097.7	1111.8	1088.1	FALSE	FALSE	Ppp2ca
ENSMUSG00000020361	16528.3	14067.3	14681.6	24473.3	21362.4	23551.6	FALSE	FALSE	Hspa4
ENSMUSG00000020375	4931	4236.6	4642.2	4036.6	3728.7	4090.3	FALSE	FALSE	Rufy1
ENSMUSG00000020380	5268.8	5220.9	5810	4257	3716.4	4366.7	FALSE	TRUE	Rad50
ENSMUSG00000020386	296.2	298.2	281.6	439.3	480.8	459.6	FALSE	FALSE	Sar1b
ENSMUSG00000020388	135.8	130.9	171.2	1025.2	749.7	830.8	FALSE	FALSE	Pdlim4
ENSMUSG00000020392	59.2	61.9	48.6	161.7	78.8	163.3	FALSE	FALSE	Cdkn2aipnl
ENSMUSG00000020407	364.1	352.6	354	1000.6	6415.7	1131.1	FALSE	TRUE	Upp1
ENSMUSG00000020430	1806.9	1838.6	2019.6	1635.7	1448.7	1919.7	FALSE	TRUE	Pes1
ENSMUSG00000020432	80.6	83.1	132.1	65.8	49	68.6	FALSE	FALSE	Tcn2
ENSMUSG00000020440	1882.4	1557.1	1843.7	1590.1	1947.1	1604.5	FALSE	FALSE	Arf5
ENSMUSG00000020457	1286	1108.6	1350.6	2180.8	2058.3	2168.5	FALSE	FALSE	Drg1
ENSMUSG00000020458	121.9	120.8	122.4	519.7	550.8	598.7	FALSE	FALSE	Rtn4
ENSMUSG00000020464	3083.6	4744.5	3991	2828.4	2875.4	2874.6	FALSE	FALSE	Pnpt1
ENSMUSG00000020495	831.4	829.2	765	1142.5	1071.1	1127.7	FALSE	FALSE	Smg8
ENSMUSG00000020515	65.5	83.6	70.3	52.7	48.8	53.7	FALSE	FALSE	Cnot8
ENSMUSG00000020516	128	111.7	106.2	167.6	127.4	167.5	FALSE	TRUE	Rps6kb1
ENSMUSG00000020534	303.3	280.1	309.8	518.5	473.9	490.8	FALSE	FALSE	Shmt1
ENSMUSG00000020544	94.1	91.1	77.1	52.5	48.3	45.6	FALSE	FALSE	Cox11
ENSMUSG00000020547	937.6	799.6	831.7	1441.6	1221.2	1308.9	FALSE	FALSE	Bzw2
ENSMUSG00000020553	173.8	190	157.1	1082.7	936.9	997.2	FALSE	FALSE	Pctp
ENSMUSG00000020561	35.3	30.8	48.2	54.9	87.5	62.3	FALSE	FALSE	Polr1f
ENSMUSG00000020572	15671.7	29394.2	16612.1	8242.7	16551.9	8236.6	FALSE	TRUE	Nampt
ENSMUSG00000020573	1202.3	983.4	1068.7	1127.2	1051.2	1181.5	FALSE	FALSE	Pik3cg
ENSMUSG00000020611	2731.9	3119.9	2697.2	2456.3	3620.9	2669.7	FALSE	TRUE	Gna13
ENSMUSG00000020612	9971.7	9388.8	9305.7	6364.7	6316	6274.8	FALSE	FALSE	Prkar1a
ENSMUSG00000020629	656.9	376.3	554.2	1352.9	811.9	1146.4	FALSE	TRUE	Adi1
ENSMUSG00000020635	24.2	21.6	23.6	61.5	57.3	62.8	FALSE	FALSE	Fkbp1b
ENSMUSG00000020638	1078.9	1801.7	1034.7	1918.7	17049.8	3298.6	FALSE	TRUE	Cmpk2
ENSMUSG00000020640	104.8	124.4	111.2	103.9	91.2	105.6	FALSE	FALSE	Itsn2
ENSMUSG00000020641	1801.9	16882.8	2963.2	1472.7	19816	2415.4	TRUE	TRUE	Rsad2
ENSMUSG00000020661	185.2	169.3	162	813.8	706.7	838.5	FALSE	TRUE	Dnmt3a
ENSMUSG00000020664	14058.1	13948.1	12819.1	8556	7333.6	7958.7	FALSE	FALSE	Dld
ENSMUSG00000020671	8089.6	9685.3	8672	3663.9	4734	3738.7	FALSE	FALSE	Rab10
ENSMUSG00000020677	29.2	35	35.7	98.3	97	117.2	FALSE	TRUE	Ddx52
ENSMUSG00000020680	606.8	676	687.9	122.7	129.3	115.3	FALSE	FALSE	Taf15
ENSMUSG00000020689	633.2	662.1	790.9	621.5	649.7	578.2	FALSE	FALSE	Itgb3
ENSMUSG00000020692	186.8	173.5	187.6	408.1	327.3	487.6	FALSE	FALSE	Nle1
ENSMUSG00000020705	1510.3	1493	1490.1	1835	1970.3	2027.4	FALSE	FALSE	Ddx42
ENSMUSG00000020706	1150	1219.9	1287.8	485.9	523.9	590.5	FALSE	FALSE	Ftsj3
ENSMUSG00000020708	5448.3	4527.6	4935.7	6750.7	6252	6549.8	FALSE	FALSE	Psmc5
ENSMUSG00000020709	1447.7	1229.6	1142.2	101.6	153.6	92.9	FALSE	TRUE	Adap2
ENSMUSG00000020720	7017.7	5843.7	6408.6	8268.5	7756	8415	FALSE	FALSE	Psmd12
ENSMUSG00000020733	3257.3	3253.4	3137.5	8411.2	11049	8658.3	FALSE	FALSE	Slc9a3r1
ENSMUSG00000020736	718.6	673.2	589.6	1428	1330.4	1430.6	FALSE	FALSE	Nt5c
ENSMUSG00000020737	98.5	69.6	178.9	910.9	622.8	1043.1	FALSE	FALSE	Jpt1
ENSMUSG00000020739	454.3	402.8	438.2	1211.8	1160.6	1231.2	FALSE	FALSE	Nup85
ENSMUSG00000020745	3743.8	3493.4	3463.4	4696	4429.6	4573	FALSE	FALSE	Pafah1b1
ENSMUSG00000020773	175.1	167.6	157.2	377.1	306.8	385.8	FALSE	TRUE	Trim47
ENSMUSG00000020775	649.3	685.3	664	493	469	457.1	FALSE	FALSE	Mrpl38
ENSMUSG00000020780	4098.4	3706.1	4081.3	3909.7	3590.5	3718.4	FALSE	FALSE	Srp68
ENSMUSG00000020794	27.4	29.6	19.8	17.4	15.1	18.8	FALSE	FALSE	Ube2g1
ENSMUSG00000020803	3270.5	2828.6	3704.2	350.9	318.9	305.6	FALSE	FALSE	Txndc17
ENSMUSG00000020821	214.3	215.1	222.8	274.8	360.2	284.8	FALSE	FALSE	Kif1c
ENSMUSG00000020826	249.4	237.2	207.8	3193.6	59381.3	3803.4	FALSE	TRUE	Nos2
ENSMUSG00000020828	38.6	54.5	39.6	35.4	30.2	43	FALSE	FALSE	Pld2
ENSMUSG00000020840	3857.9	3383.6	3677.4	5577.7	4600.5	4783.3	FALSE	FALSE	Blmh
ENSMUSG00000020841	1190.1	1315.4	1111.8	3531.6	5634.5	6146.9	FALSE	FALSE	Cpd
ENSMUSG00000020849	15651.6	14439.1	15208.1	19611.7	18154	19179.4	FALSE	FALSE	Ywhae
ENSMUSG00000020850	12526.8	12890.3	13212.4	10438.6	10704	10897.9	FALSE	FALSE	Prpf8
ENSMUSG00000020868	130.9	139	133.4	1098.3	1335.3	1281.4	FALSE	FALSE	Xylt2
ENSMUSG00000020869	9469.2	10076.2	9605.1	7515.4	8345.5	7527.5	FALSE	FALSE	Lrrc59
ENSMUSG00000020894	99.4	111.8	114.7	58.7	59.3	56	FALSE	FALSE	Vamp2
ENSMUSG00000020899	2131.6	1873.8	1789	3040.8	2818.9	3039.2	FALSE	FALSE	Pfas
ENSMUSG00000020901	1026.1	999.8	1029.6	269.3	299.8	319.8	FALSE	FALSE	Pik3r5
ENSMUSG00000020903	1373.7	1328.3	1527.2	2046.3	2283.8	2030.8	FALSE	FALSE	Stx8
ENSMUSG00000020914	670.1	580.1	648.9	6840.7	1683.4	5539	FALSE	TRUE	Top2a
ENSMUSG00000020925	255.8	205.5	242.3	263.2	241.3	286.2	FALSE	FALSE	Ccdc43
ENSMUSG00000020929	8535.8	8591.5	8899.4	7476.9	7027.9	7840	FALSE	TRUE	Eftud2
ENSMUSG00000020935	105.6	124.1	88.5	226.4	222.7	257.1	FALSE	FALSE	Dcakd
ENSMUSG00000020936	2230.3	2020.2	2033.1	2593.5	2515	2756	FALSE	FALSE	Nmt1
ENSMUSG00000020949	1863.6	1666.1	1674.4	1759.9	1568.6	1663	FALSE	FALSE	Fkbp3
ENSMUSG00000020950	578.8	740.7	703.6	1024.2	1055.4	1336.1	FALSE	FALSE	Foxg1
ENSMUSG00000020952	4875.9	4993.2	5235.7	4004.3	4366.4	4160.2	FALSE	FALSE	Scfd1
ENSMUSG00000020954	566.2	622	671.4	879.5	809.3	869	FALSE	FALSE	Strn3
ENSMUSG00000020964	3117.4	3444.8	3249.3	1686	1835.1	1810.4	FALSE	FALSE	Sel1l
ENSMUSG00000020982	1809.3	1520.2	1613.2	1488.2	1380.4	1493.4	FALSE	TRUE	Nemf
ENSMUSG00000020994	4501.4	4738.2	4642.4	5601.7	5504.7	5852.7	FALSE	FALSE	Pnn
ENSMUSG00000021000	263.7	292.7	287.2	13.2	10.9	16.5	FALSE	FALSE	Mia2
ENSMUSG00000021000	1294	1542.6	1353.3	13.2	10.9	16.5	FALSE	FALSE	Mia2
ENSMUSG00000021003	1037.6	973	1059.8	686.6	690.1	686.5	FALSE	FALSE	Galc
ENSMUSG00000021018	905.8	878.4	999.2	1086.5	963	1232.4	FALSE	TRUE	Polr2h
ENSMUSG00000021024	3797.2	3118.6	3383.3	4505.7	4241.1	4170.4	FALSE	FALSE	Psma6
ENSMUSG00000021036	1378.5	1830	1540.9	2963.2	3500.5	3199.5	FALSE	FALSE	Sptlc2
ENSMUSG00000021037	2805.9	2488.4	2423.5	5317.2	5404.4	5438.9	FALSE	FALSE	Ahsa1
ENSMUSG00000021038	1147.8	964.2	1120.3	944.7	885.5	951.6	FALSE	FALSE	Vipas39
ENSMUSG00000021039	1938.6	2212.9	2223.6	1866.8	2034.9	1934	FALSE	FALSE	Snw1
ENSMUSG00000021040	1296.2	1396.4	1278	396.1	347	407.9	FALSE	FALSE	Slirp
ENSMUSG00000021048	5646.7	4913.7	4725.5	4328	3886.5	4193	FALSE	FALSE	Mthfd1
ENSMUSG00000021051	432.4	373.1	416.1	503.4	467.6	491.5	FALSE	FALSE	Ppp2r5e
ENSMUSG00000021054	949.9	1133	1078.6	591.2	585.2	577.3	FALSE	FALSE	Sgpp1
ENSMUSG00000021069	15454.6	13256.6	16157.3	13572.8	11978.2	12705.5	FALSE	FALSE	Pygl
ENSMUSG00000021072	5881.5	7990	6562.4	2190.5	1966.6	2246.5	FALSE	TRUE	Tmx1
ENSMUSG00000021087	2608.8	3658.2	2896.5	71.7	78.6	65.4	FALSE	FALSE	Rtn1
ENSMUSG00000021102	105	90.3	76.3	272.5	147	250.7	FALSE	FALSE	Glrx5
ENSMUSG00000021103	128.5	123	130	168.8	137.2	179.7	FALSE	FALSE	Mnat1
ENSMUSG00000021108	48.5	53.4	41	287.5	234.1	332.8	FALSE	FALSE	Prkch
ENSMUSG00000021115	811.1	704.1	741.8	2267.8	1941.7	2166.9	FALSE	FALSE	Vrk1
ENSMUSG00000021116	6205.4	5444.2	5599.7	9800.3	8876.3	9830.4	FALSE	FALSE	Eif2s1
ENSMUSG00000021118	90.7	85.5	94.4	42.7	43.2	41	FALSE	FALSE	Plek2
ENSMUSG00000021124	1670	1710	1884.8	1708.4	1639.1	1895.9	FALSE	FALSE	Vti1b
ENSMUSG00000021134	1095.1	1127.7	1130.1	1353.6	1597.8	1440.5	FALSE	FALSE	Srsf5
ENSMUSG00000021147	702.4	673.3	707.2	1051.3	1227.7	1061.2	FALSE	FALSE	Wdr37
ENSMUSG00000021149	1227.4	1816.7	1426.7	1133.7	934.4	1203.4	FALSE	FALSE	Gtpbp4
ENSMUSG00000021178	7275.4	6096.2	6429.1	6910.6	6142.4	6765.9	FALSE	FALSE	Psmc1
ENSMUSG00000021180	243.5	256.7	325.8	444.4	287.2	409.8	FALSE	FALSE	Rps6ka5
ENSMUSG00000021188	700.4	665.4	613.8	2535.5	2426.5	2482.7	FALSE	FALSE	Trip11
ENSMUSG00000021189	464.2	426.8	461.9	1247.2	977.8	1232.8	FALSE	TRUE	Atxn3
ENSMUSG00000021190	14538	10192.2	9998.5	6843.7	7165.6	6504.6	FALSE	FALSE	Lgmn
ENSMUSG00000021192	983.9	1058.4	1043.4	4079.2	2849.5	4248.8	FALSE	FALSE	Golga5
ENSMUSG00000021196	2250.7	1809.7	1792.6	7825.8	7945.5	7384.3	FALSE	FALSE	Pfkp
ENSMUSG00000021216	177	206	189.7	116.3	123.2	109.3	FALSE	FALSE	Tubal3
ENSMUSG00000021218	17484.1	15499.9	15192.8	16071.4	14396.2	15901.3	FALSE	FALSE	Gdi2
ENSMUSG00000021238	1578.5	1768.7	1742.8	1052.4	888.1	1010.7	FALSE	FALSE	Aldh6a1
ENSMUSG00000021242	13993.6	10857.1	14284.3	9069.2	8993.3	8324.1	FALSE	FALSE	Npc2
ENSMUSG00000021244	1212.7	1320.3	1377.3	634.4	586.1	638.4	FALSE	TRUE	Ylpm1
ENSMUSG00000021248	5090.9	5566.1	5265.6	6510.4	5994.7	6430.6	FALSE	FALSE	Tmed10
ENSMUSG00000021258	300.9	315.6	293.5	326.9	323.8	325.7	FALSE	FALSE	Ccnk
ENSMUSG00000021264	618.3	741	700.5	568.8	479	564.9	FALSE	FALSE	Yy1
ENSMUSG00000021266	12835.2	35756.8	11902	6020.6	7706.9	5511.9	FALSE	TRUE	Wars1
ENSMUSG00000021273	318.4	278.9	221.6	114.5	90	108.5	FALSE	FALSE	Fdft1
ENSMUSG00000021277	232.8	230	236.8	115.4	116.6	132.4	FALSE	FALSE	Traf3
ENSMUSG00000021282	6368.2	5754.2	5838.5	5579.2	5571.5	6238.9	FALSE	FALSE	Eif5
ENSMUSG00000021290	2087.5	2452.1	2556.2	1601	1429	1482.9	FALSE	FALSE	Atp5mpl
ENSMUSG00000021318	109.9	80.7	81.9	800.3	448.2	758.3	FALSE	FALSE	Gli3
ENSMUSG00000021322	86.4	112.2	91.1	2034.6	1997.9	1919	FALSE	FALSE	Aoah
ENSMUSG00000021361	73.4	69.4	79.1	90.5	103.5	81.1	FALSE	FALSE	Tmem14c
ENSMUSG00000021377	2433.8	2741.5	2351.6	4121.5	3225.1	3761.9	FALSE	FALSE	Dek
ENSMUSG00000021408	1628.8	1792.3	1458.6	2208.5	2137.6	2125.6	FALSE	FALSE	Ripk1
ENSMUSG00000021413	2013.2	2231.1	2116	882.5	1075.9	1028.4	FALSE	FALSE	Prpf4b
ENSMUSG00000021423	1057.3	1219	934.5	675.6	709.5	588.5	FALSE	FALSE	Ly86
ENSMUSG00000021427	4543.4	4919	4741.2	3395.3	4434.5	3853.6	FALSE	FALSE	Ssr1
ENSMUSG00000021431	17.1	24.5	22.6	439.2	372.2	438	FALSE	FALSE	Snrnp48
ENSMUSG00000021451	30	30.1	27.2	905.4	1277.1	1244.8	FALSE	FALSE	Sema4d
ENSMUSG00000021456	756.7	416.7	360	36.1	43.6	37.4	FALSE	FALSE	Fbp2
ENSMUSG00000021457	6482.5	5582	6805.1	7932	8521.3	8294.7	FALSE	FALSE	Syk
ENSMUSG00000021468	1697.4	1812.4	1767.9	2243.8	2365.8	2407.6	FALSE	FALSE	Sptlc1
ENSMUSG00000021474	1791.1	2263.9	2110.8	1453.6	1298.9	1474.6	FALSE	FALSE	Sfxn1
ENSMUSG00000021484	6432.6	7242.4	6919.2	5832.9	5310.8	5575.9	FALSE	FALSE	Lman2
ENSMUSG00000021486	64.5	61.9	62.6	126.1	96.7	130.2	FALSE	FALSE	Prelid1
ENSMUSG00000021488	407.1	346.7	373.1	64.1	57.5	63.1	FALSE	FALSE	Nsd1
ENSMUSG00000021493	471.5	467.9	530	264.2	245.8	267.1	FALSE	FALSE	Pdlim7
ENSMUSG00000021494	521.6	494.1	533.1	619	652	683.3	FALSE	FALSE	Ddx41
ENSMUSG00000021500	7363.5	7117	7131.4	6501.1	6429.4	6822.5	FALSE	FALSE	Ddx46
ENSMUSG00000021501	96.3	111.6	110.9	293.1	244.8	307.5	FALSE	TRUE	Camlg
ENSMUSG00000021504	12	11.9	9	41.6	30.8	47.3	FALSE	FALSE	B4galt7
ENSMUSG00000021518	1646.7	1596.5	1608.4	703	721.4	709.4	FALSE	FALSE	Ptdss1
ENSMUSG00000021520	5173.1	4590.8	6677.2	2061.4	1832.4	2109.8	FALSE	TRUE	Uqcrb
ENSMUSG00000021537	81.8	97.6	102	293.7	253.6	328.7	FALSE	FALSE	Cetn3
ENSMUSG00000021549	1361.8	981.8	967.5	722.9	641.9	754.6	FALSE	FALSE	Rasa1
ENSMUSG00000021550	65.4	67.1	68	772.3	676.6	792.3	FALSE	FALSE	2210016F16Rik
ENSMUSG00000021555	195.4	165.1	157.6	213.7	195.9	211.6	FALSE	FALSE	Naa35
ENSMUSG00000021556	14.4	9	14	64.5	48	55.6	FALSE	FALSE	Golm1
ENSMUSG00000021559	1358.4	1418.3	1472.7	271.8	286.2	311.8	FALSE	FALSE	Dapk1
ENSMUSG00000021569	62.9	71.2	77.5	355.4	317.2	334.8	FALSE	FALSE	Trip13
ENSMUSG00000021576	180.1	161.8	230.7	1982.4	1780.9	1940.3	FALSE	FALSE	Pdcd6
ENSMUSG00000021577	5307.5	5662.1	5833.7	10125.2	8713.1	9868.5	FALSE	FALSE	Sdha
ENSMUSG00000021578	287.2	319.2	310	336.1	377.2	343.2	FALSE	FALSE	Ccdc127
ENSMUSG00000021592	59.2	58.2	60.3	225.8	197.2	224.4	FALSE	FALSE	Arsk
ENSMUSG00000021595	2510.7	2276.2	2357.3	2799.2	2651.6	2983.6	FALSE	FALSE	Nsun2
ENSMUSG00000021606	1318.6	1603.8	1586.7	422.1	307.3	468.2	FALSE	TRUE	Ndufs6
ENSMUSG00000021608	992.1	1113.9	946.6	587.8	584.2	594.6	FALSE	FALSE	Lpcat1
ENSMUSG00000021624	1177.5	1172.2	1102.7	1525.3	1898.6	1518.8	FALSE	FALSE	Cd180
ENSMUSG00000021629	67.3	76.6	80.9	148.2	121	131.8	FALSE	FALSE	Slc30a5
ENSMUSG00000021646	1258.1	1342.7	1317.3	284.8	194.5	306	FALSE	FALSE	Mccc2
ENSMUSG00000021660	2043.5	1811.2	1999.9	3377.4	3662.4	4311.2	FALSE	FALSE	Btf3
ENSMUSG00000021665	30894.3	32618.7	33626.1	6558	5724.9	6774.1	FALSE	FALSE	Hexb
ENSMUSG00000021676	17995.5	15777.2	15983.8	6057.4	5719.2	5991.8	FALSE	FALSE	Iqgap2
ENSMUSG00000021686	5610.9	4990.2	5796.3	7553.1	7332.9	7433.1	FALSE	FALSE	Ap3b1
ENSMUSG00000021687	899.4	1020.4	996.7	1445.4	1462.3	1473.8	FALSE	FALSE	Scamp1
ENSMUSG00000021692	581.8	470	559.2	677.5	423.4	727.6	FALSE	TRUE	Dimt1
ENSMUSG00000021707	56.8	51.3	43.9	1886.9	1984.4	1968.8	FALSE	FALSE	Dhfr
ENSMUSG00000021710	6039.1	5852.4	6100.3	2022.6	1732.9	1943.7	FALSE	FALSE	Nln
ENSMUSG00000021711	637.7	571.6	639.3	836.1	733.1	791.6	FALSE	FALSE	Trappc13
ENSMUSG00000021713	128.5	104.8	104.1	267.2	251.9	295.9	FALSE	FALSE	Ppwd1
ENSMUSG00000021715	359.7	330	302.5	1106.9	977.5	1082.9	FALSE	FALSE	Cwc27
ENSMUSG00000021728	500.3	532.1	393	4964.9	6159.7	4969.7	FALSE	TRUE	Emb
ENSMUSG00000021731	124.8	134.2	233	129.2	127.5	129.1	FALSE	FALSE	Mrps30
ENSMUSG00000021754	10.6	8	9.4	33.8	29.7	34.7	FALSE	FALSE	Map3k1
ENSMUSG00000021764	1411.7	1640.5	1598.2	901.4	612.6	877.6	FALSE	FALSE	Ndufs4
ENSMUSG00000021773	566.9	628.9	652.6	1090.2	1040.4	1129.6	FALSE	FALSE	Comtd1
ENSMUSG00000021774	262.1	288.8	225.3	245	260.8	275.4	FALSE	FALSE	Ube2e1
ENSMUSG00000021786	10.2	13.3	10.3	116.7	103.2	116.5	FALSE	FALSE	Oxsm
ENSMUSG00000021794	16543.4	17557.3	16815.7	19331.6	17566.5	20022.7	FALSE	FALSE	Glud1
ENSMUSG00000021807	2683.2	1900.2	3604.7	5032.2	4335.7	5259.3	FALSE	FALSE	RTRAF
ENSMUSG00000021811	488	603.5	440.3	1217.8	795.9	1261.4	FALSE	TRUE	Dnajc9
ENSMUSG00000021814	4931.1	4631.9	4532.1	6410.8	6419.6	6008.6	FALSE	FALSE	Anxa7
ENSMUSG00000021822	194.8	155.5	539.8	91.3	62	95.8	FALSE	TRUE	Plau
ENSMUSG00000021824	1044.3	867.7	997.4	906.8	893.8	918.1	FALSE	FALSE	Ap3m1
ENSMUSG00000021831	5219.1	6739.2	6851.9	4614.7	5263.5	4377.8	FALSE	FALSE	Ero1a
ENSMUSG00000021832	3877.7	3249.7	3778.3	4592.4	4099.1	4436.7	FALSE	FALSE	Psmc6
ENSMUSG00000021868	6313	6364.6	6725.8	1630.6	1334.8	1477.4	FALSE	FALSE	Ppif
ENSMUSG00000021877	2121.6	1505.1	1788.7	1345.8	1636.3	1347.6	FALSE	TRUE	Arf4
ENSMUSG00000021884	634.8	631	609.5	229.1	210.8	233.4	FALSE	FALSE	Hacl1
ENSMUSG00000021893	310	297.5	292.1	182.8	170.7	198.1	FALSE	FALSE	Capn7
ENSMUSG00000021910	380.1	275.4	337.2	1027.7	1091.9	1097	FALSE	FALSE	Nisch
ENSMUSG00000021911	19.8	17.3	18	46.4	45.4	45.6	FALSE	FALSE	Parg
ENSMUSG00000021917	1023.7	1084.5	1022.5	1413.5	1393.2	1489.5	FALSE	FALSE	Spcs1
ENSMUSG00000021929	1154.6	966.4	1029.8	1279.7	1373.2	1305.5	FALSE	FALSE	Kpna3
ENSMUSG00000021930	231.2	238.8	248.5	322.8	328.6	347.2	FALSE	FALSE	Spryd7
ENSMUSG00000021938	2134.1	2287.1	2437.6	2223.7	1954.7	2200.4	FALSE	FALSE	Pspc1
ENSMUSG00000021939	45799.5	34932.8	44253	35605.7	31893.7	36723.2	FALSE	FALSE	Ctsb
ENSMUSG00000021947	1242.3	1018.9	1175.1	1102.1	946.5	943.4	FALSE	FALSE	Cryl1
ENSMUSG00000021952	99.7	85.3	108.9	60.8	52.7	62.8	FALSE	FALSE	Xpo4
ENSMUSG00000021962	257.2	291.2	230.2	248.3	303.6	266.6	FALSE	FALSE	Dcp1a
ENSMUSG00000021973	305.9	299.5	305.2	486.3	442.5	514.3	FALSE	TRUE	Micu2
ENSMUSG00000021978	16.7	22.6	14	27.4	28	34.3	TRUE	FALSE	Extl3
ENSMUSG00000021991	87.1	91.1	87.4	110	128	115	FALSE	FALSE	Cacna2d3
ENSMUSG00000021993	954.2	949	1032.5	381.4	356	382.3	FALSE	FALSE	Mipep
ENSMUSG00000021996	3794.3	3261.6	3447.2	11635.5	12665.8	11793.4	FALSE	FALSE	Esd
ENSMUSG00000022020	158.8	130.8	125.8	125	114.8	122.6	FALSE	FALSE	Naa16
ENSMUSG00000022024	2229.3	1897.9	1997	2661.4	3025.8	2831.9	FALSE	FALSE	Sugt1
ENSMUSG00000022026	62	67.1	60.6	161	119.6	169.2	FALSE	FALSE	Olfm4
ENSMUSG00000022035	1403.8	1058.1	1168.9	1319.5	1764.3	1425.3	FALSE	TRUE	Ccdc25
ENSMUSG00000022105	52.9	83	58.4	41.6	35.3	43.8	FALSE	FALSE	Rb1
ENSMUSG00000022108	293.4	337.4	250.5	1534.2	2294.2	1701.3	FALSE	TRUE	Itm2b
ENSMUSG00000022109	171.2	197.5	198.4	218.7	192.4	221.4	FALSE	FALSE	Med4
ENSMUSG00000022120	30.9	34.1	27.8	13.5	15.4	15.2	FALSE	FALSE	Obi1
ENSMUSG00000022125	759.1	726.7	743.1	2340	2000.6	2364.7	FALSE	FALSE	Cln5
ENSMUSG00000022126	2274.4	9561	1368.5	7927.2	31227.9	10939.4	TRUE	TRUE	Acod1
ENSMUSG00000022141	899	988.5	1028.4	1196.6	1112.6	1274.6	FALSE	FALSE	Nipbl
ENSMUSG00000022142	1965.6	1872.8	1998.3	2224.8	1964.5	2228.1	FALSE	FALSE	Nup155
ENSMUSG00000022150	7138.8	6166.7	6929.4	6875.5	6262.6	7370.2	FALSE	FALSE	Dab2
ENSMUSG00000022151	112	88.1	111	465.3	352.3	424.4	FALSE	TRUE	Ttc33
ENSMUSG00000022159	216.7	244.9	236.4	23.7	31.1	28.4	FALSE	FALSE	Rab2b
ENSMUSG00000022174	800.1	779.9	1363.7	1579.7	1682.8	1561.1	FALSE	FALSE	Dad1
ENSMUSG00000022180	338.3	155.3	344.4	1147.4	1523.4	1874.2	FALSE	FALSE	Slc7a8
ENSMUSG00000022193	1388.1	1260.6	1378	2066.8	1715.6	2002.4	FALSE	FALSE	Psmb5
ENSMUSG00000022194	3148.4	3847.4	3541.6	2299.9	2411.2	2560.9	FALSE	FALSE	Pabpn1
ENSMUSG00000022200	1171.3	1131.9	1002.8	1525.5	1497.2	1555.4	FALSE	FALSE	Golph3
ENSMUSG00000022204	171.7	165.8	160.1	158.3	166.9	172.8	FALSE	FALSE	Ngdn
ENSMUSG00000022205	2383.3	2572	2433.2	1644.7	1525.2	1490.2	FALSE	FALSE	Sub1
ENSMUSG00000022210	3118.2	3513.3	3252.7	1390.7	1198.7	1332.3	FALSE	FALSE	Dhrs4
ENSMUSG00000022216	11039.1	9309.1	9431.6	7875.3	10163.2	7400.2	FALSE	TRUE	Psme1
ENSMUSG00000022218	252.7	248.8	294.9	296.9	427.7	222.9	FALSE	FALSE	Tgm1
ENSMUSG00000022221	180.8	228.7	200.5	1869.9	1923.7	1757.5	FALSE	FALSE	Ripk3
ENSMUSG00000022234	13517.2	11475.6	13637.4	12691.9	11643.6	12694.9	FALSE	FALSE	Cct5
ENSMUSG00000022247	899.7	820.2	883.4	1383.6	1434.4	1418.7	FALSE	FALSE	Brix1
ENSMUSG00000022255	9374.3	9408.9	8906	6880.9	6924.5	6808.7	FALSE	FALSE	Mtdh
ENSMUSG00000022272	45.8	73.3	30.3	62.5	96.3	80.3	FALSE	FALSE	Myo10
ENSMUSG00000022283	10613.2	10590.3	10476.5	17114.5	17557.5	18464.3	FALSE	FALSE	Pabpc1
ENSMUSG00000022295	16590.2	15463.4	16742.8	12713.9	12231.2	12449.8	FALSE	FALSE	Atp6v1c1
ENSMUSG00000022299	67.1	70.4	94.9	55.2	59.8	57.4	FALSE	FALSE	Slc25a32
ENSMUSG00000022300	196	191.2	199.4	376.2	302	405.4	FALSE	TRUE	Dcaf13
ENSMUSG00000022312	3997.8	3809.1	4150.6	4911.7	4490.5	5160.5	FALSE	FALSE	Eif3h
ENSMUSG00000022313	28.9	32.3	28.2	50.1	50	58.7	FALSE	FALSE	Utp23
ENSMUSG00000022314	1861.4	2162.5	1986.6	2259.4	1997.9	2351.7	FALSE	TRUE	Rad21
ENSMUSG00000022325	56.9	52.2	55.3	315.1	284.6	362.4	FALSE	FALSE	Pop1
ENSMUSG00000022336	3738.1	3450.5	3839.1	4080.6	4100.4	4262	FALSE	FALSE	Eif3e
ENSMUSG00000022338	548.6	536.3	692	718.5	645.6	743.5	FALSE	FALSE	Eny2
ENSMUSG00000022339	303.3	338.7	330.5	88.6	147.7	158.5	FALSE	FALSE	Ebag9
ENSMUSG00000022350	3279.6	2885.5	3282.7	3098.6	2902.1	3105.9	FALSE	FALSE	Washc5
ENSMUSG00000022351	143.1	129.2	118.4	392.8	195.1	472.5	FALSE	TRUE	Sqle
ENSMUSG00000022354	1059.9	1136.7	1078.9	303.3	261.8	268.1	FALSE	FALSE	Ndufb9
ENSMUSG00000022365	281.9	305.8	337.6	272.6	292.5	258.4	FALSE	FALSE	Derl1
ENSMUSG00000022370	556.6	548.6	566.8	664.3	613	683.3	FALSE	TRUE	Mrpl13
ENSMUSG00000022371	107.4	77.4	94.5	442.4	388.3	450.4	FALSE	FALSE	Col14a1
ENSMUSG00000022378	231.2	202.4	184	60.3	74.3	50.7	FALSE	FALSE	Cyrib
ENSMUSG00000022378	131.6	111.6	121	60.3	74.3	50.7	FALSE	FALSE	Cyrib
ENSMUSG00000022386	47.4	46.6	51.5	154.2	165.3	196.9	FALSE	FALSE	Trmu
ENSMUSG00000022400	126.4	125.4	118.3	139.8	128.3	109.5	FALSE	FALSE	Rbx1
ENSMUSG00000022401	105.8	98.2	102.5	115.5	106.4	104.4	FALSE	FALSE	Xpnpep3
ENSMUSG00000022403	7381.6	5847.1	6048	7432.4	6381.7	7641.9	FALSE	FALSE	St13
ENSMUSG00000022407	1200.2	1087.9	1093.2	1395.1	1209	1430.4	FALSE	FALSE	Adsl
ENSMUSG00000022414	306	315.4	318.2	254	246.2	247.6	FALSE	FALSE	Tab1
ENSMUSG00000022427	337.7	374.5	491.5	927.5	873.5	1009.9	FALSE	FALSE	Tomm22
ENSMUSG00000022436	4354.4	3673.3	3662.5	292.1	412.1	287.7	FALSE	FALSE	Sh3bp1
ENSMUSG00000022437	1921.7	2298.4	2068	1805.6	1932.4	1894	FALSE	FALSE	Samm50
ENSMUSG00000022438	1517.1	1309	1326.9	1449.2	1387.9	1594.5	FALSE	FALSE	Parvb
ENSMUSG00000022443	105539	105576	99504	61663.2	71380.6	71426.8	FALSE	FALSE	Myh9
ENSMUSG00000022450	1127.7	1094	1239.6	513.8	371.9	504.4	FALSE	TRUE	Ndufa6
ENSMUSG00000022466	53.8	48.6	43.9	49.6	39.4	45.2	FALSE	FALSE	Rpap3
ENSMUSG00000022471	17006.1	18442.9	16382.6	609.3	666.9	547.6	FALSE	FALSE	Xrcc6
ENSMUSG00000022477	11758.8	13184.9	12903.4	15826.3	14662	15995.5	FALSE	FALSE	Aco2
ENSMUSG00000022488	9977.1	8559.1	9698.3	9384.7	9316.7	9252.7	FALSE	FALSE	Nckap1l
ENSMUSG00000022503	62.6	38.1	52.7	461.6	339.2	487.3	FALSE	FALSE	Nubp1
ENSMUSG00000022516	61.9	57.6	69.1	217.5	174.7	196	FALSE	FALSE	Nudt16l1
ENSMUSG00000022521	333.7	368.5	347.8	182.9	173	177.8	FALSE	FALSE	Crebbp
ENSMUSG00000022534	98.2	293.8	107.2	49.5	76.1	46.9	TRUE	TRUE	Mefv
ENSMUSG00000022536	1135.3	1350.8	1241.5	990.4	961.5	1002.3	FALSE	FALSE	Glyr1
ENSMUSG00000022555	31.3	39.7	33.6	188.4	158.9	190	FALSE	FALSE	Dgat1
ENSMUSG00000022557	279.5	302.5	333.3	44	54.2	52.5	FALSE	FALSE	Bop1
ENSMUSG00000022561	227.1	237.6	266.4	257.3	285.6	296.1	FALSE	FALSE	Gpaa1
ENSMUSG00000022571	54.2	47.5	54.8	157.9	132.6	151.8	FALSE	FALSE	Pycr3
ENSMUSG00000022601	164.4	284.5	144.8	98.7	91.9	97.2	FALSE	FALSE	Zbtb11
ENSMUSG00000022614	567.8	659.1	567.3	239.8	237.7	213.2	FALSE	FALSE	Lmf2
ENSMUSG00000022615	14952.1	12917.4	21031.1	587.7	537.4	525.7	FALSE	FALSE	Tymp
ENSMUSG00000022635	200.2	175	188.6	143.2	142.3	134.6	FALSE	FALSE	Zcrb1
ENSMUSG00000022636	5046.7	3792.8	4001.1	4938.7	4969.6	5162.7	FALSE	FALSE	Alcam
ENSMUSG00000022658	256.2	244.1	200.7	155.4	127.1	137.9	FALSE	FALSE	Tagln3
ENSMUSG00000022663	3080.1	2756.1	2746.6	1189.8	1145.9	1194.1	FALSE	FALSE	Atg3
ENSMUSG00000022672	25936	27364.2	30288.6	1444	1122.5	1357.7	FALSE	FALSE	Prkdc
ENSMUSG00000022673	1311.2	1349.5	1148.2	5350.8	4464.4	5446.8	FALSE	FALSE	Mcm4
ENSMUSG00000022681	80.5	83.3	82	119.2	112.7	119.9	FALSE	FALSE	Ntan1
ENSMUSG00000022685	346.9	323.8	354.6	415.9	360.5	430	FALSE	TRUE	Parn
ENSMUSG00000022702	224.5	265.9	241	627.2	681.6	919.7	FALSE	FALSE	Hira
ENSMUSG00000022706	726.7	823.8	761.5	585.7	512.4	616.5	FALSE	FALSE	Mrpl40
ENSMUSG00000022707	1334.8	1059.4	1140.1	1588.1	1602.3	1325.6	FALSE	FALSE	Gbe1
ENSMUSG00000022711	1883.7	1635.9	1711.5	2060.6	1949.7	2100.3	FALSE	FALSE	Pmm2
ENSMUSG00000022721	225.2	182.8	208.9	854.6	803.9	933.8	FALSE	FALSE	Trmt2a
ENSMUSG00000022742	1272.9	1275.8	1357.4	321.1	243	277.7	FALSE	FALSE	Cpox
ENSMUSG00000022749	381.4	314.1	349.2	266.1	256.2	277.3	FALSE	FALSE	Tbc1d23
ENSMUSG00000022751	3070.4	2791	2881.1	2125.1	1662.6	1905.3	FALSE	FALSE	Nit2
ENSMUSG00000022752	7164.9	7283.5	7231.8	3675.8	3416.2	3788.3	FALSE	FALSE	Tomm70
ENSMUSG00000022757	3045.6	2874.7	3484.7	1688.5	1776.2	1558.8	FALSE	FALSE	Tfg
ENSMUSG00000022765	2017.8	1887.4	1982.6	2044	3130.2	2371.4	FALSE	FALSE	Snap29
ENSMUSG00000022769	1392.4	1684.5	1543.9	1994.1	1726.8	1946.9	FALSE	FALSE	Sdf2l1
ENSMUSG00000022771	23.3	20	18.5	244.6	208.3	220.4	FALSE	FALSE	Ppil2
ENSMUSG00000022774	642	630.6	770	654.1	627.8	646.6	TRUE	FALSE	Ncbp2
ENSMUSG00000022781	7000.5	5890.1	6426.7	5558.5	5275.9	5471.6	FALSE	FALSE	Pak2
ENSMUSG00000022792	282.2	263.1	327.4	517.3	402.4	521.5	FALSE	FALSE	Yars2
ENSMUSG00000022797	17608.1	18441.1	21401.3	13184.6	10314.3	14554	FALSE	TRUE	Tfrc
ENSMUSG00000022799	154.7	135.5	156.8	229.2	228.9	237	FALSE	FALSE	Arhgap31
ENSMUSG00000022800	785.4	1240.3	907.5	785	621.4	733.3	FALSE	FALSE	Fyttd1
ENSMUSG00000022801	397.5	426.8	408.4	349	385.2	375.6	FALSE	FALSE	Lrch3
ENSMUSG00000022807	1642.5	1397.1	1608.9	1540.5	1716.5	1395.5	FALSE	FALSE	Osbpl11
ENSMUSG00000022808	1869.1	1564.3	1738.3	2875.9	2481.1	2961.3	FALSE	FALSE	Snx4
ENSMUSG00000022814	1568.1	1327.6	1347.9	2144.1	1983.6	2189.1	FALSE	FALSE	Umps
ENSMUSG00000022817	2688.8	2065.5	2530	362.8	359.4	376.3	FALSE	FALSE	Itgb5
ENSMUSG00000022820	1010.3	1101.1	1190.2	125.4	115.7	137.7	FALSE	FALSE	Ndufb4
ENSMUSG00000022822	107.3	103.5	122	659.6	1025.2	731.2	FALSE	TRUE	Abcc5
ENSMUSG00000022828	29.4	19.2	20.5	15.7	20.9	10.6	FALSE	FALSE	Gtf2e1
ENSMUSG00000022831	15096	14184.8	12749.3	8026.5	10297.9	8184.8	FALSE	FALSE	Hcls1
ENSMUSG00000022841	12660.8	11726.1	14328.9	10540.2	10431.4	10693.8	FALSE	FALSE	Ap2m1
ENSMUSG00000022844	326.9	361.8	375.3	216.3	212.5	207.6	FALSE	FALSE	Pdia5
ENSMUSG00000022853	327.6	355.3	363.8	225.5	169.2	193.5	FALSE	FALSE	Ehhadh
ENSMUSG00000022858	2460.3	2611.6	2598.7	2271.1	2350.8	2244.7	FALSE	FALSE	Tra2b
ENSMUSG00000022868	1363.9	1214.1	1389.2	795.1	1069.3	963.4	FALSE	FALSE	Ahsg
ENSMUSG00000022881	341.7	320.6	310.4	1208	1035.8	1212.2	FALSE	FALSE	Rfc4
ENSMUSG00000022892	476.4	481.6	426	1151.7	1143	1272	FALSE	FALSE	App
ENSMUSG00000022898	245.3	238.2	269.9	337.6	299.8	345.9	FALSE	FALSE	Vps26c
ENSMUSG00000022905	1103.5	1022.8	953.1	1096.7	990.4	1153.8	FALSE	FALSE	Kpna1
ENSMUSG00000022906	2748.1	3260.7	3549.8	1469.5	3498.9	1684.4	FALSE	TRUE	Parp9
ENSMUSG00000022913	21.9	25.1	18.5	191.9	126.3	175.7	FALSE	FALSE	Psmg1
ENSMUSG00000022945	28.1	22.9	19.3	504.6	297.7	538.1	FALSE	TRUE	Chaf1b
ENSMUSG00000022956	9822.6	11867.2	11910.7	8570.4	7730.2	8556.2	FALSE	FALSE	Atp5po
ENSMUSG00000022961	538.9	541.3	549.4	304.2	311	347.2	FALSE	TRUE	Son
ENSMUSG00000022962	3031.5	2778.3	2806.1	6184.2	5589.4	6221.7	FALSE	FALSE	Gart
ENSMUSG00000022971	68	35.6	52.7	102.2	146.4	117.9	FALSE	TRUE	Ifnar2
ENSMUSG00000022974	223.7	244.2	213.4	512.4	453.7	482.1	FALSE	FALSE	Paxbp1
ENSMUSG00000022982	4887.7	3347.4	5981.6	10028.6	7739.4	8884.2	FALSE	FALSE	Sod1
ENSMUSG00000023018	167.6	153.3	145.7	139	148.6	141.3	FALSE	FALSE	Smarcd1
ENSMUSG00000023020	1026.3	853.7	1279.9	1178.5	1106.5	1212.7	FALSE	FALSE	Cox14
ENSMUSG00000023021	344.4	380.4	393.9	1132.6	1063.3	1296	FALSE	TRUE	Cers5
ENSMUSG00000023089	494	346.5	902	559.9	480.7	598.5	FALSE	FALSE	Ndufa5
ENSMUSG00000023104	125.6	117.5	114.1	341.9	281.8	350.5	FALSE	TRUE	Rfc2
ENSMUSG00000023106	1228.2	1018.7	1061.3	1094.9	1179.5	1072.9	FALSE	FALSE	Denr
ENSMUSG00000023110	1291.6	1100.9	1332.5	1512.7	1402.5	1550.1	FALSE	FALSE	Prmt5
ENSMUSG00000023118	2002	2135.3	2072.1	1880.3	1851.1	1988.5	FALSE	FALSE	Sympk
ENSMUSG00000023169	13.6	17.3	18.6	242.4	192.5	221.2	FALSE	FALSE	Slc38a1
ENSMUSG00000023175	9906	9472.3	8458.4	535.4	684.1	656	FALSE	FALSE	Bsg
ENSMUSG00000023277	5950.5	4708.5	5539.9	3430.6	3119.9	3281.6	FALSE	FALSE	Twf2
ENSMUSG00000023330	72.7	59.7	62.2	50.5	86.9	63.8	FALSE	FALSE	Dtwd1
ENSMUSG00000023348	213	194.3	186.8	103.4	106.2	107.4	FALSE	FALSE	Trip6
ENSMUSG00000023460	1968.7	2488.4	1805.4	890.8	1085.6	958.8	TRUE	FALSE	Rab12
ENSMUSG00000023473	128.4	136.4	113.1	39.9	38.8	41.4	FALSE	FALSE	Celsr3
ENSMUSG00000023723	1518.5	1521.2	1581.4	992.7	870.2	1041.2	FALSE	TRUE	Mrps23
ENSMUSG00000023830	15050.9	14677	19038.4	8325.7	7232	9968.7	FALSE	FALSE	Igf2r
ENSMUSG00000023845	3041.3	3524.1	3199.3	6827.1	7707.2	6857.9	FALSE	FALSE	Lnpep
ENSMUSG00000023883	18.4	19.3	22.7	35.6	34.8	32	FALSE	FALSE	Phf10
ENSMUSG00000023913	343.6	349.1	386	2817.5	3582.5	2551.3	FALSE	FALSE	Pla2g7
ENSMUSG00000023921	1731.8	2049.2	1993.7	1546.7	1523.3	1639.1	FALSE	FALSE	Mmut
ENSMUSG00000023938	126.5	123.1	139.3	65.6	63.7	66	FALSE	FALSE	Aars2
ENSMUSG00000023944	15712.9	15311.9	16465.2	17184.1	17243.4	18171.4	FALSE	FALSE	Hsp90ab1
ENSMUSG00000023959	231.3	236.8	185.4	203.3	948.4	222.9	FALSE	TRUE	Clic5
ENSMUSG00000023988	138.4	133.1	152.7	272.8	242.7	288.5	FALSE	FALSE	Bysl
ENSMUSG00000023990	172.6	183.6	159.8	48.9	32.8	45	FALSE	FALSE	Tfeb
ENSMUSG00000023994	46.8	49.1	49.5	45.9	65.7	54.4	FALSE	FALSE	Nfya
ENSMUSG00000024002	951.4	1244.5	926.7	1341.9	1163.9	1370.2	FALSE	FALSE	Brd4
ENSMUSG00000024007	1808.1	1820.5	1887.8	2627.4	2200.4	2534.6	FALSE	FALSE	Ppil1
ENSMUSG00000024012	1513.2	1769.7	1589.2	1320.1	1327.6	1357.8	FALSE	FALSE	Mtch1
ENSMUSG00000024019	616.2	878.6	652.6	1197.9	1192.3	1220	FALSE	FALSE	Cmtr1
ENSMUSG00000024026	1752.1	1438.9	2464.6	1531.1	1214	1375.1	FALSE	TRUE	Glo1
ENSMUSG00000024036	79.9	75.5	58.4	504	434.4	463	FALSE	FALSE	Slc37a1
ENSMUSG00000024045	1302	1177.6	1358.3	1735.4	1573.7	1901	FALSE	TRUE	Akap8
ENSMUSG00000024053	1171.9	1052.3	1275.6	606.6	413.2	682.9	FALSE	TRUE	Emilin2
ENSMUSG00000024066	517.3	437.2	419.8	7988.4	8324.2	7932.1	FALSE	FALSE	Xdh
ENSMUSG00000024067	106.5	102.4	136.6	305.8	141.5	230.2	FALSE	FALSE	Dpy30
ENSMUSG00000024068	262	198.7	240.2	123.1	138.6	139.4	FALSE	FALSE	Spast
ENSMUSG00000024072	153.7	184.3	223.2	116.8	176.6	135.5	FALSE	FALSE	Yipf4
ENSMUSG00000024078	87.2	85.6	92.1	112.2	82.9	125.7	FALSE	FALSE	Ttc27
ENSMUSG00000024081	377	399.1	436.8	335.2	309.7	357.9	FALSE	FALSE	Cebpz
ENSMUSG00000024083	37.1	23.8	37	10.4	11.2	12.7	FALSE	FALSE	Pja2
ENSMUSG00000024085	720.5	705.1	789.6	4230.1	4364.2	4375.5	FALSE	FALSE	Man2a1
ENSMUSG00000024087	2030	1934	5697.7	154.2	144.6	137.3	FALSE	FALSE	Cyp1b1
ENSMUSG00000024091	1999.2	2011.7	2163.7	8556.2	8668.6	8887.2	FALSE	FALSE	Vapa
ENSMUSG00000024095	870.9	820.2	846.3	1490.9	1257.3	1409.9	FALSE	TRUE	Hnrnpll
ENSMUSG00000024096	1401.7	976.6	1642.7	734.7	592.6	706.2	FALSE	FALSE	Ralbp1
ENSMUSG00000024099	1917.7	1528.1	3097.3	1999.1	1355.5	1842.4	FALSE	TRUE	Ndufv2
ENSMUSG00000024104	1554	1440.1	1526.7	769.7	855.6	895.3	FALSE	FALSE	Washc2
ENSMUSG00000024120	16884.4	17262.5	17724	9101.9	7669.1	9423.7	FALSE	FALSE	Lrpprc
ENSMUSG00000024130	94.7	94.6	87.6	306.7	366.6	267.8	FALSE	FALSE	Abca3
ENSMUSG00000024132	1315.7	1379	1792.8	1495.6	1278.5	1482.7	FALSE	FALSE	Eci1
ENSMUSG00000024143	51.1	53	48.9	16.1	17.8	17	FALSE	FALSE	Rhoq
ENSMUSG00000024158	1226.9	1059.7	1261.4	354.2	291.1	287.1	FALSE	FALSE	Hagh
ENSMUSG00000024164	1654.4	1476.5	1494	9621.8	12169.1	9972.9	FALSE	FALSE	C3
ENSMUSG00000024165	528.6	393	463.4	1665.7	1800.6	1749	FALSE	FALSE	Jpt2
ENSMUSG00000024181	405.5	381.2	365.7	263.8	203.9	266.5	FALSE	FALSE	Mrpl28
ENSMUSG00000024187	91.5	92	75.4	360.2	271.6	322	FALSE	FALSE	Fam234a
ENSMUSG00000024188	365.8	370.4	338.2	884	916.2	935	FALSE	FALSE	Luc7l
ENSMUSG00000024191	301.7	319.9	313.9	640	567.7	658.7	FALSE	FALSE	Bnip1
ENSMUSG00000024197	8079.3	6466.6	10702.5	7342.5	6085.3	6528.5	FALSE	FALSE	Plin3
ENSMUSG00000024208	1056.5	1005	994.7	246.5	214.8	280.2	FALSE	TRUE	Uqcc2
ENSMUSG00000024213	807.6	686.1	753.1	602.2	563.7	547.5	FALSE	FALSE	Nudt3
ENSMUSG00000024217	544.2	564.3	588.7	624	559.1	611	FALSE	FALSE	Snrpc
ENSMUSG00000024222	3401.7	3258.7	2920.2	1896.8	1606.5	1883.1	FALSE	FALSE	Fkbp5
ENSMUSG00000024228	447.6	419.8	387	480.5	381.3	476.2	FALSE	TRUE	Nudt12
ENSMUSG00000024234	290.7	320.8	356	431.7	373.1	451.7	FALSE	TRUE	Mtpap
ENSMUSG00000024241	288.6	285.7	243.7	246	217	226.8	FALSE	FALSE	Sos1
ENSMUSG00000024258	224.6	257.1	261.8	317.8	306.4	318.5	FALSE	FALSE	Polr2d
ENSMUSG00000024259	143.1	150.7	122.2	80.3	71.6	83.4	FALSE	FALSE	Slc25a46
ENSMUSG00000024277	662.5	559.3	573.3	824.4	856.8	796.9	FALSE	FALSE	Mapre2
ENSMUSG00000024286	171.7	161.8	185.3	172.9	182.9	194.8	FALSE	FALSE	Ccny
ENSMUSG00000024290	2961.6	2974.7	3077.5	2342.7	2109	2208.1	FALSE	FALSE	Rock1
ENSMUSG00000024294	20.6	25.7	15.3	251.3	238	230.2	FALSE	FALSE	Mib1
ENSMUSG00000024300	11524.4	10400.6	12339.3	6694.8	6667.1	6503.4	FALSE	FALSE	Myo1f
ENSMUSG00000024308	3885.8	6223.2	3936.3	6910.2	16953.7	7564.4	FALSE	TRUE	Tapbp
ENSMUSG00000024309	701.6	615.4	1058.2	1734.7	1432.3	1694.1	FALSE	FALSE	Pfdn6
ENSMUSG00000024325	80.3	76.3	89.4	112.3	102.2	128	FALSE	FALSE	Ring1
ENSMUSG00000024327	573.7	650.7	634.2	251	237.2	254.7	FALSE	FALSE	Slc39a7
ENSMUSG00000024338	1561	1427.1	1569.6	4853.3	4627.9	4476.1	FALSE	FALSE	Psmb8
ENSMUSG00000024346	456.4	401.2	647.3	1534.6	1156.4	1532	FALSE	FALSE	Pfdn1
ENSMUSG00000024359	32534.4	32106.5	31117.5	37387.2	32632.3	37030.7	FALSE	FALSE	Hspa9
ENSMUSG00000024360	5213.9	4427.7	5000.6	6833.8	6156.3	6804.2	FALSE	FALSE	Etf1
ENSMUSG00000024370	104.5	93.8	103	141	120.1	141.3	FALSE	FALSE	Cdc23
ENSMUSG00000024393	900.9	890.3	920.5	621.8	613.1	660.9	FALSE	FALSE	Prrc2a
ENSMUSG00000024397	11832.7	5836.8	15266.5	4008.4	5137.6	3734.8	FALSE	TRUE	Aif1
ENSMUSG00000024400	1296.6	1370.6	1224	1161	1183.6	1254	FALSE	FALSE	Wdr33
ENSMUSG00000024404	373.8	306.3	292	946.5	1169.4	919.3	FALSE	FALSE	Riok3
ENSMUSG00000024410	481.2	617.3	490.7	321.4	303.1	328.8	FALSE	FALSE	Rmc1
ENSMUSG00000024424	174.6	143	197.9	145.7	194.8	140.9	FALSE	FALSE	Ttc39c
ENSMUSG00000024456	6153.9	5434.9	5642.1	13264.6	13364.5	13485.3	FALSE	FALSE	Diaph1
ENSMUSG00000024457	214.6	221.8	235.5	13.8	10.3	11.9	FALSE	FALSE	Trim26
ENSMUSG00000024472	131.7	116.7	136.1	209.1	213.4	200.4	FALSE	FALSE	Dcp2
ENSMUSG00000024474	2494.2	2659.3	2542	2570.6	2472.9	2567.2	FALSE	FALSE	Ik
ENSMUSG00000024480	1006	969.9	1188.6	1267.1	1143	1144.8	FALSE	FALSE	Ap3s1
ENSMUSG00000024493	5772.7	5550.4	5761.2	7284.9	6920.6	6953.1	FALSE	FALSE	Lars1
ENSMUSG00000024507	30.2	30.4	28.3	7829.4	7796.7	8033.6	FALSE	FALSE	Hsd17b4
ENSMUSG00000024507	5833.4	5668	6642.1	7829.4	7796.7	8033.6	FALSE	FALSE	Hsd17b4
ENSMUSG00000024513	696.6	851.3	714.3	794.9	897.4	823.2	FALSE	FALSE	Mbd2
ENSMUSG00000024515	293	260.7	262.1	373.9	346.6	369.7	FALSE	FALSE	Smad4
ENSMUSG00000024516	1194.8	1506.4	1235.7	1387	1320.2	1403.8	FALSE	FALSE	Sec11c
ENSMUSG00000024527	5598.2	5934	5892.9	3057.4	3128.2	3213.1	FALSE	FALSE	Afg3l2
ENSMUSG00000024528	154.2	162.6	134.2	191	142	164.7	FALSE	FALSE	Srfbp1
ENSMUSG00000024537	40.6	37.4	51.5	180.6	180.6	178.3	FALSE	FALSE	Psmg2
ENSMUSG00000024563	255.7	221.3	232.8	337.6	238.4	318.2	FALSE	FALSE	Smad2
ENSMUSG00000024580	8.6	10.5	7.9	71.2	50	71.6	FALSE	TRUE	Grpel2
ENSMUSG00000024590	34559.5	40031.1	35550.8	20464.4	18928	21776	FALSE	FALSE	Lmnb1
ENSMUSG00000024594	2398.7	2830.5	2188.8	1676.9	1591	1602	FALSE	FALSE	Prrc1
ENSMUSG00000024601	471.1	489	414.7	734.4	762.9	724.2	FALSE	FALSE	Isoc1
ENSMUSG00000024604	3146	3326.4	3588.4	3383.8	3167.3	3466.8	FALSE	FALSE	Rbm22
ENSMUSG00000024608	3480.8	3263	3226.8	2686.3	4009	2941	FALSE	FALSE	Rps14
ENSMUSG00000024614	5380.2	5587.9	5572.8	7471.9	7463.9	7886	FALSE	FALSE	Tmx3
ENSMUSG00000024621	692.8	469.9	766.4	1729.7	1508.3	2304.7	TRUE	TRUE	Csf1r
ENSMUSG00000024640	478.2	416.9	423.9	5578.9	5269.2	5016.9	FALSE	FALSE	Psat1
ENSMUSG00000024644	14388.4	13397.3	13097.3	21874.5	22732.2	22490	FALSE	FALSE	Cndp2
ENSMUSG00000024645	480.1	476.4	475.6	170.1	148.9	181.5	FALSE	FALSE	Timm21
ENSMUSG00000024646	185.6	165	103.3	2083.9	1768.7	2163.5	FALSE	FALSE	Cyb5a
ENSMUSG00000024654	19.9	23.8	25.6	95.5	48.8	89.3	FALSE	TRUE	Asrgl1
ENSMUSG00000024661	2131.6	2254.7	2345.5	3850.1	6332.9	3067.4	FALSE	TRUE	Fth1
ENSMUSG00000024668	43.8	33.9	58.1	900.1	695.9	840.2	FALSE	FALSE	Sdhaf2
ENSMUSG00000024683	302.4	298.1	285.5	171.6	186.2	179.1	FALSE	FALSE	Mrpl16
ENSMUSG00000024687	2691.8	2418.2	2482.9	3345.3	2595.4	3058	FALSE	TRUE	Osbp
ENSMUSG00000024732	69.4	72.6	67.1	272	212.8	361	FALSE	TRUE	Ccdc86
ENSMUSG00000024735	4542.2	4699.3	4800.2	5768	5499.6	5844.3	FALSE	FALSE	Prpf19
ENSMUSG00000024737	796	1183.3	1048.2	620.2	1252.3	846.5	FALSE	FALSE	Slc15a3
ENSMUSG00000024742	1324.6	1287	1253.8	5708.9	4375.8	5377.9	FALSE	FALSE	Fen1
ENSMUSG00000024754	133.2	185	139.1	762.5	1265.2	836.3	FALSE	TRUE	Cemip2
ENSMUSG00000024758	1469.3	1373.5	1147.7	1353.2	1249.9	1297.8	FALSE	FALSE	Rtn3
ENSMUSG00000024759	7061.4	8083	6956.9	4555.4	4537.6	4582.6	FALSE	FALSE	Atl3
ENSMUSG00000024767	2679.5	2313.4	2595.1	2728.8	2445.9	2633.7	FALSE	FALSE	Otub1
ENSMUSG00000024772	6059.7	8399	6501.3	7309.9	10031.6	8111.4	FALSE	TRUE	Ehd1
ENSMUSG00000024781	7498	5336.5	5813.2	7517.3	5955.4	7427.1	FALSE	FALSE	Lipa
ENSMUSG00000024782	2578.4	2815.9	2899.3	2314.1	2027.5	2265.4	FALSE	FALSE	Ak3
ENSMUSG00000024785	203.3	194.6	271.7	251.9	275.9	250.8	FALSE	FALSE	Rcl1
ENSMUSG00000024789	114.6	125.9	134.2	28	31.9	30	FALSE	FALSE	Jak2
ENSMUSG00000024792	180.5	199.8	241.3	626.2	611.3	606.3	FALSE	FALSE	Zfpl1
ENSMUSG00000024797	339.7	306.2	335.2	483.2	445.9	463.5	FALSE	FALSE	Vps51
ENSMUSG00000024805	30.5	22.2	34.4	37.2	43.8	31.2	FALSE	FALSE	Pcgf5
ENSMUSG00000024807	278.8	267.2	315	295.8	448.4	321.6	FALSE	TRUE	Syvn1
ENSMUSG00000024816	668.3	576	580.1	772.5	970.6	821.9	FALSE	TRUE	Frmd8
ENSMUSG00000024817	92.7	97.3	84.9	365	336.5	358	FALSE	FALSE	Uhrf2
ENSMUSG00000024818	18.4	21.2	16.6	638.3	562	575.3	FALSE	FALSE	Slc25a45
ENSMUSG00000024829	255.1	276.6	292.6	226.8	198.4	224.1	FALSE	FALSE	Mrpl21
ENSMUSG00000024835	14754.7	12889.5	13703	9221.2	9186.7	8794.9	FALSE	FALSE	Coro1b
ENSMUSG00000024841	101.4	65.7	92.8	161.6	120	159.2	FALSE	FALSE	Eif1ad
ENSMUSG00000024844	698.1	742.6	1144.9	1947.6	1394.1	1848.6	FALSE	FALSE	Banf1
ENSMUSG00000024847	1236.2	1093.6	1143.7	1539	1333.6	1505.4	FALSE	FALSE	Aip
ENSMUSG00000024851	360.5	314.2	324.7	539.1	562.3	556.5	FALSE	FALSE	Pitpnm1
ENSMUSG00000024853	406.7	442.7	386.1	5561.8	5818.2	5753.2	FALSE	FALSE	Sf3b2
ENSMUSG00000024855	1513.2	1264.3	1273.5	1125.1	1091.2	1082.5	FALSE	FALSE	Pacs1
ENSMUSG00000024856	116.8	69.5	137.3	133.6	145	109.5	TRUE	FALSE	Cdk2ap2
ENSMUSG00000024858	1324.9	1152.4	1187.5	1782.4	1923.6	2003.3	FALSE	FALSE	Grk2
ENSMUSG00000024870	2541.4	2961.2	2842.1	1544.8	1625.2	1555.8	FALSE	FALSE	Rab1b
ENSMUSG00000024875	193.4	202.8	198.1	431.5	448.9	409.9	FALSE	FALSE	Yif1a
ENSMUSG00000024878	44	34.8	38.8	198.8	167.8	177.6	FALSE	FALSE	Zng1
ENSMUSG00000024885	708.9	780	664.8	1787.5	1580.5	1682.1	FALSE	FALSE	Aldh3b1
ENSMUSG00000024892	6000.2	6419.8	5915	2363.2	2461.2	2411.5	FALSE	FALSE	Pcx
ENSMUSG00000024896	106.1	72.3	105.3	56.5	60	53.8	FALSE	FALSE	Minpp1
ENSMUSG00000024897	542.9	514.9	440.6	78	66	69	FALSE	FALSE	Apba1
ENSMUSG00000024902	1760.7	1854.8	1878.6	1028.2	905	1027.8	FALSE	FALSE	Mrpl11
ENSMUSG00000024911	74.8	71.2	80.5	150.3	132.4	151.3	FALSE	FALSE	Fibp
ENSMUSG00000024914	197.5	154.6	154	562.3	549.6	562	FALSE	FALSE	Drap1
ENSMUSG00000024921	759	934.8	757.1	346.9	332.3	356.9	FALSE	FALSE	Smarca2
ENSMUSG00000024937	7228.3	7076.2	7095.5	2811.1	3092.2	3252.3	FALSE	FALSE	Ehbp1l1
ENSMUSG00000024942	10029.6	8716.5	10008.9	5612.5	5159.4	5222.4	FALSE	FALSE	Capn1
ENSMUSG00000024944	560.3	496.2	484.4	1113.5	1015.8	1075.9	FALSE	FALSE	Arl2
ENSMUSG00000024953	4266.7	4419.4	4244.2	14094	15152.7	13043	FALSE	FALSE	Prdx5
ENSMUSG00000024960	838.7	727.5	778.2	1376.9	1580.3	1525.2	FALSE	FALSE	Plcb3
ENSMUSG00000024965	21710.6	18646.5	20376.7	13881.3	14499.1	13778.4	FALSE	FALSE	Fermt3
ENSMUSG00000024974	7128.6	7898.6	7874.5	9883.8	8163.3	9800.6	FALSE	FALSE	Smc3
ENSMUSG00000024976	188.4	188.8	170.2	116.5	110.1	120.5	FALSE	FALSE	Shoc2
ENSMUSG00000024982	79.8	81.1	95.7	105.9	90	106.5	FALSE	FALSE	Zdhhc6
ENSMUSG00000024991	16677.6	14447.1	16777.9	21341.5	20326.5	21751.8	FALSE	FALSE	Eif3a
ENSMUSG00000024997	11683.7	12487.6	13290.9	5180.2	4705.2	5191.8	FALSE	FALSE	Prdx3
ENSMUSG00000024999	591.5	652.8	584	340.8	277.4	392.9	FALSE	TRUE	Noc3l
ENSMUSG00000025017	2975.3	4076	3188.7	3819.8	5826.5	4012.2	FALSE	FALSE	Pik3ap1
ENSMUSG00000025026	88.7	70.4	66	745.3	684.7	742.2	FALSE	FALSE	Add3
ENSMUSG00000025035	1283.5	998.3	1024.9	888.7	838.2	870.7	FALSE	FALSE	Arl3
ENSMUSG00000025037	991.9	1625.3	2583.6	4373.1	3915.2	4411.6	FALSE	FALSE	Maoa
ENSMUSG00000025041	1099.6	1048.9	1158.3	989.1	965.2	1005.4	FALSE	FALSE	Nt5c2
ENSMUSG00000025044	7801.7	5894.2	5925.3	10037	10188	12094.4	FALSE	TRUE	Msr1
ENSMUSG00000025047	1055.2	1142.3	1260.6	1948	1828.9	2143.9	FALSE	FALSE	Pdcd11
ENSMUSG00000025049	162.4	181.8	186.2	180.8	151.6	183.7	FALSE	FALSE	Taf5
ENSMUSG00000025059	4005	5215.3	4823.2	4124.5	4442.5	4015.1	FALSE	FALSE	Gk
ENSMUSG00000025068	19324	17122.4	15529.5	8661.1	6326.2	8038	FALSE	TRUE	Gsto1
ENSMUSG00000025078	453.3	419.8	421.9	415.6	403.6	403.7	FALSE	FALSE	Nhlrc2
ENSMUSG00000025130	40239.4	45140.7	44259.3	43423.8	38940.1	42161.1	FALSE	FALSE	P4hb
ENSMUSG00000025133	129.6	141.9	145.2	107.9	106.6	119.4	FALSE	FALSE	Ints4
ENSMUSG00000025139	3637	3112.1	3468	1712.9	1703.2	1685.6	FALSE	FALSE	Tollip
ENSMUSG00000025153	22596.3	15960.4	19627.2	19954.4	14599.8	16143.4	FALSE	FALSE	Fasn
ENSMUSG00000025161	5272.1	4906.9	5147	2944.8	4486.6	3210.5	FALSE	TRUE	Slc16a3
ENSMUSG00000025178	6805.1	4805.6	5989.1	4049.8	4786.7	4183.6	FALSE	FALSE	Pi4k2a
ENSMUSG00000025190	1745	1434	1663.4	8994.8	6921.9	8307.2	FALSE	FALSE	Got1
ENSMUSG00000025193	358.2	382.2	331.4	136.2	111.1	124	FALSE	FALSE	Cutc
ENSMUSG00000025195	21.1	18.3	19	25.9	24.5	24.4	FALSE	FALSE	Dnmbp
ENSMUSG00000025198	1565.7	1895.7	1710.6	1300.4	1148.2	1306.3	FALSE	FALSE	Erlin1
ENSMUSG00000025200	302.8	279	272.3	187.3	180.4	193.5	FALSE	FALSE	Cwf19l1
ENSMUSG00000025228	2453.3	1903.8	2356.8	2142.5	2000.6	1971.5	FALSE	FALSE	Actr1a
ENSMUSG00000025232	13060.5	13871.7	13380.1	4177.5	3614.8	4232.8	FALSE	FALSE	Hexa
ENSMUSG00000025234	1013.3	903.7	1032.1	1311.5	1500.1	1337.4	FALSE	FALSE	Arih1
ENSMUSG00000025236	1949.3	2344.5	2017.1	1137.6	1003.7	1114.9	FALSE	FALSE	Adpgk
ENSMUSG00000025239	641.7	589.9	644	830.2	812.6	886.1	FALSE	FALSE	Limd1
ENSMUSG00000025240	5036.1	5087.7	5229.4	5438.5	5550.6	5550.7	FALSE	FALSE	Sacm1l
ENSMUSG00000025241	758.1	725.6	690.3	575	593	598.6	FALSE	FALSE	Fyco1
ENSMUSG00000025246	45.4	50.8	39.9	131.3	123.9	131.1	FALSE	FALSE	Tbl1x
ENSMUSG00000025260	5048.1	4986.6	5640.7	3430.9	3332.7	3332.2	FALSE	FALSE	Hsd17b10
ENSMUSG00000025268	902.8	959.6	874.8	569.6	520.3	580.8	FALSE	FALSE	Maged2
ENSMUSG00000025280	126	155.6	157.3	125.8	153.3	110.8	FALSE	FALSE	Polr3a
ENSMUSG00000025323	21.1	31.7	21	18.5	16.6	17.9	FALSE	FALSE	Sp4
ENSMUSG00000025326	993.7	836.6	937.9	848.2	757.9	838.3	FALSE	FALSE	Ube3a
ENSMUSG00000025337	2326.6	1902.8	2073.3	2136.8	2409.4	2229.1	FALSE	TRUE	Sbds
ENSMUSG00000025348	42.7	42.8	39.5	55.4	47.8	65.4	FALSE	FALSE	Itga7
ENSMUSG00000025358	249.9	259.4	211	719.2	589.5	715.2	FALSE	FALSE	Cdk2
ENSMUSG00000025364	8151.6	7075.9	7848.4	10205.6	9510.3	10132.4	FALSE	FALSE	Pa2g4
ENSMUSG00000025366	8361.8	8733	8772.5	25276.9	24624.2	25104.1	FALSE	FALSE	Esyt1
ENSMUSG00000025371	329.4	296.5	348.8	1098.7	1106.5	1078.3	FALSE	FALSE	Chmp6
ENSMUSG00000025373	92	79.1	88.2	68.9	62.8	73.5	FALSE	FALSE	Rnf41
ENSMUSG00000025386	51.6	53.8	30.7	338.7	301.2	316.8	FALSE	FALSE	Pde6g
ENSMUSG00000025393	14640	17167.5	16237.2	13845.1	13977.6	14531.7	FALSE	FALSE	Atp5f1b
ENSMUSG00000025403	6347.4	6175.7	6313.7	10557.1	9138.8	9496.9	FALSE	FALSE	Shmt2
ENSMUSG00000025421	518.5	458.8	449.9	225.8	200.7	207.6	FALSE	FALSE	Hdhd2
ENSMUSG00000025428	1894.3	2428	2187.1	18045.9	19751.8	19081.9	FALSE	FALSE	Atp5f1a
ENSMUSG00000025437	122.2	140.1	110.3	205	261.5	230.9	FALSE	FALSE	Usp33
ENSMUSG00000025439	217.1	188.5	194.7	436.2	448.1	463.7	FALSE	FALSE	Clns1a
ENSMUSG00000025451	1262.7	1103.3	1199.1	475	430.8	427.6	FALSE	FALSE	Paip1
ENSMUSG00000025465	6878.8	7550	7175.7	4825.1	4103.1	4580.7	FALSE	FALSE	Echs1
ENSMUSG00000025487	6601.7	5402	6111.9	8220.8	8150.1	8293.7	FALSE	FALSE	Psmd13
ENSMUSG00000025503	21338.5	17395.3	17852.7	21152.2	16743	19471.5	FALSE	FALSE	Taldo1
ENSMUSG00000025510	270.3	266.3	352.5	222.2	199.3	225.7	FALSE	FALSE	Cd151
ENSMUSG00000025521	1050.3	1047.3	1059.3	60.4	79.3	70.2	FALSE	FALSE	Tmem192
ENSMUSG00000025531	628.6	575.6	575.2	791.1	843.5	873.5	FALSE	FALSE	Chm
ENSMUSG00000025533	252.7	202.2	196.5	2391.9	2119.3	2323	FALSE	FALSE	Asl
ENSMUSG00000025534	4607.7	4681.6	3900.4	10242.2	8638.5	9641.5	FALSE	FALSE	Gusb
ENSMUSG00000025545	522.5	495.4	484.1	1702.7	1454.3	1704	FALSE	FALSE	Clybl
ENSMUSG00000025574	28.9	25.5	21.5	331.7	25.3	355.8	FALSE	TRUE	Tk1
ENSMUSG00000025579	5261.5	6159.5	6806.8	2826.6	2627.3	2640.4	FALSE	FALSE	Gaa
ENSMUSG00000025583	169.2	169.4	143.8	398.7	367.1	406.8	FALSE	FALSE	Rptor
ENSMUSG00000025609	272.2	255.5	262.3	262.5	364.6	338.4	FALSE	FALSE	Mkln1
ENSMUSG00000025612	493.4	414.6	425.7	232.1	336.7	272.4	FALSE	FALSE	Bach1
ENSMUSG00000025613	14827.3	12430.8	14051.7	19690.7	17375	19194.4	FALSE	FALSE	Cct8
ENSMUSG00000025616	22.4	22.9	22.7	38.5	36	42.5	FALSE	FALSE	Usp16
ENSMUSG00000025626	668.8	739.8	621.6	846.9	801.6	841	FALSE	FALSE	Phf6
ENSMUSG00000025630	2222.9	1935.2	2172.3	4798.4	4137.9	4433	FALSE	FALSE	Hprt1
ENSMUSG00000025651	9013.8	9280.6	9023.3	5125.6	4622.5	5202.2	FALSE	FALSE	Uqcrc1
ENSMUSG00000025658	125.1	171.5	162.6	32.8	32.6	27.9	FALSE	FALSE	Cnksr2
ENSMUSG00000025701	1343.5	1274.8	1212.7	1414.2	1115.5	1307	FALSE	TRUE	Alox5
ENSMUSG00000025733	30	34.9	33.7	21.8	23.5	21.1	FALSE	FALSE	Rhot2
ENSMUSG00000025742	55.1	40	64	111.6	85.3	87.1	TRUE	FALSE	Prps2
ENSMUSG00000025743	22.7	20.7	13.4	76.3	205.3	128.4	FALSE	FALSE	Sdc3
ENSMUSG00000025745	26076.2	29505	34115.1	9047.3	9139	9530.8	FALSE	FALSE	Hadha
ENSMUSG00000025777	600.9	695.4	684.4	116.8	108.9	112.3	FALSE	FALSE	Gdap1
ENSMUSG00000025781	9237.9	10785.2	11271.4	8264.1	8543.2	8806.6	FALSE	FALSE	Atp5f1c
ENSMUSG00000025785	888.5	838.1	947.5	1117.6	940.8	1184.6	FALSE	FALSE	Exosc7
ENSMUSG00000025791	2928	2626.4	2716.9	6182.3	6213.9	5711.6	FALSE	FALSE	Pgm1
ENSMUSG00000025794	3608.1	3604.3	3541.1	3266.1	3766	3530.6	FALSE	FALSE	Rpl14
ENSMUSG00000025809	7692.6	7184.5	7110.2	6215.6	8581.6	7613.7	FALSE	FALSE	Itgb1
ENSMUSG00000025810	1317.2	1095.3	1780.8	1576.7	1221.5	1805.8	FALSE	TRUE	Nrp1
ENSMUSG00000025858	840.3	621.9	835.3	999.8	959.4	1047	FALSE	FALSE	Get4
ENSMUSG00000025869	272.5	293.4	324.2	407.4	373.5	500.2	FALSE	FALSE	Nop16
ENSMUSG00000025871	16.9	25.6	15.8	23.9	22.6	25.4	FALSE	FALSE	P33monox
ENSMUSG00000025872	500.8	462.6	477.6	537.3	495	567.3	FALSE	FALSE	Thoc3
ENSMUSG00000025873	1862.4	2019.7	2002.1	1219.9	1427.1	1236.3	FALSE	FALSE	Faf2
ENSMUSG00000025877	7075.5	5744.7	5694.2	14564.2	19755.8	13651.1	FALSE	FALSE	Hk3
ENSMUSG00000025888	6622.2	5803.7	5937.5	3607.4	5285.6	3669	FALSE	TRUE	Casp1
ENSMUSG00000025903	1069.7	1068.5	1201.5	1335.2	1232.4	1180.1	FALSE	FALSE	Lypla1
ENSMUSG00000025915	528.1	486.3	446.1	242.9	242	261.4	FALSE	FALSE	Sgk3
ENSMUSG00000025917	1581.1	1336.9	1614.6	2017.3	1830.1	2033.7	FALSE	FALSE	Cops5
ENSMUSG00000025920	49.5	33.3	43.1	68.3	59	82.8	FALSE	TRUE	Stau2
ENSMUSG00000025925	489.4	529.4	395.2	21.6	24.5	28.8	FALSE	FALSE	Terf1
ENSMUSG00000025935	310.2	345.8	348.2	1258.2	1266.3	1279.1	FALSE	FALSE	Tram1
ENSMUSG00000025937	467.5	428.5	434.4	552.9	414.3	487	FALSE	TRUE	Lactb2
ENSMUSG00000025950	21864.3	17045.8	21593.2	18699.9	13446.1	16147.8	FALSE	FALSE	Idh1
ENSMUSG00000025967	7545	5601	7879.6	9837.8	9382.4	10053.4	FALSE	FALSE	Eef1b
ENSMUSG00000025969	2577.5	3205.9	2812	2205.1	4345.2	2828.5	FALSE	TRUE	Nrp2
ENSMUSG00000025971	510.3	605.6	545.7	439.1	405.3	422.8	FALSE	FALSE	Maip1
ENSMUSG00000025979	43.6	47	45	1154.5	1075	1125	FALSE	FALSE	Mob4
ENSMUSG00000025980	25709	26419.5	26085.1	23242.7	20994.6	23652.3	FALSE	FALSE	Hspd1
ENSMUSG00000025982	9887.5	10641.4	10563.1	9657.2	9499	9802.1	FALSE	FALSE	Sf3b1
ENSMUSG00000025983	666.5	743.7	703.5	182.7	236.4	291.5	FALSE	FALSE	Ccdc150
ENSMUSG00000025995	266	294	307.7	412.2	371.4	497.1	FALSE	FALSE	Wdr75
ENSMUSG00000026003	305.6	291.2	217	8072.6	7966.4	8043.8	FALSE	FALSE	Acadl
ENSMUSG00000026019	49.4	42.7	50.6	1806.3	1558.8	1907.1	FALSE	FALSE	Wdr12
ENSMUSG00000026020	5340.5	5540.6	6069.9	4645.6	4208.3	4941	FALSE	FALSE	Nop58
ENSMUSG00000026032	1622.3	1737.5	1677	851.1	776.6	893.3	FALSE	FALSE	Ndufb3
ENSMUSG00000026036	458.7	396.2	423.2	754.6	753.4	652.7	FALSE	FALSE	Nif3l1
ENSMUSG00000026047	104.9	99.3	100.9	570.3	445.3	565.8	FALSE	FALSE	Poglut2
ENSMUSG00000026078	431.3	428.9	400.9	865.1	819.8	893.8	FALSE	FALSE	Pdcl3
ENSMUSG00000026083	4682.5	4034.7	3968.6	6780.9	6836.4	6941.8	FALSE	FALSE	Eif5b
ENSMUSG00000026087	336.6	356.1	369.9	229.7	203.6	237.3	FALSE	FALSE	Mrpl30
ENSMUSG00000026102	165.9	131.1	148.7	247.3	259.2	231.7	FALSE	FALSE	Inpp1
ENSMUSG00000026103	240.4	317.6	380.9	97.7	90.6	89.6	FALSE	FALSE	Gls
ENSMUSG00000026107	213.5	210.8	170.3	93.9	110.3	111.6	FALSE	FALSE	Nabp1
ENSMUSG00000026112	101.8	112.2	91.7	76.6	121.3	72.7	FALSE	FALSE	Coa5
ENSMUSG00000026154	298.2	348.2	364.7	374.8	307.9	330.8	FALSE	FALSE	Sdhaf4
ENSMUSG00000026170	3514.4	5026.9	6883.1	35.8	36.5	45.4	FALSE	FALSE	Cyp27a1
ENSMUSG00000026171	116.4	106.9	116.6	68	63.7	60.6	FALSE	FALSE	Rnf25
ENSMUSG00000026172	47.2	63.4	66.8	87.1	86.9	82.6	FALSE	FALSE	Bcs1l
ENSMUSG00000026174	352	362.4	347.9	528.2	492.5	496.1	FALSE	FALSE	Cnot9
ENSMUSG00000026177	246.6	216.7	260.4	430	363.4	414.9	FALSE	FALSE	Slc11a1
ENSMUSG00000026181	1156	889.9	1081.6	455.3	386.7	445.2	FALSE	TRUE	Ppm1f
ENSMUSG00000026192	5013.1	4150.8	4534.1	11834.6	10820.8	12049.9	FALSE	FALSE	Atic
ENSMUSG00000026198	48.1	36.7	36.9	583	528.9	539.8	FALSE	FALSE	Abcb6
ENSMUSG00000026202	2850.6	2803.3	2978.1	1245.3	1130.4	1066.1	FALSE	FALSE	Tuba4a
ENSMUSG00000026203	134.1	110.4	151.2	56.5	30	49.5	FALSE	FALSE	Dnajb2
ENSMUSG00000026209	596	483.3	463.8	2302.3	2085.6	2257.6	FALSE	FALSE	Dnpep
ENSMUSG00000026213	39.8	50.9	39.2	306.6	296.8	318.1	FALSE	FALSE	Stk11ip
ENSMUSG00000026223	27.4	19.9	21.2	58.5	81.9	69.2	FALSE	FALSE	Itm2c
ENSMUSG00000026229	11136.8	9409.2	10417.2	11886.7	11285.2	11399.4	FALSE	FALSE	Psmd1
ENSMUSG00000026234	36398	33477.7	31385.8	41545.2	41620.9	46026.9	FALSE	FALSE	Ncl
ENSMUSG00000026239	35.6	37.6	39.7	79.7	63.7	73.9	FALSE	FALSE	Pde6d
ENSMUSG00000026240	77.9	66	60.5	251.8	252.1	226.9	FALSE	FALSE	Cops7b
ENSMUSG00000026248	712.8	726.4	738.7	813.4	761.4	847.4	FALSE	FALSE	Mrpl44
ENSMUSG00000026260	2927.8	3308.9	3230.5	595.7	575.8	659.2	FALSE	FALSE	Ndufa10
ENSMUSG00000026273	265.6	201	224.3	256.4	283.1	307.6	FALSE	FALSE	Mterf4
ENSMUSG00000026278	501.1	433.9	512.2	350.9	402.6	350.5	FALSE	FALSE	Bok
ENSMUSG00000026309	1099.1	993.5	808.4	654.4	514.5	686.8	FALSE	FALSE	Ilkap
ENSMUSG00000026315	6614.4	5262.7	6142.7	1867	1509	1674.6	FALSE	FALSE	Serpinb8
ENSMUSG00000026317	235.7	261.5	320	606.7	513.4	603.7	FALSE	FALSE	Cln8
ENSMUSG00000026339	2514.7	2224.1	2496.9	2773.2	2658.3	2969.9	FALSE	FALSE	Ccdc93
ENSMUSG00000026341	20245.2	16731.6	18480	13830.1	14132.8	13443.6	FALSE	FALSE	Actr3
ENSMUSG00000026349	109.9	90.8	82.8	71.1	60.1	74.2	FALSE	FALSE	Ccnt2
ENSMUSG00000026355	1359.9	1302.5	1314	7618	6333.2	8207.7	FALSE	FALSE	Mcm6
ENSMUSG00000026356	9233.7	8185	8617.2	8330.1	7068.1	8137.6	FALSE	FALSE	Dars1
ENSMUSG00000026357	88.6	104.6	100.7	291.9	241.8	247.6	FALSE	FALSE	Rgs18
ENSMUSG00000026361	958.6	997.5	1084.6	2182.3	2111.8	2045.8	FALSE	FALSE	Cdc73
ENSMUSG00000026374	1180.6	957.9	1073.6	1432.1	1093.7	1237.4	FALSE	FALSE	Tsn
ENSMUSG00000026377	257.4	345.5	264.6	266.8	252.2	363.9	FALSE	FALSE	Nifk
ENSMUSG00000026390	389.9	353.9	783.1	5388.6	12107.3	9296.8	FALSE	FALSE	Marco
ENSMUSG00000026395	32675.3	31728.8	28754.8	16075.6	17633.4	16027	FALSE	FALSE	Ptprc
ENSMUSG00000026426	2631.7	2537.3	3174.8	1442.8	1538	1647.7	FALSE	FALSE	Arl8a
ENSMUSG00000026427	22.9	17.5	17.7	318	246.1	300.1	FALSE	TRUE	Eif2d
ENSMUSG00000026433	1178.9	2045.5	1188.9	530.3	599.2	556.2	FALSE	FALSE	Rab29
ENSMUSG00000026434	2451.8	1972.2	1994	2625.6	2178.4	2411	FALSE	FALSE	Nucks1
ENSMUSG00000026456	3459.2	4012.8	4395.3	571.6	636.4	598.8	FALSE	FALSE	Cyb5r1
ENSMUSG00000026470	423.1	399.6	383.5	280	231.2	272.1	FALSE	FALSE	Stx6
ENSMUSG00000026471	17.7	18.7	16.8	53.9	36.3	42.3	FALSE	FALSE	Mr1
ENSMUSG00000026473	8407.3	5535.7	7461.3	446.4	414.3	423.5	FALSE	FALSE	Glul
ENSMUSG00000026480	18351.2	15904.7	20096.7	13244.7	13911.7	13278	FALSE	FALSE	Ncf2
ENSMUSG00000026496	2675.8	2758.3	2107.5	9214.6	7332.6	8692.2	FALSE	TRUE	Parp1
ENSMUSG00000026499	1683.7	1494.5	1860.9	3863.7	3593.3	3689.8	FALSE	FALSE	Acbd3
ENSMUSG00000026509	4663.4	3806.2	4690.4	11234.7	9189.7	10865.9	FALSE	FALSE	Capn2
ENSMUSG00000026511	2351.1	2101	2339.5	978.9	812.2	955.1	FALSE	FALSE	Srp9
ENSMUSG00000026520	641.9	561.5	528.7	1919	1699.2	1820.2	FALSE	TRUE	Pycr2
ENSMUSG00000026526	10684.1	13183.2	13846.4	9443.7	8584.7	9119	FALSE	FALSE	Fh
ENSMUSG00000026544	109.3	93.5	151.7	79.7	54.8	67.7	FALSE	FALSE	Dusp23
ENSMUSG00000026553	22527.6	19099.6	20596.5	22337	21509.6	22171.9	FALSE	FALSE	Copa
ENSMUSG00000026554	312.3	249.1	287.5	480.2	332.3	402.7	FALSE	FALSE	Dcaf8
ENSMUSG00000026567	56	56.7	42.9	88.5	153.9	93.6	FALSE	FALSE	Adcy10
ENSMUSG00000026568	900.3	899.2	847.6	576.3	530.9	557.4	FALSE	FALSE	Mpc2
ENSMUSG00000026576	2486.4	2064.6	2658.6	294	277.5	282.6	FALSE	FALSE	Atp1b1
ENSMUSG00000026579	63.5	48	52.3	86.8	91.6	82.1	FALSE	FALSE	F5
ENSMUSG00000026596	76.4	53.5	86.8	259.6	128.1	199	FALSE	FALSE	Abl2
ENSMUSG00000026600	2941.3	3619.3	3822.6	3095	2842.7	3021.1	FALSE	FALSE	Soat1
ENSMUSG00000026605	64.1	79.2	68.9	127.5	51.6	56.9	FALSE	FALSE	Cenpf
ENSMUSG00000026618	6589.5	6830.7	6709.6	4338.7	4082.9	4382	FALSE	FALSE	Iars2
ENSMUSG00000026626	407.3	331.1	396.3	1033	1127.8	1007	FALSE	FALSE	Ppp2r5a
ENSMUSG00000026627	38.9	31	38.8	258.9	240	235.5	FALSE	FALSE	Pacc1
ENSMUSG00000026628	255.2	459.3	294.3	159.1	298.7	190.3	FALSE	TRUE	Atf3
ENSMUSG00000026663	106.8	78.4	99	416.3	537	461.7	FALSE	FALSE	Atf6
ENSMUSG00000026672	1005.4	2566.9	1029.6	796.6	771.1	708.6	FALSE	FALSE	Optn
ENSMUSG00000026675	290	315.2	265.2	629.5	631.3	663.8	FALSE	FALSE	Hsd17b7
ENSMUSG00000026688	2833.9	2647.1	3097.1	113.3	105.7	120.3	FALSE	FALSE	Mgst3
ENSMUSG00000026696	103.1	95.9	104.3	154.6	175.3	160.6	FALSE	FALSE	Vamp4
ENSMUSG00000026697	418.7	459.7	484.6	354	327.7	378	FALSE	FALSE	Myoc
ENSMUSG00000026709	663.6	708	770.1	197.2	142.1	180.2	FALSE	FALSE	Dars2
ENSMUSG00000026712	20337.8	19957	31909.2	24737.7	20849.8	22677.5	FALSE	FALSE	Mrc1
ENSMUSG00000026718	978.6	804.2	992.9	567.4	450.4	557.6	FALSE	TRUE	Stam
ENSMUSG00000026727	3598.1	3448.6	3191	3441.8	3425.5	3232.7	FALSE	FALSE	Rsu1
ENSMUSG00000026728	156935	184482	182439	99400.6	130966	107404	FALSE	FALSE	Vim
ENSMUSG00000026734	46.3	34.9	30.6	32.3	29.7	29.6	FALSE	FALSE	4921504E06Rik
ENSMUSG00000026737	2003.3	1906.3	1802.8	1436.5	1172.5	1413.9	FALSE	FALSE	Pip4k2a
ENSMUSG00000026740	267.3	379.7	277.1	462.6	443.8	485.4	FALSE	FALSE	Dnajc1
ENSMUSG00000026750	3202.9	2674.5	2858.1	5480.1	4367.5	5138.7	FALSE	FALSE	Psmb7
ENSMUSG00000026755	177.3	153.7	241.9	398.9	347.4	373	FALSE	FALSE	Arpc5l
ENSMUSG00000026761	27.1	32.1	36.4	45.1	38.4	55.3	FALSE	TRUE	Orc4
ENSMUSG00000026764	79.4	76.8	53.3	242.9	315.9	258.7	FALSE	FALSE	Kif5c
ENSMUSG00000026767	216	234.6	185.6	475.9	398.4	447.8	FALSE	FALSE	Mindy3
ENSMUSG00000026773	799.7	1332.4	670.4	1025	1417.5	1022.1	FALSE	TRUE	Pfkfb3
ENSMUSG00000026775	1267.1	1374.6	1351.9	1483.4	1697.1	1611.3	FALSE	FALSE	Yme1l1
ENSMUSG00000026786	3563.3	2935.1	3433.5	3766.9	3473.7	3933.4	FALSE	FALSE	Apbb1ip
ENSMUSG00000026796	10127.7	7579.2	9079.8	8448.5	9163.4	9504.7	FALSE	FALSE	Niban2
ENSMUSG00000026806	168.5	167	173	425.5	441.3	473.2	FALSE	FALSE	Ddx31
ENSMUSG00000026820	2931.9	3080.4	2943.4	210.2	199.5	195.8	FALSE	FALSE	Ptges2
ENSMUSG00000026822	109.2	100.8	167.4	2795.3	682.2	2478.7	FALSE	TRUE	Lcn2
ENSMUSG00000026827	11207.2	13725.3	11075.7	10895.4	13477.5	11354.7	FALSE	FALSE	Gpd2
ENSMUSG00000026843	3972	3721.4	3747.4	2292.8	2258.7	2376.1	FALSE	FALSE	Fubp3
ENSMUSG00000026848	594.2	1597	848.2	540.4	529.9	573.7	FALSE	FALSE	Tor1b
ENSMUSG00000026849	516.5	612.9	632.2	1167.3	1205.7	1147.6	FALSE	FALSE	Tor1a
ENSMUSG00000026864	33473	41417.2	37396.5	43560	39915.4	44606.3	FALSE	FALSE	Hspa5
ENSMUSG00000026866	4861.9	6966.1	6351.5	140.6	135	130.3	FALSE	FALSE	Kynu
ENSMUSG00000026869	1030.2	810.5	1002.3	2119.6	1919.1	2105.2	FALSE	FALSE	Psmd5
ENSMUSG00000026872	1220.4	967.9	1216.4	605.2	616	651.8	TRUE	FALSE	Zeb2
ENSMUSG00000026875	886	1743.5	745.4	130.1	364.6	141.5	TRUE	TRUE	Traf1
ENSMUSG00000026880	7766.1	9650.7	8275.3	10435.6	10881.4	11309.1	FALSE	FALSE	Stom
ENSMUSG00000026883	1391	1272	1197.9	56.8	53.3	52.3	FALSE	FALSE	Dab2ip
ENSMUSG00000026895	1680.6	1968.5	1941.8	1636.2	1366.5	1669.7	FALSE	TRUE	Ndufa8
ENSMUSG00000026896	750.5	2194	908.3	1642.4	5146.7	2210	FALSE	TRUE	Ifih1
ENSMUSG00000026914	2877.2	2563.1	2465.7	3183.5	3079.7	3181	FALSE	FALSE	Psmd14
ENSMUSG00000026917	596.2	601.6	594.7	821.1	646	811	FALSE	TRUE	Wdr5
ENSMUSG00000026922	310.5	290.5	439.9	291.4	239.2	282.5	FALSE	FALSE	Agpat2
ENSMUSG00000026926	1686.3	1893.8	2129.6	4055.6	4060.7	4109.1	FALSE	FALSE	Pmpca
ENSMUSG00000026928	1223.3	1056.5	1096.3	1432.8	1131.6	1193.1	FALSE	FALSE	Card9
ENSMUSG00000026946	3671	4063.7	3649.8	472.4	983.7	522	FALSE	TRUE	Nmi
ENSMUSG00000026956	2520	2214.5	2254.9	11155.9	9022.1	9723.1	FALSE	FALSE	Uap1l1
ENSMUSG00000026960	319.7	440	379.2	162.7	139.2	172.3	FALSE	TRUE	Arl6ip6
ENSMUSG00000026965	158.6	139.1	122.8	56.6	36.3	48.1	FALSE	TRUE	Anapc2
ENSMUSG00000026979	519.3	476.8	545.5	343.5	391	354.2	FALSE	FALSE	Psd4
ENSMUSG00000027006	2202.5	2476.7	2356.1	4026	3769.4	3842.9	FALSE	FALSE	Dnajc10
ENSMUSG00000027007	371.3	375.9	359	482.2	516.4	529.3	FALSE	FALSE	Itprid2
ENSMUSG00000027009	1224.8	861.4	1194.3	57.5	78.6	61.7	FALSE	FALSE	Itga4
ENSMUSG00000027010	1761.2	1863.2	1733.4	3517.5	3990.7	3458.6	FALSE	FALSE	Slc25a12
ENSMUSG00000027011	109.3	75.5	88.3	196.9	167.9	236.8	FALSE	FALSE	Ube2e3
ENSMUSG00000027018	225.9	180	234.3	396.1	575.8	400.7	FALSE	FALSE	Hat1
ENSMUSG00000027073	82.2	106.8	108.4	112.7	121.1	115.7	FALSE	FALSE	Prg2
ENSMUSG00000027078	201.3	208.9	232.3	919.1	2488.8	1147.6	FALSE	TRUE	Ube2l6
ENSMUSG00000027079	140.4	124	107.9	188.6	191.1	179.8	FALSE	FALSE	Clp1
ENSMUSG00000027087	3037.8	2911.9	3307.6	1701.5	1663.7	1712.6	FALSE	FALSE	Itgav
ENSMUSG00000027091	2011.9	1627.8	1899.3	2431.4	2453.1	2521.8	FALSE	FALSE	Zc3h15
ENSMUSG00000027099	430.5	441.4	507.7	641.9	616.1	679.8	FALSE	FALSE	Mtx2
ENSMUSG00000027108	6324.1	5703.3	6377.6	7282.8	6197.6	7104.8	FALSE	FALSE	Ola1
ENSMUSG00000027109	205.5	222	173.4	132.6	130.2	149.6	FALSE	FALSE	Sp3
ENSMUSG00000027133	259.7	423.1	299.1	201.7	180.4	203.9	FALSE	FALSE	Nop10
ENSMUSG00000027162	259.3	227.8	267	273.7	229	285.5	FALSE	FALSE	Lin7c
ENSMUSG00000027163	204.9	169.3	232.5	764	629	785.2	FALSE	FALSE	Commd9
ENSMUSG00000027164	199.5	193.1	196.1	57.8	67.6	62.5	FALSE	FALSE	Traf6
ENSMUSG00000027170	2144	1866.5	1999.8	1915.6	1772.3	1825.9	FALSE	FALSE	Eif3m
ENSMUSG00000027176	2596.1	2822.3	2594.7	2189.1	2113.6	2186.9	FALSE	FALSE	Cstf3
ENSMUSG00000027184	2863.9	2863.4	2733.1	4609.1	4713.1	5360.5	FALSE	FALSE	Caprin1
ENSMUSG00000027185	1532.3	1577.1	1656.4	2280.2	2368.9	2482.4	FALSE	FALSE	Nat10
ENSMUSG00000027187	10854.2	10778.9	10359.3	18788.8	15280.7	16086	FALSE	FALSE	Cat
ENSMUSG00000027195	7142.9	6936.5	7603	6174.2	5989.3	6875.2	FALSE	FALSE	Hsd17b12
ENSMUSG00000027199	4811.6	4804.6	4757.5	2975.3	2429.8	2862.7	FALSE	FALSE	Gatm
ENSMUSG00000027215	726.7	1112.1	774.4	877.5	924.9	882.2	FALSE	FALSE	Cd82
ENSMUSG00000027227	396.8	291.5	314.1	2349.7	1894	2007.9	FALSE	FALSE	Sord
ENSMUSG00000027245	168.4	148.2	148.3	697.4	412.4	807.2	FALSE	FALSE	Hypk
ENSMUSG00000027247	4596	4384.7	4358.9	3751.7	3710.1	3707.9	FALSE	FALSE	Arhgap1
ENSMUSG00000027248	38982.5	43670.2	39076.4	33083.6	33007.3	34508.2	FALSE	FALSE	Pdia3
ENSMUSG00000027254	686.4	583.3	826.4	56.2	25.8	32	FALSE	FALSE	Map1a
ENSMUSG00000027272	93.9	104.3	75.9	47.3	77.2	49.4	FALSE	FALSE	Ubr1
ENSMUSG00000027291	2541.8	2251.4	2384.6	2965.2	2374.1	2845.2	FALSE	FALSE	Vps39
ENSMUSG00000027293	15333.5	12382.5	14814	10346.3	10632.1	10276	FALSE	FALSE	Ehd4
ENSMUSG00000027304	510.7	466.6	446.7	528.6	488.4	519.6	FALSE	FALSE	Rtf1
ENSMUSG00000027322	5418.3	5201.6	6248.3	7912.7	7885.1	8089.4	FALSE	FALSE	Siglec1
ENSMUSG00000027326	399	332.3	324.7	101.1	78	84.1	FALSE	FALSE	Knl1
ENSMUSG00000027339	926.1	651.6	877.9	1398.1	1122	1325.7	FALSE	TRUE	Rassf2
ENSMUSG00000027340	403.8	319.8	449.6	464.7	912.7	531.7	FALSE	TRUE	Slc23a2
ENSMUSG00000027342	2016.7	1543.5	1878.3	10033.9	7534.9	10135.8	FALSE	FALSE	Pcna
ENSMUSG00000027349	603.5	572.4	615.9	413.2	462.7	455.1	FALSE	FALSE	Fam98b
ENSMUSG00000027357	29.4	40.8	28.8	34.3	26.2	33.9	FALSE	FALSE	Crls1
ENSMUSG00000027363	1548.8	1344	1356	2025.9	1679.8	2075.3	FALSE	TRUE	Usp8
ENSMUSG00000027367	108.3	94.5	110	18.3	17.2	18.7	FALSE	FALSE	Stard7
ENSMUSG00000027371	129.1	114.4	112.1	164.3	132.6	158	FALSE	FALSE	Fahd2a
ENSMUSG00000027374	575.1	654.4	628.5	526.4	544.8	573.3	FALSE	FALSE	Mrps5
ENSMUSG00000027379	736	696.1	1059.6	222.1	178.3	242.4	FALSE	FALSE	Bub1
ENSMUSG00000027397	31.5	21.3	31.8	122.7	57.2	151	FALSE	TRUE	Slc20a1
ENSMUSG00000027405	3757	4228	4347.9	3753.2	3321.3	4092.1	FALSE	FALSE	Nop56
ENSMUSG00000027406	1675.2	1635.5	1733.9	2482.1	2241.6	2591	FALSE	FALSE	Idh3b
ENSMUSG00000027411	2183.5	2072.7	2240.8	2438.5	2255.1	2449.1	FALSE	FALSE	Vps16
ENSMUSG00000027422	45436.9	60947.2	44931.7	42735.6	52327.3	51237.4	FALSE	FALSE	Rrbp1
ENSMUSG00000027423	5100.4	4485.6	5194.6	10264.2	9600.3	10319.9	FALSE	FALSE	Snx5
ENSMUSG00000027427	238.5	203.2	243.5	263.4	176.6	298.2	FALSE	TRUE	Polr3f
ENSMUSG00000027428	455.5	396.3	369.7	126.4	112.5	121.7	FALSE	FALSE	Rbbp9
ENSMUSG00000027429	2766.9	2526.8	2558.9	4308.3	4296.8	4233.4	FALSE	FALSE	Sec23b
ENSMUSG00000027430	513.8	451	433.2	312.8	279.3	314.2	FALSE	FALSE	Dtd1
ENSMUSG00000027433	3805	3903.8	3867.6	3403	3070.1	3473.2	FALSE	FALSE	Xrn2
ENSMUSG00000027434	620.1	484.3	505.6	270.8	287.7	209.4	FALSE	FALSE	Nkx2-2
ENSMUSG00000027435	92	55.2	94.4	502.5	191.2	427.1	FALSE	TRUE	Cd93
ENSMUSG00000027452	229	313.2	276.8	165.3	130.5	128.9	FALSE	FALSE	Acss1
ENSMUSG00000027454	69.7	78.9	58.5	82.7	69.8	87.8	FALSE	TRUE	Gins1
ENSMUSG00000027465	65.9	84.3	75.9	46.4	41.8	48.3	FALSE	FALSE	Tbc1d20
ENSMUSG00000027470	347.8	183.4	223.4	7.5	83.9	15	FALSE	TRUE	Mylk2
ENSMUSG00000027472	67.7	70.5	69.9	157.2	126.9	142.4	FALSE	FALSE	Pdrg1
ENSMUSG00000027475	390.9	408.3	322.2	856.3	846.2	869	FALSE	FALSE	Kif3b
ENSMUSG00000027498	459.6	477.7	494	592.2	543.7	639.8	FALSE	FALSE	Cstf1
ENSMUSG00000027502	384.5	331.7	312.2	181.6	191.1	205.4	FALSE	FALSE	Rtf2
ENSMUSG00000027508	174.1	211	225	118.6	117.5	129.9	FALSE	FALSE	Pag1
ENSMUSG00000027519	719.2	739.7	769	693	834.5	691.7	FALSE	FALSE	Rab22a
ENSMUSG00000027523	285.2	237.8	275.4	22.7	16.9	18.2	FALSE	FALSE	Gnas
ENSMUSG00000027523	285.2	237.8	275.4	22.7	16.9	18.2	FALSE	FALSE	Gnas; LOC102922446; LOC110308282
ENSMUSG00000027533	6257.4	3480	7528.7	23203.1	17238.2	19902.7	FALSE	FALSE	Fabp5
ENSMUSG00000027540	7866.9	12564.7	8879.3	4306.3	4963.1	4215.6	FALSE	FALSE	Ptpn1
ENSMUSG00000027546	28.1	29.4	22	24.1	28.2	29.4	FALSE	FALSE	Atp9a
ENSMUSG00000027562	2071.1	1346.7	1807.7	143.5	131.3	131.3	FALSE	FALSE	Ca2
ENSMUSG00000027566	8116.8	7193.4	7683	9111.6	8333.3	8645.1	FALSE	FALSE	Psma7
ENSMUSG00000027598	547.4	543	574.4	219.6	240.4	239.5	FALSE	FALSE	Itch
ENSMUSG00000027610	4235.9	3691.3	3628.5	2604.5	2131.9	2190.9	FALSE	FALSE	Gss
ENSMUSG00000027613	815.9	741.3	927.1	587.4	591.8	598	FALSE	FALSE	Eif6
ENSMUSG00000027615	93	80.1	73.5	951.7	952.6	1026.5	FALSE	FALSE	Hps3
ENSMUSG00000027618	1074.3	1093	1069.8	1041.2	1110.1	1055.7	FALSE	FALSE	Nfs1
ENSMUSG00000027620	2059.2	2072	2193.5	2021.3	1920.7	2002.3	FALSE	FALSE	Rbm39
ENSMUSG00000027628	58.6	51.6	61.1	28.4	27.5	31.2	FALSE	FALSE	Aar2
ENSMUSG00000027630	423.6	407.9	518	403.3	395.2	409.4	FALSE	FALSE	Tbl1xr1
ENSMUSG00000027649	1669.6	1561.9	1655	1948.1	1819.2	1948.5	FALSE	FALSE	Ctnnbl1
ENSMUSG00000027651	1864.9	1648.1	1807	1767.2	1550.1	1709.8	FALSE	FALSE	Rprd1b
ENSMUSG00000027668	207	274.4	245.8	442.8	398.6	468	FALSE	FALSE	Mfn1
ENSMUSG00000027669	1937.7	1805.5	2031.9	352.5	416.6	300.2	FALSE	FALSE	Gnb4
ENSMUSG00000027671	1741.4	1801.9	1976.4	1720.9	1487	1784.8	FALSE	FALSE	Actl6a
ENSMUSG00000027673	1628.5	1914.9	2068.5	518.1	505.8	579.5	FALSE	TRUE	Ndufb5
ENSMUSG00000027678	135.3	176.3	133.6	175.7	153.2	171.8	FALSE	FALSE	Ncoa3
ENSMUSG00000027679	756	769.8	740.8	1281.9	1131.1	1301.2	FALSE	TRUE	Dnajc19
ENSMUSG00000027695	462.8	455.4	450.3	663.6	670.8	690.6	FALSE	FALSE	Pld1
ENSMUSG00000027709	459.9	514.4	485.2	654	516.7	664.8	FALSE	FALSE	Mccc1
ENSMUSG00000027710	3687.3	4249.5	4080.9	3045.7	2643.8	2957.8	FALSE	FALSE	Acad9
ENSMUSG00000027712	39731.1	36406.8	36658.2	19636.2	18680.5	18603.6	FALSE	FALSE	Anxa5
ENSMUSG00000027737	445.6	402.2	797.1	245.5	354.4	231.2	FALSE	FALSE	Slc7a11
ENSMUSG00000027746	668.2	614.6	679	949.4	879.8	923.5	FALSE	FALSE	Ufm1
ENSMUSG00000027770	98.7	98.6	102.8	406.4	354.3	434.4	FALSE	FALSE	Dhx36
ENSMUSG00000027774	4040.7	4053.7	4298	5565.4	5249.4	5823.1	FALSE	FALSE	Gfm1
ENSMUSG00000027775	164.5	134.5	233.5	470.6	424	481.7	FALSE	FALSE	Mfsd1
ENSMUSG00000027782	980.8	860.6	958.6	767.1	1000.1	864.7	FALSE	FALSE	Kpna4
ENSMUSG00000027804	1367.6	1192.7	1282.2	2030.1	1577	1937.6	FALSE	FALSE	Ppid
ENSMUSG00000027806	118.6	104.1	118.3	159.9	132.6	160.8	FALSE	FALSE	Tsc22d2
ENSMUSG00000027809	1061.8	1210.3	1055.8	1770.6	1291.2	1782.4	FALSE	TRUE	Etfdh
ENSMUSG00000027810	4750.3	4186.5	4025.3	4375	3867	4412.8	FALSE	FALSE	Eif2a
ENSMUSG00000027820	428.1	367.8	482.9	533.4	447.5	465.9	FALSE	FALSE	Mme
ENSMUSG00000027822	1147	1326.1	1370.3	511.6	485.7	483.8	FALSE	FALSE	Slc33a1
ENSMUSG00000027835	2171.3	2133.6	2158.5	1914.9	1824.4	1912.2	FALSE	FALSE	Pdcd10
ENSMUSG00000027865	550	492.6	577.1	442.1	408	404.6	FALSE	FALSE	Gdap2
ENSMUSG00000027878	133.1	156	131.3	374.6	431.1	415.2	FALSE	FALSE	Notch2
ENSMUSG00000027879	8498.7	10000	9545.7	4104.2	4833.8	4244.2	FALSE	FALSE	Sec22b
ENSMUSG00000027882	4097.8	4357.3	3771	2719.2	4087.4	2779.2	FALSE	TRUE	Stxbp3
ENSMUSG00000027884	1083	1089	1130	1099.9	1258.4	1100.9	FALSE	FALSE	Clcc1
ENSMUSG00000027889	1474.5	1221.1	1361.1	1317.3	1089.5	1272.2	FALSE	FALSE	Ampd2
ENSMUSG00000027893	3412.4	2854	2604.8	1523.4	1363.4	1517	FALSE	FALSE	Ahcyl1
ENSMUSG00000027932	972.9	986.5	1314.3	184.3	150	154.4	FALSE	FALSE	Slc27a3
ENSMUSG00000027935	3028.4	3502.3	3062.8	668.4	644.6	578.9	FALSE	FALSE	Rab13
ENSMUSG00000027937	350.3	431.9	429.6	370.9	310.1	370.7	FALSE	TRUE	Jtb
ENSMUSG00000027952	372.5	328.9	317	542	470.6	622.7	FALSE	FALSE	Pmvk
ENSMUSG00000027962	33	44.1	35.1	80.5	41.6	102.1	FALSE	FALSE	Vcam1
ENSMUSG00000027994	142.1	178.9	155.1	509.1	533	525.5	FALSE	FALSE	Mcub
ENSMUSG00000027996	48.1	34.9	39.5	216.9	244.2	251.1	FALSE	FALSE	Sfrp2
ENSMUSG00000027997	327.7	270.1	317.5	678.6	540.7	691	FALSE	FALSE	Casp6
ENSMUSG00000027998	472.9	441.5	476.3	421.8	401.5	405.4	FALSE	FALSE	Plrg1
ENSMUSG00000028010	1034.4	1020.6	1235.3	853.5	649	567	FALSE	FALSE	Gar1
ENSMUSG00000028013	4333.1	5046.6	5169.5	940.1	813.7	931.1	FALSE	TRUE	Ppa2
ENSMUSG00000028029	6671.3	5911	5918.1	4343.1	3749	4113.6	FALSE	FALSE	Aimp1
ENSMUSG00000028030	11.4	11	11	15.9	12.2	12.2	FALSE	FALSE	Tbck
ENSMUSG00000028032	4137	2794.1	3602.5	2078.1	1863.1	2003.6	FALSE	FALSE	Papss1
ENSMUSG00000028048	7250.2	8160.6	8457.4	4168.2	4036.9	4088.6	FALSE	FALSE	Gba1
ENSMUSG00000028053	1001.4	1178.3	782.1	488.2	512.1	487.8	FALSE	FALSE	Ash1l
ENSMUSG00000028063	57542.4	65791.7	61004.7	33146.5	31855.3	37435.4	FALSE	FALSE	Lmna
ENSMUSG00000028070	1037.1	818.1	1187.7	1896.6	1603.8	1748.1	FALSE	FALSE	Naxe
ENSMUSG00000028081	14661.1	13858.6	13790.2	16065.1	16475.4	16806.8	FALSE	FALSE	Rps3a
ENSMUSG00000028096	35.1	40.5	58.9	78.5	76.3	77.9	FALSE	FALSE	Gpr89
ENSMUSG00000028102	372.8	463.2	381.8	383	273.8	332.8	FALSE	FALSE	Pex11b
ENSMUSG00000028106	783.1	722.9	728.2	1267.2	874.5	1187.7	FALSE	FALSE	Rprd2
ENSMUSG00000028107	1026.4	987.2	1025.8	861.4	737.7	805.2	FALSE	FALSE	Tars2
ENSMUSG00000028124	955.3	941	599.5	7567	7839.1	7252.5	FALSE	FALSE	Gclm
ENSMUSG00000028136	2127	1936.5	1732.7	1979.7	1668.9	1855.8	FALSE	FALSE	Snx27
ENSMUSG00000028138	6502.3	5348.5	5221.4	6340.6	5498	5969.7	FALSE	FALSE	Adh5
ENSMUSG00000028140	661	639.9	664.2	1123.2	1039.2	1099.7	FALSE	FALSE	Mrpl9
ENSMUSG00000028159	134.3	281.8	140.5	43.9	48	44.8	TRUE	FALSE	Dapp1
ENSMUSG00000028164	455.7	366.4	441.8	4799.1	3839.8	4637	FALSE	FALSE	Manba
ENSMUSG00000028165	1164.2	1378.7	1286.1	1539.8	1491.7	1629.2	FALSE	FALSE	Cisd2
ENSMUSG00000028180	1329.3	1195.6	1347.3	1264.2	1188.4	1229.4	FALSE	FALSE	Zranb2
ENSMUSG00000028189	2332.6	2681.3	2587.1	1175.2	1035.5	1189.6	FALSE	FALSE	Ctbs
ENSMUSG00000028199	379.1	359.8	372.4	482.5	428	471.5	FALSE	TRUE	Cryz
ENSMUSG00000028221	118.6	127.3	152.8	325.7	261.9	299.5	FALSE	TRUE	Pip4p2
ENSMUSG00000028223	5534.1	6937.4	7098	412.3	418.9	415	FALSE	FALSE	Decr1
ENSMUSG00000028224	814.5	885.9	850.6	102.8	94	110.3	FALSE	FALSE	Nbn
ENSMUSG00000028228	2755.1	2520.6	2467.2	3189.4	2971.2	2866.5	FALSE	FALSE	Cpne3
ENSMUSG00000028234	3282.7	2951.5	2747.7	3960.8	3797.1	4169.8	FALSE	FALSE	Rps20
ENSMUSG00000028238	388.4	311.7	253.5	23.3	20.2	20.1	FALSE	FALSE	Atp6v0d2
ENSMUSG00000028261	987	968.5	927.6	373.3	351	398.4	FALSE	FALSE	Ndufaf4
ENSMUSG00000028271	455	558.2	428.7	496.6	538.1	584.1	FALSE	FALSE	Gtf2b
ENSMUSG00000028273	5307.5	5225.6	4493.4	3305.6	3378	3403.1	FALSE	FALSE	Pdlim5
ENSMUSG00000028277	1368.9	1798.1	1997.4	731.2	1033.7	870.4	FALSE	FALSE	Ube2j1
ENSMUSG00000028292	561.7	580.1	636	510.9	363.1	509.4	FALSE	TRUE	Rars2
ENSMUSG00000028300	179.1	166.5	172.9	170.6	183.6	158.7	FALSE	FALSE	C9orf72
ENSMUSG00000028309	826	764.2	864.3	1025.8	1002.6	1099.5	FALSE	FALSE	Rnf20
ENSMUSG00000028312	1398	1134	1411.1	10106.6	7844.2	9812.2	FALSE	FALSE	Smc2
ENSMUSG00000028322	201.9	171.8	157.8	611.3	555.9	659.5	FALSE	FALSE	Exosc3
ENSMUSG00000028330	1573.4	1651.8	1741.1	2183.7	1885.3	2247.3	FALSE	FALSE	Ncbp1
ENSMUSG00000028333	1966.1	1661.1	1783.2	2023.2	1804.8	2018	FALSE	FALSE	Anp32b
ENSMUSG00000028334	6861.1	5614.2	5767	4857.8	3863.2	4386.3	FALSE	FALSE	Nans
ENSMUSG00000028337	178.3	165.7	208.8	658	725.7	649.6	FALSE	FALSE	Coro2a
ENSMUSG00000028343	9978.7	11398.6	10419.6	5043.3	4514.7	5210.5	FALSE	FALSE	Erp44
ENSMUSG00000028345	205.4	196.5	201.9	258.9	235	278	FALSE	FALSE	Tex10
ENSMUSG00000028367	1417.7	2127.6	1570.5	2692.5	2899.9	2460.8	FALSE	FALSE	Txn
ENSMUSG00000028378	484.3	406.2	426.1	10338.3	8979	9772.2	FALSE	FALSE	Ptgr1
ENSMUSG00000028383	1857.8	2149.8	1876.5	1018	889.9	1002	FALSE	FALSE	Hsdl2
ENSMUSG00000028394	511.5	401.9	474.8	801.1	584	799.6	FALSE	FALSE	Pole3
ENSMUSG00000028405	5136.8	3927.7	4148.3	3225.2	2477.2	3050.6	FALSE	TRUE	Aco1
ENSMUSG00000028410	2410.7	3700.1	2563.2	2905.6	3142.5	3199.6	TRUE	FALSE	Dnaja1
ENSMUSG00000028413	185.4	358.7	286.3	224.2	180.1	203.2	FALSE	FALSE	B4galt1
ENSMUSG00000028419	1985.9	1926.1	1966.2	2251.8	2358	2181	FALSE	FALSE	Chmp5
ENSMUSG00000028426	1005.9	736.2	1106.8	2022.8	1755.7	1911.3	FALSE	FALSE	Rad23b
ENSMUSG00000028430	616.7	608.7	725.1	767.1	758.7	804.8	FALSE	FALSE	Nol6
ENSMUSG00000028431	315.9	350	294.7	593.6	519.4	566.3	FALSE	FALSE	Elp1
ENSMUSG00000028433	201.2	250.3	236.9	250.9	246.3	277.2	FALSE	FALSE	Ubap2
ENSMUSG00000028443	421.5	350.4	313.5	875.3	776.1	819.8	FALSE	FALSE	Nudt2
ENSMUSG00000028447	964.5	630.6	1250.7	1965.6	1865.6	1869	FALSE	FALSE	Dctn3
ENSMUSG00000028452	24796.3	22007.9	25014.5	31515.2	27741.7	28697.6	FALSE	FALSE	Vcp
ENSMUSG00000028454	158.3	170.7	165.4	101.1	65.7	89.4	FALSE	FALSE	Pigo
ENSMUSG00000028455	2118.2	2384.5	2525.2	3095.9	3090.9	3261.6	FALSE	FALSE	Stoml2
ENSMUSG00000028464	480.7	396.2	331.1	928.9	702	554.4	FALSE	FALSE	Tpm2
ENSMUSG00000028468	99.5	82.3	103.8	127.3	114.5	115.2	FALSE	FALSE	Rgp1
ENSMUSG00000028484	559.1	624.8	564.3	826.2	736	758	FALSE	FALSE	Psip1
ENSMUSG00000028495	7671.6	7170.3	6905.4	8435.8	8894.2	8905.7	FALSE	FALSE	Rps6
ENSMUSG00000028517	28.9	30.2	42.8	63.9	115.3	74.1	FALSE	TRUE	Plpp3
ENSMUSG00000028527	280.5	340.4	366.4	69.1	79.2	69.6	FALSE	FALSE	Ak4
ENSMUSG00000028530	1505.7	1544.9	1532.3	1932.9	2166.4	2049.6	FALSE	FALSE	Jak1
ENSMUSG00000028552	4130.3	4261.1	4728.2	4156.6	3779.9	4165.4	FALSE	FALSE	Eps15
ENSMUSG00000028567	1921.9	1621.9	3174.8	1461.8	1356.5	1456	FALSE	FALSE	Txndc12
ENSMUSG00000028577	1872.5	1564.3	1707.6	3537.9	3048.9	3307	FALSE	FALSE	Plaa
ENSMUSG00000028581	489.2	533.4	493	33.6	33.6	38.6	FALSE	FALSE	Laptm5
ENSMUSG00000028597	111.5	97.9	74.6	179.5	162.7	206.8	FALSE	FALSE	Gpx7
ENSMUSG00000028603	7625.6	8034.6	7661.5	6891.1	5426.1	6444.5	FALSE	TRUE	Scp2
ENSMUSG00000028607	4882.3	5562.9	6085.1	1021.9	1004.2	1001.6	FALSE	FALSE	Cpt2
ENSMUSG00000028622	632.7	664.8	672.1	930.3	1005.4	927.4	FALSE	FALSE	Mrpl37
ENSMUSG00000028636	1747.2	1361.2	1413.5	283.6	239.2	278.6	FALSE	FALSE	Ppcs
ENSMUSG00000028643	154.6	143.4	150.5	77.7	125.3	111.4	FALSE	FALSE	Svbp
ENSMUSG00000028645	131.8	158.3	141.1	396.5	942.9	524.5	FALSE	TRUE	Slc2a1
ENSMUSG00000028646	4374.8	4235.9	4208.6	5080.8	5168.4	5069.2	FALSE	FALSE	Rragc
ENSMUSG00000028647	157.8	149	290.1	721.6	676.8	714.9	FALSE	FALSE	Mycbp
ENSMUSG00000028648	764.9	856.9	866.9	540.8	376	516.4	FALSE	FALSE	Ndufs5
ENSMUSG00000028651	589.7	606.7	557.1	967.6	883.6	935.8	FALSE	FALSE	Ppie
ENSMUSG00000028656	38227.4	31020.1	29122.5	22997.4	21205.3	22922.3	FALSE	FALSE	Cap1
ENSMUSG00000028657	5110.5	4629.1	4595.8	2647.9	2488.5	2324.7	FALSE	FALSE	Ppt1
ENSMUSG00000028668	761.3	839.6	781.5	1611.6	1602.8	1603.4	FALSE	FALSE	Eloa
ENSMUSG00000028669	1204.8	940.1	1203.7	341.9	324.6	290.6	FALSE	FALSE	Pithd1
ENSMUSG00000028671	195	166.3	228.5	174.3	142.6	152.7	FALSE	FALSE	Gale
ENSMUSG00000028672	5868.9	6155.3	6248.7	3188.8	2669.7	3356.2	FALSE	TRUE	Hmgcl
ENSMUSG00000028673	37533.3	35088.1	40498.1	233.2	243.1	271.7	FALSE	FALSE	Fuca1
ENSMUSG00000028676	895	962.6	1058.7	516	476.6	541.7	FALSE	FALSE	Srsf10
ENSMUSG00000028683	250.5	214.2	243.6	478.6	394.6	496.6	FALSE	TRUE	Eif2b3
ENSMUSG00000028684	361.6	304.6	388.7	714.2	585.3	574.4	FALSE	FALSE	Urod
ENSMUSG00000028691	15309.5	12724	13306.8	38677	47572.7	34739.3	FALSE	FALSE	Prdx1
ENSMUSG00000028692	7901.8	6894.6	7430.1	19620.7	29180.6	19759.4	FALSE	TRUE	Akr1a1
ENSMUSG00000028693	3226.1	1737.6	2964.6	4660.4	4795.8	4991.6	FALSE	FALSE	Nasp
ENSMUSG00000028710	12.7	10	10	174.8	155.4	176.4	FALSE	FALSE	Atpaf1
ENSMUSG00000028729	254.4	229	258.9	1009.2	1056.8	1060.8	FALSE	FALSE	Ebna1bp2
ENSMUSG00000028737	4815.6	5788.8	5989.2	1913.7	1620.2	1711.8	FALSE	FALSE	Aldh4a1
ENSMUSG00000028741	1252.5	1448.7	1341.4	1479.7	1037.5	1427.3	FALSE	FALSE	Mrto4
ENSMUSG00000028757	5862.4	6367.7	6530.4	5388.5	5428.6	5643.9	FALSE	FALSE	Ddost
ENSMUSG00000028779	497.3	297.4	733.7	998.3	892.1	929.7	FALSE	FALSE	Pef1
ENSMUSG00000028788	441.5	368.6	400.3	386.3	431.4	396	FALSE	FALSE	Ptp4a2
ENSMUSG00000028790	5282.7	6286.1	5329.1	4822.1	4715.6	4942.9	FALSE	FALSE	Khdrbs1
ENSMUSG00000028792	11784	11471.2	14236.5	7302.9	6164	7184.5	FALSE	FALSE	Ak2
ENSMUSG00000028798	2847.1	2501.1	2791.6	3647.2	3411	3875.9	FALSE	FALSE	Eif3i
ENSMUSG00000028800	1404.5	1619.2	1431.5	3668.4	3637.2	3726.3	FALSE	FALSE	Hdac1
ENSMUSG00000028811	10075.3	9475.5	9307.7	6343.7	5372.9	5704.9	FALSE	FALSE	Yars1
ENSMUSG00000028821	32.3	34.6	36.8	32.5	78.1	38.2	FALSE	FALSE	Syf2
ENSMUSG00000028826	150.3	189.7	173.8	169.5	185.1	207.9	FALSE	FALSE	Maco1
ENSMUSG00000028832	2369.7	2148.5	2393.1	12422.5	8857	11008.8	FALSE	TRUE	Stmn1
ENSMUSG00000028833	438.4	374.8	396.4	579.1	561.3	629.2	FALSE	FALSE	Ncdn
ENSMUSG00000028837	2135.4	1887.1	2184.6	550.4	489.4	563.2	FALSE	FALSE	Psmb2
ENSMUSG00000028843	5364	3338.9	5170.7	4021.5	3338.3	3599.9	FALSE	FALSE	Sh3bgrl3
ENSMUSG00000028847	2289.8	1980.9	2536	2992.2	2824.8	2933.1	FALSE	FALSE	Trappc3
ENSMUSG00000028849	2566.4	2384.1	2388.8	2702.6	2692.5	2841	FALSE	FALSE	Map7d1
ENSMUSG00000028854	181	153	163.1	206.2	335.3	265.2	FALSE	FALSE	Slc9a1
ENSMUSG00000028861	685.7	704.2	657	252.7	232.4	292.1	FALSE	FALSE	Mrps15
ENSMUSG00000028868	5015	4467.5	4186.6	3257	3576.4	3253.6	FALSE	FALSE	Wasf2
ENSMUSG00000028874	2952.2	2895.8	3348.5	1586.3	1433.2	1575.9	FALSE	FALSE	Fgr
ENSMUSG00000028879	4374.2	5067.1	4690.7	3733.4	3493.3	3684.6	FALSE	FALSE	Stx12
ENSMUSG00000028890	44.6	50	61.7	31.7	37.6	30.4	FALSE	FALSE	Mtf1
ENSMUSG00000028893	48.5	29.6	36.8	30.8	22.7	19.9	FALSE	FALSE	Sesn2
ENSMUSG00000028911	1437.5	1612.2	1532.3	846.8	744.8	882.8	FALSE	FALSE	Srsf4
ENSMUSG00000028920	22.2	17.8	19.2	29.3	32.8	30.7	FALSE	FALSE	Fbxo42
ENSMUSG00000028923	2844.8	2494.3	2648.4	3010.5	2662.9	2799	FALSE	FALSE	Necap2
ENSMUSG00000028937	1220.3	960.7	1121.9	3123.9	3222	3141.4	FALSE	FALSE	Acot7
ENSMUSG00000028945	4130.3	3381.3	3860.2	2221.4	2327.2	2272.2	FALSE	FALSE	Rheb
ENSMUSG00000028954	1056.4	2584.8	1031.6	3617.3	4508.2	3441.9	TRUE	TRUE	Nub1
ENSMUSG00000028961	22206.9	19597.8	19074.5	26824.5	24124.1	26026.3	FALSE	FALSE	Pgd
ENSMUSG00000028962	2026.7	2049.5	2259.2	400.8	470	464.3	FALSE	FALSE	Slc4a2
ENSMUSG00000028964	9521.4	8073.6	9131	6212.6	5423.5	5988.6	FALSE	FALSE	Park7
ENSMUSG00000028969	371.2	357.2	342.5	468.5	447.7	476	FALSE	FALSE	Cdk5
ENSMUSG00000028973	683.1	547.7	778.8	128.9	104.8	130.9	FALSE	FALSE	Abcb8
ENSMUSG00000028982	157.8	159.4	179.5	119.7	117	172	FALSE	FALSE	Slc25a33
ENSMUSG00000028991	1397.8	1327.4	1379	1195.3	1072.1	1142	FALSE	FALSE	Mtor
ENSMUSG00000028992	463.2	388.9	444.3	326.7	318.6	336.1	FALSE	FALSE	Nmnat1
ENSMUSG00000028995	202.2	189.3	189.6	115.3	115.4	117.6	FALSE	FALSE	Hycc1
ENSMUSG00000029014	800.1	681.9	738.7	1599.6	1460.9	1625.2	FALSE	FALSE	Dnajc2
ENSMUSG00000029017	1889.2	1889.9	2386.4	2316.6	2111.2	2291.3	FALSE	FALSE	Pmpcb
ENSMUSG00000029020	1078.3	1088.6	1216.4	594.5	612.7	621.3	FALSE	FALSE	Mfn2
ENSMUSG00000029028	2841.1	2498.3	2412.5	2378.3	2155.6	2444.2	FALSE	FALSE	Lrrc47
ENSMUSG00000029038	67.1	40.5	59.2	101.7	119.1	95.5	FALSE	FALSE	Ssu72
ENSMUSG00000029048	1599.5	1625.1	1703.3	1475.8	1471.9	1424.2	FALSE	FALSE	Rer1
ENSMUSG00000029056	621.1	556.2	532.9	1222.9	1069.2	1209	FALSE	FALSE	Pank4
ENSMUSG00000029063	252.7	299.4	193.2	932.5	1151.5	1159.9	FALSE	FALSE	Nadk
ENSMUSG00000029064	3205.6	3001.5	2991.7	2339.6	2429.3	2223.9	FALSE	FALSE	Gnb1
ENSMUSG00000029073	22.7	20.5	24.5	23.7	21.6	22.7	FALSE	FALSE	Cptp
ENSMUSG00000029076	602.9	534.8	602.9	804.7	960.9	1056.7	FALSE	FALSE	Sdf4
ENSMUSG00000029082	1950.4	2290.4	2170.5	1139.6	2006.5	1155.9	FALSE	TRUE	Bst1
ENSMUSG00000029084	631.8	7358	924	981.7	1661	955	FALSE	TRUE	Cd38
ENSMUSG00000029098	861.8	1046.7	1057.2	3524.9	3364.2	3372.3	FALSE	FALSE	Acox3
ENSMUSG00000029103	6510.5	7167.6	6757.2	8959.1	8803.4	9774.2	FALSE	FALSE	Lrpap1
ENSMUSG00000029119	338.8	346.1	319.4	1829	1723.9	1843.3	FALSE	FALSE	Man2b2
ENSMUSG00000029125	1212.8	1257.8	1360.3	553.6	658.6	580.2	FALSE	FALSE	Stx18
ENSMUSG00000029135	158	179.8	150.3	131.9	169.7	150.4	FALSE	FALSE	Fosl2
ENSMUSG00000029141	435.6	408.3	464.3	589.5	411.4	526	FALSE	FALSE	Slc4a1ap
ENSMUSG00000029146	1988.9	1779	2014.3	1650	1542.6	1685.5	FALSE	FALSE	Snx17
ENSMUSG00000029147	1524.6	1332.4	1390.2	2054.4	1976.1	2071	FALSE	FALSE	Ppm1g
ENSMUSG00000029148	719.9	655	564.8	532.8	528.9	547.8	FALSE	FALSE	Nrbp1
ENSMUSG00000029169	7914.5	7615.4	8285.7	8972.5	8190.8	9200.7	FALSE	TRUE	Dhx15
ENSMUSG00000029171	6002.7	4901.9	5255.5	3203	2658.5	2992.1	FALSE	FALSE	Pgm2
ENSMUSG00000029173	127.4	95.8	107.7	445.6	648.2	532.4	FALSE	FALSE	Sepsecs
ENSMUSG00000029175	2056.3	1693.1	1874.8	1065.6	1129.1	1050.9	FALSE	FALSE	Slc35f6
ENSMUSG00000029185	487.9	431.2	519.7	820.9	787.3	794	FALSE	FALSE	Fam114a1
ENSMUSG00000029186	52	66.3	60.8	54.7	57.1	52.3	FALSE	FALSE	Pi4k2b
ENSMUSG00000029191	1129	1528.7	1579.6	974.9	763.6	907.9	FALSE	TRUE	Rfc1
ENSMUSG00000029198	1612.5	1631.8	1703.2	7659.9	6239.3	7720.9	FALSE	FALSE	Grpel1
ENSMUSG00000029202	2691.2	2867.9	2957.2	4632.5	3800.9	4321.5	FALSE	TRUE	Pds5a
ENSMUSG00000029203	950.5	837.2	877.6	1159.1	1140.5	1123.3	FALSE	FALSE	Ube2k
ENSMUSG00000029208	107.3	130.4	120.5	81.9	79.6	84.1	FALSE	FALSE	Guf1
ENSMUSG00000029209	102.8	89.3	118.9	164	149.3	146.8	FALSE	FALSE	Gnpda2
ENSMUSG00000029221	258.1	331.1	304.4	49	55.3	49.3	FALSE	FALSE	Slc30a9
ENSMUSG00000029223	161.7	150.8	160.4	1130.7	969.3	899.1	FALSE	FALSE	Uchl1
ENSMUSG00000029234	1249.4	1463.7	1470.9	1058.5	911.9	1053.5	FALSE	FALSE	Tmem165
ENSMUSG00000029246	225.7	203.2	229.9	607.5	387.1	548.2	FALSE	TRUE	Ppat
ENSMUSG00000029250	1924.7	1926.5	2308.9	1796.5	1762.2	2042	FALSE	FALSE	Polr2b
ENSMUSG00000029265	230.8	160.3	221.2	333.4	346.6	338.8	FALSE	FALSE	Dr1
ENSMUSG00000029290	374.1	441.9	427.9	90.2	85.9	95.7	FALSE	FALSE	Zfp326
ENSMUSG00000029310	527	534.2	493.1	325.2	269	317.9	FALSE	FALSE	Nudt9
ENSMUSG00000029328	6548.5	6883	7121.1	2087.8	1853.5	1945.2	FALSE	FALSE	Hnrnpdl
ENSMUSG00000029345	879.2	901.8	845.2	1243.8	1316.7	1292.2	FALSE	FALSE	Tfip11
ENSMUSG00000029363	118.3	99.4	102.7	298.6	229	271.4	FALSE	FALSE	Rfc5
ENSMUSG00000029366	1320.5	1164.9	1101.7	1177.3	2171.2	1245	FALSE	TRUE	Dck
ENSMUSG00000029368	11859.8	11795.6	10240.1	790.1	1140.6	1243.7	FALSE	FALSE	Alb
ENSMUSG00000029388	1265.5	1159	1178.2	408.5	375.6	402.3	FALSE	FALSE	Eif2b1
ENSMUSG00000029397	35.7	35.6	38.6	138.5	150.5	170.5	FALSE	FALSE	Rchy1
ENSMUSG00000029401	339.8	377.3	310.9	880.3	670.3	741.4	FALSE	FALSE	Rilpl2
ENSMUSG00000029404	138.2	103.8	110.9	82.2	70.5	91.8	FALSE	TRUE	Arl6ip4
ENSMUSG00000029405	1678	1759.9	1733.6	2536.4	3681.2	3031.8	FALSE	FALSE	G3bp2
ENSMUSG00000029415	78.4	83	99	202.1	157.5	183.2	FALSE	FALSE	Sdad1
ENSMUSG00000029416	1116.1	1057.1	1187.4	440.5	354.8	410.1	FALSE	FALSE	Slc15a4
ENSMUSG00000029426	8818.9	11799.7	11602.1	2430.8	2311.3	2244.4	FALSE	FALSE	Scarb2
ENSMUSG00000029427	1079.6	1689.1	1162.1	498.7	516.3	559.8	TRUE	FALSE	Zcchc8
ENSMUSG00000029432	3166.9	3645.1	3782.7	1703.1	1705.6	1583.8	FALSE	FALSE	Nipsnap2
ENSMUSG00000029434	1506.6	1423.7	1502.8	2044.5	1904	2046.5	FALSE	FALSE	Vps33a
ENSMUSG00000029440	2738.7	1927.4	2682.5	1580.2	1358.3	1519.3	FALSE	TRUE	Psmd9
ENSMUSG00000029447	8651.3	7851.6	8428.9	16394	14075	16205.5	FALSE	FALSE	Cct6a
ENSMUSG00000029455	10201.5	10099.9	9095.7	764.4	475.9	627.5	FALSE	FALSE	Aldh2
ENSMUSG00000029455	10201.5	10099.9	9095.7	764.4	475.9	627.5	FALSE	FALSE	Aldh2
ENSMUSG00000029455	10201.5	10099.9	9095.7	164.6	152.7	165.1	FALSE	FALSE	Aldh2
ENSMUSG00000029455	10201.5	10099.9	9095.7	164.6	152.7	165.1	FALSE	FALSE	Aldh2
ENSMUSG00000029462	3763.2	3275.2	3679.5	4810.5	4242	4647.4	FALSE	TRUE	Vps29
ENSMUSG00000029465	9847.1	8247.8	8766.6	6456.5	6519.3	6415.1	FALSE	FALSE	Arpc3
ENSMUSG00000029468	722.2	1152.5	513.4	630	561.8	627.7	FALSE	FALSE	P2rx7
ENSMUSG00000029472	71.5	83.1	80.6	287.7	266.7	256.8	FALSE	FALSE	Anapc5
ENSMUSG00000029482	836.1	863.9	766.2	5985.4	4199.3	4853.1	FALSE	FALSE	Aacs
ENSMUSG00000029484	621.8	575	459.2	9500.8	7966.5	8593.5	FALSE	FALSE	Anxa3
ENSMUSG00000029500	107.9	92.8	134	109.9	106.6	109.3	FALSE	FALSE	Pgam5
ENSMUSG00000029501	360.5	464.6	349.6	311.3	340.5	342.1	FALSE	FALSE	Ankle2
ENSMUSG00000029502	1546.3	1386.7	1487	2400	2916.7	2583.8	FALSE	FALSE	Golga3
ENSMUSG00000029504	32.4	42.1	37.2	72.7	58.3	88.5	FALSE	TRUE	Ddx51
ENSMUSG00000029507	451.4	401.8	451.7	250.6	229.5	253.3	FALSE	FALSE	Pus1
ENSMUSG00000029513	365.7	301	334.4	396.8	350	374.9	FALSE	FALSE	Prkab1
ENSMUSG00000029518	4656.6	5188.6	4940.5	2791.1	2730	2653	FALSE	FALSE	Rab35
ENSMUSG00000029534	128.9	115.6	103.3	29.4	23.1	27.2	FALSE	FALSE	St7
ENSMUSG00000029538	4172.2	4017.3	4050.1	1500.6	1627.6	1792.9	FALSE	FALSE	Srsf9
ENSMUSG00000029545	2616.6	2738.1	3444.5	3591.9	3362.2	3572.1	FALSE	FALSE	Acads
ENSMUSG00000029551	108.5	99.1	102.9	141.2	142.5	143	FALSE	FALSE	Psmg3
ENSMUSG00000029569	173.3	173.3	176.7	171.7	145.7	165.1	FALSE	FALSE	Tmem168
ENSMUSG00000029571	396.7	409.1	354	27.6	45.5	34.9	FALSE	FALSE	Tmem106b
ENSMUSG00000029577	20.2	20.6	17.3	16.6	15.3	13.4	FALSE	FALSE	Ube3b
ENSMUSG00000029580	179	191.6	174.3	61.7	103.9	83.2	FALSE	FALSE	Actb
ENSMUSG00000029581	8142.5	15160.6	8562.2	940.2	798.3	855.7	FALSE	FALSE	Fscn1
ENSMUSG00000029594	594.1	528.8	620.6	381.2	314.1	454.2	FALSE	TRUE	Rbm19
ENSMUSG00000029598	7052.4	7644.3	7718.9	4443.6	3218.6	4114.2	FALSE	FALSE	Plbd2
ENSMUSG00000029610	2002.8	1891.4	1798	1251.8	1087.3	1232.9	FALSE	FALSE	Aimp2
ENSMUSG00000029614	9054.7	8810.9	8404.4	11040.1	11448.8	11723.4	FALSE	FALSE	Rpl6
ENSMUSG00000029616	11563.2	12255	12659.7	7938.5	7827.8	8501.8	FALSE	TRUE	Erp29
ENSMUSG00000029617	818.8	884.5	905.9	587.3	609.2	559.4	FALSE	FALSE	Ccz1
ENSMUSG00000029621	263.3	269.6	257.6	227.1	219.8	216.3	FALSE	FALSE	Arpc1a
ENSMUSG00000029622	7914.3	6266.9	7176.8	8091.6	7944.4	7696.1	FALSE	FALSE	Arpc1b
ENSMUSG00000029623	3759.7	3009.4	3199.6	2227.2	2012.3	2197	FALSE	FALSE	Pdap1
ENSMUSG00000029632	1305.1	739.6	2508.3	3997.5	2251.5	4133.6	FALSE	TRUE	Ndufa4
ENSMUSG00000029640	130.2	139.6	126.9	89.9	94.4	93.9	FALSE	FALSE	Usp12
ENSMUSG00000029642	51.5	47.7	58.3	95.2	92.4	109.5	FALSE	FALSE	Polr1d
ENSMUSG00000029642	51.5	47.7	58.3	95.2	92.4	109.5	FALSE	FALSE	Polr1d
ENSMUSG00000029642	51.5	47.7	58.3	42.8	32.8	43.4	FALSE	FALSE	Polr1d
ENSMUSG00000029642	51.5	47.7	58.3	42.8	32.8	43.4	FALSE	FALSE	Polr1d
ENSMUSG00000029648	68.3	68	45.9	229.4	186.4	219.7	FALSE	FALSE	Flt1
ENSMUSG00000029657	7701.5	6295.3	8288.8	2850.8	2742.5	3009.6	FALSE	FALSE	Hsph1
ENSMUSG00000029661	110.5	135.1	88.9	60.3	62.1	59.6	FALSE	FALSE	Col1a2
ENSMUSG00000029670	34.2	44.3	35.4	39.3	40.3	42.4	FALSE	FALSE	Ing3
ENSMUSG00000029672	861.9	912.4	989.2	1278.2	1027	1229.1	FALSE	TRUE	Fam3c
ENSMUSG00000029681	136	138.1	134.9	258.2	258.6	290.9	FALSE	FALSE	Bcl7b
ENSMUSG00000029686	3434.4	4114.7	3191.3	4391.6	3765	4481.7	TRUE	FALSE	Cul1
ENSMUSG00000029705	200.7	208	268.2	166.8	149.1	163.8	FALSE	FALSE	Cux1
ENSMUSG00000029708	828.9	754.8	758.2	1196.9	1308.3	1193.2	FALSE	FALSE	Gcc1
ENSMUSG00000029713	1864.2	1609.7	1704.3	1736.9	1780.4	1846.9	FALSE	FALSE	Gnb2
ENSMUSG00000029730	619.5	604.2	618.4	4412.8	3817.2	4643.3	FALSE	FALSE	Mcm7
ENSMUSG00000029752	498.2	445.3	427.8	2459	2143.5	2322.7	FALSE	FALSE	Asns
ENSMUSG00000029759	175.4	190.4	156.4	1709.4	1817.9	1905.9	FALSE	FALSE	Pon3
ENSMUSG00000029763	2699.8	2305.7	2591.8	2992.2	2743.1	3010.4	FALSE	FALSE	Exoc4
ENSMUSG00000029772	367.2	328.5	350.2	357	354.1	395.2	FALSE	FALSE	Ahcyl2
ENSMUSG00000029776	1506.7	2073.4	1941	1881.4	1591.9	1756.5	FALSE	FALSE	Hibadh
ENSMUSG00000029777	8232	7820	7755.7	11928	10325.2	11235.8	FALSE	FALSE	Gars1
ENSMUSG00000029781	720.9	809	800.5	213.4	212.2	200	FALSE	FALSE	Fkbp9
ENSMUSG00000029821	1173.8	1026.5	1050.3	274.3	255.1	251.2	FALSE	FALSE	Gsdme
ENSMUSG00000029822	264.7	265.4	305.3	8.5	6.7	8	FALSE	FALSE	Osbpl3
ENSMUSG00000029826	5571.7	9709.2	6153	2152.4	2590.6	2317.9	FALSE	TRUE	Zc3hav1
ENSMUSG00000029833	106.4	99.1	96.1	49.1	38.5	38.8	FALSE	FALSE	Trim24
ENSMUSG00000029840	1131.1	1026.4	1197.1	6404.8	3100.6	6278.4	FALSE	FALSE	Mtpn
ENSMUSG00000029860	8815.9	7059.6	7248.8	2977	11274	3092.9	FALSE	TRUE	Zyx
ENSMUSG00000029864	8502.8	7988.7	9276.1	226.9	194.4	236.7	FALSE	FALSE	Gstk1
ENSMUSG00000029915	2930.3	2749.8	2686.4	297.7	293.9	344.1	FALSE	FALSE	Clec5a
ENSMUSG00000029916	2013.2	2242.4	2019.1	1124.3	1228.5	1213.5	FALSE	FALSE	Agk
ENSMUSG00000029920	168.6	142.5	186.3	122.1	86.4	136.8	TRUE	FALSE	Smarcad1
ENSMUSG00000029998	1283.9	1334.3	1236.2	3344.7	2833.2	3234.9	FALSE	FALSE	Pcyox1
ENSMUSG00000030007	8137.9	7052	7913	9950.8	9389.7	9957.5	FALSE	FALSE	Cct7
ENSMUSG00000030035	1310.7	1180	1238.2	910.5	919.4	962	FALSE	FALSE	Wbp1
ENSMUSG00000030036	3083.4	3112.4	3085.9	1658.8	1547.6	1625.7	FALSE	FALSE	Mogs
ENSMUSG00000030037	147.1	118.4	169.6	287.1	318.6	269.4	FALSE	FALSE	Mrpl53
ENSMUSG00000030045	1098.7	1211.9	1111.7	318.9	307.7	333	FALSE	FALSE	Mrpl19
ENSMUSG00000030051	15.6	10.7	13.5	76.8	55.1	79.5	FALSE	TRUE	Aplf
ENSMUSG00000030055	796	1090.6	877.3	576.4	844.8	558.5	FALSE	TRUE	Rab43
ENSMUSG00000030057	391.7	300.8	357.9	346.2	313.3	359.1	FALSE	FALSE	Cnbp
ENSMUSG00000030058	6579.3	5653.2	6141.4	5824.9	5852.2	5974.7	FALSE	FALSE	Copg1
ENSMUSG00000030061	581.6	492.9	558.5	851.9	780	839	FALSE	FALSE	Uba3
ENSMUSG00000030062	23246.6	25192.3	25458.1	21110	21753.5	22411.2	FALSE	FALSE	Rpn1
ENSMUSG00000030079	3024.3	2941.2	2940.1	3151.5	2952.3	3095.8	FALSE	FALSE	Ruvbl1
ENSMUSG00000030082	4223.4	4601.3	4574.6	4985.1	5222.8	5034.3	FALSE	FALSE	Sec61a1
ENSMUSG00000030084	704	798.3	776.8	1395.3	1479.8	1408.1	FALSE	FALSE	Plxna1
ENSMUSG00000030095	3261.7	3373.2	3085.7	7184.6	6745.7	7262	FALSE	FALSE	Tmem43
ENSMUSG00000030101	825.9	876	959.7	850.2	903.9	882.9	FALSE	FALSE	Sumf1
ENSMUSG00000030105	3134.8	3392.5	3517.2	2648.9	2626	2696.9	FALSE	FALSE	Arl8b
ENSMUSG00000030107	15	8.7	13.7	61.1	392.1	150.3	FALSE	TRUE	Usp18
ENSMUSG00000030122	431	234	796.5	805.9	719.4	755.6	FALSE	FALSE	Ptms
ENSMUSG00000030123	559.3	612.8	597.9	427.7	330.9	445.7	FALSE	FALSE	Plxnd1
ENSMUSG00000030137	60.5	67.4	62.2	301.5	255	229.2	FALSE	FALSE	Tuba8
ENSMUSG00000030142	28.4	43.7	27.8	243.8	891.5	323.3	FALSE	TRUE	Clec4e
ENSMUSG00000030180	131.9	137.9	169.8	84.5	86.3	91.8	FALSE	FALSE	Kdm5a
ENSMUSG00000030188	3518.6	4028.3	3819.6	3998.8	3871.5	4171.1	FALSE	FALSE	Magohb
ENSMUSG00000030189	555.4	514.6	576.5	1039.5	993.2	1222.6	FALSE	FALSE	Csda; Ybx3
ENSMUSG00000030199	696.2	803.4	1015.2	834.2	1075.9	911.1	FALSE	TRUE	Etv6
ENSMUSG00000030204	66	52.6	67.1	263.3	280.7	371.8	FALSE	FALSE	Ddx47
ENSMUSG00000030214	3265.8	3475.4	3705.8	1792.1	1405.7	1406.8	FALSE	FALSE	Plbd1
ENSMUSG00000030220	23889.3	19949.8	19045.2	16281	16664	16873	FALSE	FALSE	Arhgdib
ENSMUSG00000030225	2165.9	1925.5	1840	1852.6	1706.2	1797.6	FALSE	TRUE	Dera
ENSMUSG00000030243	4911.8	4188.3	4550	575	478.3	555.8	FALSE	FALSE	Recql
ENSMUSG00000030245	229	250.9	277.4	295.2	340	281.9	FALSE	TRUE	Golt1b
ENSMUSG00000030246	9571.2	8915.3	7663.5	557.2	510.2	500.7	FALSE	FALSE	Ldhb
ENSMUSG00000030264	294.8	267.4	264.8	1926.3	1694.4	1994.5	FALSE	FALSE	Thumpd3
ENSMUSG00000030268	70.8	57.7	61.7	18.7	13.7	13.3	FALSE	FALSE	Bcat1
ENSMUSG00000030269	468.7	428	479	202.5	251	197.4	FALSE	TRUE	Mtmr14
ENSMUSG00000030272	522.9	505.2	585.1	418	496.2	341.1	FALSE	FALSE	Camk1
ENSMUSG00000030282	2582.3	2675.3	2416.1	2998.2	2773.6	3018.1	FALSE	FALSE	Cmas
ENSMUSG00000030284	211.1	199.2	227.7	918.5	892.2	926.7	FALSE	FALSE	Creld1
ENSMUSG00000030286	1550.9	1631.3	1543.6	1130.1	1209.5	1213.6	FALSE	FALSE	Emc3
ENSMUSG00000030287	5236.8	6046.4	5929.4	1233.2	1165.7	1339.7	FALSE	FALSE	Itpr2
ENSMUSG00000030301	55	35.3	41.6	218.3	220.7	221.6	FALSE	FALSE	Ccdc91
ENSMUSG00000030304	158	156.4	169.5	209.1	201.8	175.8	FALSE	FALSE	Ergic2
ENSMUSG00000030322	233.5	188.3	161.4	50.2	43	47	FALSE	FALSE	Mbd4
ENSMUSG00000030327	446.5	422	439.6	1327.9	1174.1	1377.2	FALSE	TRUE	Necap1
ENSMUSG00000030342	7720.2	5893.2	6973.6	1123.5	936.9	1140.5	FALSE	FALSE	Cd9
ENSMUSG00000030347	45.9	40	46.6	29.2	21.9	27.8	FALSE	FALSE	D6Wsu163e
ENSMUSG00000030357	3725.7	3063.6	3294	4388.8	3741.6	4028.2	FALSE	FALSE	Fkbp4
ENSMUSG00000030400	98.6	79	104.1	63.9	58.5	67.7	FALSE	FALSE	Ercc2
ENSMUSG00000030411	170.5	203.1	203.9	99.1	185.7	135.6	FALSE	FALSE	Nova2
ENSMUSG00000030417	1666.4	1268.5	1661.4	2063.7	1798.6	2013.9	FALSE	FALSE	Pdcd5
ENSMUSG00000030432	5163.4	5164.5	5118.7	5951.2	6408.2	6422	FALSE	FALSE	Rpl28
ENSMUSG00000030435	3225.7	3127	3085.3	3191.4	2819.7	3197.9	FALSE	FALSE	U2af2
ENSMUSG00000030451	392.5	339.9	328.9	363.4	326.9	370.8	FALSE	FALSE	Herc2
ENSMUSG00000030452	82.3	85.3	109	121.9	123.2	114.8	FALSE	FALSE	Nipa2
ENSMUSG00000030505	193.4	152.9	187	182.8	196.8	218.3	FALSE	FALSE	Prmt3
ENSMUSG00000030512	3426.6	3546.2	3602.7	4983.2	4341.2	4826	FALSE	FALSE	Snrpa1
ENSMUSG00000030515	48.3	47.4	50	384.9	245.1	321.9	FALSE	FALSE	Tars3
ENSMUSG00000030521	70.6	63.1	70.6	268.5	243.1	352.2	FALSE	FALSE	Mphosph10
ENSMUSG00000030533	2828.5	2471.5	2550.2	1385.5	1252.9	1352.7	FALSE	FALSE	Unc45a
ENSMUSG00000030534	809.3	783.5	786.7	351.9	302.6	356.8	FALSE	FALSE	Vps33b
ENSMUSG00000030536	71173.2	64651.3	74561.3	51734.5	53027	53796.7	FALSE	FALSE	Iqgap1
ENSMUSG00000030541	22623.8	25096	22792.5	9614.2	9109.5	9519.1	FALSE	FALSE	Idh2
ENSMUSG00000030560	5380.5	5386.1	7203.4	2914.6	4021.2	2696.1	FALSE	TRUE	Ctsc
ENSMUSG00000030588	28.4	16.3	42.3	215.4	203.2	221.6	TRUE	FALSE	Yif1b
ENSMUSG00000030591	4310.6	4005.8	4491.6	3267.5	3377.6	3340.9	FALSE	FALSE	Psmd8
ENSMUSG00000030603	5674.8	4695.5	5235.2	6378.8	5886.2	5988.5	FALSE	FALSE	Psmc4
ENSMUSG00000030611	237.9	259.8	270.1	132.6	116.6	146.1	FALSE	TRUE	Mrps11
ENSMUSG00000030612	108.7	118.1	107.6	245	200.1	270.5	FALSE	TRUE	Mrpl46
ENSMUSG00000030613	271.4	278.9	413.6	625.6	622	686.3	FALSE	FALSE	Ccdc90b
ENSMUSG00000030630	929.6	816.4	955.9	127.6	113.8	118.3	FALSE	FALSE	Fah
ENSMUSG00000030647	1311.1	1560.8	1621.8	870.8	711.1	838.8	FALSE	FALSE	Ndufc2
ENSMUSG00000030652	66.9	68.7	73.9	171.2	232.9	177	FALSE	FALSE	Coq7
ENSMUSG00000030654	288.3	281.4	320.8	368	399.6	356.4	FALSE	FALSE	Arl6ip1
ENSMUSG00000030660	105.8	97.6	140.1	621.1	603.3	634.9	FALSE	FALSE	Pik3c2a
ENSMUSG00000030663	1856.2	1412.8	1502.4	1878.4	1667.9	1948.3	FALSE	FALSE	Smap
ENSMUSG00000030681	25834.3	23694.5	21024.1	15198.5	18598.6	16294.4	FALSE	FALSE	Mvp
ENSMUSG00000030697	268.7	217.7	247.5	280.7	316.1	285.2	FALSE	FALSE	Ppp4c
ENSMUSG00000030704	208.4	169.3	296.3	289.5	303	274.2	FALSE	FALSE	Rab6a
ENSMUSG00000030707	21773.5	20392.6	19471.8	16304.7	15285.2	15716.3	FALSE	FALSE	Coro1a
ENSMUSG00000030718	926.6	818.2	884.1	1211.7	1413.5	1253.8	FALSE	TRUE	Ppme1
ENSMUSG00000030727	162.4	142.5	293	652	512.9	635.7	FALSE	FALSE	Rabep2
ENSMUSG00000030738	6100.2	5655.6	6279	7251	6674.2	7291.4	FALSE	FALSE	Eif3c
ENSMUSG00000030754	9390.4	7477.7	8699.7	9955.5	10334.3	10092.5	FALSE	FALSE	Copb1
ENSMUSG00000030780	47.7	53.6	63.1	50.9	54.5	72.5	FALSE	FALSE	Rusf1
ENSMUSG00000030788	39.7	32.9	36.2	68.5	44.6	58.7	FALSE	FALSE	Rnf141
ENSMUSG00000030789	13809.2	12167.3	17717.3	99.5	83.5	96.3	FALSE	FALSE	Itgax
ENSMUSG00000030793	2172.8	1411.2	2650.4	5110.9	4640.3	4776.1	FALSE	FALSE	Pycard
ENSMUSG00000030795	3661.4	3923.4	4166.9	1950.3	3313.7	2030.9	FALSE	FALSE	Fus
ENSMUSG00000030802	699.3	646.3	780.3	482.6	486.6	482.2	FALSE	FALSE	Bckdk
ENSMUSG00000030816	1153.9	1146	1171.6	1162.9	1141.9	1185	FALSE	FALSE	Rnf40
ENSMUSG00000030824	4260.9	2635.2	8165.3	8144.2	4516.8	9095.2	FALSE	FALSE	Nucb1
ENSMUSG00000030826	1107.6	1261.1	1138.5	4088.3	3702.7	4079	FALSE	FALSE	Bcat2
ENSMUSG00000030830	2209.9	2137.9	1966.4	1207.5	1611.3	1318.9	FALSE	FALSE	Itgal
ENSMUSG00000030835	8.1	5.5	7.4	8593.4	8146.5	8569.2	FALSE	FALSE	Nomo1
ENSMUSG00000030835	215.9	242.4	225.1	8593.4	8146.5	8569.2	FALSE	FALSE	Nomo1
ENSMUSG00000030842	658.3	608.1	824.8	1174.9	1136.4	1199.5	FALSE	FALSE	Lamtor1
ENSMUSG00000030847	128.9	111.1	138.3	461.6	399.1	519	FALSE	TRUE	Bag3
ENSMUSG00000030850	42.6	40.6	31.2	620.5	460.6	607.6	FALSE	TRUE	Ate1
ENSMUSG00000030861	197.2	219	205.4	1401.1	1278.3	1416.2	FALSE	FALSE	Acadsb
ENSMUSG00000030868	598.5	520.8	475.6	485.7	501.4	456.1	FALSE	FALSE	Dctn5
ENSMUSG00000030872	490.5	362.7	442.8	801.6	524	732.3	FALSE	TRUE	Gga2
ENSMUSG00000030879	1196.6	1246	1347.8	259.3	264.6	257.6	FALSE	FALSE	Mrpl17
ENSMUSG00000030881	41.7	31.3	28.8	99.3	90.1	94.4	FALSE	FALSE	Arfip2
ENSMUSG00000030884	9880.7	10093.6	10058.9	3782.7	3877.9	3740.1	FALSE	FALSE	Uqcrc2
ENSMUSG00000030888	265.4	213.3	252.4	127	109.4	139.2	FALSE	FALSE	Rrp8
ENSMUSG00000030890	7218.2	6513.1	6747.2	4659.3	4509.5	4910.4	FALSE	FALSE	Ilk
ENSMUSG00000030894	5798.3	6484.6	6312.6	2990.3	2372.8	2925.1	FALSE	FALSE	Tpp1
ENSMUSG00000030895	127.7	126.6	107.9	99.1	105	104.3	FALSE	FALSE	Hpx
ENSMUSG00000030934	2196.5	1992.9	2563	6943	5762.9	6905.4	FALSE	FALSE	Oat
ENSMUSG00000030942	1367.8	1390.7	1180.7	1839.2	1576.4	1839.9	FALSE	FALSE	Thumpd1
ENSMUSG00000030965	282.1	261.9	286.6	379.2	370.5	364.1	FALSE	FALSE	Abraxas2
ENSMUSG00000030966	2776.6	3318.8	2651.4	818.4	1458	971.8	FALSE	TRUE	Trim21
ENSMUSG00000030978	561.4	572.8	601.9	2376.9	1738.1	2218.1	FALSE	FALSE	Rrm1
ENSMUSG00000030982	2688.5	2420.8	2895.4	3107.3	2781.5	3198.2	FALSE	FALSE	Vps35l
ENSMUSG00000030987	2275.6	2326	2262.7	1862.7	1807.5	1905.5	FALSE	FALSE	Stim1
ENSMUSG00000031004	12.3	9.9	10	4896.6	2072	4475.4	FALSE	TRUE	Mki67
ENSMUSG00000031007	1486.2	1317.4	1991.1	784.5	853	788.2	FALSE	FALSE	Atp6ap2
ENSMUSG00000031015	6264.6	5329.8	6049.2	5039	4672.4	5046.6	FALSE	FALSE	Swap70
ENSMUSG00000031021	698.2	646.6	712.2	912.5	939.7	989.5	FALSE	FALSE	Tmem9b
ENSMUSG00000031029	2642.6	2439.2	2472.2	1994.2	2162.7	2148.8	FALSE	FALSE	Eif3f
ENSMUSG00000031068	2341.8	1868.8	2075.7	4167	3330.5	4162.9	FALSE	TRUE	Glrx3
ENSMUSG00000031077	40.4	30.7	27.4	230.5	185.6	233.4	FALSE	FALSE	Fadd
ENSMUSG00000031093	2107	1833.8	2168.8	2082.1	2033.8	2105.5	FALSE	FALSE	Dock11
ENSMUSG00000031095	1122	1048.1	1036	1462.7	1399.1	1471.2	FALSE	FALSE	Cul4b
ENSMUSG00000031112	178.6	268.1	223.4	155.8	135.3	142.6	FALSE	FALSE	Stk26
ENSMUSG00000031143	1795.9	1651.9	1795.7	2407.2	2255.1	2419	FALSE	FALSE	Ccdc22
ENSMUSG00000031144	508.8	516	517.4	97	174.4	119.5	FALSE	FALSE	Syp
ENSMUSG00000031149	66.3	70.7	65.3	175.5	192.6	183.5	FALSE	FALSE	Praf2
ENSMUSG00000031153	2638.1	2590.8	2572.3	94.1	56.2	66.4	FALSE	FALSE	Gripap1
ENSMUSG00000031153	2638.1	2590.8	2572.3	94.1	56.2	66.4	FALSE	FALSE	Gripap1
ENSMUSG00000031165	3230.7	2661.1	2829.7	2366	2398.8	2445.5	FALSE	FALSE	Was
ENSMUSG00000031168	149	145.6	207.2	110.7	130.2	94.4	FALSE	FALSE	Ebp
ENSMUSG00000031198	1384.9	1529.7	1480.4	1091.7	943.2	1092.2	FALSE	TRUE	Fundc2
ENSMUSG00000031207	57983.9	54131.3	55799.5	41488.2	43707.6	42403.2	FALSE	FALSE	Msn
ENSMUSG00000031214	16.9	12.7	11.9	5.6	8.8	5.3	FALSE	FALSE	Ophn1
ENSMUSG00000031221	599	471.9	500.5	1245.2	1437.1	1336.5	FALSE	FALSE	Igbp1
ENSMUSG00000031226	3843.7	2042.1	3112.5	2128.1	1778.9	2062.4	FALSE	FALSE	Pbdc1
ENSMUSG00000031229	512.6	544.7	510.1	2902.9	2434.4	2982.1	FALSE	TRUE	Atrx
ENSMUSG00000031233	24.2	30.1	23.7	506	435.3	397.1	FALSE	FALSE	Pgk2
ENSMUSG00000031245	193.9	142.9	140.1	5743.7	4735	4960.9	FALSE	FALSE	Hmgn5
ENSMUSG00000031246	3645.1	2492.7	4587.8	5257.6	4684.9	4691.8	FALSE	FALSE	Sh3bgrl
ENSMUSG00000031266	2406.6	2496.8	2706.1	3852.9	4403	3459.1	FALSE	FALSE	Gla
ENSMUSG00000031309	3065	2715.2	2921.9	2924.2	2767.3	2833	FALSE	FALSE	Rps6ka3
ENSMUSG00000031311	11631.6	13351.2	12618.7	8189.3	8537.7	8824.4	FALSE	FALSE	Nono
ENSMUSG00000031320	6236.5	6021.9	5665.3	13296.8	12279.9	14080.4	FALSE	FALSE	Rps4x
ENSMUSG00000031328	85924.9	72256.8	81002.8	60100.7	60504.9	63593	FALSE	FALSE	Flna
ENSMUSG00000031337	394.9	352.9	424.1	1159.5	1216.6	1119	FALSE	FALSE	Mtm1
ENSMUSG00000031347	217.9	227	258.8	191.3	141.8	171.2	FALSE	FALSE	Cetn2
ENSMUSG00000031352	1424.6	1477.9	1741	1645.2	1432.5	1715.6	FALSE	FALSE	Hccs
ENSMUSG00000031353	1412.7	1444.3	1348.2	2730.2	2511.9	2761.7	FALSE	FALSE	Rbbp7
ENSMUSG00000031357	1045.1	619.2	1444.3	1360	1422.3	1585.3	FALSE	FALSE	Syap1
ENSMUSG00000031367	37	33	18.9	155.7	128.1	150.6	FALSE	FALSE	Ap1s2
ENSMUSG00000031367	37	33	18.9	155.7	128.1	150.6	FALSE	FALSE	Ap1s2
ENSMUSG00000031367	37	33	18.9	137.5	110.1	119.6	FALSE	FALSE	Ap1s2
ENSMUSG00000031367	37	33	18.9	137.5	110.1	119.6	FALSE	FALSE	Ap1s2
ENSMUSG00000031367	19.6	14.6	11.9	155.7	128.1	150.6	FALSE	FALSE	Ap1s2
ENSMUSG00000031367	19.6	14.6	11.9	155.7	128.1	150.6	FALSE	FALSE	Ap1s2
ENSMUSG00000031367	19.6	14.6	11.9	137.5	110.1	119.6	FALSE	FALSE	Ap1s2
ENSMUSG00000031367	19.6	14.6	11.9	137.5	110.1	119.6	FALSE	FALSE	Ap1s2
ENSMUSG00000031367	270.7	237	255.8	155.7	128.1	150.6	FALSE	FALSE	Ap1s2
ENSMUSG00000031367	270.7	237	255.8	155.7	128.1	150.6	FALSE	FALSE	Ap1s2
ENSMUSG00000031367	270.7	237	255.8	137.5	110.1	119.6	FALSE	FALSE	Ap1s2
ENSMUSG00000031367	270.7	237	255.8	137.5	110.1	119.6	FALSE	FALSE	Ap1s2
ENSMUSG00000031373	56	53.8	52	125.5	117.8	132.4	FALSE	FALSE	Ca5b
ENSMUSG00000031378	3133.6	3095.1	3060.4	1480.4	1339.7	1504.8	FALSE	FALSE	Abcd1
ENSMUSG00000031379	273.7	227.1	238.8	561.9	433.3	510	FALSE	FALSE	Pir
ENSMUSG00000031381	48	55	52	8.6	4.8	7	FALSE	FALSE	Piga
ENSMUSG00000031388	804	705	726.9	5.1	5.4	4.9	FALSE	FALSE	Naa10
ENSMUSG00000031388	804	705	726.9	5.1	5.4	4.9	FALSE	FALSE	Naa10
ENSMUSG00000031388	804	705	726.9	178.2	149.7	168.4	FALSE	FALSE	Naa10
ENSMUSG00000031388	804	705	726.9	178.2	149.7	168.4	FALSE	FALSE	Naa10
ENSMUSG00000031399	268.8	265.7	250.3	417.8	405	430.2	FALSE	FALSE	Fam3a
ENSMUSG00000031422	12.5	11.6	17.3	288.7	218.7	323.9	FALSE	FALSE	Morf4l2
ENSMUSG00000031429	1806.7	1546.4	1883.8	1718.9	1880.5	1751.3	FALSE	FALSE	Psmd10
ENSMUSG00000031438	167.5	143.8	128.9	319.8	392	371.2	FALSE	FALSE	Rnf128
ENSMUSG00000031444	88.9	84.9	72.7	52	133.2	53	FALSE	TRUE	F10
ENSMUSG00000031446	1449.9	1228.7	1386	1192	935.1	1110.4	FALSE	FALSE	Cul4a
ENSMUSG00000031453	635	507.9	539.3	762.9	649.4	781.5	FALSE	TRUE	Rasa3
ENSMUSG00000031467	759.5	801	775.1	169.9	136.3	164.9	FALSE	FALSE	Agpat5
ENSMUSG00000031478	192.6	202.4	182.5	63.7	58.1	54.9	FALSE	FALSE	Nek3
ENSMUSG00000031479	1219.9	1111.8	1144.4	1818.6	1624.8	1792.9	FALSE	FALSE	Vps36
ENSMUSG00000031488	1504.9	1426.7	1280	1036.9	1376.2	1038.7	FALSE	TRUE	Rab11fip1
ENSMUSG00000031502	45.5	52.2	64.1	5.7	4.8	6	FALSE	FALSE	Col4a1
ENSMUSG00000031504	193.5	237	163.1	171.3	550.3	248.6	FALSE	TRUE	Rab20
ENSMUSG00000031516	339.2	343	350.4	536.1	480	516.3	FALSE	FALSE	Dctn6
ENSMUSG00000031518	161.3	162.2	153.9	11.3	6.4	7.2	FALSE	FALSE	Spata4
ENSMUSG00000031521	350.2	411.8	253.2	43.9	62.8	44.6	FALSE	FALSE	Aga
ENSMUSG00000031533	1100.7	1311.3	1096	1173.4	1012.3	1232.1	FALSE	FALSE	Mrps31
ENSMUSG00000031546	75.1	81.7	68.2	299.4	261.9	310.4	FALSE	FALSE	Gins4
ENSMUSG00000031551	588.4	5972.9	578.1	123	125.6	113.6	TRUE	FALSE	Ido1
ENSMUSG00000031557	1091	953.4	1030	879.8	1038	900.4	FALSE	FALSE	Plekha2
ENSMUSG00000031578	294.6	288.4	332.2	229.3	149	233.2	FALSE	TRUE	Mak16
ENSMUSG00000031584	6013.3	4497.4	4367	5592.9	5018.3	5313.7	FALSE	FALSE	Gsr
ENSMUSG00000031590	534.5	506.2	471.3	541.4	392.4	550.4	FALSE	FALSE	Frg1
ENSMUSG00000031600	534.5	462.4	480.5	602.6	500	561.2	FALSE	FALSE	Vps37a
ENSMUSG00000031608	1297.6	1287.2	1321.2	4683.8	4664.9	4943.7	FALSE	FALSE	Galnt7
ENSMUSG00000031609	272.3	273.8	245.7	429.1	419.7	443.9	FALSE	FALSE	Sap30
ENSMUSG00000031628	567.4	594	504.5	1626.1	1863.2	1438.5	FALSE	TRUE	Casp3
ENSMUSG00000031633	773.2	773.5	585.3	7351.2	6850.2	7643.5	FALSE	FALSE	Slc25a4
ENSMUSG00000031634	146.5	165.4	158	607.4	605.3	672.2	FALSE	FALSE	Ufsp2
ENSMUSG00000031652	36.4	52.5	42.5	34.6	44.9	43.5	FALSE	FALSE	N4bp1
ENSMUSG00000031657	536.9	468.1	563.8	605.1	526.6	545.7	FALSE	FALSE	Heatr3
ENSMUSG00000031666	12.7	12.2	8.3	11.9	14.2	13.6	FALSE	FALSE	Rbl2
ENSMUSG00000031672	8425.4	8610.9	8819	18878	16575.2	18017.6	FALSE	FALSE	Got2
ENSMUSG00000031696	9699	8202.7	10073.8	13703.1	11694.8	12202.4	FALSE	FALSE	Vps35
ENSMUSG00000031701	4692.3	4260.3	4102.1	7547.7	8214.5	7640.9	FALSE	FALSE	Dnaja2
ENSMUSG00000031703	97.4	96.8	82.2	73.4	89.5	76.8	FALSE	FALSE	Itfg1
ENSMUSG00000031711	501	441.6	427.9	681.8	579.5	688.5	FALSE	FALSE	Znf330
ENSMUSG00000031715	5102.1	7009.8	5754.1	10084.7	9628.3	10773.2	FALSE	FALSE	Smarca5
ENSMUSG00000031723	18.5	13.6	16.3	49.1	40.1	39.1	FALSE	FALSE	Txnl4b
ENSMUSG00000031728	205.3	222.3	216	54.3	83.8	55.7	FALSE	TRUE	Znf821
ENSMUSG00000031730	254.2	267.6	256.3	35.7	41	31.1	FALSE	FALSE	Dhodh
ENSMUSG00000031753	608	525.4	594.6	957.2	938.4	1015.7	FALSE	FALSE	Cog4
ENSMUSG00000031754	2375.7	2421.7	2427.5	1327.2	1341.6	1308.1	FALSE	FALSE	Nudt21
ENSMUSG00000031781	581.6	472.2	491.6	1248.6	1157	1175.9	FALSE	FALSE	Ciapin1
ENSMUSG00000031782	238.8	161.4	270.6	455.6	352.4	395.4	FALSE	FALSE	Coq9
ENSMUSG00000031783	809.9	793.3	933.1	818.3	643.7	904.5	FALSE	TRUE	Polr2c
ENSMUSG00000031792	61.3	69.8	71	130.6	215.5	145.5	FALSE	TRUE	Usb1
ENSMUSG00000031799	7243.1	5518.7	5989.1	11321.2	11404.4	11493.6	FALSE	FALSE	Tpm4
ENSMUSG00000031807	696	630.2	871.6	3083.5	2050.7	2942.4	FALSE	FALSE	Pgls
ENSMUSG00000031819	862.9	944.4	864.1	928	868.5	930.7	FALSE	FALSE	Emc8
ENSMUSG00000031820	842.7	728.6	808	2020.4	1740.5	1989	FALSE	FALSE	Babam1
ENSMUSG00000031821	24.4	19.7	19.6	98.4	99.5	108.7	FALSE	FALSE	Gins2
ENSMUSG00000031827	16365.6	13902.5	14961.1	13240.5	11442.2	11868.9	FALSE	FALSE	Cotl1
ENSMUSG00000031834	223.7	244.4	183.2	24.2	25.4	25.1	FALSE	FALSE	Pik3r2
ENSMUSG00000031838	4024.2	4025	5733.5	695.4	762.6	756.4	FALSE	FALSE	Ifi30
ENSMUSG00000031843	485.7	522.4	484.6	680	600.9	767.2	FALSE	TRUE	Mphosph6
ENSMUSG00000031851	48.5	42.8	52.2	33.4	35.2	40.2	FALSE	FALSE	Ntpcr
ENSMUSG00000031879	32.4	34	26.6	128.4	122.9	155.7	FALSE	FALSE	Ciao2b
ENSMUSG00000031885	98.5	124.9	87.7	114.4	96.4	121.4	FALSE	FALSE	Cbfb
ENSMUSG00000031887	156.8	200.7	132.7	832.3	887.7	848.3	FALSE	FALSE	Tradd
ENSMUSG00000031897	1613.2	1680.4	1294.5	1997.3	2945.7	1892.9	FALSE	TRUE	Psmb10
ENSMUSG00000031901	40.7	26.2	33.5	43.8	37.2	37.9	FALSE	FALSE	Dus2
ENSMUSG00000031913	1038.2	896.7	952.8	670.7	649.5	644	FALSE	FALSE	Vps4a
ENSMUSG00000031917	311.3	298.6	360.9	476.3	410.4	539	FALSE	FALSE	Nip7
ENSMUSG00000031924	303.5	810.7	321.3	1163.3	534.8	1230.3	FALSE	FALSE	Cyb5b
ENSMUSG00000031928	1684.3	1566.4	1630.1	930.2	837.3	976.6	FALSE	FALSE	Mre11
ENSMUSG00000031930	309.2	241	252.1	143.9	129.9	164.3	FALSE	FALSE	Wwp2
ENSMUSG00000031930	309.2	241	252.1	143.9	129.9	164.3	FALSE	FALSE	Wwp2
ENSMUSG00000031930	309.2	241	252.1	123.2	109	94.2	FALSE	FALSE	Wwp2
ENSMUSG00000031930	309.2	241	252.1	123.2	109	94.2	FALSE	FALSE	Wwp2
ENSMUSG00000031934	61.6	111.4	63.7	4.6	7.1	4.5	FALSE	FALSE	Panx1
ENSMUSG00000031935	376.9	426.8	401.4	249.5	219.2	267.2	FALSE	FALSE	Med17
ENSMUSG00000031948	7556.9	6887.3	6387	6648.1	6227.7	6642.5	FALSE	FALSE	Kars
ENSMUSG00000031960	7431.3	6008.3	6589.1	16750	14938.4	15317	FALSE	FALSE	Aars1
ENSMUSG00000031969	713.7	765.5	766.8	692.9	610.1	643	FALSE	FALSE	Acad8
ENSMUSG00000031972	12578.7	10972.7	10040.5	5133.3	6845.8	5631.7	FALSE	FALSE	Acta1
ENSMUSG00000031974	387.7	368.1	371.2	200	201.7	200	FALSE	FALSE	Abcb10
ENSMUSG00000031976	26.6	23.6	28.1	41.8	34.7	41.8	FALSE	FALSE	Urb2
ENSMUSG00000031979	231.9	226.5	228.1	520.8	466.2	530.7	FALSE	FALSE	Cog2
ENSMUSG00000031985	687.2	760.4	728.4	470	429.8	457.8	FALSE	FALSE	Gnpat
ENSMUSG00000031987	30.4	26.5	24	114	109.8	128.1	FALSE	FALSE	Egln1
ENSMUSG00000031988	1212.1	1006.5	1204.5	1843.3	1671	1683.9	FALSE	FALSE	Vps26b
ENSMUSG00000032026	270.1	275.6	220.7	1675.4	1441	1650.4	FALSE	TRUE	Rexo2
ENSMUSG00000032040	977.5	950.5	855.1	1474	1220.3	1421.7	FALSE	FALSE	Dcps
ENSMUSG00000032042	7723	8477.9	8428.6	5439.4	5873.1	5899.9	FALSE	FALSE	Srpra
ENSMUSG00000032047	482	485.2	492.9	5624.6	5134.2	5928.1	FALSE	FALSE	Acat1
ENSMUSG00000032050	5318.7	5326.4	4719.6	7697.9	7046.3	7597.3	FALSE	FALSE	Rdx
ENSMUSG00000032051	648	415.4	839.1	731.1	495.3	720.2	FALSE	TRUE	Fdx1
ENSMUSG00000032077	141.4	162.6	150.9	116.3	127.5	125.5	FALSE	FALSE	Bud13
ENSMUSG00000032078	570.4	464.9	483.2	725.9	677.9	716.5	FALSE	FALSE	Zpr1
ENSMUSG00000032096	11502.1	9570.8	9484.2	10977.5	11018.7	11210.4	FALSE	FALSE	Arcn1
ENSMUSG00000032097	2197.9	2005.4	2233.5	2704	3183.2	2650.5	FALSE	FALSE	Ddx6
ENSMUSG00000032109	14.4	15.8	12.9	135	126.2	94.2	FALSE	FALSE	Nlrx1
ENSMUSG00000032112	1082.2	989.4	1038.3	927.6	838.6	897.4	FALSE	FALSE	Trappc4
ENSMUSG00000032116	4714.3	4566.7	5550.7	6823.5	6696.4	6891.9	FALSE	FALSE	Stt3a
ENSMUSG00000032126	16	11.7	19	688	590.1	614	FALSE	FALSE	Hmbs
ENSMUSG00000032180	317.8	358.8	352.5	46.6	51.2	48.5	FALSE	FALSE	Tmed1
ENSMUSG00000032184	99.8	155.2	154.1	44.9	22	34.3	FALSE	FALSE	Lysmd2
ENSMUSG00000032185	777	823.3	743.4	424.2	448.6	455.9	FALSE	FALSE	Carm1
ENSMUSG00000032186	510.7	461.2	393	376	352.6	361.7	FALSE	FALSE	Tmod2
ENSMUSG00000032193	27.5	25.5	22.9	638.9	669.1	699.2	FALSE	FALSE	Ldlr
ENSMUSG00000032202	1686.5	1901.4	1799.1	537.8	416.4	482.5	FALSE	FALSE	Rab27a
ENSMUSG00000032215	171.1	173.3	165.4	88.5	79.9	96.9	FALSE	FALSE	Rsl24d1
ENSMUSG00000032244	129.1	145.2	121.7	82.8	63.7	74.4	FALSE	FALSE	Fem1b
ENSMUSG00000032249	4807.9	4336.4	4552.2	2518	2201.3	2457.5	FALSE	FALSE	Anp32a
ENSMUSG00000032253	343.3	394.3	363.9	311.4	358.6	337.2	FALSE	FALSE	Phip
ENSMUSG00000032261	58.7	60.9	46.9	183.8	171.6	169.1	FALSE	FALSE	Sh3bgrl2
ENSMUSG00000032263	36.6	36.2	38.1	315.3	341.9	291.6	FALSE	FALSE	Bckdhb
ENSMUSG00000032264	457	459.7	420.6	1385.6	1196.4	1530.9	FALSE	FALSE	Zw10
[truncated: 1,278 more rows]
