# Supplementary material for: A conserved enzymatic toolkit targeting host cell metabolism is associated with Cryptococcus neoformans intracellular survival in protozoal and mammalian phagocytic cells
Source: PLoS Pathog. 2025 Dec 26;21(12):e1013787. doi: 10.1371/journal.ppat.1013787 (PMC12758812; doi:10.1371/journal.ppat.1013787)
Supplement: S22 Table — (XLSX) [file ppat.1013787.s029.xlsx]

## Sheet: STable-22
Supplemental Table 22	GO Enrichment Analysis of Orthologous mouse and human proteins identified in C. neoformans containing Phagolysosomes
GO.ID	Term	Adjusted p Value	Enrichment	Ontology
GO:0000012	single strand break repair	0.00739	2.13136	BP
GO:0000027	ribosomal large subunit assembly	0.02118	1.67407	BP
GO:0000028	ribosomal small subunit assembly	0.00104	2.98297	BP
GO:0000045	autophagosome assembly	0.00147	2.83268	BP
GO:0000056	ribosomal small subunit export from nucleus	0.01557	1.80771	BP
GO:0000077	DNA damage checkpoint signaling	0.01304	1.88472	BP
GO:0000184	nuclear-transcribed mRNA catabolic process, nonsense-mediated decay	0.00011	3.95861	BP
GO:0000209	protein polyubiquitination	0.0361	1.44249	BP
GO:0000226	microtubule cytoskeleton organization	0.00081	3.09151	BP
GO:0000244	spliceosomal tri-snRNP complex assembly	2.2e-08	7.65758	BP
GO:0000245	spliceosomal complex assembly	0.00093	3.03152	BP
GO:0000255	allantoin metabolic process	0.0239	1.6216	BP
GO:0000278	mitotic cell cycle	0.00018	3.74473	BP
GO:0000281	mitotic cytokinesis	7.7e-06	5.11351	BP
GO:0000290	deadenylation-dependent decapping of nuclear-transcribed mRNA	0.0029	2.5376	BP
GO:0000301	retrograde transport, vesicle recycling within Golgi	0.00084	3.07572	BP
GO:0000338	protein deneddylation	0.00018	3.74473	BP
GO:0000380	alternative mRNA splicing, via spliceosome	1.8e-06	5.74473	BP
GO:0000381	regulation of alternative mRNA splicing, via spliceosome	0.0033	2.48149	BP
GO:0000387	spliceosomal snRNP assembly	7e-04	3.1549	BP
GO:0000395	mRNA 5'-splice site recognition	0.0042	2.37675	BP
GO:0000398	mRNA splicing, via spliceosome	1.6e-15	14.7959	BP
GO:0000413	protein peptidyl-prolyl isomerization	0.00031	3.50864	BP
GO:0000422	autophagy of mitochondrion	0.02063	1.6855	BP
GO:0000423	mitophagy	0.00866	2.06248	BP
GO:0000447	endonucleolytic cleavage in ITS1 to separate SSU-rRNA from 5.8S rRNA and LSU-rRNA from tricistronic rRNA transcript (SSU-rRNA, 5.8S rRNA, LSU-rRNA)	0.01557	1.80771	BP
GO:0000460	maturation of 5.8S rRNA	0.00018	3.74473	BP
GO:0000462	maturation of SSU-rRNA from tricistronic rRNA transcript (SSU-rRNA, 5.8S rRNA, LSU-rRNA)	1.3e-05	4.88606	BP
GO:0000463	maturation of LSU-rRNA from tricistronic rRNA transcript (SSU-rRNA, 5.8S rRNA, LSU-rRNA)	3.5e-05	4.45593	BP
GO:0000466	maturation of 5.8S rRNA from tricistronic rRNA transcript (SSU-rRNA, 5.8S rRNA, LSU-rRNA)	0.00868	2.06148	BP
GO:0000470	maturation of LSU-rRNA	0.0066	2.18046	BP
GO:0000479	endonucleolytic cleavage of tricistronic rRNA transcript (SSU-rRNA, 5.8S rRNA, LSU-rRNA)	0.03714	1.43016	BP
GO:0000480	endonucleolytic cleavage in 5'-ETS of tricistronic rRNA transcript (SSU-rRNA, 5.8S rRNA, LSU-rRNA)	0.0042	2.37675	BP
GO:0000724	double-strand break repair via homologous recombination	0.02307	1.63695	BP
GO:0000727	double-strand break repair via break-induced replication	0.00038	3.42022	BP
GO:0000729	DNA double-strand break processing	0.0109	1.96257	BP
GO:0000956	nuclear-transcribed mRNA catabolic process	3.4e-05	4.46852	BP
GO:0000960	regulation of mitochondrial RNA catabolic process	4.8e-05	4.31876	BP
GO:0000965	mitochondrial RNA 3'-end processing	0.00014	3.85387	BP
GO:0000966	RNA 5'-end processing	0.00921	2.03574	BP
GO:0001516	prostaglandin biosynthetic process	0.0365	1.43771	BP
GO:0001525	angiogenesis	0.04117	1.38542	BP
GO:0001666	response to hypoxia	0.0011	2.95861	BP
GO:0001678	intracellular glucose homeostasis	0.00226	2.64589	BP
GO:0001731	formation of translation preinitiation complex	0.00667	2.17587	BP
GO:0001732	formation of cytoplasmic translation initiation complex	4.7e-10	9.3279	BP
GO:0001771	immunological synapse formation	0.0072	2.14267	BP
GO:0001774	microglial cell activation	0.00382	2.41794	BP
GO:0001778	plasma membrane repair	0.00433	2.36351	BP
GO:0001818	negative regulation of cytokine production	0.01931	1.71422	BP
GO:0001824	blastocyst development	0.00447	2.34969	BP
GO:0001825	blastocyst formation	0.00208	2.68194	BP
GO:0001833	inner cell mass cell proliferation	0.00094	3.02687	BP
GO:0001836	release of cytochrome c from mitochondria	0.00469	2.32883	BP
GO:0001889	liver development	0.0156	1.80688	BP
GO:0001913	T cell mediated cytotoxicity	0.00072	3.14267	BP
GO:0001921	positive regulation of receptor recycling	0.00094	3.02687	BP
GO:0001935	endothelial cell proliferation	0.03634	1.43962	BP
GO:0002038	positive regulation of L-glutamate import across plasma membrane	0.02074	1.68319	BP
GO:0002082	regulation of oxidative phosphorylation	0.00094	3.02687	BP
GO:0002181	cytoplasmic translation	7.7e-14	13.1135	BP
GO:0002183	cytoplasmic translational initiation	0.00854	2.06854	BP
GO:0002191	cap-dependent translational initiation	0.00188	2.72584	BP
GO:0002218	activation of innate immune response	0.00451	2.34582	BP
GO:0002224	toll-like receptor signaling pathway	0.03703	1.43145	BP
GO:0002230	positive regulation of defense response to virus by host	0.01061	1.97428	BP
GO:0002262	myeloid cell homeostasis	0.03608	1.44273	BP
GO:0002275	myeloid cell activation involved in immune response	0.00155	2.80967	BP
GO:0002291	T cell activation via T cell receptor contact with antigen bound to MHC molecule on antigen presenting cell	0.00188	2.72584	BP
GO:0002446	neutrophil mediated immunity	0.01553	1.80883	BP
GO:0002457	T cell antigen processing and presentation	8e-04	3.09691	BP
GO:0002502	peptide antigen assembly with MHC class I protein complex	0.00157	2.8041	BP
GO:0002521	leukocyte differentiation	0.02007	1.69745	BP
GO:0002536	respiratory burst involved in inflammatory response	0.01878	1.7263	BP
GO:0002735	positive regulation of myeloid dendritic cell cytokine production	0.00026	3.58503	BP
GO:0002753	cytoplasmic pattern recognition receptor signaling pathway	0.00157	2.8041	BP
GO:0002841	negative regulation of T cell mediated immune response to tumor cell	0.03728	1.42852	BP
GO:0002931	response to ischemia	0.00037	3.4318	BP
GO:0003360	brainstem development	0.00873	2.05899	BP
GO:0005975	carbohydrate metabolic process	0.00633	2.1986	BP
GO:0005978	glycogen biosynthetic process	0.00478	2.32057	BP
GO:0005980	glycogen catabolic process	0.00374	2.42713	BP
GO:0006002	fructose 6-phosphate metabolic process	0.00332	2.47886	BP
GO:0006054	N-acetylneuraminate metabolic process	0.01554	1.80855	BP
GO:0006084	acetyl-CoA metabolic process	0.04599	1.33734	BP
GO:0006085	acetyl-CoA biosynthetic process	0.00871	2.05998	BP
GO:0006090	pyruvate metabolic process	0.03539	1.45112	BP
GO:0006094	gluconeogenesis	0.00147	2.83268	BP
GO:0006096	glycolytic process	0.01486	1.82798	BP
GO:0006099	tricarboxylic acid cycle	6.8e-08	7.16749	BP
GO:0006101	citrate metabolic process	0.03728	1.42852	BP
GO:0006102	isocitrate metabolic process	4.1e-05	4.38722	BP
GO:0006103	2-oxoglutarate metabolic process	0.00032	3.49485	BP
GO:0006104	succinyl-CoA metabolic process	0.01086	1.96417	BP
GO:0006105	succinate metabolic process	0.01557	1.80771	BP
GO:0006107	oxaloacetate metabolic process	0.00477	2.32148	BP
GO:0006110	regulation of glycolytic process	0.02368	1.62562	BP
GO:0006111	regulation of gluconeogenesis	0.024	1.61979	BP
GO:0006114	glycerol biosynthetic process	0.02074	1.68319	BP
GO:0006116	NADH oxidation	0.01557	1.80771	BP
GO:0006120	mitochondrial electron transport, NADH to ubiquinone	8.2e-06	5.08619	BP
GO:0006121	mitochondrial electron transport, succinate to ubiquinone	0.02074	1.68319	BP
GO:0006122	mitochondrial electron transport, ubiquinol to cytochrome c	0.00073	3.13668	BP
GO:0006166	purine ribonucleoside salvage	0.00026	3.58503	BP
GO:0006167	AMP biosynthetic process	0.01868	1.72862	BP
GO:0006177	GMP biosynthetic process	0.00025	3.60206	BP
GO:0006189	'de novo' IMP biosynthetic process	0.00026	3.58503	BP
GO:0006206	pyrimidine nucleobase metabolic process	0.01552	1.80911	BP
GO:0006207	'de novo' pyrimidine nucleobase biosynthetic process	0.0042	2.37675	BP
GO:0006222	UMP biosynthetic process	0.00035	3.45593	BP
GO:0006260	DNA replication	0.00233	2.63264	BP
GO:0006261	DNA-templated DNA replication	0.00157	2.8041	BP
GO:0006265	DNA topological change	0.02502	1.60171	BP
GO:0006268	DNA unwinding involved in DNA replication	2.9e-05	4.5376	BP
GO:0006271	DNA strand elongation involved in DNA replication	0.00073	3.13668	BP
GO:0006279	premeiotic DNA replication	0.00026	3.58503	BP
GO:0006281	DNA repair	1.1e-05	4.95861	BP
GO:0006283	transcription-coupled nucleotide-excision repair	0.00667	2.17587	BP
GO:0006303	double-strand break repair via nonhomologous end joining	0.04583	1.33885	BP
GO:0006325	chromatin organization	0.03944	1.40406	BP
GO:0006334	nucleosome assembly	6.1e-07	6.21467	BP
GO:0006335	DNA replication-dependent chromatin assembly	0.03728	1.42852	BP
GO:0006337	nucleosome disassembly	0.01007	1.99697	BP
GO:0006338	chromatin remodeling	0.00149	2.82681	BP
GO:0006362	transcription elongation by RNA polymerase I	0.02502	1.60171	BP
GO:0006364	rRNA processing	2.5e-16	15.6021	BP
GO:0006367	transcription initiation at RNA polymerase II promoter	0.00221	2.65561	BP
GO:0006368	transcription elongation by RNA polymerase II	0.00858	2.06651	BP
GO:0006383	transcription by RNA polymerase III	0.03688	1.43321	BP
GO:0006388	tRNA splicing, via endonucleolytic cleavage and ligation	0.03726	1.42876	BP
GO:0006397	mRNA processing	1.8e-10	9.74473	BP
GO:0006400	tRNA modification	0.00885	2.05306	BP
GO:0006401	RNA catabolic process	0.01961	1.70752	BP
GO:0006402	mRNA catabolic process	0.04368	1.35972	BP
GO:0006403	RNA localization	0.00245	2.61083	BP
GO:0006405	RNA export from nucleus	0.02317	1.63507	BP
GO:0006406	mRNA export from nucleus	2.3e-05	4.63827	BP
GO:0006413	translational initiation	0.00268	2.57187	BP
GO:0006414	translational elongation	3.7e-05	4.4318	BP
GO:0006417	regulation of translation	4.6e-06	5.33724	BP
GO:0006418	tRNA aminoacylation for protein translation	9.7e-12	11.0132	BP
GO:0006446	regulation of translational initiation	0.00328	2.48413	BP
GO:0006449	regulation of translational termination	0.01557	1.80771	BP
GO:0006457	protein folding	1.7e-14	13.7696	BP
GO:0006465	signal peptide processing	0.04415	1.35507	BP
GO:0006474	N-terminal protein amino acid acetylation	0.01546	1.81079	BP
GO:0006479	protein methylation	0.00431	2.36552	BP
GO:0006509	membrane protein ectodomain proteolysis	0.03741	1.42701	BP
GO:0006511	ubiquitin-dependent protein catabolic process	1.6e-07	6.79588	BP
GO:0006513	protein monoubiquitination	0.01505	1.82246	BP
GO:0006515	protein quality control for misfolded or incompletely synthesized proteins	0.00316	2.50031	BP
GO:0006518	peptide metabolic process	0.00185	2.73283	BP
GO:0006527	arginine catabolic process	0.02502	1.60171	BP
GO:0006528	asparagine metabolic process	0.03728	1.42852	BP
GO:0006531	aspartate metabolic process	0.02502	1.60171	BP
GO:0006536	glutamate metabolic process	0.00382	2.41794	BP
GO:0006538	glutamate catabolic process	0.03728	1.42852	BP
GO:0006541	glutamine metabolic process	0.00105	2.97881	BP
GO:0006550	isoleucine catabolic process	4.8e-05	4.31876	BP
GO:0006552	L-leucine catabolic process	0.00873	2.05899	BP
GO:0006558	L-phenylalanine metabolic process	0.01877	1.72654	BP
GO:0006574	valine catabolic process	4.8e-05	4.31876	BP
GO:0006605	protein targeting	0.02119	1.67387	BP
GO:0006606	protein import into nucleus	1e-06	6	BP
GO:0006614	SRP-dependent cotranslational protein targeting to membrane	9.7e-07	6.01323	BP
GO:0006622	protein targeting to lysosome	0.00071	3.14874	BP
GO:0006623	protein targeting to vacuole	0.00037	3.4318	BP
GO:0006626	protein targeting to mitochondrion	0.00457	2.34008	BP
GO:0006627	protein processing involved in protein targeting to mitochondrion	0.03728	1.42852	BP
GO:0006629	lipid metabolic process	0.00142	2.84771	BP
GO:0006631	fatty acid metabolic process	0.00978	2.00966	BP
GO:0006635	fatty acid beta-oxidation	1.6e-05	4.79588	BP
GO:0006689	ganglioside catabolic process	0.00873	2.05899	BP
GO:0006695	cholesterol biosynthetic process	0.02387	1.62215	BP
GO:0006729	tetrahydrobiopterin biosynthetic process	8e-04	3.09691	BP
GO:0006734	NADH metabolic process	0.00162	2.79048	BP
GO:0006739	NADP metabolic process	0.00083	3.08092	BP
GO:0006742	NADP catabolic process	0.02074	1.68319	BP
GO:0006744	ubiquinone biosynthetic process	0.01546	1.81079	BP
GO:0006750	glutathione biosynthetic process	0.03307	1.48057	BP
GO:0006777	Mo-molybdopterin cofactor biosynthetic process	0.03728	1.42852	BP
GO:0006782	protoporphyrinogen IX biosynthetic process	0.02502	1.60171	BP
GO:0006787	porphyrin-containing compound catabolic process	0.02074	1.68319	BP
GO:0006809	nitric oxide biosynthetic process	0.0328	1.48413	BP
GO:0006839	mitochondrial transport	0.00119	2.92445	BP
GO:0006878	intracellular copper ion homeostasis	4e-06	5.39794	BP
GO:0006879	intracellular iron ion homeostasis	1.8e-06	5.74473	BP
GO:0006886	intracellular protein transport	2.1e-27	26.6778	BP
GO:0006888	endoplasmic reticulum to Golgi vesicle-mediated transport	3.6e-14	13.4437	BP
GO:0006890	retrograde vesicle-mediated transport, Golgi to endoplasmic reticulum	9e-11	10.0458	BP
GO:0006891	intra-Golgi vesicle-mediated transport	0.00011	3.95861	BP
GO:0006892	post-Golgi vesicle-mediated transport	0.02449	1.61101	BP
GO:0006893	Golgi to plasma membrane transport	8.5e-05	4.07058	BP
GO:0006897	endocytosis	0.00305	2.5157	BP
GO:0006898	receptor-mediated endocytosis	0.03726	1.42876	BP
GO:0006900	vesicle budding from membrane	7.5e-05	4.12494	BP
GO:0006904	vesicle docking involved in exocytosis	0.00072	3.14267	BP
GO:0006906	vesicle fusion	0.00459	2.33819	BP
GO:0006907	pinocytosis	0.01873	1.72746	BP
GO:0006909	phagocytosis	0.00249	2.6038	BP
GO:0006914	autophagy	0.00019	3.72125	BP
GO:0006915	apoptotic process	0.00506	2.29585	BP
GO:0006919	activation of cysteine-type endopeptidase activity involved in apoptotic process	0.04877	1.31185	BP
GO:0006930	substrate-dependent cell migration, cell extension	0.01557	1.80771	BP
GO:0006954	inflammatory response	0.00956	2.01954	BP
GO:0006974	DNA damage response	0.00048	3.31876	BP
GO:0006979	response to oxidative stress	4.8e-07	6.31876	BP
GO:0006986	response to unfolded protein	4.4e-05	4.35655	BP
GO:0006998	nuclear envelope organization	0.00484	2.31515	BP
GO:0007004	telomere maintenance via telomerase	0.01543	1.81163	BP
GO:0007005	mitochondrion organization	1.2e-06	5.92082	BP
GO:0007021	tubulin complex assembly	0.03726	1.42876	BP
GO:0007023	post-chaperonin tubulin folding pathway	0.0042	2.37675	BP
GO:0007030	Golgi organization	6.1e-09	8.21467	BP
GO:0007032	endosome organization	0.00046	3.33724	BP
GO:0007033	vacuole organization	0.03521	1.45333	BP
GO:0007035	vacuolar acidification	0.00037	3.4318	BP
GO:0007040	lysosome organization	1.5e-07	6.82391	BP
GO:0007042	lysosomal lumen acidification	3.9e-05	4.40894	BP
GO:0007062	sister chromatid cohesion	0.00662	2.17914	BP
GO:0007076	mitotic chromosome condensation	7.8e-05	4.10791	BP
GO:0007080	mitotic metaphase chromosome alignment	3e-04	3.52288	BP
GO:0007084	mitotic nuclear membrane reassembly	0.00157	2.8041	BP
GO:0007175	negative regulation of epidermal growth factor-activated receptor activity	0.01654	1.78146	BP
GO:0007207	phospholipase C-activating G protein-coupled acetylcholine receptor signaling pathway	0.03726	1.42876	BP
GO:0007220	Notch receptor processing	0.03726	1.42876	BP
GO:0007229	integrin-mediated signaling pathway	0.00023	3.63827	BP
GO:0007249	canonical NF-kappaB signal transduction	0.03544	1.45051	BP
GO:0007264	small GTPase-mediated signal transduction	3e-06	5.52288	BP
GO:0007265	Ras protein signal transduction	0.02934	1.53254	BP
GO:0007346	regulation of mitotic cell cycle	0.00659	2.18111	BP
GO:0007409	axonogenesis	0.0491	1.30892	BP
GO:0007420	brain development	0.01512	1.82045	BP
GO:0007584	response to nutrient	0.00011	3.95861	BP
GO:0008015	blood circulation	0.03743	1.42678	BP
GO:0008053	mitochondrial fusion	0.02982	1.52549	BP
GO:0008064	regulation of actin polymerization or depolymerization	0.02031	1.69229	BP
GO:0008089	anterograde axonal transport	0.02772	1.55721	BP
GO:0008277	regulation of G protein-coupled receptor signaling pathway	0.04287	1.36785	BP
GO:0008283	cell population proliferation	0.02638	1.57873	BP
GO:0008284	positive regulation of cell population proliferation	0.00202	2.69465	BP
GO:0008286	insulin receptor signaling pathway	0.02379	1.62361	BP
GO:0008298	intracellular mRNA localization	7.4e-05	4.13077	BP
GO:0008333	endosome to lysosome transport	1.5e-07	6.82391	BP
GO:0008334	histone mRNA metabolic process	0.00256	2.59176	BP
GO:0008360	regulation of cell shape	1.1e-05	4.95861	BP
GO:0008361	regulation of cell size	0.00032	3.49485	BP
GO:0008380	RNA splicing	3.4e-07	6.46852	BP
GO:0008610	lipid biosynthetic process	0.00249	2.6038	BP
GO:0008630	intrinsic apoptotic signaling pathway in response to DNA damage	0.01871	1.72793	BP
GO:0008631	intrinsic apoptotic signaling pathway in response to oxidative stress	0.04385	1.35803	BP
GO:0008635	activation of cysteine-type endopeptidase activity involved in apoptotic process by cytochrome c	0.03728	1.42852	BP
GO:0008637	apoptotic mitochondrial changes	0.00321	2.49349	BP
GO:0009060	aerobic respiration	0.02594	1.58603	BP
GO:0009065	glutamine family amino acid catabolic process	0.01549	1.80995	BP
GO:0009067	aspartate family amino acid biosynthetic process	0.02497	1.60258	BP
GO:0009073	aromatic amino acid family biosynthetic process	0.03728	1.42852	BP
GO:0009084	glutamine family amino acid biosynthetic process	0.02069	1.68424	BP
GO:0009101	glycoprotein biosynthetic process	0.02445	1.61172	BP
GO:0009113	purine nucleobase biosynthetic process	0.00014	3.85387	BP
GO:0009139	pyrimidine nucleoside diphosphate biosynthetic process	0.0042	2.37675	BP
GO:0009157	deoxyribonucleoside monophosphate biosynthetic process	0.00157	2.8041	BP
GO:0009180	purine ribonucleoside diphosphate biosynthetic process	0.02074	1.68319	BP
GO:0009188	ribonucleoside diphosphate biosynthetic process	0.00922	2.03527	BP
GO:0009226	nucleotide-sugar biosynthetic process	0.00869	2.06098	BP
GO:0009306	protein secretion	0.00706	2.1512	BP
GO:0009313	oligosaccharide catabolic process	0.01091	1.96218	BP
GO:0009395	phospholipid catabolic process	0.02806	1.55191	BP
GO:0009408	response to heat	0.00447	2.34969	BP
GO:0009410	response to xenobiotic stimulus	9e-06	5.04576	BP
GO:0009612	response to mechanical stimulus	0.01809	1.74256	BP
GO:0009615	response to virus	0.00228	2.64207	BP
GO:0009650	UV protection	0.03726	1.42876	BP
GO:0009725	response to hormone	6e-04	3.22185	BP
GO:0009749	response to glucose	0.00797	2.09854	BP
GO:0009790	embryo development	0.01526	1.81645	BP
GO:0009896	positive regulation of catabolic process	0.00023	3.63827	BP
GO:0010032	meiotic chromosome condensation	0.03728	1.42852	BP
GO:0010042	response to manganese ion	0.01556	1.80799	BP
GO:0010044	response to aluminum ion	0.02074	1.68319	BP
GO:0010225	response to UV-C	0.02502	1.60171	BP
GO:0010332	response to gamma radiation	0.00997	2.0013	BP
GO:0010501	RNA secondary structure unwinding	0.00667	2.17587	BP
GO:0010506	regulation of autophagy	0.01983	1.70268	BP
GO:0010507	negative regulation of autophagy	0.00584	2.23359	BP
GO:0010564	regulation of cell cycle process	0.00302	2.51999	BP
GO:0010575	positive regulation of vascular endothelial growth factor production	0.03694	1.4325	BP
GO:0010587	miRNA catabolic process	0.00188	2.72584	BP
GO:0010592	positive regulation of lamellipodium assembly	0.00034	3.46852	BP
GO:0010595	positive regulation of endothelial cell migration	0.00083	3.08092	BP
GO:0010608	post-transcriptional regulation of gene expression	0.00557	2.25414	BP
GO:0010613	positive regulation of cardiac muscle hypertrophy	0.0077	2.11351	BP
GO:0010634	positive regulation of epithelial cell migration	0.02717	1.56591	BP
GO:0010638	positive regulation of organelle organization	0.00295	2.53018	BP
GO:0010667	negative regulation of cardiac muscle cell apoptotic process	0.00584	2.23359	BP
GO:0010710	regulation of collagen catabolic process	0.02074	1.68319	BP
GO:0010759	positive regulation of macrophage chemotaxis	0.04604	1.33686	BP
GO:0010793	regulation of mRNA export from nucleus	0.00376	2.42481	BP
GO:0010800	positive regulation of peptidyl-threonine phosphorylation	0.01609	1.79344	BP
GO:0010810	regulation of cell-substrate adhesion	0.01855	1.73166	BP
GO:0010813	neuropeptide catabolic process	0.02074	1.68319	BP
GO:0010824	regulation of centrosome duplication	0.00476	2.32239	BP
GO:0010835	regulation of protein ADP-ribosylation	0.00376	2.42481	BP
GO:0010878	cholesterol storage	0.03722	1.42922	BP
GO:0010886	positive regulation of cholesterol storage	0.00873	2.05899	BP
GO:0010950	positive regulation of endopeptidase activity	0.00465	2.33255	BP
GO:0010954	positive regulation of protein processing	0.04625	1.33489	BP
GO:0010971	positive regulation of G2/M transition of mitotic cell cycle	0.00384	2.41567	BP
GO:0010976	positive regulation of neuron projection development	0.03331	1.47743	BP
GO:0010977	negative regulation of neuron projection development	0.01806	1.74328	BP
GO:0014044	Schwann cell development	1.7e-05	4.76955	BP
GO:0014070	response to organic cyclic compound	0.0075	2.12494	BP
GO:0014724	regulation of twitch skeletal muscle contraction	0.02074	1.68319	BP
GO:0015031	protein transport	3.8e-22	21.4202	BP
GO:0015748	organophosphate ester transport	0.02054	1.6874	BP
GO:0015827	tryptophan transport	0.03728	1.42852	BP
GO:0015833	peptide transport	0.0371	1.43063	BP
GO:0015886	heme transport	0.01557	1.80771	BP
GO:0015914	phospholipid transport	5e-04	3.30103	BP
GO:0015937	coenzyme A biosynthetic process	0.00038	3.42022	BP
GO:0015959	diadenosine polyphosphate metabolic process	0.00257	2.59007	BP
GO:0016051	carbohydrate biosynthetic process	0.03681	1.43403	BP
GO:0016075	rRNA catabolic process	0.01546	1.81079	BP
GO:0016139	glycoside catabolic process	0.0042	2.37675	BP
GO:0016189	synaptic vesicle to endosome fusion	0.00157	2.8041	BP
GO:0016192	vesicle-mediated transport	0.00916	2.0381	BP
GO:0016197	endosomal transport	0.04692	1.32864	BP
GO:0016226	iron-sulfur cluster assembly	0.01001	1.99957	BP
GO:0016236	macroautophagy	0.00196	2.70774	BP
GO:0016237	microautophagy	0.02075	1.68298	BP
GO:0016255	attachment of GPI anchor to protein	0.02074	1.68319	BP
GO:0016310	phosphorylation	6.3e-06	5.20066	BP
GO:0016311	dephosphorylation	0.00724	2.14026	BP
GO:0016479	negative regulation of transcription by RNA polymerase I	0.03726	1.42876	BP
GO:0016482	cytosolic transport	0.01842	1.73471	BP
GO:0016485	protein processing	0.01061	1.97428	BP
GO:0016601	Rac protein signal transduction	0.03702	1.43156	BP
GO:0016973	poly(A)+ mRNA export from nucleus	0.00014	3.85387	BP
GO:0017145	stem cell division	0.03718	1.42969	BP
GO:0017148	negative regulation of translation	0.00056	3.25181	BP
GO:0017156	calcium-ion regulated exocytosis	0.02121	1.67346	BP
GO:0018105	peptidyl-serine phosphorylation	0.03	1.52288	BP
GO:0018119	peptidyl-cysteine S-nitrosylation	0.03728	1.42852	BP
GO:0018198	peptidyl-cysteine modification	0.00375	2.42597	BP
GO:0018216	peptidyl-arginine methylation	0.01086	1.96417	BP
GO:0018242	protein O-linked glycosylation via serine	0.00084	3.07572	BP
GO:0018279	protein N-linked glycosylation via asparagine	1.7e-06	5.76955	BP
GO:0018345	protein palmitoylation	0.03727	1.42864	BP
GO:0019068	virion assembly	2.5e-05	4.60206	BP
GO:0019076	viral release from host cell	0.00287	2.54212	BP
GO:0019081	viral translation	0.00035	3.45593	BP
GO:0019243	methylglyoxal catabolic process to D-lactate via S-lactoyl-glutathione	0.02074	1.68319	BP
GO:0019370	leukotriene biosynthetic process	0.01654	1.78146	BP
GO:0019430	removal of superoxide radicals	0.00057	3.24413	BP
GO:0019509	L-methionine salvage from methylthioadenosine	0.02074	1.68319	BP
GO:0019541	propionate metabolic process	0.02074	1.68319	BP
GO:0019640	D-glucuronate catabolic process to D-xylulose 5-phosphate	0.00157	2.8041	BP
GO:0019661	glucose catabolic process to lactate via pyruvate	0.02074	1.68319	BP
GO:0019853	L-ascorbic acid biosynthetic process	0.03728	1.42852	BP
GO:0019882	antigen processing and presentation	0.00014	3.85387	BP
GO:0019915	lipid storage	0.01166	1.9333	BP
GO:0021766	hippocampus development	0.00627	2.20273	BP
GO:0022408	negative regulation of cell-cell adhesion	0.03644	1.43842	BP
GO:0022614	membrane to membrane docking	0.00157	2.8041	BP
GO:0022615	protein to membrane docking	0.02074	1.68319	BP
GO:0022616	DNA strand elongation	0.0206	1.68613	BP
GO:0022904	respiratory electron transport chain	0.00213	2.67162	BP
GO:0030033	microvillus assembly	0.01085	1.96457	BP
GO:0030036	actin cytoskeleton organization	0.03878	1.41139	BP
GO:0030041	actin filament polymerization	0.02932	1.53284	BP
GO:0030070	insulin processing	0.03726	1.42876	BP
GO:0030071	regulation of mitotic metaphase/anaphase transition	0.01259	1.89997	BP
GO:0030099	myeloid cell differentiation	0.03403	1.46814	BP
GO:0030100	regulation of endocytosis	0.01291	1.88907	BP
GO:0030150	protein import into mitochondrial matrix	8.5e-07	6.07058	BP
GO:0030163	protein catabolic process	2.1e-06	5.67778	BP
GO:0030207	chondroitin sulfate catabolic process	0.03728	1.42852	BP
GO:0030209	dermatan sulfate catabolic process	0.00157	2.8041	BP
GO:0030217	T cell differentiation	0.03486	1.45767	BP
GO:0030218	erythrocyte differentiation	0.00145	2.83863	BP
GO:0030219	megakaryocyte differentiation	0.00865	2.06298	BP
GO:0030220	platelet formation	0.03743	1.42678	BP
GO:0030261	chromosome condensation	0.00493	2.30715	BP
GO:0030278	regulation of ossification	0.01555	1.80827	BP
GO:0030301	cholesterol transport	0.03678	1.43439	BP
GO:0030307	positive regulation of cell growth	1.8e-05	4.74473	BP
GO:0030308	negative regulation of cell growth	0.00855	2.06803	BP
GO:0030316	osteoclast differentiation	0.0038	2.42022	BP
GO:0030335	positive regulation of cell migration	0.00163	2.78781	BP
GO:0030336	negative regulation of cell migration	0.02012	1.69637	BP
GO:0030490	maturation of SSU-rRNA	1.3e-07	6.88606	BP
GO:0030521	androgen receptor signaling pathway	0.0072	2.14267	BP
GO:0030641	regulation of cellular pH	0.01529	1.81559	BP
GO:0030833	regulation of actin filament polymerization	0.01566	1.80521	BP
GO:0030836	positive regulation of actin filament depolymerization	0.0239	1.6216	BP
GO:0030838	positive regulation of actin filament polymerization	0.01168	1.93256	BP
GO:0030850	prostate gland development	0.03729	1.42841	BP
GO:0030865	cortical cytoskeleton organization	0.00661	2.1798	BP
GO:0030866	cortical actin cytoskeleton organization	0.01321	1.8791	BP
GO:0030968	endoplasmic reticulum unfolded protein response	0.03325	1.47821	BP
GO:0030970	retrograde protein transport, ER to cytosol	3.5e-06	5.45593	BP
GO:0031047	regulatory ncRNA-mediated gene silencing	0.02377	1.62397	BP
GO:0031098	stress-activated protein kinase signaling cascade	0.00866	2.06248	BP
GO:0031116	positive regulation of microtubule polymerization	0.04604	1.33686	BP
GO:0031124	mRNA 3'-end processing	3.4e-05	4.46852	BP
GO:0031175	neuron projection development	0.00165	2.78252	BP
GO:0031204	post-translational protein targeting to membrane, translocation	0.00188	2.72584	BP
GO:0031334	positive regulation of protein-containing complex assembly	0.02435	1.6135	BP
GO:0031397	negative regulation of protein ubiquitination	3.7e-05	4.4318	BP
GO:0031398	positive regulation of protein ubiquitination	0.02525	1.59774	BP
GO:0031440	regulation of mRNA 3'-end processing	0.00164	2.78516	BP
GO:0031453	positive regulation of heterochromatin formation	0.01877	1.72654	BP
GO:0031468	nuclear membrane reassembly	0.00014	3.85387	BP
GO:0031507	heterochromatin formation	0.00607	2.21681	BP
GO:0031623	receptor internalization	0.00024	3.61979	BP
GO:0031647	regulation of protein stability	2.8e-06	5.55284	BP
GO:0031663	lipopolysaccharide-mediated signaling pathway	0.02424	1.61547	BP
GO:0031665	negative regulation of lipopolysaccharide-mediated signaling pathway	0.01557	1.80771	BP
GO:0031666	positive regulation of lipopolysaccharide-mediated signaling pathway	0.00667	2.17587	BP
GO:0031953	negative regulation of protein autophosphorylation	0.01086	1.96417	BP
GO:0031954	positive regulation of protein autophosphorylation	0.00224	2.64975	BP
GO:0032008	positive regulation of TOR signaling	0.04566	1.34046	BP
GO:0032012	regulation of ARF protein signal transduction	0.00892	2.04964	BP
GO:0032020	ISG15-protein conjugation	0.00157	2.8041	BP
GO:0032024	positive regulation of insulin secretion	0.02241	1.64956	BP
GO:0032088	negative regulation of NF-kappaB transcription factor activity	6.2e-05	4.20761	BP
GO:0032091	negative regulation of protein binding	0.00653	2.18509	BP
GO:0032206	positive regulation of telomere maintenance	0.00147	2.83268	BP
GO:0032212	positive regulation of telomere maintenance via telomerase	0.00368	2.43415	BP
GO:0032237	activation of store-operated calcium channel activity	0.03728	1.42852	BP
GO:0032263	GMP salvage	0.00084	3.07572	BP
GO:0032264	IMP salvage	0.02502	1.60171	BP
GO:0032310	prostaglandin secretion	0.00923	2.0348	BP
GO:0032355	response to estradiol	0.02507	1.60085	BP
GO:0032368	regulation of lipid transport	0.01874	1.72723	BP
GO:0032402	melanosome transport	0.01546	1.81079	BP
GO:0032418	lysosome localization	9.5e-06	5.02228	BP
GO:0032434	regulation of proteasomal ubiquitin-dependent protein catabolic process	0.02339	1.63097	BP
GO:0032435	negative regulation of proteasomal ubiquitin-dependent protein catabolic process	0.00098	3.00877	BP
GO:0032436	positive regulation of proteasomal ubiquitin-dependent protein catabolic process	0.00357	2.44733	BP
GO:0032438	melanosome organization	0.01359	1.86678	BP
GO:0032456	endocytic recycling	6.7e-09	8.17393	BP
GO:0032459	regulation of protein oligomerization	0.03728	1.42852	BP
GO:0032480	negative regulation of type I interferon production	0.00576	2.23958	BP
GO:0032481	positive regulation of type I interferon production	0.00975	2.011	BP
GO:0032482	Rab protein signal transduction	3.8e-05	4.42022	BP
GO:0032486	Rap protein signal transduction	0.00032	3.49485	BP
GO:0032508	DNA duplex unwinding	5.6e-08	7.25181	BP
GO:0032510	endosome to lysosome transport via multivesicular body sorting pathway	0.00417	2.37986	BP
GO:0032511	late endosome to vacuole transport via multivesicular body sorting pathway	0.00664	2.17783	BP
GO:0032543	mitochondrial translation	9.2e-22	21.0362	BP
GO:0032606	type I interferon production	0.01842	1.73471	BP
GO:0032640	tumor necrosis factor production	0.03656	1.43699	BP
GO:0032649	regulation of type II interferon production	0.00871	2.05998	BP
GO:0032680	regulation of tumor necrosis factor production	0.01612	1.79263	BP
GO:0032688	negative regulation of interferon-beta production	7.8e-05	4.10791	BP
GO:0032727	positive regulation of interferon-alpha production	0.00071	3.14874	BP
GO:0032728	positive regulation of interferon-beta production	3.1e-05	4.50864	BP
GO:0032731	positive regulation of interleukin-1 beta production	0.03133	1.50404	BP
GO:0032733	positive regulation of interleukin-10 production	0.03203	1.49444	BP
GO:0032735	positive regulation of interleukin-12 production	0.01569	1.80438	BP
GO:0032741	positive regulation of interleukin-18 production	0.02502	1.60171	BP
GO:0032755	positive regulation of interleukin-6 production	0.00043	3.36653	BP
GO:0032760	positive regulation of tumor necrosis factor production	3.3e-07	6.48149	BP
GO:0032780	negative regulation of ATP-dependent activity	0.0239	1.6216	BP
GO:0032781	positive regulation of ATP-dependent activity	6.4e-05	4.19382	BP
GO:0032786	positive regulation of DNA-templated transcription, elongation	0.00412	2.3851	BP
GO:0032868	response to insulin	0.00606	2.21753	BP
GO:0032869	cellular response to insulin stimulus	1e-04	4	BP
GO:0032872	regulation of stress-activated MAPK cascade	0.00188	2.72584	BP
GO:0032956	regulation of actin cytoskeleton organization	0.00073	3.13668	BP
GO:0032957	inositol trisphosphate metabolic process	0.03723	1.42911	BP
GO:0032968	positive regulation of transcription elongation by RNA polymerase II	6e-07	6.22185	BP
GO:0032979	protein insertion into mitochondrial inner membrane from matrix	0.02074	1.68319	BP
GO:0032981	mitochondrial respiratory chain complex I assembly	1.6e-11	10.7959	BP
GO:0033077	T cell differentiation in thymus	0.00097	3.01323	BP
GO:0033108	mitochondrial respiratory chain complex assembly	0.03606	1.44297	BP
GO:0033120	positive regulation of RNA splicing	0.00491	2.30892	BP
GO:0033137	negative regulation of peptidyl-serine phosphorylation	0.00286	2.54363	BP
GO:0033146	regulation of intracellular estrogen receptor signaling pathway	0.00038	3.42022	BP
GO:0033194	response to hydroperoxide	0.00375	2.42597	BP
GO:0033197	response to vitamin E	0.00164	2.78516	BP
GO:0033299	secretion of lysosomal enzymes	0.03726	1.42876	BP
GO:0033365	protein localization to organelle	0.00828	2.08197	BP
GO:0033499	galactose catabolic process via UDP-galactose	0.02074	1.68319	BP
GO:0033539	fatty acid beta-oxidation using acyl-CoA dehydrogenase	0.00073	3.13668	BP
GO:0033572	transferrin transport	0.03726	1.42876	BP
GO:0033574	response to testosterone	0.02395	1.62069	BP
GO:0033615	mitochondrial proton-transporting ATP synthase complex assembly	0.01557	1.80771	BP
GO:0033617	mitochondrial cytochrome c oxidase assembly	2.3e-05	4.63827	BP
GO:0033619	membrane protein proteolysis	0.00373	2.42829	BP
GO:0033631	cell-cell adhesion mediated by integrin	0.00188	2.72584	BP
GO:0033632	regulation of cell-cell adhesion mediated by integrin	0.02074	1.68319	BP
GO:0033673	negative regulation of kinase activity	0.02351	1.62875	BP
GO:0033674	positive regulation of kinase activity	0.00719	2.14327	BP
GO:0034058	endosomal vesicle fusion	0.00038	3.42022	BP
GO:0034063	stress granule assembly	0.00104	2.98297	BP
GO:0034097	response to cytokine	0.03715	1.43004	BP
GO:0034101	erythrocyte homeostasis	0.03206	1.49404	BP
GO:0034113	heterotypic cell-cell adhesion	0.00659	2.18111	BP
GO:0034121	regulation of toll-like receptor signaling pathway	0.01648	1.78304	BP
GO:0034136	negative regulation of toll-like receptor 2 signaling pathway	0.03728	1.42852	BP
GO:0034143	regulation of toll-like receptor 4 signaling pathway	0.00918	2.03716	BP
GO:0034144	negative regulation of toll-like receptor 4 signaling pathway	0.00038	3.42022	BP
GO:0034165	positive regulation of toll-like receptor 9 signaling pathway	0.02502	1.60171	BP
GO:0034198	cellular response to amino acid starvation	0.00049	3.3098	BP
GO:0034205	amyloid-beta formation	0.03708	1.43086	BP
GO:0034214	protein hexamerization	0.00376	2.42481	BP
GO:0034314	Arp2/3 complex-mediated actin nucleation	0.00032	3.49485	BP
GO:0034315	regulation of Arp2/3 complex-mediated actin nucleation	0.03292	1.48254	BP
GO:0034316	negative regulation of Arp2/3 complex-mediated actin nucleation	0.00873	2.05899	BP
GO:0034341	response to type II interferon	0.04448	1.35184	BP
GO:0034389	lipid droplet organization	0.00496	2.30452	BP
GO:0034475	U4 snRNA 3'-end processing	0.00188	2.72584	BP
GO:0034498	early endosome to Golgi transport	7.2e-06	5.14267	BP
GO:0034501	protein localization to kinetochore	0.00332	2.47886	BP
GO:0034504	protein localization to nucleus	0.04572	1.33989	BP
GO:0034599	cellular response to oxidative stress	0.00053	3.27572	BP
GO:0034605	cellular response to heat	9e-08	7.04576	BP
GO:0034612	response to tumor necrosis factor	0.00218	2.66154	BP
GO:0034644	cellular response to UV	0.004	2.39794	BP
GO:0034755	iron ion transmembrane transport	0.03648	1.43795	BP
GO:0034975	protein folding in endoplasmic reticulum	0.03728	1.42852	BP
GO:0034976	response to endoplasmic reticulum stress	0.00014	3.85387	BP
GO:0035020	regulation of Rac protein signal transduction	0.04392	1.35734	BP
GO:0035022	positive regulation of Rac protein signal transduction	0.01007	1.99697	BP
GO:0035331	negative regulation of hippo signaling	0.00155	2.80967	BP
GO:0035617	stress granule disassembly	0.00873	2.05899	BP
GO:0035627	ceramide transport	0.01546	1.81079	BP
GO:0035723	interleukin-15-mediated signaling pathway	0.03726	1.42876	BP
GO:0035729	cellular response to hepatocyte growth factor stimulus	0.0072	2.14267	BP
GO:0035745	T-helper 2 cell cytokine production	0.03724	1.42899	BP
GO:0035771	interleukin-4-mediated signaling pathway	0.03727	1.42864	BP
GO:0035773	insulin secretion involved in cellular response to glucose stimulus	0.03736	1.42759	BP
GO:0035825	homologous recombination	0.00878	2.05651	BP
GO:0035855	megakaryocyte development	0.04604	1.33686	BP
GO:0035879	plasma membrane lactate transport	0.03728	1.42852	BP
GO:0035927	RNA import into mitochondrion	0.02074	1.68319	BP
GO:0036010	protein localization to endosome	0.00018	3.74473	BP
GO:0036016	cellular response to interleukin-3	0.03728	1.42852	BP
GO:0036092	phosphatidylinositol-3-phosphate biosynthetic process	0.02816	1.55037	BP
GO:0036112	medium-chain fatty-acyl-CoA metabolic process	0.02074	1.68319	BP
GO:0036120	cellular response to platelet-derived growth factor stimulus	0.00286	2.54363	BP
GO:0036211	protein modification process	0.01011	1.99525	BP
GO:0036258	multivesicular body assembly	3.9e-05	4.40894	BP
GO:0036295	cellular response to increased oxygen levels	9e-07	6.04576	BP
GO:0036324	vascular endothelial growth factor receptor-2 signaling pathway	0.03728	1.42852	BP
GO:0036462	TRAIL-activated apoptotic signaling pathway	0.02502	1.60171	BP
GO:0036465	synaptic vesicle recycling	0.02047	1.68888	BP
GO:0036466	synaptic vesicle recycling via endosome	0.03726	1.42876	BP
GO:0036490	regulation of translation in response to endoplasmic reticulum stress	0.00257	2.59007	BP
GO:0036498	IRE1-mediated unfolded protein response	0.03714	1.43016	BP
GO:0036503	ERAD pathway	2e-04	3.69897	BP
GO:0038020	insulin receptor recycling	0.02074	1.68319	BP
GO:0038027	apolipoprotein A-I-mediated signaling pathway	0.02074	1.68319	BP
GO:0038066	p38MAPK cascade	0.02816	1.55037	BP
GO:0038133	ERBB2-ERBB3 signaling pathway	8.3e-05	4.08092	BP
GO:0038202	TORC1 signaling	0.00724	2.14026	BP
GO:0039529	RIG-I signaling pathway	0.01548	1.81023	BP
GO:0039533	regulation of MDA-5 signaling pathway	0.00873	2.05899	BP
GO:0039536	negative regulation of RIG-I signaling pathway	0.01557	1.80771	BP
GO:0039702	viral budding via host ESCRT complex	7.8e-05	4.10791	BP
GO:0040014	regulation of multicellular organism growth	0.04459	1.35076	BP
GO:0040016	embryonic cleavage	0.00376	2.42481	BP
GO:0040019	positive regulation of embryonic development	0.04604	1.33686	BP
GO:0042026	protein refolding	4.1e-07	6.38722	BP
GO:0042059	negative regulation of epidermal growth factor receptor signaling pathway	0.02107	1.67634	BP
GO:0042098	T cell proliferation	0.00136	2.86646	BP
GO:0042102	positive regulation of T cell proliferation	0.04757	1.32267	BP
GO:0042113	B cell activation	0.02772	1.55721	BP
GO:0042147	retrograde transport, endosome to Golgi	5.4e-07	6.26761	BP
GO:0042149	cellular response to glucose starvation	0.04202	1.37654	BP
GO:0042168	heme metabolic process	0.00288	2.54061	BP
GO:0042176	regulation of protein catabolic process	0.00661	2.1798	BP
GO:0042177	negative regulation of protein catabolic process	0.00576	2.23958	BP
GO:0042254	ribosome biogenesis	0.00055	3.25964	BP
GO:0042255	ribosome assembly	0.00014	3.85387	BP
GO:0042256	cytosolic ribosome assembly	0.00018	3.74473	BP
GO:0042267	natural killer cell mediated cytotoxicity	0.0366	1.43652	BP
GO:0042273	ribosomal large subunit biogenesis	1.3e-05	4.88606	BP
GO:0042274	ribosomal small subunit biogenesis	2.1e-13	12.6778	BP
GO:0042307	positive regulation of protein import into nucleus	5.7e-05	4.24413	BP
GO:0042398	cellular modified amino acid biosynthetic process	0.02365	1.62617	BP
GO:0042542	response to hydrogen peroxide	2.3e-05	4.63827	BP
GO:0042592	homeostatic process	0.03315	1.47952	BP
GO:0042594	response to starvation	0.00525	2.27984	BP
GO:0042659	regulation of cell fate specification	0.00332	2.47886	BP
GO:0042744	hydrogen peroxide catabolic process	0.03694	1.4325	BP
GO:0042776	proton motive force-driven mitochondrial ATP synthesis	1.7e-16	15.7696	BP
GO:0042780	tRNA 3'-end processing	0.00873	2.05899	BP
GO:0042789	mRNA transcription by RNA polymerase II	0.03475	1.45905	BP
GO:0042953	lipoprotein transport	0.00659	2.18111	BP
GO:0042981	regulation of apoptotic process	1.8e-06	5.74473	BP
GO:0042994	cytoplasmic sequestering of transcription factor	0.01557	1.80771	BP
GO:0042996	regulation of Golgi to plasma membrane protein transport	0.02073	1.6834	BP
GO:0043001	Golgi to plasma membrane protein transport	0.01601	1.79561	BP
GO:0043029	T cell homeostasis	0.04635	1.33395	BP
GO:0043065	positive regulation of apoptotic process	9.1e-07	6.04096	BP
GO:0043066	negative regulation of apoptotic process	5.7e-06	5.24413	BP
GO:0043069	negative regulation of programmed cell death	0.02479	1.60572	BP
GO:0043086	negative regulation of catalytic activity	0.01895	1.72239	BP
GO:0043122	regulation of canonical NF-kappaB signal transduction	0.02914	1.53551	BP
GO:0043123	positive regulation of canonical NF-kappaB signal transduction	2e-04	3.69897	BP
GO:0043161	proteasome-mediated ubiquitin-dependent protein catabolic process	0.00371	2.43063	BP
GO:0043162	ubiquitin-dependent protein catabolic process via the multivesicular body sorting pathway	3.9e-05	4.40894	BP
GO:0043171	peptide catabolic process	0.00032	3.49485	BP
GO:0043200	response to amino acid	0.00049	3.3098	BP
GO:0043248	proteasome assembly	0.00057	3.24413	BP
GO:0043280	positive regulation of cysteine-type endopeptidase activity involved in apoptotic process	0.02362	1.62672	BP
GO:0043297	apical junction assembly	0.02504	1.60137	BP
GO:0043304	regulation of mast cell degranulation	0.00025	3.60206	BP
GO:0043312	neutrophil degranulation	0.00924	2.03433	BP
GO:0043328	protein transport to vacuole involved in ubiquitin-dependent protein catabolic process via the multivesicular body sorting pathway	0.0042	2.37675	BP
GO:0043353	enucleate erythrocyte differentiation	0.00188	2.72584	BP
GO:0043388	positive regulation of DNA binding	0.00764	2.11691	BP
GO:0043409	negative regulation of MAPK cascade	0.01976	1.70421	BP
GO:0043457	regulation of cellular respiration	0.00415	2.38195	BP
GO:0043465	regulation of fermentation	0.02074	1.68319	BP
GO:0043470	regulation of carbohydrate catabolic process	0.01865	1.72932	BP
GO:0043484	regulation of RNA splicing	0.00023	3.63827	BP
GO:0043490	malate-aspartate shuttle	0.00667	2.17587	BP
GO:0043524	negative regulation of neuron apoptotic process	0.00336	2.47366	BP
GO:0043525	positive regulation of neuron apoptotic process	0.00315	2.50169	BP
GO:0043534	blood vessel endothelial cell migration	0.04408	1.35576	BP
GO:0043547	positive regulation of GTPase activity	0.00276	2.55909	BP
GO:0043550	regulation of lipid kinase activity	0.01557	1.80771	BP
GO:0043589	skin morphogenesis	0.03307	1.48057	BP
GO:0043605	amide catabolic process	0.01531	1.81502	BP
GO:0043650	dicarboxylic acid biosynthetic process	0.00188	2.72584	BP
GO:0043687	post-translational protein modification	0.00173	2.76195	BP
GO:0043922	negative regulation by host of viral transcription	0.0239	1.6216	BP
GO:0043923	positive regulation by host of viral transcription	0.00094	3.02687	BP
GO:0044091	membrane biogenesis	0.02468	1.60765	BP
GO:0044208	'de novo' AMP biosynthetic process	6.4e-06	5.19382	BP
GO:0044209	AMP salvage	6.4e-06	5.19382	BP
GO:0044319	wound healing, spreading of cells	0.00497	2.30364	BP
GO:0044351	macropinocytosis	0.01086	1.96417	BP
GO:0044539	long-chain fatty acid import into cell	0.03722	1.42922	BP
GO:0044571	[2Fe-2S] cluster assembly	0.00667	2.17587	BP
GO:0044770	cell cycle phase transition	0.04979	1.30286	BP
GO:0044790	suppression of viral release by host	0.03743	1.42678	BP
GO:0044794	positive regulation by host of viral process	0.01075	1.96859	BP
GO:0044828	negative regulation by host of viral genome replication	0.03726	1.42876	BP
GO:0044829	positive regulation by host of viral genome replication	7.2e-07	6.14267	BP
GO:0044830	modulation by host of viral RNA genome replication	0.03728	1.42852	BP
GO:0045039	protein insertion into mitochondrial inner membrane	0.03726	1.42876	BP
GO:0045040	protein insertion into mitochondrial outer membrane	8e-04	3.09691	BP
GO:0045046	protein import into peroxisome membrane	0.03728	1.42852	BP
GO:0045050	protein insertion into ER membrane by stop-transfer membrane-anchor sequence	0.01086	1.96417	BP
GO:0045053	protein retention in Golgi apparatus	0.00157	2.8041	BP
GO:0045054	constitutive secretory pathway	0.0042	2.37675	BP
GO:0045055	regulated exocytosis	0.01509	1.82131	BP
GO:0045070	positive regulation of viral genome replication	4.6e-05	4.33724	BP
GO:0045071	negative regulation of viral genome replication	0.00865	2.06298	BP
GO:0045091	regulation of single stranded viral RNA replication via double stranded DNA intermediate	0.01877	1.72654	BP
GO:0045132	meiotic chromosome segregation	8e-04	3.09691	BP
GO:0045292	mRNA cis splicing, via spliceosome	7e-07	6.1549	BP
GO:0045324	late endosome to vacuole transport	0.00162	2.79048	BP
GO:0045453	bone resorption	0.00015	3.82391	BP
GO:0045454	cell redox homeostasis	1.7e-06	5.76955	BP
GO:0045596	negative regulation of cell differentiation	0.02697	1.56912	BP
GO:0045621	positive regulation of lymphocyte differentiation	0.01872	1.72769	BP
GO:0045638	negative regulation of myeloid cell differentiation	0.01	2	BP
GO:0045647	negative regulation of erythrocyte differentiation	0.01086	1.96417	BP
GO:0045648	positive regulation of erythrocyte differentiation	0.00384	2.41567	BP
GO:0045663	positive regulation of myoblast differentiation	0.01779	1.74982	BP
GO:0045665	negative regulation of neuron differentiation	0.04656	1.33199	BP
GO:0045727	positive regulation of translation	1.2e-07	6.92082	BP
GO:0045730	respiratory burst	0.00079	3.10237	BP
GO:0045732	positive regulation of protein catabolic process	7.2e-05	4.14267	BP
GO:0045740	positive regulation of DNA replication	0.01317	1.88041	BP
GO:0045742	positive regulation of epidermal growth factor receptor signaling pathway	0.00771	2.11295	BP
GO:0045766	positive regulation of angiogenesis	0.01313	1.88174	BP
GO:0045787	positive regulation of cell cycle	0.04427	1.35389	BP
GO:0045792	negative regulation of cell size	0.03307	1.48057	BP
GO:0045820	negative regulation of glycolytic process	0.02995	1.5236	BP
GO:0045821	positive regulation of glycolytic process	0.03694	1.4325	BP
GO:0045824	negative regulation of innate immune response	0.00083	3.08092	BP
GO:0045859	regulation of protein kinase activity	0.00702	2.15366	BP
GO:0045860	positive regulation of protein kinase activity	0.02924	1.53402	BP
GO:0045862	positive regulation of proteolysis	0.04211	1.37561	BP
GO:0045892	negative regulation of DNA-templated transcription	0.00341	2.46725	BP
GO:0045893	positive regulation of DNA-templated transcription	7.3e-07	6.13668	BP
GO:0045910	negative regulation of DNA recombination	0.03014	1.52086	BP
GO:0045920	negative regulation of exocytosis	0.00289	2.5391	BP
GO:0045927	positive regulation of growth	0.02449	1.61101	BP
GO:0045931	positive regulation of mitotic cell cycle	0.0485	1.31426	BP
GO:0045943	positive regulation of transcription by RNA polymerase I	3.9e-05	4.40894	BP
GO:0045944	positive regulation of transcription by RNA polymerase II	0.02217	1.65423	BP
GO:0045945	positive regulation of transcription by RNA polymerase III	6.5e-05	4.18709	BP
GO:0045947	negative regulation of translational initiation	0.01369	1.8636	BP
GO:0045948	positive regulation of translational initiation	0.00067	3.17393	BP
GO:0046007	negative regulation of activated T cell proliferation	0.00332	2.47886	BP
GO:0046031	ADP metabolic process	0.02036	1.69122	BP
GO:0046033	AMP metabolic process	0.00414	2.383	BP
GO:0046034	ATP metabolic process	0.00289	2.5391	BP
GO:0046039	GTP metabolic process	7.8e-05	4.10791	BP
GO:0046040	IMP metabolic process	0.01868	1.72862	BP
GO:0046055	dGMP catabolic process	0.03726	1.42876	BP
GO:0046060	dATP metabolic process	0.00873	2.05899	BP
GO:0046125	pyrimidine deoxyribonucleoside metabolic process	0.02074	1.68319	BP
GO:0046185	aldehyde catabolic process	0.00664	2.17783	BP
GO:0046381	CMP-N-acetylneuraminate metabolic process	0.02074	1.68319	BP
GO:0046580	negative regulation of Ras protein signal transduction	0.01951	1.70974	BP
GO:0046638	positive regulation of alpha-beta T cell differentiation	0.00128	2.89279	BP
GO:0046651	lymphocyte proliferation	0.03665	1.43593	BP
GO:0046654	tetrahydrofolate biosynthetic process	0.00026	3.58503	BP
GO:0046686	response to cadmium ion	0.00047	3.3279	BP
GO:0046697	decidualization	0.03566	1.44782	BP
GO:0046719	regulation by virus of viral protein levels in host cell	0.03726	1.42876	BP
GO:0046761	viral budding from plasma membrane	8.3e-05	4.08092	BP
GO:0046777	protein autophosphorylation	0.00225	2.64782	BP
GO:0046827	positive regulation of protein export from nucleus	4.1e-07	6.38722	BP
GO:0046833	positive regulation of RNA export from nucleus	0.02074	1.68319	BP
GO:0046854	phosphatidylinositol phosphate biosynthetic process	0.03672	1.4351	BP
GO:0046949	fatty-acyl-CoA biosynthetic process	0.01878	1.7263	BP
GO:0047497	mitochondrion transport along microtubule	0.02501	1.60189	BP
GO:0048009	insulin-like growth factor receptor signaling pathway	5e-04	3.30103	BP
GO:0048010	vascular endothelial growth factor receptor signaling pathway	0.00738	2.13194	BP
GO:0048024	regulation of mRNA splicing, via spliceosome	0.0365	1.43771	BP
GO:0048025	negative regulation of mRNA splicing, via spliceosome	0.01531	1.81502	BP
GO:0048026	positive regulation of mRNA splicing, via spliceosome	0.00045	3.34679	BP
GO:0048143	astrocyte activation	0.00476	2.32239	BP
GO:0048146	positive regulation of fibroblast proliferation	0.03732	1.42806	BP
GO:0048147	negative regulation of fibroblast proliferation	0.01865	1.72932	BP
GO:0048208	COPII vesicle coating	0.00017	3.76955	BP
GO:0048243	norepinephrine secretion	0.01881	1.72561	BP
GO:0048255	mRNA stabilization	0.02928	1.53343	BP
GO:0048260	positive regulation of receptor-mediated endocytosis	0.00579	2.23732	BP
GO:0048278	vesicle docking	0.00225	2.64782	BP
GO:0048280	vesicle fusion with Golgi apparatus	0.02502	1.60171	BP
GO:0048313	Golgi inheritance	0.00035	3.45593	BP
GO:0048488	synaptic vesicle endocytosis	0.01909	1.71919	BP
GO:0048489	synaptic vesicle transport	0.00067	3.17393	BP
GO:0048490	anterograde synaptic vesicle transport	0.00031	3.50864	BP
GO:0048524	positive regulation of viral process	0.00078	3.10791	BP
GO:0048538	thymus development	0.00685	2.16431	BP
GO:0048545	response to steroid hormone	0.00148	2.82974	BP
GO:0048597	post-embryonic camera-type eye morphogenesis	0.03728	1.42852	BP
GO:0048633	positive regulation of skeletal muscle tissue growth	0.03728	1.42852	BP
GO:0048661	positive regulation of smooth muscle cell proliferation	0.01288	1.89008	BP
GO:0048667	cell morphogenesis involved in neuron differentiation	0.03597	1.44406	BP
GO:0048679	regulation of axon regeneration	0.03728	1.42852	BP
GO:0048709	oligodendrocyte differentiation	0.03015	1.52071	BP
GO:0050434	positive regulation of viral transcription	0.03728	1.42852	BP
GO:0050651	dermatan sulfate proteoglycan biosynthetic process	0.00157	2.8041	BP
GO:0050665	hydrogen peroxide biosynthetic process	0.02501	1.60189	BP
GO:0050684	regulation of mRNA processing	0.0428	1.36856	BP
GO:0050687	negative regulation of defense response to virus	0.0463	1.33442	BP
GO:0050729	positive regulation of inflammatory response	0.02515	1.59946	BP
GO:0050731	positive regulation of peptidyl-tyrosine phosphorylation	0.02303	1.63771	BP
GO:0050747	positive regulation of lipoprotein metabolic process	0.02074	1.68319	BP
GO:0050764	regulation of phagocytosis	0.0368	1.43415	BP
GO:0050765	negative regulation of phagocytosis	0.04604	1.33686	BP
GO:0050790	regulation of catalytic activity	0.00925	2.03386	BP
GO:0050821	protein stabilization	5.5e-08	7.25964	BP
GO:0050852	T cell receptor signaling pathway	0.04198	1.37696	BP
GO:0050853	B cell receptor signaling pathway	0.02857	1.54409	BP
GO:0050863	regulation of T cell activation	0.02042	1.68994	BP
GO:0050882	voluntary musculoskeletal movement	0.00038	3.42022	BP
GO:0050885	neuromuscular process controlling balance	0.02348	1.6293	BP
GO:0051014	actin filament severing	0.00094	3.02687	BP
GO:0051017	actin filament bundle assembly	0.04861	1.31327	BP
GO:0051028	mRNA transport	2.8e-05	4.55284	BP
GO:0051030	snRNA transport	0.03728	1.42852	BP
GO:0051031	tRNA transport	0.0042	2.37675	BP
GO:0051036	regulation of endosome size	0.03307	1.48057	BP
GO:0051057	positive regulation of small GTPase mediated signal transduction	0.00662	2.17914	BP
GO:0051085	chaperone cofactor-dependent protein refolding	1e-06	6	BP
GO:0051086	chaperone mediated protein folding independent of cofactor	9e-07	6.04576	BP
GO:0051092	positive regulation of NF-kappaB transcription factor activity	0.00117	2.93181	BP
GO:0051099	positive regulation of binding	0.03254	1.48758	BP
GO:0051123	RNA polymerase II preinitiation complex assembly	0.00092	3.03621	BP
GO:0051126	negative regulation of actin nucleation	0.01875	1.727	BP
GO:0051131	chaperone-mediated protein complex assembly	0.00068	3.16749	BP
GO:0051147	regulation of muscle cell differentiation	0.03735	1.42771	BP
GO:0051209	release of sequestered calcium ion into cytosol	0.0157	1.8041	BP
GO:0051220	cytoplasmic sequestering of protein	0.02495	1.60293	BP
GO:0051222	positive regulation of protein transport	0.02296	1.63903	BP
GO:0051223	regulation of protein transport	0.00194	2.7122	BP
GO:0051224	negative regulation of protein transport	0.00659	2.18111	BP
GO:0051225	spindle assembly	0.04369	1.35962	BP
GO:0051231	spindle elongation	0.01879	1.72607	BP
GO:0051254	positive regulation of RNA metabolic process	0.01745	1.7582	BP
GO:0051260	protein homooligomerization	0.04022	1.39556	BP
GO:0051279	regulation of release of sequestered calcium ion into cytosol	0.00213	2.67162	BP
GO:0051301	cell division	8.6e-09	8.0655	BP
GO:0051305	chromosome movement towards spindle pole	0.0042	2.37675	BP
GO:0051348	negative regulation of transferase activity	0.00159	2.7986	BP
GO:0051351	positive regulation of ligase activity	0.03728	1.42852	BP
GO:0051409	response to nitrosative stress	0.00922	2.03527	BP
GO:0051444	negative regulation of ubiquitin-protein transferase activity	0.01554	1.80855	BP
GO:0051469	vesicle fusion with vacuole	0.00164	2.78516	BP
GO:0051491	positive regulation of filopodium assembly	0.01612	1.79263	BP
GO:0051496	positive regulation of stress fiber assembly	0.04761	1.3223	BP
GO:0051560	mitochondrial calcium ion homeostasis	0.02387	1.62215	BP
GO:0051592	response to calcium ion	0.02771	1.55736	BP
GO:0051604	protein maturation	0.04791	1.31957	BP
GO:0051607	defense response to virus	2e-04	3.69897	BP
GO:0051651	maintenance of location in cell	0.03663	1.43616	BP
GO:0051664	nuclear pore localization	0.02074	1.68319	BP
GO:0051725	protein de-ADP-ribosylation	0.03728	1.42852	BP
GO:0051726	regulation of cell cycle	0.00069	3.16115	BP
GO:0051865	protein autoubiquitination	0.01595	1.79724	BP
GO:0051881	regulation of mitochondrial membrane potential	0.00163	2.78781	BP
GO:0051894	positive regulation of focal adhesion assembly	0.00507	2.29499	BP
GO:0051900	regulation of mitochondrial depolarization	0.02064	1.68529	BP
GO:0051901	positive regulation of mitochondrial depolarization	0.01654	1.78146	BP
GO:0051987	positive regulation of attachment of spindle microtubules to kinetochore	0.02072	1.68361	BP
GO:0055129	L-proline biosynthetic process	0.03728	1.42852	BP
GO:0060020	Bergmann glial cell differentiation	0.00038	3.42022	BP
GO:0060155	platelet dense granule organization	0.00476	2.32239	BP
GO:0060252	positive regulation of glial cell proliferation	0.01998	1.6994	BP
GO:0060261	positive regulation of transcription initiation by RNA polymerase II	0.00152	2.81816	BP
GO:0060271	cilium assembly	0.04599	1.33734	BP
GO:0060339	negative regulation of type I interferon-mediated signaling pathway	0.04452	1.35144	BP
GO:0060340	positive regulation of type I interferon-mediated signaling pathway	0.01816	1.74088	BP
GO:0060397	growth hormone receptor signaling pathway via JAK-STAT	0.00188	2.72584	BP
GO:0060440	trachea formation	0.00873	2.05899	BP
GO:0060545	positive regulation of necroptotic process	0.00026	3.58503	BP
GO:0060546	negative regulation of necroptotic process	0.00094	3.02687	BP
GO:0060666	dichotomous subdivision of terminal units involved in salivary gland branching	0.02074	1.68319	BP
GO:0060744	mammary gland branching involved in thelarche	0.03728	1.42852	BP
GO:0060753	regulation of mast cell chemotaxis	0.01878	1.7263	BP
GO:0060789	hair follicle placode formation	0.03728	1.42852	BP
GO:0060828	regulation of canonical Wnt signaling pathway	0.02117	1.67428	BP
GO:0060907	positive regulation of macrophage cytokine production	0.0019	2.72125	BP
GO:0061003	positive regulation of dendritic spine morphogenesis	0.00841	2.0752	BP
GO:0061028	establishment of endothelial barrier	0.02992	1.52404	BP
GO:0061077	chaperone-mediated protein folding	6.5e-07	6.18709	BP
GO:0061097	regulation of protein tyrosine kinase activity	0.00035	3.45593	BP
GO:0061157	mRNA destabilization	0.03606	1.44297	BP
GO:0061158	3'-UTR-mediated mRNA destabilization	0.00094	3.02687	BP
GO:0061304	retinal blood vessel morphogenesis	0.03728	1.42852	BP
GO:0061431	cellular response to methionine	0.00157	2.8041	BP
GO:0061458	reproductive system development	0.02066	1.68487	BP
GO:0061462	protein localization to lysosome	0.00732	2.13549	BP
GO:0061502	early endosome to recycling endosome transport	0.00873	2.05899	BP
GO:0061615	glycolytic process through fructose-6-phosphate	0.03713	1.43028	BP
GO:0061621	canonical glycolysis	0.01007	1.99697	BP
GO:0061635	regulation of protein complex stability	0.01546	1.81079	BP
GO:0061684	chaperone-mediated autophagy	0.01654	1.78146	BP
GO:0061709	reticulophagy	0.00659	2.18111	BP
GO:0061724	lipophagy	0.00257	2.59007	BP
GO:0061734	type 2 mitophagy	0.00922	2.03527	BP
GO:0061763	multivesicular body-lysosome fusion	0.00164	2.78516	BP
GO:0061817	endoplasmic reticulum-plasma membrane tethering	0.03728	1.42852	BP
GO:0061909	autophagosome-lysosome fusion	0.0239	1.6216	BP
GO:0061952	midbody abscission	0.00228	2.64207	BP
GO:0062029	positive regulation of stress granule assembly	0.00188	2.72584	BP
GO:0062176	R-loop processing	0.00376	2.42481	BP
GO:0065003	protein-containing complex assembly	0.01363	1.8655	BP
GO:0070050	neuron cellular homeostasis	0.00547	2.26201	BP
GO:0070059	intrinsic apoptotic signaling pathway in response to endoplasmic reticulum stress	0.0087	2.06048	BP
GO:0070072	vacuolar proton-transporting V-type ATPase complex assembly	0.03728	1.42852	BP
GO:0070085	glycosylation	0.00036	3.4437	BP
GO:0070127	tRNA aminoacylation for mitochondrial protein translation	8e-04	3.09691	BP
GO:0070129	regulation of mitochondrial translation	0.02495	1.60293	BP
GO:0070207	protein homotrimerization	0.01546	1.81079	BP
GO:0070262	peptidyl-serine dephosphorylation	0.03728	1.42852	BP
GO:0070269	pyroptotic inflammatory response	0.03544	1.45051	BP
GO:0070301	cellular response to hydrogen peroxide	0.00049	3.3098	BP
GO:0070316	regulation of G0 to G1 transition	0.00315	2.50169	BP
GO:0070434	positive regulation of nucleotide-binding oligomerization domain containing 2 signaling pathway	0.03728	1.42852	BP
GO:0070498	interleukin-1-mediated signaling pathway	0.00334	2.47625	BP
GO:0070527	platelet aggregation	0.01974	1.70465	BP
GO:0070536	protein K63-linked deubiquitination	0.00286	2.54363	BP
GO:0070555	response to interleukin-1	0.02326	1.63339	BP
GO:0070668	positive regulation of mast cell proliferation	0.03728	1.42852	BP
GO:0070836	caveola assembly	0.00873	2.05899	BP
GO:0070849	response to epidermal growth factor	0.02049	1.68846	BP
GO:0070934	CRD-mediated mRNA stabilization	0.00164	2.78516	BP
GO:0070935	3'-UTR-mediated mRNA stabilization	0.02118	1.67407	BP
GO:0070936	protein K48-linked ubiquitination	0.00095	3.02228	BP
GO:0070995	NADPH oxidation	0.02502	1.60171	BP
GO:0071025	RNA surveillance	0.01872	1.72769	BP
GO:0071034	CUT catabolic process	0.02074	1.68319	BP
GO:0071044	histone mRNA catabolic process	0.01086	1.96417	BP
GO:0071051	poly(A)-dependent snoRNA 3'-end processing	0.00188	2.72584	BP
GO:0071108	protein K48-linked deubiquitination	0.00049	3.3098	BP
GO:0071169	establishment of protein localization to chromatin	0.02502	1.60171	BP
GO:0071218	cellular response to misfolded protein	0.0015	2.82391	BP
GO:0071223	cellular response to lipoteichoic acid	0.03726	1.42876	BP
GO:0071225	cellular response to muramyl dipeptide	0.02502	1.60171	BP
GO:0071233	cellular response to L-leucine	0.0239	1.6216	BP
GO:0071243	cellular response to arsenic-containing substance	0.00477	2.32148	BP
GO:0071257	cellular response to electrical stimulus	0.03307	1.48057	BP
GO:0071276	cellular response to cadmium ion	0.02451	1.61066	BP
GO:0071346	cellular response to type II interferon	1.1e-06	5.95861	BP
GO:0071353	cellular response to interleukin-4	0.00149	2.82681	BP
GO:0071360	cellular response to exogenous dsRNA	1.8e-05	4.74473	BP
GO:0071364	cellular response to epidermal growth factor stimulus	1.2e-06	5.92082	BP
GO:0071425	hematopoietic stem cell proliferation	0.00106	2.97469	BP
GO:0071451	cellular response to superoxide	0.01869	1.72839	BP
GO:0071456	cellular response to hypoxia	0.00151	2.82102	BP
GO:0071466	cellular response to xenobiotic stimulus	0.00583	2.23433	BP
GO:0071468	cellular response to acidic pH	0.0239	1.6216	BP
GO:0071500	cellular response to nitrosative stress	0.03728	1.42852	BP
GO:0071585	detoxification of cadmium ion	0.02074	1.68319	BP
GO:0071593	lymphocyte aggregation	0.02074	1.68319	BP
GO:0071763	nuclear membrane organization	0.00185	2.73283	BP
GO:0071786	endoplasmic reticulum tubular network organization	0.0164	1.78516	BP
GO:0071787	endoplasmic reticulum tubular network formation	0.00157	2.8041	BP
GO:0071806	protein transmembrane transport	7.5e-05	4.12494	BP
GO:0071816	tail-anchored membrane protein insertion into ER membrane	0.00014	3.85387	BP
GO:0071902	positive regulation of protein serine/threonine kinase activity	0.02832	1.54791	BP
GO:0071963	establishment or maintenance of cell polarity regulating cell shape	0.03728	1.42852	BP
GO:0072006	nephron development	0.0019	2.72125	BP
GO:0072344	rescue of stalled ribosome	1.2e-07	6.92082	BP
GO:0072523	purine-containing compound catabolic process	0.01845	1.734	BP
GO:0072525	pyridine-containing compound biosynthetic process	0.01875	1.727	BP
GO:0072583	clathrin-dependent endocytosis	7.1e-05	4.14874	BP
GO:0072584	caveolin-mediated endocytosis	0.00157	2.8041	BP
GO:0072599	establishment of protein localization to endoplasmic reticulum	0.00913	2.03953	BP
GO:0072657	protein localization to membrane	0.02567	1.59057	BP
GO:0072659	protein localization to plasma membrane	0.02308	1.63676	BP
GO:0072673	lamellipodium morphogenesis	8e-04	3.09691	BP
GO:0072683	T cell extravasation	0.00079	3.10237	BP
GO:0072697	protein localization to cell cortex	0.00924	2.03433	BP
GO:0075522	IRES-dependent viral translational initiation	1.4e-05	4.85387	BP
GO:0075525	viral translational termination-reinitiation	4.8e-05	4.31876	BP
GO:0086009	membrane repolarization	0.01559	1.80715	BP
GO:0090042	tubulin deacetylation	0.01877	1.72654	BP
GO:0090085	regulation of protein deubiquitination	6.6e-06	5.18046	BP
GO:0090110	COPII-coated vesicle cargo loading	0.02816	1.55037	BP
GO:0090114	COPII-coated vesicle budding	0.01866	1.72909	BP
GO:0090119	vesicle-mediated cholesterol transport	0.01557	1.80771	BP
GO:0090148	membrane fission	6.1e-06	5.21467	BP
GO:0090150	establishment of protein localization to membrane	0.04935	1.30671	BP
GO:0090158	endoplasmic reticulum membrane organization	8.3e-05	4.08092	BP
GO:0090161	Golgi ribbon formation	0.00164	2.78516	BP
GO:0090166	Golgi disassembly	0.03728	1.42852	BP
GO:0090168	Golgi reassembly	0.02074	1.68319	BP
GO:0090174	organelle membrane fusion	0.01851	1.73259	BP
GO:0090201	negative regulation of release of cytochrome c from mitochondria	0.00659	2.18111	BP
GO:0090307	mitotic spindle assembly	0.03682	1.43392	BP
GO:0090316	positive regulation of intracellular protein transport	0.01545	1.81107	BP
GO:0090330	regulation of platelet aggregation	0.03725	1.42887	BP
GO:0090383	phagosome acidification	0.00873	2.05899	BP
GO:0090385	phagosome-lysosome fusion	0.01654	1.78146	BP
GO:0090398	cellular senescence	0.03683	1.4338	BP
GO:0090435	protein localization to nuclear envelope	0.01091	1.96218	BP
GO:0090522	vesicle tethering involved in exocytosis	0.02502	1.60171	BP
GO:0090611	ubiquitin-independent protein catabolic process via the multivesicular body sorting pathway	0.02074	1.68319	BP
GO:0090666	scaRNA localization to Cajal body	0.02074	1.68319	BP
GO:0097067	cellular response to thyroid hormone stimulus	0.00038	3.42022	BP
GO:0097068	response to thyroxine	0.0042	2.37675	BP
GO:0097178	ruffle assembly	0.03295	1.48214	BP
GO:0097202	activation of cysteine-type endopeptidase activity	0.01816	1.74088	BP
GO:0097237	cellular response to toxic substance	0.032	1.49485	BP
GO:0097242	amyloid-beta clearance	0.00661	2.1798	BP
GO:0097278	complement-dependent cytotoxicity	0.01879	1.72607	BP
GO:0097294	'de novo' XMP biosynthetic process	0.00014	3.85387	BP
GO:0097352	autophagosome maturation	2.1e-06	5.67778	BP
GO:0097368	establishment of Sertoli cell barrier	0.02502	1.60171	BP
GO:0097401	synaptic vesicle lumen acidification	0.00104	2.98297	BP
GO:0097421	liver regeneration	0.04986	1.30225	BP
GO:0097435	supramolecular fiber organization	0.00601	2.22113	BP
GO:0097490	sympathetic neuron projection extension	0.03728	1.42852	BP
GO:0097494	regulation of vesicle size	0.0087	2.06048	BP
GO:0097527	necroptotic signaling pathway	0.02502	1.60171	BP
GO:0098693	regulation of synaptic vesicle cycle	0.01007	1.99697	BP
GO:0098696	regulation of neurotransmitter receptor localization to postsynaptic specialization membrane	0.04604	1.33686	BP
GO:0098761	cellular response to interleukin-7	0.00104	2.98297	BP
GO:0098869	cellular oxidant detoxification	4.9e-05	4.3098	BP
GO:0098880	maintenance of postsynaptic specialization structure	0.01558	1.80743	BP
GO:0098883	synapse pruning	0.03723	1.42911	BP
GO:0098884	postsynaptic neurotransmitter receptor internalization	3.6e-05	4.4437	BP
GO:0098887	neurotransmitter receptor transport, endosome to postsynaptic membrane	0.03726	1.42876	BP
GO:0098971	anterograde dendritic transport of neurotransmitter receptor complex	8e-04	3.09691	BP
GO:0099003	vesicle-mediated transport in synapse	0.00276	2.55909	BP
GO:0099022	vesicle tethering	0.00328	2.48413	BP
GO:0099041	vesicle tethering to Golgi	0.00157	2.8041	BP
GO:0099072	regulation of postsynaptic membrane neurotransmitter receptor levels	0.01925	1.71557	BP
GO:0099638	endosome to plasma membrane protein transport	0.00079	3.10237	BP
GO:0099641	anterograde axonal protein transport	0.00376	2.42481	BP
GO:0106014	regulation of inflammatory response to wounding	0.01877	1.72654	BP
GO:0106074	aminoacyl-tRNA metabolism involved in translational fidelity	0.00038	3.42022	BP
GO:0110025	DNA strand resection involved in replication fork processing	0.03726	1.42876	BP
GO:0110076	negative regulation of ferroptosis	0.00376	2.42481	BP
GO:0110095	cellular detoxification of aldehyde	0.00084	3.07572	BP
GO:0120009	intermembrane lipid transfer	0.00139	2.85699	BP
GO:0120036	plasma membrane bounded cell projection organization	0.04968	1.30382	BP
GO:0120041	positive regulation of macrophage proliferation	0.03728	1.42852	BP
GO:0120162	positive regulation of cold-induced thermogenesis	0.01734	1.76095	BP
GO:0120163	negative regulation of cold-induced thermogenesis	0.00138	2.86012	BP
GO:0120183	positive regulation of focal adhesion disassembly	0.03728	1.42852	BP
GO:0140206	dipeptide import across plasma membrane	0.02074	1.68319	BP
GO:0140236	translation at presynapse	7.5e-09	8.12494	BP
GO:0140242	translation at postsynapse	2e-09	8.69897	BP
GO:0140246	protein catabolic process at synapse	0.0042	2.37675	BP
GO:0140374	antiviral innate immune response	0.00013	3.88606	BP
GO:0140467	integrated stress response signaling	0.0092	2.03621	BP
GO:0150093	amyloid-beta clearance by transcytosis	0.00873	2.05899	BP
GO:1900015	regulation of cytokine production involved in inflammatory response	0.01556	1.80799	BP
GO:1900026	positive regulation of substrate adhesion-dependent cell spreading	2.4e-06	5.61979	BP
GO:1900027	regulation of ruffle assembly	0.04415	1.35507	BP
GO:1900077	negative regulation of cellular response to insulin stimulus	0.02067	1.68466	BP
GO:1900087	positive regulation of G1/S transition of mitotic cell cycle	0.00599	2.22257	BP
GO:1900103	positive regulation of endoplasmic reticulum unfolded protein response	0.00667	2.17587	BP
GO:1900119	positive regulation of execution phase of apoptosis	0.01007	1.99697	BP
GO:1900152	negative regulation of nuclear-transcribed mRNA catabolic process, deadenylation-dependent decay	0.01654	1.78146	BP
GO:1900153	positive regulation of nuclear-transcribed mRNA catabolic process, deadenylation-dependent decay	0.0239	1.6216	BP
GO:1900182	positive regulation of protein localization to nucleus	0.02928	1.53343	BP
GO:1900227	positive regulation of NLRP3 inflammasome complex assembly	0.02995	1.5236	BP
GO:1900242	regulation of synaptic vesicle endocytosis	0.00068	3.16749	BP
GO:1900246	positive regulation of RIG-I signaling pathway	0.01086	1.96417	BP
GO:1900264	positive regulation of DNA-directed DNA polymerase activity	0.00376	2.42481	BP
GO:1901029	negative regulation of mitochondrial outer membrane permeabilization involved in apoptotic signaling pathway	0.00073	3.13668	BP
GO:1901030	positive regulation of mitochondrial outer membrane permeabilization involved in apoptotic signaling pathway	0.02502	1.60171	BP
GO:1901136	carbohydrate derivative catabolic process	0.01832	1.73707	BP
GO:1901224	positive regulation of non-canonical NF-kappaB signal transduction	0.009	2.04576	BP
GO:1901292	nucleoside phosphate catabolic process	0.0025	2.60206	BP
GO:1901475	pyruvate transmembrane transport	0.03728	1.42852	BP
GO:1901525	negative regulation of mitophagy	0.00376	2.42481	BP
GO:1901526	positive regulation of mitophagy	0.04413	1.35527	BP
GO:1901673	regulation of mitotic spindle assembly	0.00048	3.31876	BP
GO:1901739	regulation of myoblast fusion	0.03721	1.42934	BP
GO:1901796	regulation of signal transduction by p53 class mediator	0.01081	1.96617	BP
GO:1901798	positive regulation of signal transduction by p53 class mediator	0.03723	1.42911	BP
GO:1901838	positive regulation of transcription of nucleolar large rRNA by RNA polymerase I	0.00667	2.17587	BP
GO:1902036	regulation of hematopoietic stem cell differentiation	0.03722	1.42922	BP
GO:1902065	response to L-glutamate	0.02503	1.60154	BP
GO:1902115	regulation of organelle assembly	0.02036	1.69122	BP
GO:1902175	regulation of oxidative stress-induced intrinsic apoptotic signaling pathway	0.01874	1.72723	BP
GO:1902177	positive regulation of oxidative stress-induced intrinsic apoptotic signaling pathway	0.02502	1.60171	BP
GO:1902430	negative regulation of amyloid-beta formation	0.03652	1.43747	BP
GO:1902455	negative regulation of stem cell population maintenance	0.00022	3.65758	BP
GO:1902459	positive regulation of stem cell population maintenance	3.9e-06	5.40894	BP
GO:1902463	protein localization to cell leading edge	0.0042	2.37675	BP
GO:1902570	protein localization to nucleolus	0.01556	1.80799	BP
GO:1902600	proton transmembrane transport	1.8e-05	4.74473	BP
GO:1902683	regulation of receptor localization to synapse	0.00735	2.13371	BP
GO:1902774	late endosome to lysosome transport	7.2e-09	8.14267	BP
GO:1902902	negative regulation of autophagosome assembly	0.0239	1.6216	BP
GO:1902905	positive regulation of supramolecular fiber organization	0.02336	1.63153	BP
GO:1902946	protein localization to early endosome	0.00417	2.37986	BP
GO:1902953	positive regulation of ER to Golgi vesicle-mediated transport	0.00157	2.8041	BP
GO:1902966	positive regulation of protein localization to early endosome	0.00164	2.78516	BP
GO:1902969	mitotic DNA replication	0.00164	2.78516	BP
GO:1902975	mitotic DNA replication initiation	0.02074	1.68319	BP
GO:1903020	positive regulation of glycoprotein metabolic process	0.01878	1.7263	BP
GO:1903076	regulation of protein localization to plasma membrane	5.7e-06	5.24413	BP
GO:1903077	negative regulation of protein localization to plasma membrane	0.01609	1.79344	BP
GO:1903078	positive regulation of protein localization to plasma membrane	0.00226	2.64589	BP
GO:1903119	protein localization to actin cytoskeleton	0.00157	2.8041	BP
GO:1903232	melanosome assembly	0.01007	1.99697	BP
GO:1903241	U2-type prespliceosome assembly	0.00026	3.58503	BP
GO:1903265	positive regulation of tumor necrosis factor-mediated signaling pathway	0.00164	2.78516	BP
GO:1903333	negative regulation of protein folding	0.00157	2.8041	BP
GO:1903334	positive regulation of protein folding	0.02074	1.68319	BP
GO:1903358	regulation of Golgi organization	0.00057	3.24413	BP
GO:1903371	regulation of endoplasmic reticulum tubular network organization	0.00026	3.58503	BP
GO:1903427	negative regulation of reactive oxygen species biosynthetic process	0.00224	2.64975	BP
GO:1903428	positive regulation of reactive oxygen species biosynthetic process	0.00025	3.60206	BP
GO:1903543	positive regulation of exosomal secretion	0.04415	1.35507	BP
GO:1903556	negative regulation of tumor necrosis factor superfamily cytokine production	0.01882	1.72538	BP
GO:1903579	negative regulation of ATP metabolic process	0.03716	1.42992	BP
GO:1903608	protein localization to cytoplasmic stress granule	0.00038	3.42022	BP
GO:1903829	positive regulation of protein localization	0.04784	1.32021	BP
GO:1903895	negative regulation of IRE1-mediated unfolded protein response	0.0042	2.37675	BP
GO:1903898	negative regulation of PERK-mediated unfolded protein response	0.03728	1.42852	BP
GO:1903911	positive regulation of receptor clustering	0.01874	1.72723	BP
GO:1903955	positive regulation of protein targeting to mitochondrion	0.00376	2.42481	BP
GO:1903959	regulation of monoatomic anion transmembrane transport	0.01878	1.7263	BP
GO:1904063	negative regulation of cation transmembrane transport	0.00257	2.59007	BP
GO:1904153	negative regulation of retrograde protein transport, ER to cytosol	0.00376	2.42481	BP
GO:1904263	positive regulation of TORC1 signaling	0.00032	3.49485	BP
GO:1904294	positive regulation of ERAD pathway	0.01369	1.8636	BP
GO:1904395	positive regulation of skeletal muscle acetylcholine-gated channel clustering	0.01086	1.96417	BP
GO:1904417	positive regulation of xenophagy	0.01654	1.78146	BP
GO:1904504	positive regulation of lipophagy	0.02074	1.68319	BP
GO:1904646	cellular response to amyloid-beta	0.01085	1.96457	BP
GO:1904690	positive regulation of cytoplasmic translational initiation	0.03728	1.42852	BP
GO:1904760	regulation of myofibroblast differentiation	0.03728	1.42852	BP
GO:1904851	positive regulation of establishment of protein localization to telomere	4.3e-06	5.36653	BP
GO:1904872	regulation of telomerase RNA localization to Cajal body	8e-04	3.09691	BP
GO:1904959	regulation of cytochrome-c oxidase activity	0.00188	2.72584	BP
GO:1905089	regulation of type 2 mitophagy	0.01878	1.7263	BP
GO:1905146	lysosomal protein catabolic process	0.0029	2.5376	BP
GO:1905168	positive regulation of double-strand break repair via homologous recombination	0.00127	2.8962	BP
GO:1905214	regulation of RNA binding	0.0042	2.37675	BP
GO:1905244	regulation of modification of synaptic structure	0.03723	1.42911	BP
GO:1905462	regulation of DNA duplex unwinding	0.02074	1.68319	BP
GO:1905550	regulation of protein localization to endoplasmic reticulum	0.00157	2.8041	BP
GO:1905671	regulation of lysosome organization	0.00873	2.05899	BP
GO:1905818	regulation of chromosome separation	0.01868	1.72862	BP
GO:1905821	positive regulation of chromosome condensation	0.01557	1.80771	BP
GO:1905906	regulation of amyloid fibril formation	0.0092	2.03621	BP
GO:1905907	negative regulation of amyloid fibril formation	0.0029	2.5376	BP
GO:1990000	amyloid fibril formation	0.00492	2.30803	BP
GO:1990049	retrograde neuronal dense core vesicle transport	0.0042	2.37675	BP
GO:1990090	cellular response to nerve growth factor stimulus	0.0239	1.6216	BP
GO:1990182	exosomal secretion	0.00921	2.03574	BP
GO:1990314	cellular response to insulin-like growth factor stimulus	0.0239	1.6216	BP
GO:1990379	lipid transport across blood-brain barrier	0.03728	1.42852	BP
GO:1990535	neuron projection maintenance	0.00073	3.13668	BP
GO:1990544	mitochondrial ATP transmembrane transport	0.00873	2.05899	BP
GO:1990592	protein K69-linked ufmylation	4.8e-05	4.31876	BP
GO:1990705	cholangiocyte proliferation	0.01879	1.72607	BP
GO:1990776	response to angiotensin	0.00374	2.42713	BP
GO:1990791	dorsal root ganglion development	0.03728	1.42852	BP
GO:1990845	adaptive thermogenesis	0.00159	2.7986	BP
GO:1990928	response to amino acid starvation	0.02053	1.68761	BP
GO:2000001	regulation of DNA damage checkpoint	0.02355	1.62801	BP
GO:2000009	negative regulation of protein localization to cell surface	0.01654	1.78146	BP
GO:2000035	regulation of stem cell division	0.04415	1.35507	BP
GO:2000045	regulation of G1/S transition of mitotic cell cycle	0.00478	2.32057	BP
GO:2000059	negative regulation of ubiquitin-dependent protein catabolic process	0.00147	2.83268	BP
GO:2000121	regulation of removal of superoxide radicals	0.02074	1.68319	BP
GO:2000145	regulation of cell motility	0.00613	2.21254	BP
GO:2000234	positive regulation of rRNA processing	0.00084	3.07572	BP
GO:2000301	negative regulation of synaptic vesicle exocytosis	0.02074	1.68319	BP
GO:2000377	regulation of reactive oxygen species metabolic process	0.00216	2.66555	BP
GO:2000379	positive regulation of reactive oxygen species metabolic process	2.1e-05	4.67778	BP
GO:2000406	positive regulation of T cell migration	1.3e-05	4.88606	BP
GO:2000535	regulation of entry of bacterium into host cell	0.02074	1.68319	BP
GO:2000641	regulation of early endosome to late endosome transport	0.00163	2.78781	BP
GO:2000643	positive regulation of early endosome to late endosome transport	2.5e-05	4.60206	BP
GO:2000646	positive regulation of receptor catabolic process	0.00667	2.17587	BP
GO:2000679	positive regulation of transcription regulatory region DNA binding	0.01007	1.99697	BP
GO:2000736	regulation of stem cell differentiation	0.03704	1.43133	BP
GO:2000767	positive regulation of cytoplasmic translation	7.8e-05	4.10791	BP
GO:2000774	positive regulation of cellular senescence	0.03307	1.48057	BP
GO:2000785	regulation of autophagosome assembly	0.04375	1.35902	BP
GO:2000786	positive regulation of autophagosome assembly	0.00334	2.47625	BP
GO:2000819	regulation of nucleotide-excision repair	0.00071	3.14874	BP
GO:2001135	regulation of endocytic recycling	0.01082	1.96577	BP
GO:2001171	positive regulation of ATP biosynthetic process	0.01546	1.81079	BP
GO:2001238	positive regulation of extrinsic apoptotic signaling pathway	0.03958	1.40252	BP
GO:2001243	negative regulation of intrinsic apoptotic signaling pathway	0.00071	3.14874	BP
GO:2001244	positive regulation of intrinsic apoptotic signaling pathway	0.02842	1.54638	BP
GO:2001245	regulation of phosphatidylcholine biosynthetic process	0.02074	1.68319	BP
GO:2001251	negative regulation of chromosome organization	0.00185	2.73283	BP
GO:2001268	negative regulation of cysteine-type endopeptidase activity involved in apoptotic signaling pathway	0.01557	1.80771	BP
GO:0000014	single-stranded DNA endodeoxyribonuclease activity	0.00039	3.40894	MF
GO:0000049	tRNA binding	7.1e-12	11.1487	MF
GO:0000062	fatty-acyl-CoA binding	0.00026	3.58503	MF
GO:0000166	nucleotide binding	0.0021	2.67778	MF
GO:0000175	3'-5'-RNA exonuclease activity	0.00336	2.47366	MF
GO:0000287	magnesium ion binding	7.5e-13	12.1249	MF
GO:0000340	RNA 7-methylguanosine cap binding	0.00074	3.13077	MF
GO:0000774	adenyl-nucleotide exchange factor activity	0.0013	2.88606	MF
GO:0000900	mRNA regulatory element binding translation repressor activity	0.01673	1.7765	MF
GO:0000976	transcription cis-regulatory region binding	0.03529	1.45235	MF
GO:0000993	RNA polymerase II complex binding	0.00212	2.67366	MF
GO:0001054	RNA polymerase I activity	0.00675	2.1707	MF
GO:0001055	RNA polymerase II activity	0.02525	1.59774	MF
GO:0001056	RNA polymerase III activity	0.00086	3.0655	MF
GO:0001069	regulatory region RNA binding	0.02089	1.68006	MF
GO:0001091	RNA polymerase II general transcription initiation factor binding	0.03748	1.4262	MF
GO:0001094	TFIID-class transcription factor complex binding	0.03759	1.42493	MF
GO:0001540	amyloid-beta binding	0.0124	1.90658	MF
GO:0001671	ATPase activator activity	3.9e-07	6.40894	MF
GO:0001784	phosphotyrosine residue binding	0.00017	3.76955	MF
GO:0001882	nucleoside binding	0.00294	2.53165	MF
GO:0001968	fibronectin binding	0.00896	2.04769	MF
GO:0002151	G-quadruplex RNA binding	0.02525	1.59774	MF
GO:0002161	aminoacyl-tRNA editing activity	8.5e-05	4.07058	MF
GO:0003677	DNA binding	2.3e-07	6.63827	MF
GO:0003678	DNA helicase activity	3.5e-05	4.45593	MF
GO:0003682	chromatin binding	3.2e-05	4.49485	MF
GO:0003684	damaged DNA binding	0.00926	2.03339	MF
GO:0003688	DNA replication origin binding	0.00215	2.66756	MF
GO:0003689	DNA clamp loader activity	0.0038	2.42022	MF
GO:0003690	double-stranded DNA binding	0.00338	2.47108	MF
GO:0003691	double-stranded telomeric DNA binding	0.00086	3.0655	MF
GO:0003697	single-stranded DNA binding	2.4e-08	7.61979	MF
GO:0003712	transcription coregulator activity	0.00592	2.22768	MF
GO:0003713	transcription coactivator activity	2.6e-06	5.58503	MF
GO:0003724	RNA helicase activity	6.5e-15	14.1871	MF
GO:0003725	double-stranded RNA binding	2.3e-06	5.63827	MF
GO:0003727	single-stranded RNA binding	9.1e-05	4.04096	MF
GO:0003729	mRNA binding	2.8e-19	18.5528	MF
GO:0003730	mRNA 3'-UTR binding	4.7e-07	6.3279	MF
GO:0003735	structural constituent of ribosome	1.2e-22	21.9208	MF
GO:0003743	translation initiation factor activity	6.9e-12	11.1612	MF
GO:0003746	translation elongation factor activity	1.8e-05	4.74473	MF
GO:0003755	peptidyl-prolyl cis-trans isomerase activity	5.2e-10	9.284	MF
GO:0003756	protein disulfide isomerase activity	3.6e-05	4.4437	MF
GO:0003779	actin binding	0.01591	1.79833	MF
GO:0003841	1-acylglycerol-3-phosphate O-acyltransferase activity	0.00294	2.53165	MF
GO:0003857	3-hydroxyacyl-CoA dehydrogenase activity	0.00159	2.7986	MF
GO:0003924	GTPase activity	1.6e-11	10.7959	MF
GO:0003950	NAD+-protein poly-ADP-ribosyltransferase activity	0.03792	1.42113	MF
GO:0003954	NADH dehydrogenase activity	0.00167	2.77728	MF
GO:0003955	NAD(P)H dehydrogenase (quinone) activity	0.02089	1.68006	MF
GO:0003988	acetyl-CoA C-acyltransferase activity	0.01886	1.72446	MF
GO:0003993	acid phosphatase activity	0.02525	1.59774	MF
GO:0003995	acyl-CoA dehydrogenase activity	0.00039	3.40894	MF
GO:0004029	aldehyde dehydrogenase (NAD+) activity	0.02415	1.61708	MF
GO:0004064	arylesterase activity	0.00424	2.37263	MF
GO:0004165	delta(3)-delta(2)-enoyl-CoA isomerase activity	0.02089	1.68006	MF
GO:0004176	ATP-dependent peptidase activity	0.00191	2.71897	MF
GO:0004177	aminopeptidase activity	0.03309	1.4803	MF
GO:0004180	carboxypeptidase activity	0.01565	1.80549	MF
GO:0004197	cysteine-type endopeptidase activity	0.01611	1.7929	MF
GO:0004298	threonine-type endopeptidase activity	0.00039	3.40894	MF
GO:0004402	histone acetyltransferase activity	0.00336	2.47366	MF
GO:0004427	inorganic diphosphate phosphatase activity	0.02089	1.68006	MF
GO:0004519	endonuclease activity	0.01367	1.86423	MF
GO:0004521	RNA endonuclease activity	0.02427	1.61493	MF
GO:0004553	hydrolase activity, hydrolyzing O-glycosyl compounds	0.03409	1.46737	MF
GO:0004563	beta-N-acetylhexosaminidase activity	0.03755	1.42539	MF
GO:0004601	peroxidase activity	0.03756	1.42527	MF
GO:0004630	phospholipase D activity	0.01572	1.80355	MF
GO:0004690	cyclic nucleotide-dependent protein kinase activity	0.02089	1.68006	MF
GO:0004693	cyclin-dependent protein serine/threonine kinase activity	0.03746	1.42643	MF
GO:0004706	JUN kinase kinase kinase activity	0.01673	1.7765	MF
GO:0004715	non-membrane spanning protein tyrosine kinase activity	0.00496	2.30452	MF
GO:0004721	phosphoprotein phosphatase activity	0.02118	1.67407	MF
GO:0004722	protein serine/threonine phosphatase activity	0.00742	2.1296	MF
GO:0004792	thiosulfate sulfurtransferase activity	0.02089	1.68006	MF
GO:0004812	aminoacyl-tRNA ligase activity	2.4e-14	13.6198	MF
GO:0004843	cysteine-type deubiquitinase activity	0.03921	1.4066	MF
GO:0004860	protein kinase inhibitor activity	0.04624	1.33498	MF
GO:0005021	vascular endothelial growth factor receptor activity	0.03755	1.42539	MF
GO:0005047	signal recognition particle binding	0.00026	3.58503	MF
GO:0005080	protein kinase C binding	0.00129	2.88941	MF
GO:0005085	guanyl-nucleotide exchange factor activity	6e-05	4.22185	MF
GO:0005092	GDP-dissociation inhibitor activity	0.01566	1.80521	MF
GO:0005096	GTPase activator activity	7.2e-06	5.14267	MF
GO:0005178	integrin binding	0.00422	2.37469	MF
GO:0005200	structural constituent of cytoskeleton	5.3e-05	4.27572	MF
GO:0005381	iron ion transmembrane transporter activity	0.00931	2.03105	MF
GO:0005391	P-type sodium:potassium-exchanging transporter activity	0.03759	1.42493	MF
GO:0005484	SNAP receptor activity	4.7e-06	5.3279	MF
GO:0005525	GTP binding	4.4e-26	25.3565	MF
GO:0005527	macrolide binding	0.00026	3.58503	MF
GO:0005536	D-glucose binding	0.03342	1.47599	MF
GO:0005547	phosphatidylinositol-3,4,5-trisphosphate binding	0.00905	2.04335	MF
GO:0008017	microtubule binding	0.01524	1.81702	MF
GO:0008047	enzyme activator activity	0.04746	1.32367	MF
GO:0008094	ATP-dependent activity, acting on DNA	0.01628	1.78835	MF
GO:0008097	5S rRNA binding	0.0013	2.88606	MF
GO:0008137	NADH dehydrogenase (ubiquinone) activity	0.00152	2.81816	MF
GO:0008139	nuclear localization sequence binding	0.03792	1.42113	MF
GO:0008143	poly(A) binding	0.013	1.88606	MF
GO:0008266	poly(U) RNA binding	0.01018	1.99225	MF
GO:0008270	zinc ion binding	0.00154	2.81248	MF
GO:0008276	protein methyltransferase activity	0.01095	1.96059	MF
GO:0008296	3'-5'-DNA exonuclease activity	0.0093	2.03152	MF
GO:0008301	DNA binding, bending	0.0285	1.54516	MF
GO:0008312	7S RNA binding	0.00191	2.71897	MF
GO:0008320	protein transmembrane transporter activity	1.8e-07	6.74473	MF
GO:0008353	RNA polymerase II CTD heptapeptide repeat kinase activity	0.00086	3.0655	MF
GO:0008379	thioredoxin peroxidase activity	0.00881	2.05502	MF
GO:0008409	5'-3' exonuclease activity	0.0038	2.42022	MF
GO:0008483	transaminase activity	0.00594	2.22621	MF
GO:0008494	translation activator activity	0.00675	2.1707	MF
GO:0008526	phosphatidylinositol transfer activity	0.00675	2.1707	MF
GO:0008574	plus-end-directed microtubule motor activity	0.02144	1.66878	MF
GO:0008641	ubiquitin-like modifier activating enzyme activity	0.00018	3.74473	MF
GO:0009055	electron transfer activity	1.8e-05	4.74473	MF
GO:0010484	histone H3 acetyltransferase activity	0.03756	1.42527	MF
GO:0010698	acetyltransferase activator activity	0.00881	2.05502	MF
GO:0015035	protein-disulfide reductase activity	2.4e-05	4.61979	MF
GO:0015036	disulfide oxidoreductase activity	0.00079	3.10237	MF
GO:0015186	L-glutamine transmembrane transporter activity	0.01572	1.80355	MF
GO:0015190	L-leucine transmembrane transporter activity	0.03755	1.42539	MF
GO:0015232	heme transmembrane transporter activity	0.01572	1.80355	MF
GO:0015288	porin activity	0.03755	1.42539	MF
GO:0015485	cholesterol binding	0.01816	1.74088	MF
GO:0015605	organophosphate ester transmembrane transporter activity	0.02515	1.59946	MF
GO:0016018	cyclosporin A binding	0.00017	3.76955	MF
GO:0016175	superoxide-generating NAD(P)H oxidase activity	0.02525	1.59774	MF
GO:0016208	AMP binding	0.0285	1.54516	MF
GO:0016251	RNA polymerase II general transcription initiation factor activity	0.03451	1.46206	MF
GO:0016301	kinase activity	0.00252	2.5986	MF
GO:0016303	1-phosphatidylinositol-3-kinase activity	0.03759	1.42493	MF
GO:0016417	S-acyltransferase activity	0.0093	2.03152	MF
GO:0016421	CoA carboxylase activity	0.03755	1.42539	MF
GO:0016491	oxidoreductase activity	0.00743	2.12901	MF
GO:0016504	peptidase activator activity	0.024	1.61979	MF
GO:0016505	peptidase activator activity involved in apoptotic process	0.01889	1.72377	MF
GO:0016530	metallochaperone activity	0.00927	2.03292	MF
GO:0016531	copper chaperone activity	0.00026	3.58503	MF
GO:0016597	amino acid binding	0.02467	1.60783	MF
GO:0016616	oxidoreductase activity, acting on the CH-OH group of donors, NAD or NADP as acceptor	0.00011	3.95861	MF
GO:0016627	oxidoreductase activity, acting on the CH-CH group of donors	0.0087	2.06048	MF
GO:0016628	oxidoreductase activity, acting on the CH-CH group of donors, NAD or NADP as acceptor	0.02021	1.69443	MF
GO:0016646	oxidoreductase activity, acting on the CH-NH group of donors, NAD or NADP as acceptor	0.01566	1.80521	MF
GO:0016667	oxidoreductase activity, acting on a sulfur group of donors	0.00255	2.59346	MF
GO:0016668	oxidoreductase activity, acting on a sulfur group of donors, NAD(P) as acceptor	0.01884	1.72492	MF
GO:0016671	oxidoreductase activity, acting on a sulfur group of donors, disulfide as acceptor	0.00167	2.77728	MF
GO:0016702	oxidoreductase activity, acting on single donors with incorporation of molecular oxygen, incorporation of two atoms of oxygen	0.0034	2.46852	MF
GO:0016742	hydroxymethyl-, formyl- and related transferase activity	0.00191	2.71897	MF
GO:0016758	hexosyltransferase activity	0.00127	2.8962	MF
GO:0016763	pentosyltransferase activity	3.9e-05	4.40894	MF
GO:0016765	transferase activity, transferring alkyl or aryl (other than methyl) groups	0.00503	2.29843	MF
GO:0016769	transferase activity, transferring nitrogenous groups	0.02079	1.68215	MF
GO:0016773	phosphotransferase activity, alcohol group as acceptor	0.01305	1.88439	MF
GO:0016787	hydrolase activity	3.1e-05	4.50864	MF
GO:0016790	thiolester hydrolase activity	0.01565	1.80549	MF
GO:0016799	hydrolase activity, hydrolyzing N-glycosyl compounds	0.00675	2.1707	MF
GO:0016831	carboxy-lyase activity	0.01081	1.96617	MF
GO:0016832	aldehyde-lyase activity	4.1e-05	4.38722	MF
GO:0016833	oxo-acid-lyase activity	0.03755	1.42539	MF
GO:0016836	hydro-lyase activity	5.2e-05	4.284	MF
GO:0016853	isomerase activity	0.03763	1.42447	MF
GO:0016861	intramolecular oxidoreductase activity, interconverting aldoses and ketoses	0.00424	2.37263	MF
GO:0016862	intramolecular oxidoreductase activity, interconverting keto- and enol-groups	0.02089	1.68006	MF
GO:0016868	intramolecular phosphotransferase activity	0.0038	2.42022	MF
GO:0016884	carbon-nitrogen ligase activity, with glutamine as amido-N-donor	0.03759	1.42493	MF
GO:0016972	thiol oxidase activity	0.03755	1.42539	MF
GO:0017022	myosin binding	0.037	1.4318	MF
GO:0017025	TBP-class protein binding	0.00103	2.98716	MF
GO:0017056	structural constituent of nuclear pore	2e-04	3.69897	MF
GO:0017069	snRNA binding	0.01639	1.78542	MF
GO:0017070	U6 snRNA binding	0.03342	1.47599	MF
GO:0017075	syntaxin-1 binding	0.03792	1.42113	MF
GO:0017116	single-stranded DNA helicase activity	8.9e-05	4.05061	MF
GO:0017124	SH3 domain binding	9e-05	4.04576	MF
GO:0017154	semaphorin receptor activity	0.02416	1.6169	MF
GO:0018812	3-hydroxyacyl-CoA dehydratase activity	0.03755	1.42539	MF
GO:0019003	GDP binding	7.9e-15	14.1024	MF
GO:0019107	myristoyltransferase activity	0.03754	1.42551	MF
GO:0019136	deoxynucleoside kinase activity	0.00159	2.7986	MF
GO:0019238	cyclohydrolase activity	0.02089	1.68006	MF
GO:0019843	rRNA binding	7.4e-05	4.13077	MF
GO:0019869	chloride channel inhibitor activity	0.00881	2.05502	MF
GO:0019894	kinesin binding	0.04068	1.39062	MF
GO:0019899	enzyme binding	1.2e-14	13.9208	MF
GO:0019900	kinase binding	0.02779	1.55611	MF
GO:0019901	protein kinase binding	2.6e-06	5.58503	MF
GO:0019903	protein phosphatase binding	0.00022	3.65758	MF
GO:0019904	protein domain specific binding	2.5e-12	11.6021	MF
GO:0019905	syntaxin binding	0.00034	3.46852	MF
GO:0019960	C-X3-C chemokine binding	0.00159	2.7986	MF
GO:0022884	macromolecule transmembrane transporter activity	0.00419	2.37779	MF
GO:0030145	manganese ion binding	1e-07	7	MF
GO:0030169	low-density lipoprotein particle binding	0.00731	2.13608	MF
GO:0030170	pyridoxal phosphate binding	7.8e-05	4.10791	MF
GO:0030234	enzyme regulator activity	0.02642	1.57807	MF
GO:0030246	carbohydrate binding	0.03453	1.4618	MF
GO:0030331	nuclear estrogen receptor binding	0.01816	1.74088	MF
GO:0030374	nuclear receptor coactivator activity	5e-04	3.30103	MF
GO:0030515	snoRNA binding	8.3e-06	5.08092	MF
GO:0030544	Hsp70 protein binding	0.00012	3.92082	MF
GO:0030619	U1 snRNA binding	6.5e-06	5.18709	MF
GO:0030620	U2 snRNA binding	0.00424	2.37263	MF
GO:0030621	U4 snRNA binding	0.00026	3.58503	MF
GO:0030674	protein-macromolecule adaptor activity	2.1e-05	4.67778	MF
GO:0030742	GTP-dependent protein binding	0.01198	1.92154	MF
GO:0030911	TPR domain binding	0.02525	1.59774	MF
GO:0030943	mitochondrion targeting sequence binding	0.00424	2.37263	MF
GO:0030955	potassium ion binding	0.00749	2.12552	MF
GO:0030971	receptor tyrosine kinase binding	8.7e-05	4.06048	MF
GO:0031072	heat shock protein binding	1.7e-06	5.76955	MF
GO:0031267	small GTPase binding	1.4e-16	15.8539	MF
GO:0031369	translation initiation factor binding	9.1e-08	7.04096	MF
GO:0031489	myosin V binding	0.00069	3.16115	MF
GO:0031490	chromatin DNA binding	0.00057	3.24413	MF
GO:0031492	nucleosomal DNA binding	2e-04	3.69897	MF
GO:0031593	polyubiquitin modification-dependent protein binding	0.00388	2.41117	MF
GO:0031625	ubiquitin protein ligase binding	1.2e-13	12.9208	MF
GO:0031683	G-protein beta/gamma-subunit complex binding	0.04662	1.33143	MF
GO:0031698	beta-2 adrenergic receptor binding	0.03759	1.42493	MF
GO:0031748	D1 dopamine receptor binding	0.03342	1.47599	MF
GO:0031996	thioesterase binding	0.03759	1.42493	MF
GO:0032183	SUMO binding	0.0285	1.54516	MF
GO:0032557	pyrimidine ribonucleotide binding	0.00159	2.7986	MF
GO:0032558	adenyl deoxyribonucleotide binding	0.00159	2.7986	MF
GO:0032977	membrane insertase activity	0.00096	3.01773	MF
GO:0033218	amide binding	0.01497	1.82478	MF
GO:0033592	RNA strand annealing activity	0.02089	1.68006	MF
GO:0034046	poly(G) binding	0.00086	3.0655	MF
GO:0034236	protein kinase A catalytic subunit binding	0.00058	3.23657	MF
GO:0034237	protein kinase A regulatory subunit binding	0.00108	2.96658	MF
GO:0034450	ubiquitin-ubiquitin ligase activity	0.0013	2.88606	MF
GO:0034458	3'-5' RNA helicase activity	6.7e-06	5.17393	MF
GO:0034511	U3 snoRNA binding	0.00167	2.77728	MF
GO:0034596	phosphatidylinositol phosphate 4-phosphatase activity	0.01572	1.80355	MF
GO:0035035	histone acetyltransferase binding	0.04513	1.34553	MF
GO:0035091	phosphatidylinositol binding	1.1e-05	4.95861	MF
GO:0035197	siRNA binding	0.01098	1.9594	MF
GO:0035198	miRNA binding	0.03451	1.46206	MF
GO:0035241	protein-arginine omega-N monomethyltransferase activity	0.02089	1.68006	MF
GO:0035242	protein-arginine omega-N asymmetric methyltransferase activity	0.00881	2.05502	MF
GO:0035251	UDP-glucosyltransferase activity	0.00294	2.53165	MF
GO:0035252	UDP-xylosyltransferase activity	0.0038	2.42022	MF
GO:0035591	signaling adaptor activity	2e-04	3.69897	MF
GO:0035612	AP-2 adaptor complex binding	0.01673	1.7765	MF
GO:0035615	clathrin adaptor activity	0.0034	2.46852	MF
GO:0036002	pre-mRNA binding	1.9e-06	5.72125	MF
GO:0036033	mediator complex binding	0.00159	2.7986	MF
GO:0036312	phosphatidylinositol 3-kinase regulatory subunit binding	0.00749	2.12552	MF
GO:0036402	proteasome-activating activity	0.00026	3.58503	MF
GO:0036435	K48-linked polyubiquitin modification-dependent protein binding	0.03759	1.42493	MF
GO:0038024	cargo receptor activity	0.04506	1.34621	MF
GO:0042169	SH2 domain binding	0.01601	1.79561	MF
GO:0042277	peptide binding	2.3e-05	4.63827	MF
GO:0042393	histone binding	5.4e-11	10.2676	MF
GO:0042500	aspartic endopeptidase activity, intramembrane cleaving	0.01572	1.80355	MF
GO:0042626	ATPase-coupled transmembrane transporter activity	0.0372	1.42946	MF
GO:0042802	identical protein binding	2.4e-24	23.6198	MF
GO:0042803	protein homodimerization activity	9e-13	12.0458	MF
GO:0042826	histone deacetylase binding	0.04839	1.31524	MF
GO:0043008	ATP-dependent protein binding	0.00167	2.77728	MF
GO:0043021	ribonucleoprotein complex binding	6.2e-06	5.20761	MF
GO:0043022	ribosome binding	4e-18	17.3979	MF
GO:0043024	ribosomal small subunit binding	0.00043	3.36653	MF
GO:0043130	ubiquitin binding	6.7e-09	8.17393	MF
GO:0043138	3'-5' DNA helicase activity	0.01566	1.80521	MF
GO:0043325	phosphatidylinositol-3,4-bisphosphate binding	0.00143	2.84466	MF
GO:0043422	protein kinase B binding	0.00506	2.29585	MF
GO:0043495	protein-membrane adaptor activity	0.04724	1.32569	MF
GO:0043531	ADP binding	5.7e-06	5.24413	MF
GO:0043539	protein serine/threonine kinase activator activity	0.04412	1.35536	MF
GO:0043560	insulin receptor substrate binding	0.0013	2.88606	MF
GO:0044183	protein folding chaperone	1.5e-05	4.82391	MF
GO:0044325	transmembrane transporter binding	0.00063	3.20066	MF
GO:0044388	small protein activating enzyme binding	0.02089	1.68006	MF
GO:0044389	ubiquitin-like protein ligase binding	0.01687	1.77288	MF
GO:0044390	ubiquitin-like protein conjugating enzyme binding	0.03751	1.42585	MF
GO:0044548	S100 protein binding	0.03342	1.47599	MF
GO:0044877	protein-containing complex binding	8.5e-18	17.0706	MF
GO:0045182	translation regulator activity	0.03179	1.49771	MF
GO:0046527	glucosyltransferase activity	0.03741	1.42701	MF
GO:0046872	metal ion binding	3.7e-10	9.4318	MF
GO:0046875	ephrin receptor binding	0.0249	1.6038	MF
GO:0046933	proton-transporting ATP synthase activity, rotational mechanism	8.6e-06	5.0655	MF
GO:0046935	1-phosphatidylinositol-3-kinase regulator activity	0.03755	1.42539	MF
GO:0046961	proton-transporting ATPase activity, rotational mechanism	0.00228	2.64207	MF
GO:0046966	nuclear thyroid hormone receptor binding	8.4e-06	5.07572	MF
GO:0046982	protein heterodimerization activity	9.4e-07	6.02687	MF
GO:0047134	protein-disulfide reductase (NAD(P)H) activity	0.00259	2.5867	MF
GO:0048027	mRNA 5'-UTR binding	7.7e-10	9.11351	MF
GO:0048039	ubiquinone binding	0.03755	1.42539	MF
GO:0048156	tau protein binding	0.00906	2.04287	MF
GO:0048306	calcium-dependent protein binding	0.01216	1.91507	MF
GO:0048487	beta-tubulin binding	0.00051	3.29243	MF
GO:0050660	flavin adenine dinucleotide binding	0.00014	3.85387	MF
GO:0050661	NADP binding	0.04477	1.34901	MF
GO:0050733	RS domain binding	6.7e-06	5.17393	MF
GO:0050750	low-density lipoprotein particle receptor binding	0.00103	2.98716	MF
GO:0050786	RAGE receptor binding	0.00675	2.1707	MF
GO:0050811	GABA receptor binding	0.0285	1.54516	MF
GO:0051015	actin filament binding	1.5e-06	5.82391	MF
GO:0051020	GTPase binding	0.00165	2.78252	MF
GO:0051021	GDP-dissociation inhibitor binding	0.00881	2.05502	MF
GO:0051059	NF-kappaB binding	0.00172	2.76447	MF
GO:0051082	unfolded protein binding	7.7e-19	18.1135	MF
GO:0051087	protein-folding chaperone binding	4.4e-07	6.35655	MF
GO:0051117	ATPase binding	3.3e-08	7.48149	MF
GO:0051139	metal cation:proton antiporter activity	0.00081	3.09151	MF
GO:0051219	phosphoprotein binding	0.04928	1.30733	MF
GO:0051287	NAD binding	0.00017	3.76955	MF
GO:0051371	muscle alpha-actinin binding	0.03342	1.47599	MF
GO:0051536	iron-sulfur cluster binding	0.0206	1.68613	MF
GO:0051537	2 iron, 2 sulfur cluster binding	0.00292	2.53462	MF
GO:0051539	4 iron, 4 sulfur cluster binding	3.6e-05	4.4437	MF
GO:0051721	protein phosphatase 2A binding	0.00317	2.49894	MF
GO:0051787	misfolded protein binding	0.00215	2.66756	MF
GO:0051880	G-quadruplex DNA binding	0.03759	1.42493	MF
GO:0052650	all-trans-retinol dehydrogenase (NADP+) activity	0.01673	1.7765	MF
GO:0052689	carboxylic ester hydrolase activity	0.0161	1.79317	MF
GO:0060090	molecular adaptor activity	0.00496	2.30452	MF
GO:0061133	endopeptidase activator activity	0.01563	1.80604	MF
GO:0061575	cyclin-dependent protein serine/threonine kinase activator activity	0.03342	1.47599	MF
GO:0061578	K63-linked deubiquitinase activity	0.03342	1.47599	MF
GO:0061608	nuclear import signal receptor activity	0.00069	3.16115	MF
GO:0061629	RNA polymerase II-specific DNA-binding transcription factor binding	0.03218	1.49241	MF
GO:0061630	ubiquitin protein ligase activity	0.00785	2.10513	MF
GO:0061631	ubiquitin conjugating enzyme activity	0.00086	3.0655	MF
GO:0061650	ubiquitin-like protein conjugating enzyme activity	0.00873	2.05899	MF
GO:0061659	ubiquitin-like protein ligase activity	0.00413	2.38405	MF
GO:0061676	importin-alpha family protein binding	0.02525	1.59774	MF
GO:0070006	metalloaminopeptidase activity	3e-05	4.52288	MF
GO:0070012	oligopeptidase activity	0.02089	1.68006	MF
GO:0070034	telomerase RNA binding	0.02387	1.62215	MF
GO:0070063	RNA polymerase binding	1.8e-06	5.74473	MF
GO:0070087	chromo shadow domain binding	0.00424	2.37263	MF
GO:0070181	small ribosomal subunit rRNA binding	0.02525	1.59774	MF
GO:0070402	NADPH binding	0.01389	1.8573	MF
GO:0070403	NAD+ binding	0.01566	1.80521	MF
GO:0070513	death domain binding	0.00931	2.03105	MF
GO:0070567	cytidylyltransferase activity	0.02525	1.59774	MF
GO:0070573	metallodipeptidase activity	0.03759	1.42493	MF
GO:0070628	proteasome binding	0.00484	2.31515	MF
GO:0070728	L-leucine binding	0.03755	1.42539	MF
GO:0070840	dynein complex binding	0.01981	1.70312	MF
GO:0071667	DNA/RNA hybrid binding	0.02089	1.68006	MF
GO:0071916	dipeptide transmembrane transporter activity	0.02089	1.68006	MF
GO:0071933	Arp2/3 complex binding	0.02144	1.66878	MF
GO:0071949	FAD binding	0.01902	1.72079	MF
GO:0072341	modified amino acid binding	0.03749	1.42608	MF
GO:0072572	poly-ADP-D-ribose binding	0.00424	2.37263	MF
GO:0089720	caspase binding	0.03342	1.47599	MF
GO:0097100	supercoiled DNA binding	0.02089	1.68006	MF
GO:0097110	scaffold protein binding	0.00029	3.5376	MF
GO:0097177	mitochondrial ribosome binding	0.00675	2.1707	MF
GO:0097322	7SK snRNA binding	0.00675	2.1707	MF
GO:0097718	disordered domain specific binding	0.00172	2.76447	MF
GO:0099122	RNA polymerase II C-terminal domain binding	0.00026	3.58503	MF
GO:0106222	lncRNA binding	0.00392	2.40671	MF
GO:0106310	protein serine kinase activity	0.02079	1.68215	MF
GO:0120019	phosphatidylcholine transfer activity	0.00424	2.37263	MF
GO:0120146	sulfatide binding	0.03755	1.42539	MF
GO:0140031	phosphorylation-dependent protein binding	0.01673	1.7765	MF
GO:0140096	catalytic activity, acting on a protein	0.02121	1.67346	MF
GO:0140297	DNA-binding transcription factor binding	0.01491	1.82652	MF
GO:0140299	molecular sensor activity	0.038	1.42022	MF
GO:0140463	chromatin-protein adaptor activity	0.02417	1.61672	MF
GO:0140517	protein-RNA adaptor activity	0.00881	2.05502	MF
GO:0140545	ATP-dependent protein disaggregase activity	0.02089	1.68006	MF
GO:1903136	cuprous ion binding	0.02525	1.59774	MF
GO:1905394	retromer complex binding	0.0038	2.42022	MF
GO:1990381	ubiquitin-specific protease binding	0.03694	1.4325	MF
GO:1990446	U1 snRNP binding	4.4e-06	5.35655	MF
GO:1990825	sequence-specific mRNA binding	4.7e-08	7.3279	MF
GO:1990935	splicing factor binding	0.00424	2.37263	MF
GO:1990948	ubiquitin ligase inhibitor activity	0.01098	1.9594	MF
GO:0000124	SAGA complex	0.04826	1.31641	CC
GO:0000127	transcription factor TFIIIC complex	0.0383	1.4168	CC
GO:0000145	exocyst	0.01064	1.97306	CC
GO:0000151	ubiquitin ligase complex	0.00032	3.49485	CC
GO:0000153	cytoplasmic ubiquitin ligase complex	0.00037	3.4318	CC
GO:0000159	protein phosphatase type 2A complex	0.00761	2.11862	CC
GO:0000176	nuclear exosome (RNase complex)	0.00163	2.78781	CC
GO:0000177	cytoplasmic exosome (RNase complex)	0.00061	3.21467	CC
GO:0000221	vacuolar proton-transporting V-type ATPase, V1 domain	0.01725	1.76321	CC
GO:0000407	phagophore assembly site	0.02211	1.65541	CC
GO:0000421	autophagosome membrane	0.0116	1.93554	CC
GO:0000502	proteasome complex	0.00026	3.58503	CC
GO:0000779	condensed chromosome, centromeric region	0.0167	1.77728	CC
GO:0000781	chromosome, telomeric region	0.00055	3.25964	CC
GO:0000791	euchromatin	2e-04	3.69897	CC
GO:0000792	heterochromatin	0.00361	2.44249	CC
GO:0000793	condensed chromosome	0.00141	2.85078	CC
GO:0000794	condensed nuclear chromosome	0.00084	3.07572	CC
GO:0000796	condensin complex	0.01614	1.7921	CC
GO:0000811	GINS complex	0.02133	1.67101	CC
GO:0000812	Swr1 complex	0.02489	1.60398	CC
GO:0000815	ESCRT III complex	0.00697	2.15677	CC
GO:0000974	Prp19 complex	0.00015	3.82391	CC
GO:0001401	SAM complex	0.00163	2.78781	CC
GO:0001405	PAM complex, Tim23 associated import motor	0.02133	1.67101	CC
GO:0001650	fibrillar center	0.00187	2.72816	CC
GO:0001651	dense fibrillar component	0.00905	2.04335	CC
GO:0001725	stress fiber	0.00274	2.56225	CC
GO:0001772	immunological synapse	0.00539	2.26841	CC
GO:0001891	phagocytic cup	0.04688	1.32901	CC
GO:0001931	uropod	0.03439	1.46357	CC
GO:0002102	podosome	0.0044	2.35655	CC
GO:0002199	zona pellucida receptor complex	0.00019	3.72125	CC
GO:0005637	nuclear inner membrane	0.00791	2.10182	CC
GO:0005638	lamin filament	0.00436	2.36051	CC
GO:0005654	nucleoplasm	1e-06	6	CC
GO:0005665	RNA polymerase II, core complex	0.00136	2.86646	CC
GO:0005666	RNA polymerase III complex	0.00761	2.11862	CC
GO:0005669	transcription factor TFIID complex	0.01137	1.94424	CC
GO:0005677	chromatin silencing complex	0.02489	1.60398	CC
GO:0005681	spliceosomal complex	0.00301	2.52143	CC
GO:0005683	U7 snRNP	0.00905	2.04335	CC
GO:0005684	U2-type spliceosomal complex	0.0037	2.4318	CC
GO:0005688	U6 snRNP	0.00197	2.70553	CC
GO:0005721	pericentric heterochromatin	0.01137	1.94424	CC
GO:0005726	perichromatin fibrils	0.01614	1.7921	CC
GO:0005730	nucleolus	1e-06	6	CC
GO:0005736	RNA polymerase I complex	0.00502	2.2993	CC
GO:0005737	cytoplasm	1e-06	6	CC
GO:0005739	mitochondrion	1e-06	6	CC
GO:0005742	mitochondrial outer membrane translocase complex	0.01608	1.79371	CC
GO:0005743	mitochondrial inner membrane	1e-06	6	CC
GO:0005744	TIM23 mitochondrial import inner membrane translocase complex	0.00083	3.08092	CC
GO:0005768	endosome	0.01465	1.83416	CC
GO:0005777	peroxisome	0.00022	3.65758	CC
GO:0005778	peroxisomal membrane	0.00922	2.03527	CC
GO:0005782	peroxisomal matrix	0.00902	2.04479	CC
GO:0005784	Sec61 translocon complex	0.02133	1.67101	CC
GO:0005786	signal recognition particle, endoplasmic reticulum targeting	0.00197	2.70553	CC
GO:0005790	smooth endoplasmic reticulum	0.0011	2.95861	CC
GO:0005791	rough endoplasmic reticulum	0.00305	2.5157	CC
GO:0005795	Golgi stack	0.01376	1.86138	CC
GO:0005798	Golgi-associated vesicle	0.04709	1.32707	CC
GO:0005801	cis-Golgi network	0.00107	2.97062	CC
GO:0005811	lipid droplet	0.00022	3.65758	CC
GO:0005819	spindle	0.01464	1.83446	CC
GO:0005828	kinetochore microtubule	0.00016	3.79588	CC
GO:0005829	cytosol	1e-06	6	CC
GO:0005840	ribosome	0.00172	2.76447	CC
GO:0005847	mRNA cleavage and polyadenylation specificity factor complex	0.03816	1.41839	CC
GO:0005849	mRNA cleavage factor complex	0.02127	1.67223	CC
GO:0005850	eukaryotic translation initiation factor 2 complex	0.0383	1.4168	CC
GO:0005851	eukaryotic translation initiation factor 2B complex	0.02133	1.67101	CC
GO:0005852	eukaryotic translation initiation factor 3 complex	0.00195	2.70997	CC
GO:0005856	cytoskeleton	0.00542	2.266	CC
GO:0005865	striated muscle thin filament	0.04587	1.33847	CC
GO:0005868	cytoplasmic dynein complex	0.04826	1.31641	CC
GO:0005869	dynactin complex	0.00197	2.70553	CC
GO:0005875	microtubule associated complex	0.03849	1.41465	CC
GO:0005884	actin filament	0.00018	3.74473	CC
GO:0005902	microvillus	0.02727	1.56431	CC
GO:0005903	brush border	0.00053	3.27572	CC
GO:0005905	clathrin-coated pit	0.01552	1.80911	CC
GO:0005938	cell cortex	0.00623	2.20551	CC
GO:0005943	phosphatidylinositol 3-kinase complex, class IA	0.00697	2.15677	CC
GO:0005952	cAMP-dependent protein kinase complex	0.00197	2.70553	CC
GO:0008303	caspase complex	0.02129	1.67182	CC
GO:0008305	integrin complex	0.01137	1.94424	CC
GO:0008541	proteasome regulatory particle, lid subcomplex	4e-04	3.39794	CC
GO:0009898	cytoplasmic side of plasma membrane	0.00164	2.78516	CC
GO:0012505	endomembrane system	0.01949	1.71019	CC
GO:0012507	ER to Golgi transport vesicle membrane	0.00774	2.11126	CC
GO:0015629	actin cytoskeleton	0.01606	1.79425	CC
GO:0015630	microtubule cytoskeleton	0.00301	2.52143	CC
GO:0016234	inclusion body	0.00235	2.62893	CC
GO:0016471	vacuolar proton-transporting V-type ATPase complex	0.00162	2.79048	CC
GO:0016514	SWI/SNF complex	0.00309	2.51004	CC
GO:0016581	NuRD complex	0.0016	2.79588	CC
GO:0016586	RSC-type complex	0.00035	3.45593	CC
GO:0016592	mediator complex	0.00092	3.03621	CC
GO:0016593	Cdc73/Paf1 complex	0.00905	2.04335	CC
GO:0016602	CCAAT-binding factor complex	0.00436	2.36051	CC
GO:0017053	transcription repressor complex	0.0052	2.284	CC
GO:0017119	Golgi transport complex	0.00697	2.15677	CC
GO:0019773	proteasome core complex, alpha-subunit complex	0.00015	3.82391	CC
GO:0030054	cell junction	0.00334	2.47625	CC
GO:0030122	AP-2 adaptor complex	0.02489	1.60398	CC
GO:0030127	COPII vesicle coat	0.04586	1.33857	CC
GO:0030131	clathrin adaptor complex	0.03821	1.41782	CC
GO:0030136	clathrin-coated vesicle	0.00096	3.01773	CC
GO:0030137	COPI-coated vesicle	0.00076	3.11919	CC
GO:0030139	endocytic vesicle	0.01906	1.71988	CC
GO:0030140	trans-Golgi network transport vesicle	0.0016	2.79588	CC
GO:0030175	filopodium	0.00045	3.34679	CC
GO:0030424	axon	0.00604	2.21896	CC
GO:0030425	dendrite	0.0322	1.49214	CC
GO:0030426	growth cone	3e-04	3.52288	CC
GO:0030658	transport vesicle membrane	0.03641	1.43878	CC
GO:0030663	COPI-coated vesicle membrane	0.0381	1.41908	CC
GO:0030665	clathrin-coated vesicle membrane	0.00698	2.15614	CC
GO:0030672	synaptic vesicle membrane	0.00918	2.03716	CC
GO:0030684	preribosome	0.01856	1.73142	CC
GO:0030867	rough endoplasmic reticulum membrane	0.04569	1.34018	CC
GO:0030870	Mre11 complex	0.02133	1.67101	CC
GO:0030892	mitotic cohesin complex	0.02133	1.67101	CC
GO:0031010	ISWI-type complex	0.00083	3.08092	CC
GO:0031080	nuclear pore outer ring	0.00089	3.05061	CC
GO:0031083	BLOC-1 complex	0.00035	3.45593	CC
GO:0031143	pseudopodium	0.00136	2.86646	CC
GO:0031209	SCAR complex	0.02489	1.60398	CC
GO:0031258	lamellipodium membrane	0.03148	1.50197	CC
GO:0031264	death-inducing signaling complex	0.01917	1.71738	CC
GO:0031312	extrinsic component of organelle membrane	0.00694	2.15864	CC
GO:0031371	ubiquitin conjugating enzyme complex	0.01614	1.7921	CC
GO:0031390	Ctf18 RFC-like complex	0.01614	1.7921	CC
GO:0031414	N-terminal protein acetyltransferase complex	0.02129	1.67182	CC
GO:0031415	NatA complex	0.0383	1.4168	CC
GO:0031428	box C/D methylation guide snoRNP complex	0.00905	2.04335	CC
GO:0031464	Cul4A-RING E3 ubiquitin ligase complex	0.03439	1.46357	CC
GO:0031527	filopodium membrane	0.01064	1.97306	CC
GO:0031588	nucleotide-activated protein kinase complex	0.01134	1.94539	CC
GO:0031597	cytosolic proteasome complex	0.00905	2.04335	CC
GO:0031904	endosome lumen	0.00225	2.64782	CC
GO:0031931	TORC1 complex	0.0383	1.4168	CC
GO:0031941	filamentous actin	0.00034	3.46852	CC
GO:0031966	mitochondrial membrane	0.00014	3.85387	CC
GO:0032009	early phagosome	0.01145	1.94119	CC
GO:0032059	bleb	0.00197	2.70553	CC
GO:0032154	cleavage furrow	0.02123	1.67305	CC
GO:0032433	filopodium tip	0.04832	1.31587	CC
GO:0032473	cytoplasmic side of mitochondrial outer membrane	0.0383	1.4168	CC
GO:0032585	multivesicular body membrane	0.00226	2.64589	CC
GO:0032587	ruffle membrane	0.00125	2.90309	CC
GO:0032588	trans-Golgi network membrane	0.0011	2.95861	CC
GO:0032593	insulin-responsive compartment	0.00697	2.15677	CC
GO:0032839	dendrite cytoplasm	0.02556	1.59244	CC
GO:0032993	protein-DNA complex	0.00155	2.80967	CC
GO:0033263	CORVET complex	0.00084	3.07572	CC
GO:0034098	VCP-NPL4-UFD1 AAA ATPase complex	0.00015	3.82391	CC
GO:0034274	Atg12-Atg5-Atg16 complex	0.0383	1.4168	CC
GO:0034388	Pwp2p-containing subcomplex of 90S preribosome	0.00163	2.78781	CC
GO:0034663	endoplasmic reticulum chaperone complex	4e-04	3.39794	CC
GO:0034715	pICln-Sm protein complex	0.00027	3.56864	CC
GO:0034719	SMN-Sm protein complex	0.00083	3.08092	CC
GO:0035060	brahma complex	0.00777	2.10958	CC
GO:0035748	myelin sheath abaxonal region	0.00393	2.40561	CC
GO:0035861	site of double-strand break	0.00066	3.18046	CC
GO:0035976	transcription factor AP-1 complex	0.02133	1.67101	CC
GO:0036452	ESCRT complex	0.02122	1.67325	CC
GO:0036513	Derlin-1 retrotranslocation complex	0.00197	2.70553	CC
GO:0042382	paraspeckles	0.00697	2.15677	CC
GO:0042383	sarcolemma	0.04625	1.33489	CC
GO:0042405	nuclear inclusion body	0.00502	2.2993	CC
GO:0042555	MCM complex	0.00173	2.76195	CC
GO:0042564	NLS-dependent protein nuclear import complex	0.00697	2.15677	CC
GO:0042581	specific granule	0.03439	1.46357	CC
GO:0042587	glycogen granule	0.01614	1.7921	CC
GO:0042588	zymogen granule	0.03843	1.41533	CC
GO:0042765	GPI-anchor transamidase complex	0.02133	1.67101	CC
GO:0042824	MHC class I peptide loading complex	0.04586	1.33857	CC
GO:0043020	NADPH oxidase complex	0.01725	1.76321	CC
GO:0043186	P granule	0.03443	1.46306	CC
GO:0043198	dendritic shaft	0.04423	1.35428	CC
GO:0043232	intracellular non-membrane-bounded organelle	0.01185	1.92628	CC
GO:0043527	tRNA methyltransferase complex	0.00905	2.04335	CC
GO:0043596	nuclear replication fork	0.00159	2.7986	CC
GO:0044233	mitochondria-associated endoplasmic reticulum membrane contact site	0.00052	3.284	CC
GO:0044322	endoplasmic reticulum quality control compartment	0.01145	1.94119	CC
GO:0044615	nuclear pore nuclear basket	0.02489	1.60398	CC
GO:0045111	intermediate filament cytoskeleton	0.00399	2.39903	CC
GO:0045239	tricarboxylic acid cycle heteromeric enzyme complex	0.00027	3.56864	CC
GO:0045252	oxoglutarate dehydrogenase complex	0.00697	2.15677	CC
GO:0045275	respiratory chain complex III	4e-04	3.39794	CC
GO:0045277	respiratory chain complex IV	0.02065	1.68508	CC
GO:0060473	cortical granule	0.0383	1.4168	CC
GO:0070062	extracellular exosome	0.01321	1.8791	CC
GO:0070161	anchoring junction	0.02024	1.69379	CC
GO:0070390	transcription export complex 2	0.00163	2.78781	CC
GO:0070533	BRCA1-C complex	0.00436	2.36051	CC
GO:0070765	gamma-secretase complex	0.01614	1.7921	CC
GO:0070847	core mediator complex	0.00625	2.20412	CC
GO:0070937	CRD-mediated mRNA stability complex	0.0383	1.4168	CC
GO:0070971	endoplasmic reticulum exit site	0.00469	2.32883	CC
GO:0071006	U2-type catalytic step 1 spliceosome	0.02478	1.6059	CC
GO:0071014	post-mRNA release spliceosomal complex	0.00173	2.76195	CC
GO:0071203	WASH complex	0.02489	1.60398	CC
GO:0071339	MLL1 complex	0.00275	2.56067	CC
GO:0071817	MMXD complex	0.02133	1.67101	CC
GO:0071986	Ragulator complex	0.0383	1.4168	CC
GO:0072357	PTW/PP1 phosphatase complex	0.00015	3.82391	CC
GO:0072546	EMC complex	0.01134	1.94539	CC
GO:0072669	tRNA-splicing ligase complex	0.00197	2.70553	CC
GO:0072686	mitotic spindle	0.01239	1.90693	CC
GO:0090443	FAR/SIN/STRIPAK complex	0.00016	3.79588	CC
GO:0090543	Flemming body	0.00362	2.44129	CC
GO:0090724	central region of growth cone	0.00905	2.04335	CC
GO:0090734	site of DNA damage	0.00267	2.57349	CC
GO:0097038	perinuclear endoplasmic reticulum	0.00078	3.10791	CC
GO:0097165	nuclear stress granule	0.01614	1.7921	CC
GO:0097208	alveolar lamellar body	0.03852	1.41431	CC
GO:0097413	Lewy body	0.00905	2.04335	CC
GO:0097422	tubular endosome	0.02133	1.67101	CC
GO:0097443	sorting endosome	0.00163	2.78781	CC
GO:0097550	transcription preinitiation complex	0.03439	1.46357	CC
GO:0098591	external side of apical plasma membrane	0.0383	1.4168	CC
GO:0098830	presynaptic endosome	0.00393	2.40561	CC
GO:0098842	postsynaptic early endosome	0.00084	3.07572	CC
GO:0099523	presynaptic cytosol	0.0322	1.49214	CC
GO:0099524	postsynaptic cytosol	0.00963	2.01637	CC
GO:0101019	nucleolar exosome (RNase complex)	0.00697	2.15677	CC
GO:0106002	mCRD-mediated mRNA stability complex	0.02133	1.67101	CC
GO:0110142	ubiquinone biosynthesis complex	0.0383	1.4168	CC
GO:0120115	Lsm2-8 complex	0.00905	2.04335	CC
GO:0140288	GBAF complex	0.00136	2.86646	CC
GO:0140513	nuclear protein-containing complex	0.01273	1.89517	CC
GO:0140534	endoplasmic reticulum protein-containing complex	0.02961	1.52856	CC
GO:1902555	endoribonuclease complex	0.00696	2.15739	CC
GO:1904930	amphisome membrane	0.00173	2.76195	CC
GO:1904949	ATPase complex	0.00923	2.0348	CC
GO:1905370	serine-type endopeptidase complex	0.03844	1.41522	CC
GO:1990062	RPAP3/R2TP/prefoldin-like complex	0.01134	1.94539	CC
GO:1990071	TRAPPII protein complex	0.00019	3.72125	CC
GO:1990072	TRAPPIII protein complex	0.00019	3.72125	CC
GO:1990111	spermatoproteasome complex	0.02133	1.67101	CC
GO:1990229	iron-sulfur cluster assembly complex	0.00903	2.04431	CC
GO:1990316	Atg1/ULK1 kinase complex	0.0259	1.5867	CC
GO:1990726	Lsm1-7-Pat1 complex	0.00163	2.78781	CC
GO:1990745	EARP complex	0.02133	1.67101	CC
GO:1990877	FNIP-folliculin RagC/D GAP	0.03852	1.41431	CC
