# Supplementary material for: A conserved enzymatic toolkit targeting host cell metabolism is associated with Cryptococcus neoformans intracellular survival in protozoal and mammalian phagocytic cells
Source: PLoS Pathog. 2025 Dec 26;21(12):e1013787. doi: 10.1371/journal.ppat.1013787 (PMC12758812; doi:10.1371/journal.ppat.1013787)
Supplement: S23 Table — (XLSX) [file ppat.1013787.s030.xlsx]

## Sheet: STable-23
Supplemental Table 23	KEGG Enrichment Analysis of Orthologous mouse and human proteins identified in C. neoformans containing Phagolysosomes
Pathway Code	Pathway	Adjusted p Value	Annotated	Enrichment
mmu00740	Riboflavin metabolism	3.56139664682874e-09	7	20.9577
mmu03050	Proteasome	3.49971399044488e-32	32	16.4332
mmu00280	Valine, leucine and isoleucine degradation	2.34080854730771e-28	32	13.5502
mmu00640	Propanoate metabolism	1.93689948616112e-15	17	13.1751
mmu00730	Thiamine metabolism	8.60101990656615e-08	8	12.7781
mmu00020	Citrate cycle (TCA cycle)	3.78252739565727e-15	17	12.7634
mmu03020	RNA polymerase	3.78252739565727e-15	17	12.7634
mmu03030	DNA replication	1.08062906099353e-16	19	12.6877
mmu03430	Mismatch repair	5.93086020033852e-11	12	12.5157
mmu04142	Lysosome	2.64736527027624e-53	67	12.0203
mmu00410	beta-Alanine metabolism	8.14064621436608e-14	16	12.0089
mmu00511	Other glycan degradation	2.58585047637449e-08	9	11.9832
mmu00290	Valine, leucine and isoleucine biosynthesis	0.0119367	2	11.9575
mmu04141	Protein processing in endoplasmic reticulum	2.5924797276243e-66	85	11.7834
mmu05020	Prion disease	1.16188482334484e-92	124	11.283
mmu00450	Selenocompound metabolism	2.85910890368384e-07	8	11.2748
mmu03420	Nucleotide excision repair	2.48954300787989e-21	27	11.2186
mmu04137	Mitophagy - animal	3.79930405519556e-35	46	11.1508
mmu05012	Parkinson disease	5.66075217243668e-90	122	11.0535
mmu00630	Glyoxylate and dicarboxylate metabolism	2.73267493980036e-12	15	10.9138
mmu04130	SNARE interactions in vesicular transport	2.73267493980036e-12	15	10.9138
mmu00920	Sulfur metabolism	6.9226826375279e-05	5	10.8805
mmu03060	Protein export	3.78252739565727e-15	19	10.8752
mmu00010	Glycolysis / Gluconeogenesis	5.88678896681052e-23	30	10.8006
mmu00100	Steroid biosynthesis	8.06238535671552e-08	9	10.7848
mmu00071	Fatty acid degradation	8.51939512355218e-18	23	10.6461
mmu05014	Amyotrophic lateral sclerosis	1.76816539938268e-110	157	10.4821
mmu00620	Pyruvate metabolism	1.01295594625417e-14	19	10.3809
mmu00190	Oxidative phosphorylation	4.29243718329718e-43	60	10.3602
mmu05132	Salmonella infection	6.36336006982161e-75	106	10.3485
mmu05016	Huntington disease	6.65247036956989e-90	128	10.3365
mmu04666	Fc gamma R-mediated phagocytosis	3.69448601747757e-29	40	10.2961
mmu00220	Arginine biosynthesis	1.30408982974558e-07	9	10.2713
mmu00541	Biosynthesis of various nucleotide sugars	1.30408982974558e-07	9	10.2713
mmu00770	Pantothenate and CoA biosynthesis	1.30408982974558e-07	9	10.2713
mmu00130	Ubiquinone and other terpenoid-quinone biosynthesis	0.000111883	5	9.97376
mmu00970	Aminoacyl-tRNA biosynthesis	1.32368885200228e-19	27	9.85873
mmu00270	Cysteine and methionine metabolism	5.70140464404951e-16	22	9.62483
mmu00524	Neomycin, kanamycin and gentamicin biosynthesis	0.0191529	2	9.56604
mmu05208	Chemical carcinogenesis - reactive oxygen species	1.37935435707187e-59	89	9.54824
mmu05135	Yersinia infection	8.44176106808066e-36	53	9.46733
mmu00052	Galactose metabolism	6.84168197874875e-10	13	9.45286
mmu03015	mRNA surveillance pathway	4.24131763519157e-28	41	9.45085
mmu04623	Cytosolic DNA-sensing pathway	3.34835262257726e-22	32	9.41902
mmu04144	Endocytosis	6.14666686880744e-68	103	9.41356
mmu05100	Bacterial invasion of epithelial cells	6.88034705772984e-21	30	9.39794
mmu00330	Arginine and proline metabolism	4.84355760636087e-15	21	9.3546
mmu05022	Pathways of neurodegeneration - multiple diseases	3.70333890418737e-113	177	9.29731
mmu04210	Apoptosis	9.7970862895965e-35	52	9.28582
mmu00250	Alanine, aspartate and glutamate metabolism	4.80177419950716e-11	15	9.23478
mmu00340	Histidine metabolism	8.65307531683869e-08	10	9.22064
mmu03450	Non-homologous end-joining	0.000170206	5	9.20655
mmu00030	Pentose phosphate pathway	1.05208058394513e-09	13	9.17483
mmu03013	Nucleocytoplasmic transport	5.0714658681567e-30	45	9.16388
mmu04140	Autophagy - animal	2.84742221247913e-40	62	9.04441
mmu05415	Diabetic cardiomyopathy	1.45887607628648e-51	80	9.0318
mmu04122	Sulfur relay system	0.00436641	3	8.9709
mmu05211	Renal cell carcinoma	1.02442018932303e-17	26	8.94834
mmu05212	Pancreatic cancer	7.43663125154573e-19	28	8.88135
mmu05010	Alzheimer disease	3.91227086247888e-86	138	8.85171
mmu00380	Tryptophan metabolism	3.51656759052723e-13	19	8.78381
mmu04714	Thermogenesis	2.14548486485585e-53	85	8.76326
mmu00513	Various types of N-glycan biosynthesis	2.85655484339751e-11	16	8.73374
mmu03018	RNA degradation	7.98884606657335e-20	30	8.71857
mmu03410	Base excision repair	7.50605848605762e-12	17	8.68995
mmu00051	Fructose and mannose metabolism	2.33675864425074e-09	13	8.66512
mmu00500	Starch and sucrose metabolism	2.33675864425074e-09	13	8.66512
mmu04668	TNF signaling pathway	6.58625153785459e-27	42	8.61743
mmu00520	Amino sugar and nucleotide sugar metabolism	6.17608322854482e-10	14	8.61649
mmu05017	Spinocerebellar ataxia	1.16005078178318e-31	50	8.60671
mmu04146	Peroxisome	3.16697103384403e-20	31	8.59762
mmu05220	Chronic myeloid leukemia	8.93151152113608e-18	27	8.56153
mmu04932	Non-alcoholic fatty liver disease	1.21301912033606e-35	57	8.55834
mmu04919	Thyroid hormone signaling pathway	1.41002909984091e-26	42	8.47381
mmu00670	One carbon pool by folate	3.40396738618506e-09	13	8.43092
mmu04664	Fc epsilon RI signaling pathway	3.83230282310491e-15	23	8.38785
mmu00510	N-Glycan biosynthesis	1.11924363261137e-12	19	8.3047
mmu04120	Ubiquitin mediated proteolysis	2.11511485621075e-32	53	8.25357
mmu04110	Cell cycle	2.95436752461476e-32	53	8.201
mmu05219	Bladder cancer	1.30112860347557e-09	14	8.19617
mmu04962	Vasopressin-regulated water reabsorption	3.39702855026521e-10	15	8.18537
mmu04611	Platelet activation	1.27746286514682e-25	42	8.07029
mmu05230	Central carbon metabolism in cancer	1.08975043027328e-14	23	8.02316
mmu00532	Glycosaminoglycan biosynthesis - chondroitin sulfate / dermatan sulfate	2.34106159551296e-05	7	7.98389
mmu00531	Glycosaminoglycan degradation	2.34106159551296e-05	7	7.98389
mmu04145	Phagosome	1.64500761761535e-35	60	7.98242
mmu00750	Vitamin B6 metabolism	0.00626014	3	7.97413
mmu04622	RIG-I-like receptor signaling pathway	4.19574506931343e-15	24	7.91569
mmu05140	Leishmaniasis	1.54511262228929e-14	23	7.90854
mmu00514	Other types of O-glycan biosynthesis	2.58088384459287e-09	14	7.81495
mmu05134	Legionellosis	6.24591281650769e-12	19	7.61264
mmu04216	Ferroptosis	1.36065766414907e-08	13	7.6084
mmu00061	Fatty acid biosynthesis	0.000126984	6	7.56137
mmu03040	Spliceosome	6.54010498538492e-46	82	7.55697
mmu05164	Influenza A	8.8837784373426e-31	54	7.54171
mmu00310	Lysine degradation	2.2837464614817e-12	20	7.51478
mmu04136	Autophagy - other	7.67600851648021e-07	10	7.49177
mmu04114	Oocyte meiosis	5.38850518404403e-22	38	7.47055
mmu04662	B cell receptor signaling pathway	1.59487901101297e-15	26	7.45695
mmu05210	Colorectal cancer	5.73045333000363e-16	27	7.39404
mmu04722	Neurotrophin signaling pathway	2.82384063824875e-21	37	7.3919
mmu00790	Folate biosynthesis	1.17500357219577e-05	8	7.372
mmu05223	Non-small cell lung cancer	3.01323704378127e-13	22	7.3523
mmu04670	Leukocyte transendothelial migration	1.40602067691296e-20	36	7.31074
mmu00900	Terpenoid backbone biosynthesis	4.50925453035987e-05	7	7.28964
mmu04540	Gap junction	2.947428617897e-15	26	7.28353
mmu05160	Hepatitis C	8.02235098364332e-28	50	7.26674
mmu05221	Acute myeloid leukemia	1.54330998943993e-12	21	7.21641
mmu03266	Virion - Herpesvirus	0.00855	3	7.17672
mmu04530	Tight junction	1.93355198935453e-27	50	7.13851
mmu05235	PD-L1 expression and PD-1 checkpoint pathway in cancer	5.10364708029578e-15	26	7.118
mmu04966	Collecting duct acid secretion	1.58744119718454e-05	8	7.09896
mmu04213	Longevity regulating pathway - multiple species	8.22217757091322e-11	18	7.09157
mmu04910	Insulin signaling pathway	1.20407640004409e-22	41	7.08814
mmu04810	Regulation of actin cytoskeleton	3.08032030838537e-36	68	7.06248
mmu04370	VEGF signaling pathway	3.15259425458981e-10	17	7.04186
mmu04980	Cobalamin transport and metabolism	0.000685267	5	7.0403
mmu03008	Ribosome biogenesis in eukaryotes	8.01959162496513e-20	36	6.95982
mmu00062	Fatty acid elongation	5.46265604663103e-06	9	6.95797
mmu05169	Epstein-Barr virus infection	2.33725396663425e-34	65	6.95167
mmu05161	Hepatitis B	2.38729733124264e-25	47	6.94923
mmu03082	ATP-dependent chromatin remodeling	2.9303582148603e-21	39	6.93639
mmu04933	AGE-RAGE signaling pathway in diabetic complications	3.36153493259155e-16	29	6.92381
mmu00480	Glutathione metabolism	3.70964990956654e-12	21	6.91984
mmu05205	Proteoglycans in cancer	9.8298993037221e-31	58	6.91771
mmu04071	Sphingolipid signaling pathway	1.04882799721401e-19	36	6.90459
mmu04012	ErbB signaling pathway	1.28809849472977e-13	24	6.87911
mmu00561	Glycerolipid metabolism	1.47784618058467e-10	18	6.86644
mmu05162	Measles	5.03452916102744e-22	41	6.84372
mmu04148	Efferocytosis	1.59053577725684e-24	46	6.84098
mmu04066	HIF-1 signaling pathway	5.42515535980229e-18	33	6.80976
mmu04935	Growth hormone synthesis, secretion and action	5.42515535980229e-18	33	6.80976
mmu04380	Osteoclast differentiation	2.50288527526347e-20	38	6.75645
mmu00512	Mucin type O-glycan biosynthesis	7.25280273158949e-06	9	6.74053
mmu04979	Cholesterol metabolism	2.16669500809181e-08	14	6.72086
mmu05168	Herpes simplex virus 1 infection	1.12370406047998e-29	58	6.62541
mmu04217	Necroptosis	1.04388035987731e-24	48	6.57787
mmu05133	Pertussis	1.1073558622659e-11	21	6.56037
mmu05142	Chagas disease	4.70564870956682e-15	28	6.55323
mmu05170	Human immunodeficiency virus 1 infection	1.1610021771727e-32	65	6.5495
mmu00600	Sphingolipid metabolism	9.98769409639034e-09	15	6.5483
mmu04520	Adherens junction	1.36456418590889e-13	25	6.54464
mmu03022	Basal transcription factors	2.99017915287376e-07	12	6.54228
mmu04660	T cell receptor signaling pathway	2.08330619695548e-17	33	6.53067
mmu04964	Proximal tubule bicarbonate reclamation	0.000298377	6	6.53028
mmu05203	Viral carcinogenesis	1.1275962031439e-30	61	6.51575
mmu04915	Estrogen signaling pathway	9.37361185906139e-19	36	6.49237
mmu04914	Progesterone-mediated oocyte maturation	1.76327117991368e-13	25	6.47427
mmu04625	C-type lectin receptor signaling pathway	7.98667142647335e-16	30	6.46108
mmu04720	Long-term potentiation	4.38542522275229e-10	18	6.4565
mmu04723	Retrograde endocannabinoid signaling	5.58195128760876e-21	41	6.44376
mmu05222	Small cell lung cancer	2.28820267189717e-13	25	6.40539
mmu04730	Long-term depression	4.53641516640931e-09	16	6.40474
mmu05231	Choline metabolism in cancer	8.14064621436608e-14	26	6.39167
mmu00604	Glycosphingolipid biosynthesis - ganglio series	0.00360973	4	6.38126
mmu00230	Purine metabolism	7.44004310729109e-18	35	6.31008
mmu05417	Lipid and atherosclerosis	1.94094224363578e-27	56	6.27514
mmu04620	Toll-like receptor signaling pathway	4.81369243195079e-14	27	6.2565
mmu04510	Focal adhesion	1.6284054448314e-25	52	6.25184
mmu00650	Butanoate metabolism	0.000132265	7	6.20969
mmu00053	Ascorbate and aldarate metabolism	4.59779303711044e-05	8	6.18297
mmu04072	Phospholipase D signaling pathway	7.01274329608146e-19	38	6.16696
mmu01040	Biosynthesis of unsaturated fatty acids	1.59438886290073e-05	9	6.16277
mmu04657	IL-17 signaling pathway	1.76837697564845e-12	24	6.14729
mmu03083	Polycomb repressive complex	2.30751273569675e-11	22	6.01552
mmu00562	Inositol phosphate metabolism	1.5132367715907e-09	18	6.00813
mmu00565	Ether lipid metabolism	8.21356825032139e-07	12	5.99709
mmu00260	Glycine, serine and threonine metabolism	6.96253552837163e-06	10	5.99342
mmu04215	Apoptosis - multiple species	5.81027082851045e-05	8	5.98975
mmu04912	GnRH signaling pathway	3.69182095091832e-11	22	5.88184
mmu04621	NOD-like receptor signaling pathway	4.58622696158894e-24	52	5.84662
mmu04936	Alcoholic liver disease	2.97040808326978e-16	34	5.82368
mmu05171	Coronavirus disease - COVID-19	3.04014172217194e-35	79	5.7928
mmu05152	Tuberculosis	5.12977326637413e-20	43	5.7855
mmu05214	Glioma	3.02578737041122e-09	18	5.76781
mmu04062	Chemokine signaling pathway	3.69287353620763e-21	46	5.74783
mmu03250	Viral life cycle - HIV-1	7.10417253415256e-08	15	5.71677
mmu05418	Fluid shear stress and atherosclerosis	2.07663046676584e-16	35	5.71318
mmu03010	Ribosome	1.0308492591255e-27	62	5.69968
mmu00360	Phenylalanine metabolism	0.00189069	5	5.69929
mmu04152	AMPK signaling pathway	2.76071553374671e-14	30	5.69796
mmu04218	Cellular senescence	9.7643322108992e-20	43	5.69066
mmu04960	Aldosterone-regulated sodium reabsorption	3.15004640953753e-05	9	5.67624
mmu05163	Human cytomegalovirus infection	3.53740607626671e-26	59	5.63134
mmu00603	Glycosphingolipid biosynthesis - globo and isoglobo series	0.00580663	4	5.63052
mmu04064	NF-kappa B signaling pathway	4.93247778212497e-12	25	5.62717
mmu00760	Nicotinate and nicotinamide metabolism	1.38573562159948e-05	10	5.57527
mmu00240	Pyrimidine metabolism	7.10402490505847e-07	13	5.57043
mmu05167	Kaposi sarcoma-associated herpesvirus infection	1.83965877255011e-22	51	5.52768
mmu04926	Relaxin signaling pathway	6.61520971693658e-14	30	5.52398
mmu04371	Apelin signaling pathway	1.01295594625417e-14	32	5.51686
mmu04931	Insulin resistance	9.27730288190252e-12	25	5.4737
mmu04923	Regulation of lipolysis in adipocytes	8.64414256836042e-07	13	5.47271
mmu04814	Motor proteins	3.52934024351159e-19	44	5.38353
mmu05213	Endometrial cancer	1.06153615579181e-06	13	5.37835
mmu04920	Adipocytokine signaling pathway	7.14498728950236e-08	16	5.33729
mmu04981	Folate transport and metabolism	0.000967708	6	5.32097
mmu00120	Primary bile acid biosynthesis	0.00712364	4	5.31771
mmu05215	Prostate cancer	3.19861512132511e-10	22	5.29366
mmu04070	Phosphatidylinositol signaling system	8.97369742550578e-10	21	5.26196
mmu04068	FoxO signaling pathway	6.24288436253237e-13	29	5.25793
mmu04350	TGF-beta signaling pathway	5.93086020033852e-11	24	5.25314
mmu05225	Hepatocellular carcinoma	2.09802721299388e-16	38	5.25073
mmu04650	Natural killer cell mediated cytotoxicity	1.1073558622659e-11	26	5.21987
mmu04917	Prolactin signaling pathway	1.05108954793289e-07	16	5.19304
mmu04918	Thyroid hormone synthesis	1.05108954793289e-07	16	5.19304
mmu04614	Renin-angiotensin system	0.000166883	8	5.18032
mmu05216	Thyroid cancer	0.000166883	8	5.18032
mmu05165	Human papillomavirus infection	1.20659734394858e-30	76	5.17988
mmu03440	Homologous recombination	7.14200080311685e-05	9	5.13564
mmu03320	PPAR signaling pathway	8.46872729268701e-09	19	5.13212
mmu04260	Cardiac muscle contraction	8.46872729268701e-09	19	5.13212
mmu04820	Cytoskeleton in muscle cells	3.30166822704491e-20	49	5.1246
mmu04971	Gastric acid secretion	1.27770392507034e-07	16	5.1238
mmu04961	Endocrine and other factor-regulated calcium reabsorption	1.94656173747134e-06	13	5.11384
mmu04613	Neutrophil extracellular trap formation	3.05186781634414e-18	44	5.10018
mmu05145	Toxoplasmosis	3.04903641236968e-10	23	5.07888
mmu04211	Longevity regulating pathway	1.02002721197884e-08	19	5.07509
mmu00785	Lipoic acid metabolism	0.00866954	4	5.03783
mmu04721	Synaptic vesicle cycle	1.84985089023111e-07	16	4.99071
mmu00534	Glycosaminoglycan biosynthesis - heparan sulfate / heparin	0.0035085	5	4.98688
mmu04728	Dopaminergic synapse	7.80504205497782e-12	28	4.92688
mmu05146	Amoebiasis	1.44534352415335e-09	22	4.90153
mmu04150	mTOR signaling pathway	3.31847068715383e-13	32	4.88835
mmu04922	Glucagon signaling pathway	3.95738055347157e-09	21	4.8572
mmu04921	Oxytocin signaling pathway	9.23879830101982e-13	31	4.8571
mmu04014	Ras signaling pathway	2.6450416461301e-18	47	4.80875
mmu04261	Adrenergic signaling in cardiomyocytes	1.30823047316322e-12	31	4.79483
mmu04973	Carbohydrate digestion and absorption	5.29048674211673e-05	10	4.79473
mmu00350	Tyrosine metabolism	0.000289591	8	4.7918
mmu00563	Glycosylphosphatidylinositol (GPI)-anchor biosynthesis	0.00171261	6	4.78887
mmu05200	Pathways in cancer	2.10867630186212e-38	106	4.76897
mmu04612	Antigen processing and presentation	1.92307667791632e-07	17	4.69457
mmu05414	Dilated cardiomyopathy	1.84067693288348e-08	20	4.66938
mmu00040	Pentose and glucuronate interconversions	0.000842015	7	4.65727
mmu03272	Virion - Hepatitis viruses	7.37009082393583e-05	10	4.61032
mmu04330	Notch signaling pathway	1.60647131011036e-05	12	4.56921
mmu04928	Parathyroid hormone synthesis, secretion and action	5.63960539566684e-09	22	4.5635
mmu04010	MAPK signaling pathway	2.56234271820442e-20	56	4.5542
mmu00564	Glycerophospholipid metabolism	7.10417253415256e-08	19	4.52236
mmu04151	PI3K-Akt signaling pathway	4.89607572689721e-24	68	4.51001
mmu04015	Rap1 signaling pathway	7.35970567278145e-15	40	4.50157
mmu05030	Cocaine addiction	0.000201408	9	4.49369
mmu04930	Type II diabetes mellitus	0.000201408	9	4.49369
mmu05412	Arrhythmogenic right ventricular cardiomyopathy	8.64414256836042e-07	16	4.46843
mmu05207	Chemical carcinogenesis - receptor activation	2.37084098925e-15	42	4.4599
mmu05323	Rheumatoid arthritis	1.00881369943431e-06	16	4.41707
mmu05166	Human T-cell leukemia virus 1 infection	3.66875759970477e-16	45	4.41499
mmu04978	Mineral absorption	0.000119191	10	4.35885
mmu05410	Hypertrophic cardiomyopathy	2.99017915287376e-07	18	4.32586
mmu04724	Glutamatergic synapse	3.35129918128408e-08	21	4.31751
mmu04934	Cushing syndrome	9.25519371528751e-11	29	4.31669
mmu05143	African trypanosomiasis	0.00136576	7	4.29902
mmu04024	cAMP signaling pathway	1.4053374227668e-13	39	4.21138
mmu04929	GnRH secretion	7.99906844871019e-05	11	4.18716
mmu04115	p53 signaling pathway	2.01755144020028e-05	13	4.15926
mmu05206	MicroRNAs in cancer	1.18236666706234e-16	51	4.08647
mmu00860	Porphyrin metabolism	0.00089337	8	4.07813
mmu04022	cGMP-PKG signaling pathway	3.97139849082439e-10	29	4.06572
mmu05218	Melanoma	6.11035659528508e-05	12	3.99806
mmu05224	Breast cancer	2.34202234659687e-08	24	3.93092
mmu04975	Fat digestion and absorption	0.00242429	7	3.89911
mmu04659	Th17 cell differentiation	2.83907760612756e-06	17	3.88979
mmu04360	Axon guidance	1.32101522138866e-09	29	3.86356
mmu04970	Salivary secretion	2.29447040277962e-05	14	3.86256
mmu05031	Amphetamine addiction	0.000179725	11	3.82306
mmu04725	Cholinergic synapse	2.10557130543293e-06	18	3.79461
mmu00983	Drug metabolism - other enzymes	1.5053271608743e-05	15	3.79112
mmu04512	ECM-receptor interaction	2.95702752911794e-05	14	3.77576
mmu04972	Pancreatic secretion	2.37740109056724e-06	18	3.76161
mmu04310	Wnt signaling pathway	1.07440425084866e-08	27	3.71815
mmu04726	Serotonergic synapse	5.01266360613218e-07	21	3.68721
mmu02010	ABC transporters	0.00173315	8	3.686
mmu04270	Vascular smooth muscle contraction	2.85910890368384e-07	22	3.67615
mmu04927	Cortisol synthesis and secretion	0.000261586	11	3.66377
mmu04550	Signaling pathways regulating pluripotency of stem cells	7.19663569727226e-07	21	3.6082
mmu04610	Complement and coagulation cascades	5.39698979485633e-05	14	3.57492
mmu04658	Th1 and Th2 cell differentiation	0.000106863	13	3.54482
mmu04924	Renin secretion	0.00041922	11	3.47094
mmu04727	GABAergic synapse	0.000148994	13	3.42796
mmu05226	Gastric cancer	2.18963672827909e-06	21	3.36766
mmu04713	Circadian entrainment	0.000105311	14	3.36043
mmu05340	Primary immunodeficiency	0.0194329	5	3.32459
mmu05416	Viral myocarditis	0.000202184	13	3.31856
mmu04925	Aldosterone synthesis and secretion	0.000157827	14	3.23118
mmu04750	Inflammatory mediator regulation of TRP channels	4.78063421457203e-05	17	3.14175
mmu05034	Alcoholism	3.74466723999007e-07	27	3.12825
mmu04916	Melanogenesis	0.000372874	13	3.11944
mmu04630	JAK-STAT signaling pathway	5.13565681852662e-06	22	3.09571
mmu04911	Insulin secretion	0.00120144	11	3.06734
mmu04390	Hippo signaling pathway	1.71637280844032e-05	20	3.04396
mmu04913	Ovarian steroidogenesis	0.00689219	8	2.9488
mmu05202	Transcriptional misregulation in cancer	1.87899717430472e-06	27	2.8791
mmu04976	Bile secretion	0.00137808	12	2.8501
mmu04640	Hematopoietic cell lineage	0.00242429	11	2.80629
mmu00590	Arachidonic acid metabolism	0.00507075	10	2.69367
mmu04974	Protein digestion and absorption	0.00242429	12	2.66537
mmu04081	Hormone signaling	3.04654130675691e-05	24	2.62657
mmu05150	Staphylococcus aureus infection	0.00127302	14	2.62534
mmu05032	Morphine addiction	0.00684333	10	2.57781
mmu04020	Calcium signaling pathway	1.71305913405724e-05	27	2.55167
mmu00980	Metabolism of xenobiotics by cytochrome P450	0.0169009	8	2.522
mmu05144	Malaria	0.0181283	8	2.48925
mmu04340	Hedgehog signaling pathway	0.0399689	6	2.477
mmu00982	Drug metabolism - cytochrome P450	0.0365383	7	2.32863
mmu05322	Systemic lupus erythematosus	0.00536961	14	2.24029
mmu04514	Cell adhesion molecules	0.0114407	15	1.98981
