# Supplementary material for: A conserved enzymatic toolkit targeting host cell metabolism is associated with Cryptococcus neoformans intracellular survival in protozoal and mammalian phagocytic cells
Source: PLoS Pathog. 2025 Dec 26;21(12):e1013787. doi: 10.1371/journal.ppat.1013787 (PMC12758812; doi:10.1371/journal.ppat.1013787)
Supplement: S24 Table — (XLSX) [file ppat.1013787.s031.xlsx]

## Sheet: STable-24
Supplemental Table 24	Orthologous mouse and human proteins identified in C. neoformans containing Phagolysosomes Significant in Both Species M2 vs M1
Gene ID	Abundances.(Grouped):.Human_M0	Abundances.(Grouped):.Human_M1	Abundances.(Grouped):.Human_M2	Abundances.(Grouped):.Mouse_M0	Abundances.(Grouped):.Mouse_M1	Abundances.(Grouped):.Mouse_M2	Human M2 vs M1 Significant	Mouse M2 vs M1 Significant	Gene Symbol
ENSMUSG00000000959	645.5	553.9	703.3	783.2	746.9	942.9	0.787573	0.792131	Oxa1l
ENSMUSG00000020641	1801.9	16882.8	2963.2	1472.7	19816	2415.4	5.69749	8.20402	Rsad2
ENSMUSG00000022126	2274.4	9561	1368.5	7927.2	31227.9	10939.4	6.98648	2.85463	Acod1
ENSMUSG00000022534	98.2	293.8	107.2	49.5	76.1	46.9	2.74067	1.6226	Mefv
ENSMUSG00000024621	692.8	469.9	766.4	1729.7	1508.3	2304.7	0.613126	0.654445	Csf1r
ENSMUSG00000026875	886	1743.5	745.4	130.1	364.6	141.5	2.33901	2.57668	Traf1
ENSMUSG00000028954	1056.4	2584.8	1031.6	3617.3	4508.2	3441.9	2.50562	1.3098	Nub1
ENSMUSG00000032487	1338.5	2261.5	653.6	252	842.8	274.5	3.46007	3.07031	Ptgs2
ENSMUSG00000032724	33.2	145.9	40.2	82.3	143.6	89.7	3.62935	1.60089	Abtb2
ENSMUSG00000037851	5909.7	5138.7	6407.9	8259.8	7265.3	7985.2	0.801932	0.909846	Iars1
ENSMUSG00000041037	177.3	148.9	226.9	108.7	65.4	90.9	0.656236	0.719472	Irgq
ENSMUSG00000049037	94.4	82.8	131.6	894.6	646.8	892.7	0.629179	0.724544	Clec4a1
ENSMUSG00000050029	461.9	556.2	423.8	695.7	1179.9	793.4	1.31241	1.48714	Rap2c
ENSMUSG00000050737	33	41.1	20.7	1080.9	4482.6	1531.9	1.98551	2.92617	Ptges
ENSMUSG00000090231	132.8	500.4	136.5	125.4	624.7	129.1	3.66593	4.83888	Cfb
