# Supplementary material for: A conserved enzymatic toolkit targeting host cell metabolism is associated with Cryptococcus neoformans intracellular survival in protozoal and mammalian phagocytic cells
Source: PLoS Pathog. 2025 Dec 26;21(12):e1013787. doi: 10.1371/journal.ppat.1013787 (PMC12758812; doi:10.1371/journal.ppat.1013787)
Supplement: S25 Table — (XLSX) [file ppat.1013787.s032.xlsx]

## Sheet: STable-25
Supplemental Table 25	GO Enrichment Analysis of Orthologous mouse and human proteins identified in C. neoformans containing Phagolysosomes Significant in Both Species M2 vs M1
GO.ID	Term	Adjusted p Value	Enrichment	Ontology
GO:0001516	prostaglandin biosynthetic process	0.0114	1.9431	BP
GO:0001774	microglial cell activation	0.0326	1.48678	BP
GO:0001780	neutrophil homeostasis	0.0218	1.66154	BP
GO:0002507	tolerance induction	0.0199	1.70115	BP
GO:0002760	positive regulation of antimicrobial humoral response	0.0045	2.34679	BP
GO:0002931	response to ischemia	0.042	1.37675	BP
GO:0006418	tRNA aminoacylation for protein translation	0.0263	1.58004	BP
GO:0006515	protein quality control for misfolded or incompletely synthesized proteins	0.0155	1.80967	BP
GO:0006957	complement activation, alternative pathway	0.009	2.04576	BP
GO:0007566	embryo implantation	0.0013	2.88606	BP
GO:0008285	negative regulation of cell population proliferation	0.0117	1.93181	BP
GO:0009624	response to nematode	0.0097	2.01323	BP
GO:0009750	response to fructose	0.0071	2.14874	BP
GO:0010042	response to manganese ion	0.011	1.95861	BP
GO:0010269	response to selenium ion	0.0103	1.98716	BP
GO:0010288	response to lead ion	0.0167	1.77728	BP
GO:0010575	positive regulation of vascular endothelial growth factor production	0.0186	1.73049	BP
GO:0010759	positive regulation of macrophage chemotaxis	0.0161	1.79317	BP
GO:0010832	negative regulation of myotube differentiation	0.011	1.95861	BP
GO:0014005	microglia development	0.0039	2.40894	BP
GO:0021542	dentate gyrus development	0.0193	1.71444	BP
GO:0021772	olfactory bulb development	0.0338	1.47108	BP
GO:0021879	forebrain neuron differentiation	0.0345	1.46218	BP
GO:0030220	platelet formation	0.0155	1.80967	BP
GO:0030278	regulation of ossification	0.0235	1.62893	BP
GO:0030282	bone mineralization	0.0317	1.49894	BP
GO:0030501	positive regulation of bone mineralization	0.0313	1.50446	BP
GO:0030857	negative regulation of epithelial cell differentiation	0.0376	1.42481	BP
GO:0031394	positive regulation of prostaglandin biosynthetic process	0.0058	2.23657	BP
GO:0031529	ruffle organization	0.0382	1.41794	BP
GO:0031620	regulation of fever generation	0.0012	2.92082	BP
GO:0031622	positive regulation of fever generation	0.0058	2.23657	BP
GO:0031665	negative regulation of lipopolysaccharide-mediated signaling pathway	0.0052	2.284	BP
GO:0031915	positive regulation of synaptic plasticity	0.0097	2.01323	BP
GO:0031954	positive regulation of protein autophosphorylation	0.0148	1.82974	BP
GO:0032088	negative regulation of NF-kappaB transcription factor activity	0.0488	1.31158	BP
GO:0032225	regulation of synaptic transmission, dopaminergic	0.0071	2.14874	BP
GO:0032308	positive regulation of prostaglandin secretion	0.0097	2.01323	BP
GO:0032310	prostaglandin secretion	0.0024	2.61979	BP
GO:0032436	positive regulation of proteasomal ubiquitin-dependent protein catabolic process	0.0494	1.30627	BP
GO:0032480	negative regulation of type I interferon production	0.0282	1.54975	BP
GO:0032486	Rap protein signal transduction	0.0097	2.01323	BP
GO:0032682	negative regulation of chemokine production	0.0225	1.64782	BP
GO:0032691	negative regulation of interleukin-1 beta production	0.0212	1.67366	BP
GO:0032695	negative regulation of interleukin-12 production	0.0123	1.91009	BP
GO:0032731	positive regulation of interleukin-1 beta production	0.042	1.37675	BP
GO:0032780	negative regulation of ATP-dependent activity	0.0129	1.88941	BP
GO:0032979	protein insertion into mitochondrial inner membrane from matrix	0.0032	2.49485	BP
GO:0032981	mitochondrial respiratory chain complex I assembly	0.0401	1.39686	BP
GO:0033280	response to vitamin D	0.0231	1.63639	BP
GO:0033615	mitochondrial proton-transporting ATP synthase complex assembly	0.0052	2.284	BP
GO:0034136	negative regulation of toll-like receptor 2 signaling pathway	0.0039	2.40894	BP
GO:0034144	negative regulation of toll-like receptor 4 signaling pathway	0.0078	2.10791	BP
GO:0034157	positive regulation of toll-like receptor 7 signaling pathway	0.0045	2.34679	BP
GO:0034165	positive regulation of toll-like receptor 9 signaling pathway	0.0058	2.23657	BP
GO:0034341	response to type II interferon	0.0151	1.82102	BP
GO:0034605	cellular response to heat	0.0357	1.44733	BP
GO:0034612	response to tumor necrosis factor	0.013	1.88606	BP
GO:0035458	cellular response to interferon-beta	0.0426	1.37059	BP
GO:0035633	maintenance of blood-brain barrier	0.0148	1.82974	BP
GO:0035702	monocyte homeostasis	0.0032	2.49485	BP
GO:0038145	macrophage colony-stimulating factor signaling pathway	0.0039	2.40894	BP
GO:0042307	positive regulation of protein import into nucleus	0.0345	1.46218	BP
GO:0042531	positive regulation of tyrosine phosphorylation of STAT protein	0.0332	1.47886	BP
GO:0042640	anagen	0.0103	1.98716	BP
GO:0043154	negative regulation of cysteine-type endopeptidase activity involved in apoptotic process	0.042	1.37675	BP
GO:0044794	positive regulation by host of viral process	0.0142	1.84771	BP
GO:0045071	negative regulation of viral genome replication	0.0407	1.39041	BP
GO:0045124	regulation of bone resorption	0.0338	1.47108	BP
GO:0045217	cell-cell junction maintenance	0.0155	1.80967	BP
GO:0045429	positive regulation of nitric oxide biosynthetic process	0.0332	1.47886	BP
GO:0045672	positive regulation of osteoclast differentiation	0.0256	1.59176	BP
GO:0045907	positive regulation of vasoconstriction	0.0338	1.47108	BP
GO:0045986	negative regulation of smooth muscle contraction	0.0116	1.93554	BP
GO:0045987	positive regulation of smooth muscle contraction	0.0231	1.63639	BP
GO:0046697	decidualization	0.0218	1.66154	BP
GO:0048143	astrocyte activation	0.0135	1.86967	BP
GO:0048711	positive regulation of astrocyte differentiation	0.0097	2.01323	BP
GO:0050728	negative regulation of inflammatory response	0.0055	2.25964	BP
GO:0050805	negative regulation of synaptic transmission	0.0469	1.32883	BP
GO:0051354	negative regulation of oxidoreductase activity	0.0123	1.91009	BP
GO:0051607	defense response to virus	0.0183	1.73755	BP
GO:0051926	negative regulation of calcium ion transport	0.0482	1.31695	BP
GO:0051968	positive regulation of synaptic transmission, glutamatergic	0.0275	1.56067	BP
GO:0061097	regulation of protein tyrosine kinase activity	0.0174	1.75945	BP
GO:0061098	positive regulation of protein tyrosine kinase activity	0.0174	1.75945	BP
GO:0061518	microglial cell proliferation	0.0058	2.23657	BP
GO:0061760	antifungal innate immune response	0.0142	1.84771	BP
GO:0070269	pyroptotic inflammatory response	0.0294	1.53165	BP
GO:0070542	response to fatty acid	0.0451	1.34582	BP
GO:0071318	cellular response to ATP	0.0097	2.01323	BP
GO:0071393	cellular response to progesterone stimulus	0.0039	2.40894	BP
GO:0071498	cellular response to fluid shear stress	0.0129	1.88941	BP
GO:0071636	positive regulation of transforming growth factor beta production	0.0129	1.88941	BP
GO:0071640	regulation of macrophage inflammatory protein 1 alpha production	0.0039	2.40894	BP
GO:0090050	positive regulation of cell migration involved in sprouting angiogenesis	0.0142	1.84771	BP
GO:0090271	positive regulation of fibroblast growth factor production	0.0039	2.40894	BP
GO:0090336	positive regulation of brown fat cell differentiation	0.011	1.95861	BP
GO:0090557	establishment of endothelial intestinal barrier	0.0084	2.07572	BP
GO:0097237	cellular response to toxic substance	0.0079	2.10237	BP
GO:0098869	cellular oxidant detoxification	0.0012	2.92082	BP
GO:0106074	aminoacyl-tRNA metabolism involved in translational fidelity	0.0078	2.10791	BP
GO:0120041	positive regulation of macrophage proliferation	0.0039	2.40894	BP
GO:0150077	regulation of neuroinflammatory response	0.0138	1.86012	BP
GO:0150078	positive regulation of neuroinflammatory response	0.0071	2.14874	BP
GO:1900016	negative regulation of cytokine production involved in inflammatory response	0.0167	1.77728	BP
GO:1900226	negative regulation of NLRP3 inflammasome complex assembly	0.0103	1.98716	BP
GO:1902218	regulation of intrinsic apoptotic signaling pathway in response to osmotic stress	0.0045	2.34679	BP
GO:1902808	positive regulation of cell cycle G1/S phase transition	0.0413	1.38405	BP
GO:1990776	response to angiotensin	0.0294	1.53165	BP
GO:2000288	positive regulation of myoblast proliferation	0.0116	1.93554	BP
GO:2000553	positive regulation of T-helper 2 cell cytokine production	0.0058	2.23657	BP
GO:0002161	aminoacyl-tRNA editing activity	0.0086	2.0655	MF
GO:0004364	glutathione transferase activity	0.021	1.67778	MF
GO:0004601	peroxidase activity	0.0196	1.70774	MF
GO:0004602	glutathione peroxidase activity	0.0184	1.73518	MF
GO:0004714	transmembrane receptor protein tyrosine kinase activity	0.0403	1.39469	MF
GO:0004812	aminoacyl-tRNA ligase activity	0.0268	1.57187	MF
GO:0005164	tumor necrosis factor receptor binding	0.0217	1.66354	MF
GO:0005525	GTP binding	0.0235	1.62893	MF
GO:0005537	D-mannose binding	0.0217	1.66354	MF
GO:0016702	oxidoreductase activity, acting on single donors with incorporation of molecular oxygen, incorporation of two atoms of oxygen	0.0165	1.78252	MF
GO:0016831	carboxy-lyase activity	0.0217	1.66354	MF
GO:0016860	intramolecular oxidoreductase activity	0.0397	1.40121	MF
GO:0031996	thioesterase binding	0.0066	2.18046	MF
GO:0032977	membrane insertase activity	0.0112	1.95078	MF
GO:0038187	pattern recognition receptor activity	0.041	1.38722	MF
GO:0042803	protein homodimerization activity	0.0017	2.76955	MF
GO:0043295	glutathione binding	0.0132	1.87943	MF
GO:0051539	4 iron, 4 sulfur cluster binding	0.0288	1.54061	MF
GO:0097177	mitochondrial ribosome binding	0.0066	2.18046	MF
GO:0005637	nuclear inner membrane	0.0305	1.5157	CC
GO:0005640	nuclear outer membrane	0.0216	1.66555	CC
GO:0005641	nuclear envelope lumen	0.0085	2.07058	CC
GO:0005743	mitochondrial inner membrane	0.0425	1.37161	CC
GO:0017101	aminoacyl-tRNA synthetase multienzyme complex	0.0073	2.13668	CC
GO:0061702	canonical inflammasome complex	0.0127	1.8962	CC
GO:0097413	Lewy body	0.0042	2.37675	CC
