# Supplementary material for: A conserved enzymatic toolkit targeting host cell metabolism is associated with Cryptococcus neoformans intracellular survival in protozoal and mammalian phagocytic cells
Source: PLoS Pathog. 2025 Dec 26;21(12):e1013787. doi: 10.1371/journal.ppat.1013787 (PMC12758812; doi:10.1371/journal.ppat.1013787)
Supplement: S26 Table — (XLSX) [file ppat.1013787.s033.xlsx]

## Sheet: STable-26
Supplemental Table 26	KEGG Enrichment Analysis of Orthologous mouse and human proteins identified in C. neoformans containing Phagolysosomes Significant in Both Species M2 vs M1
Pathway Code	Pathway	Adjusted p Value	Annotated	Enrichment
mmu00590	Arachidonic acid metabolism	0.0169032	2	135.347
mmu05222	Small cell lung cancer	0.0169032	2	128.147
mmu04064	NF-kappa B signaling pathway	0.0169032	2	112.578
mmu04668	TNF signaling pathway	0.0169032	2	102.083
mmu05200	Pathways in cancer	0.0169032	3	35.6548
